# Supplementary material for: Metabolic preference assay for rapid diagnosis of bloodstream infections
Source: Nat Commun. 2022 Apr 28;13:2332. doi: 10.1038/s41467-022-30048-6 (PMC9050716; doi:10.1038/s41467-022-30048-6)
Supplement: Supplementary file 6 — Supplementary Data File 1 [file 41467_2022_30048_MOESM6_ESM.xlsx]

## Sheet: T4-6 0h and 4h
Metabolic Preference Assay for Rapid Diagnosis of Bloodstream Infections
Extended Data File 1. Untargeted MAVEN analysis of biomarkers at 0 and 4 hours. Total peak intensities for each sample are shown for each m/z and tretention time (RT)
Compound #	m/z	RT	maxQuality	Blank	Blank	Blank	Blank	Blank	Blank	Blank	Blank	Blank	Blank	Blank	Blank	Blank	Blank	Blank	Blank	Blank	Blank	MH_T0	MH_T0	MH_T0	MH_T0	MH_T0	MH_T0	MH_T0	MH_T0	MH_T0	MH_T4	MH_T4	MH_T4	MH_T4	MH_T4	MH_T4	MH_T4	MH_T4	MH_T4	MHB_T0	MHB_T0	MHB_T0	MHB_T0	MHB_T0	MHB_T0	MHB_T4	MHB_T4	MHB_T4	MHB_T4
				1	2	3	4	5	6	7	8	9	1	2	3	4	5	6	7	8	9	1	2	3	4	5	6	7	8	9	1	2	3	4	5	6	7	8	9	1	2	3	4	5	6	1	2	3	4
1	128.035	4.63781	0.833627	71086.3	73698.3	74905.2	11921.8	10200	89061.6	109123	123629	118767	19810.1	22396.5	48134.4	69175.8	343419	239730	521389	201708	252205	152443700	149845200	148862700	128374700	127194600	131290400	166416500	159234400	149423700	146095600	140840600	134791800	110355400	120069300	115250700	157743300	140037900	158735200	138026100	133226600	144361700	128305500	121591700	124925200	116615000	114686200	111771300	157602500
2	128.035	8.32345	0.825352	0	0	0	0	0	0	39737.9	0	0	29860	32681.4	25153.4	30542.7	0	0	0	0	0	2015428	1891752	1881417	1840158	1741635	1712908	3712417	3355229	3279974	2144875	2138584	2077072	1883900	2097877	2235795	3329245	2707030	3193458	1638321	1766491	1740116	1900437	1746286	2270130	2218553	2010160	2023414	3392663
3	128.035	7.3011	0.599928	66916.1	63296.9	69785.7	8729.5	9020.81	24095.9	27165.9	42141.6	44047.8	23812.5	17119.3	21436.3	21894.3	125768	126245	121568	104635	106141	149037	146227	151832	97388.2	90689.5	97580.4	148976	189803	110762	119424	123052	121065	63844.1	84190.7	84794.8	145402	136520	144054	142986	131179	140176	94811.4	92754	225336	71150.1	72765.1	71051.7	147728
4	128.035	7.2975	0.597356	99863.5	63296.9	69785.7	8729.5	9020.81	24095.9	27165.9	42141.6	44047.8	23812.5	17119.3	21436.3	21894.3	125768	126245	121568	104635	106141	149037	146227	151832	97388.2	90689.5	97580.4	148976	189803	110762	119424	123052	121065	63844.1	84190.7	84794.8	145402	136520	144054	142986	131179	140176	94811.4	92754	225336	71150.1	72765.1	71051.7	147728
5	128.089	4.63757	0.849372	0	0	0	0	0	0	0	0	0	0	0	0	0	0	0	0	0	0	32152.2	31881.1	26742.7	15596.4	27560.1	27824.3	34361.1	29504.5	32555.3	51409.4	48579.5	54819.6	19018.1	17822.1	20973.4	33697.7	35782.4	44860.6	23596.1	30541	31933	26985.1	23348.4	32066.9	25263.9	23322.7	19844.3	39066.5
6	128.05	4.64344	0.85316	0	0	0	0	0	0	0	0	0	0	0	0	0	0	0	0	0	0	27344.1	29753.1	28698.2	32259.7	27464.2	32728.4	30540.6	31170.8	36031.7	28491.3	22875	23840.7	29021.7	29265.4	21248.4	49663.5	32032.9	33730	33512.5	37905.5	33178.9	29863.8	25186.4	25152	30182.3	23481.4	27306	37059.2
7	128.057	4.64206	0.850725	0	0	0	0	0	0	0	0	0	0	0	0	0	0	0	0	0	0	21892.3	27245.7	26055.8	16087.9	15336.3	13604.4	43955.3	42125.2	33016.8	25741.4	18452.6	22551	27884.5	37371.2	25777.7	33600.4	21243.2	26247.6	19309.7	25796.1	27149.2	15451.7	20349	22456.8	33114.4	32048.9	25769	39343.1
8	128.044	4.64125	0.852253	0	0	0	0	0	0	0	0	0	0	0	0	0	0	0	0	0	176.904	99373	123814	146432	131311	145686	135446	124498	148683	119182	154271	134298	105331	89651.7	119159	114373	156305	143591	164320	118715	130746	154882	94667.6	108809	117709	109660	94777.7	101263	128689
9	146.046	8.3235	0.838008	237313	219025	231692	16203.2	13205.4	88784.6	72285.1	266037	51332.2	171463	212463	50056.6	65804.9	303211	241288	257602	50687.7	51126	40594080	37056300	35944960	39194330	34968400	36573820	53659330	49479710	48387890	47175380	44545620	43222260	33921910	37106940	41410620	55237840	46513680	51498140	32010150	33731810	33488460	41100420	35700620	48777270	35456720	38015640	36901450	51023810
10	117.019	2.18865	0.842992	81878	84523.4	76967.9	66368.4	68094.6	187669	196509	174452	178135	71282.4	105064	153714	226795	225679	191067	230874	201118	213220	1901565	1739369	1731012	904955	835429	902050	1089115	1079714	966261	1054692	1000436	951135	1697561	1859935	1680638	1126859	1094850	1144101	1575896	1600907	1686745	946586	890060	1113344	1778029	1746147	1797293	1305426
11	117.019	3.43967	0.775876	8448.94	5117.85	5766.6	6988.6	5610.44	10069.1	8786.47	9227.88	7436.74	2438	5914.2	6709.02	8875.05	11933	10199.5	8684.77	6942.34	11349.5	14729.1	13169.3	14399	8341.56	6724.74	7730.57	11429.9	9122.98	7984.89	7851.99	7654.89	6503.51	8703.52	9907.39	7675.92	11547.6	10687	12556.1	15516.7	14593.4	15862.2	6351.06	7592.47	8388.52	8104.4	10512	10249.6	11564.1
12	117.028	2.1888	0.848856	0	0	0	0	0	0	0	0	0	0	0	144.157	0	0	0	0	0	0	1569.32	1487.6	965.327	217.753	253.975	253.895	1330.37	261.925	682.733	688.994	243.463	654.142	1504.28	1492.45	1463.87	948.081	787.705	467.248	1060.41	1198	927.292	257.391	254.042	471.71	1577.85	1054.18	1398.65	988.692
13	126.905	4.63225	0.776505	0	1371438	0	0	0	0	0	1248209	0	104067	803190	0	1031156	0	0	1309935	1190932	0	7141300	7236942	6738078	5321198	5429190	5337116	5914820	5775740	5433872	6768046	5663672	5719502	4445588	5147132	4620922	5613974	5466976	5712170	5831428	5867592	6471894	5270692	5176524	5416150	4559740	4358662	4701482	5890932
14	126.905	8.80622	0.782765	769423	996341	660020	0	0	1948882	1933588	1701276	0	2213872	2465426	2074552	1199287	1085334	0	0	1034077	2038823	3704387	3753253	3771913	6270068	6305274	6312638	6575458	6800042	7015816	6200074	5909802	6213452	5386864	5445480	5561834	5941294	6161360	5448012	2154806	2235856	2175218	6211066	5430367	5304492	5354280	5600158	5501009	5859246
15	126.905	8.04673	0.523321	0	0	522703	1211005	0	0	0	650379	0	0	0	469721	1310406	510919	542642	552799	0	1221748	1160307	1131171	1168477	1534489	1451979	1466972	1755164	1764204	1721590	1674887	1653426	1845738	1594486	1634229	1570006	1847688	1866703	1814384	1040692	1068860	1001634	1494474	1539649	1467834	1681790	1606797	1660598	1744549
16	146.054	8.33779	0.833348	0	0	0	0	0	0	0	0	0	0	0	0	0	471.786	0	0	0	0	4443.57	0	0	898.956	6610.97	16869	2903.83	0	13269.6	0	2701.14	0	0	7252.94	0	5043.74	1367.56	7099.02	1341.91	5808.2	1152.38	0	4170.68	15525.4	1114.8	3136.22	0	3600.14
17	197.828	7.01199	0.85066	13540.1	11535.4	8951.62	5647.84	9321.33	10712.5	9825.03	12374.2	9695.81	5732.62	9917.82	7647.52	6516.84	12400.6	10296.1	9375.32	10305.3	10941.5	21782.2	29430.5	18736	26417.2	22711.1	27987.2	20363.2	24507.9	28272.8	29270.6	21856.1	15554.9	25394.9	26645.6	27233	26728	23950.9	28995	22071.4	36783.8	20913.7	16156.9	19258.9	20814.2	23896.3	20869.5	29964.6	31975
18	197.828	7.52958	0.817752	8370.54	7770.73	7657.44	6405.93	4827.44	8198.69	5058.76	7747.09	9856.03	24794.2	16210.9	9293.06	10883.1	5112.1	6711.91	10136	5406.05	7403	11447.3	10516.4	13232.2	12381.5	7116.08	9542.56	7180.27	5680.03	9475.4	9143.78	7495.36	9965.9	8012.12	11245.6	12256.5	6139.38	4809.82	4397.42	8471.67	10174	7660.58	6332.38	7994.8	11510.8	25230.6	6943.82	7567.11	5866.64
19	197.815	7.09494	0.538023	0	0	0	0	0	0	0	0	0	0	12374.9	0	0	0	0	0	0	0	0	0	0	0	0	0	0	0	0	0	0	0	0	0	0	0	0	0	0	0	0	0	0	0	0	0	0	0
20	197.826	7.00966	0.836878	26132.7	20940	16782.1	14149	10869.3	11780.1	18108.6	20860.4	14772.7	33471.4	13111.2	13038.2	19082.9	16238.5	14056.5	17151.3	17328.6	10707.2	38351.6	31450.5	39373.9	34087.3	39253.5	35456.1	44871.1	37743.1	40343.5	38094.5	51820.1	38151.7	50739.3	50060.1	37221.5	42447.9	58060.2	47902.5	37888.9	52352.6	35848.2	42402.2	38803.6	37935.9	40894.1	33345.4	42040.7	46403.1
21	197.806	6.97766	0.772752	25096700	25832930	24349690	0	16694520	18352960	19729410	8892492	8884660	7614000	0	18178280	0	0	0	0	17555190	6792518	42231730	39462450	42969880	47489690	46837930	49121060	48908050	49022900	50316400	51559800	49020370	52895350	51709420	49241790	48266270	55588860	56484060	50955880	44276850	42498080	41129090	44343200	44689000	42832150	53615840	51521950	52603750	46723720
22	229.172	5.69823	0.567902	0	0	0	0	0	0	0	0	0	0	0	0	0	0	0	0	0	0	4058.66	2018.36	0	0	501.647	5298.18	5638.69	0	0	0	1551.97	0	0	0	4179.23	0	4496.21	1387.39	0	0	0	0	1352.01	0	0	0	2398.61	1230.92
23	195.848	7.01926	0.831876	2156.05	1418.24	2105.77	919.212	1496.53	948.371	1564.61	1390.22	1152.33	6841.98	10191.4	50773	45366.8	1201.72	641.862	1832.75	620.871	1630.37	1520.61	1245.2	3147.13	4011.41	3474.8	3304.01	1515.78	4028.07	10656.6	4324.44	1613.9	2434.41	2014.41	3266.44	1397.6	1604.89	4277.7	2129.11	1636.44	10925.1	1303.49	1550.13	2099.21	1543.61	3188.17	2950.76	2009.9	1893.46
24	195.865	7.05641	0.828387	676.152	807.978	793.506	933.225	637.526	0	601.48	1058.1	1241.43	0	0	684.635	769.893	626.982	1137.22	454.012	403.879	508.602	1723.13	1563.61	1269.59	1529.08	2475.47	2059.01	1197.29	1470.11	6890.4	3180.36	0	1315.81	1481.84	1268.39	1471.31	1095.91	2313.63	1373.94	1465.89	7623.41	1975.49	2715.16	1179.97	1180.94	805.159	850.448	1578.52	919.358
25	195.84	7.03719	0.84776	2114.25	1717.67	2598.78	817.957	1657.15	1690.4	1030.93	2055.17	1896.26	0	0	926.215	2827.3	815.122	1319.26	955.892	895.049	736.999	2094.81	2260.6	7327.21	6385.6	4375.49	4282.48	2805.87	4224.92	13605	7534.9	5878.47	6294.84	3896.19	3511.62	5664.09	4019.47	6968.25	4097.98	4519.49	19279	1925.1	2759.01	3647.2	5129.42	3791.11	2167.6	6004.24	3601.82
26	195.84	7.5559	0.841771	1113.03	700.427	1464.42	634.04	895.931	1354.05	1020.59	1081.51	1455.02	3204.61	2210.97	1105.73	612.145	1852.84	701.164	1710.26	931.148	965.81	2171.83	2992.72	1315.64	1045.61	968.82	3765.11	574.205	530.165	1135.03	2665.84	2427.34	2094.22	2178.14	1629.91	1679.52	997.376	483.984	614.292	803.714	1815.33	4350.75	1622.23	1543.95	3052.4	11109.6	1679.01	2249.47	567.854
27	197.836	7.04438	0.84454	4137.18	3093.16	3514.6	2518.1	3252.9	850.531	2262.57	3039.63	4028.7	2703.25	0	2855.29	2197.48	3745.54	3088.86	3034.68	2518.99	2486.17	8123.15	4890.2	4398.53	7742.49	4628.08	10287.4	7061.06	10617.4	7666.77	9975.86	8219.93	7073.67	6069.5	5347.83	5359.85	6902.15	10101.1	6346.18	4076.61	25890.4	4421.85	9626.57	7934.55	4434.99	7514.72	5763.85	6530.28	5349.53
28	197.836	7.56819	0.835955	2255.01	2107.62	1560.34	1308.98	856.744	759.295	1671.42	1418.21	1267.02	6589.05	2882.66	2743.84	923.865	1804.75	1512.15	1770.31	1879.11	1025.31	3464.97	3685.81	3653.31	3056.8	3227.46	5659.89	1765.41	832.742	1547.89	4088.28	2863.43	2901.03	2613.73	2818.8	2911.54	2254.42	1976.62	1506.55	1874.53	3508.16	4693	2012.71	2537.06	3873.59	14299.8	2950.52	2192.05	1157.81
29	195.827	7.0176	0.850064	6929.31	10085	4496.65	6922.47	5163.5	5369.85	6733.95	4805.97	5435.16	943.223	5168.03	5162.54	2954.93	4495.35	5362.42	5694.76	4987.94	6069.25	7484.93	10832.3	14596	12103.8	10160.9	11973	15949	6898.49	28348.7	16956	16531.5	15935.4	8664.92	10889.9	16272.6	17722.2	23013.5	12440.9	11094.3	39069.1	7821.12	12959.2	13094.7	13918.4	17922.8	11343.7	17709.2	12885.5
30	195.827	7.54239	0.823988	5389.05	6500.77	3668.86	2692.98	1975.35	2146.9	3309.59	3353.71	6349.74	11695.9	8334.36	2675.18	3772.51	3796.42	3286.84	2062.92	2274.32	2302.06	7984.56	5934.01	7021.59	5409.71	6301.14	11107.9	4061.6	1909.39	1116.02	5530.54	3339.63	5097.26	5880.23	6790.08	3845.59	3023.37	2219.31	2032.26	8932.44	11146	6501.95	5408.47	5361.29	5733.8	22785.5	4227.7	6993.8	3890.19
31	197.864	7.03714	0.695346	851.677	702.198	777.944	845.662	641.76	520.205	0	722.721	626.181	537.465	0	613.305	1223.37	580.84	696.732	570.336	595.746	647.625	1723.02	1643.13	1636.07	1658.85	1507.78	1454.6	1330.24	1180.18	1545.08	3731.84	1311.65	4766.41	0	1555.92	1589.85	1411.89	4584.08	1566.29	1717.62	8476.75	1626.75	1169.6	1326.88	568.072	1194.96	1346.92	1358.95	0
32	197.851	7.01882	0.843143	1407.19	2701.43	2240.51	1064.71	1180.65	1997.98	4533.81	4300.96	3266.04	2100.27	2576.36	2008.7	2075.09	2829.48	2450.24	3662.44	2071.18	2637.05	2325.88	3068.16	4339.58	4873.79	4382.81	4837.35	8319.32	10396.2	6184.01	4380.8	3209.69	2690.22	11695.5	13000.6	7844.92	3934.41	5105.82	4749.72	2035.23	16183.1	2510.4	2949.47	3377.57	1974.34	6990.61	10162.5	6830.84	7796.55
33	197.843	7.04704	0.849542	1576.2	3491.32	2778.2	1802.38	1308.17	1480.21	2450.8	2687	2846.42	661.411	0	1085.78	3175.73	2935.25	2017.17	4198.96	1580.57	1596.58	3654.53	3667.34	6816.52	7140.14	6138.27	3397.87	5318.38	2581.42	6131.19	6985.15	3388.85	6221.85	5777.91	5358.41	6547.73	8874.77	4788.25	6480.75	3474.19	17903.2	5793.35	8121.19	4204.09	5009.02	5775.88	5815.57	5234.79	4679.89
34	197.843	7.56372	0.842107	2499.3	1079.16	1067.18	1407.23	1582.35	1248.37	1732.27	742.959	1203.03	4057.52	2392.47	1996	861.895	1195.3	2482.93	1240.59	581.942	1107.86	2903.18	2208.22	3916.7	1589.59	2834.04	4375.24	2082.24	1246.95	1758.87	2805.99	2572.98	2506.62	2204.66	1459.2	1502.97	1212.19	745.014	637.254	3028	1767.63	1920.92	1065.55	2215.71	1641.91	11720.2	2482.25	1928.66	651.385
35	82.9534	4.65422	0.850825	104356	104931	112515	109798	100557	5567.5	7946.26	8899.03	6002.44	1164.63	2040.61	12637.1	14612.5	8395.17	7276.94	4813.1	10559	7841.6	36521500	1849339	434604	515630	375358	412140	45547.4	42761.4	42330	438481	453489	386894	113112	138801	106480	49541.1	46200.4	47575.2	169240	193400	288673	305743	266821	586936	91141.4	108281	131197	59636.5
36	195.86	7.01757	0.848939	5077.58	3453.23	5872.83	4421.56	3213.49	1865.29	719.144	1437.53	1707.95	0	0	1892.7	2426.09	18461.4	5882.55	18318.2	3272.95	2596.83	8237.95	7444.48	1261.58	8654.59	10648.4	16583.7	10275	6045.28	5162.91	11394.5	17882.2	10930.7	6178.72	3908.28	3734.97	43341	20707.4	16261.9	7056.09	8548.25	7746.7	13350.6	11857.1	11853.3	11064	6600.2	5436.34	3448.91
37	195.855	7.01897	0.83536	1294.65	1341.34	736.604	644.104	464.392	667.486	617.584	630.411	1023.91	0	0	716.408	651.045	887.957	1684.34	2606.81	805.777	632.28	1766.32	3178.16	1261.58	1631.48	1965.3	1559.14	2415.57	3024.14	3133.03	5406	1495.96	1758.11	1506.19	1543.78	2487.83	3402.35	2871.9	1816.86	1506.45	10973.1	1739.51	1438.7	1462.17	1318.91	1571.57	1680.62	1807.78	1357.51
38	195.851	7.01977	0.846326	711.643	1089.37	757.84	975.788	759.673	1744.66	2458.97	1997.93	1650.91	0	0	1800.99	2384.47	647.235	1320.77	670.232	2396.09	2234.62	1520.61	1252.81	1298.12	4222.48	2278.29	1396.82	2761.49	6416.69	5100.21	4017.36	1686.39	2434.41	8587.11	8040.86	4345.69	3398.34	2920.31	3525.6	1312.13	10190.1	1591.55	1550.13	1364.1	1543.61	5565.56	7158.67	8862.81	7012.43
39	98.949	4.63121	0.809896	24461.2	27194.8	25002	27048.7	25970.3	26730.8	31479	34032.4	31505.5	126660	24585.4	20421	21512.9	32828.5	32475.9	32787.7	30322.9	30498.3	172222	193011	191083	306974	302963	296769	533480	511942	446598	337003	288324	275129	276325	322364	303062	431876	455820	458811	186939	202646	225885	253057	248120	285407	259477	284519	300502	487184
40	98.949	5.41755	0.771944	17060.8	16789.6	20496.6	17143.9	15394	20502.8	20790.3	22466.9	34228.4	69893.1	14563.4	14354	14422.1	20582.1	21480.8	21733.3	23143.9	21421.7	25621.1	22344.7	29651.5	29650	28126.3	30761.4	46207.2	45814.3	44275.1	34105.3	33905.1	31990.7	24643.6	29020.7	27744	45428.8	46199.3	43422.7	24127.1	26636.4	25127.9	28687.5	26119.7	32779.9	25699	29362	27963.2	45876.4
41	229.156	5.67347	0.847933	3790.69	5023.78	4619.67	325.666	299.041	6193.7	5593.64	7251.14	7074.86	907.804	0	2754.46	1850.08	17282.9	12285.9	25553.5	12705	17946.8	27803780	25956900	25713380	21198230	21712270	21064860	32071800	33752030	29166960	25144420	22164400	24660410	20148470	22724730	21727760	29136380	26476890	29323150	22271390	21910250	20650450	20451950	19684760	24225180	20168340	21768010	21295650	30184380
42	229.156	6.75225	0.81747	3152.74	2896.94	4090.15	358.55	246.199	1383.11	2191.97	5747.31	3946.3	709.465	0	602.296	606.21	7740.51	7741.2	7503.67	7098.45	6814.88	157919	161874	139021	158678	167406	158546	264660	245836	242480	180535	179098	171470	171903	201176	208544	226920	221634	244285	134745	151036	158061	168814	127216	174208	199615	184740	188080	252130
43	160.852	6.98172	0.834486	652.366	562.919	0	418.815	613.639	0	551.626	0	433.17	0	0	0	589.061	0	0	0	711.74	755.123	1695.75	1808.48	1681.16	1771.93	1914.84	2328.6	3977.64	1957.82	1984.39	2606.74	1860.35	4071.47	1412.57	1394.68	1938.04	1443	7951.79	1536.4	3714.24	9229.11	2559.04	1691.45	2242.36	5372.05	3716.61	2865.2	4314.72	1899.16
44	160.852	7.66017	0.814921	0	876.82	0	0	1101.31	0	0	1405.39	1279.77	1743.95	0	0	407.113	1607.71	1116.8	1829.52	1036.34	867.466	490.319	0	1064.83	404.546	546.401	1315.19	4691.65	1817.87	2048.46	894.842	0	953.154	446.463	2118.93	444.515	1991.58	782.821	1598.26	0	489	0	210.007	1446.89	0	1243.96	374.74	0	717.923
45	160.852	7.41575	0.818731	0	0	0	469.985	0	0	0	0	0	0	0	0	0	0	0	0	435.038	380.363	809.687	810.732	1238.17	618.046	510.531	0	1444.88	1471.91	12380.9	485.051	0	0	0	0	528.066	957.713	541.815	520.16	650.89	1912.69	1029.14	493.45	0	700.207	5438.08	0	0	3398.49
46	229.182	5.67263	0.850385	0	0	0	0	0	0	0	0	0	0	0	0	0	0	0	0	0	0	10362.4	12544.4	13424.2	11036.4	9870.51	11414.4	17338.5	17898.3	11649.9	15250.2	13601.1	15312.9	12141.5	9750.38	11769.5	13658	11987.1	16684.5	9727.06	10751.2	9242.62	14617.3	9002.88	14620.6	9900.07	10279.5	9913.72	21297.6
47	162.85	7.21054	0.835985	1000.05	549.582	673.089	1234.52	577.008	0	656.619	2178.63	1594.96	0	0	0	0	1209.97	1171.49	1219.92	1338.3	533.034	2693.43	1140.64	1799.39	874.604	1033.37	1352.59	1152.06	2985.92	9916.37	1536.09	750.803	1122.85	853.697	1265.16	1563.36	2179.82	4477.38	2684.61	1387.43	8767.42	1810	1049.47	2551.7	1679.79	1784.25	925.422	998.752	1180.36
48	162.85	6.95658	0.848455	699.336	1609.06	1616.02	1036.81	1945.72	504.921	789.267	2332.11	4050.98	0	0	0	295.526	1567.32	1413.34	1139.43	2217.32	858.975	3237.77	3322.9	3402.91	2030.15	3799.86	1777.27	3240.5	4075.59	1938.76	4558.44	4166.45	1963.86	1929.33	1722.48	1519.72	2059.61	6664.39	1225.75	3541.06	2309.68	2471.44	2076.09	1164.05	1821.71	3601.63	1794.83	3554.71	2782.94
49	162.85	7.65488	0.829169	669.852	2083.37	898.5	1015.24	1604.14	0	1122.95	2159.77	2298.6	3753.75	1450.13	745.496	1198.51	1088.14	1221.96	1471.52	1739.7	1853.16	1755.96	662.884	1417.62	0	1469.11	1584.01	1990.47	1589.28	610.866	1449.44	658.552	1375.42	553.998	1274.26	281.948	3217.07	2404.31	1460.14	672.067	788.672	1223.54	948.758	1373.48	869.225	449.596	805.93	571.864	869.714
50	199.828	7.01143	0.837705	8086.71	6627.33	7643.7	4931.64	4624.17	5437.45	4208.6	5483.83	5688.32	7048.42	5145.13	3524.34	5251.01	7114.71	6260.6	5331.7	5247.08	5782.17	14638.9	12055.3	15508.6	14353.9	17360.8	12583.6	16468.5	16326.8	12661.5	20839.2	14753.4	12853.9	15031.2	16606	13333.3	15956.1	14457.6	19420.9	14395.9	19677.9	10000.8	15009.4	9961.5	11567.2	18915.4	18201.5	13724.2	15639.1
51	199.839	7.05118	0.81498	618.659	1197.02	950.174	584.8	606.494	669.578	1436.43	628.461	1015.18	696.97	0	745.656	1571.34	682.475	561.752	843.169	516.558	510.743	0	832.828	1305.19	1932.56	1647.18	1512.64	1254.71	1586.16	7178.42	2835.06	1793.91	1994.18	1392.94	1308.21	1896.41	1883.96	1626.32	1487.16	1246.94	7884.47	1427.33	2642.04	1714.03	2692.45	1672.36	1512.06	2427.89	1300.67
52	112.985	6.49235	0.861294	0	0	0	0	0	0	0	0	0	0	0	0	0	558323	0	0	0	0	207046	0	0	0	0	0	0	0	0	0	0	0	0	0	0	196298	0	0	0	0	0	0	0	0	0	69389.6	0	0
53	112.985	6.98644	0.857031	0	0	0	0	0	0	0	0	0	0	0	0	0	616031	0	0	262284	0	0	0	0	0	0	0	2976292	919598	58320.1	0	0	0	0	0	0	1100000	0	0	0	10402.2	0	0	0	0	0	0	0	0
54	112.985	7.54107	0.848696	0	0	0	0	0	0	0	0	0	0	0	0	0	0	0	0	0	0	0	0	0	0	0	0	721804	0	0	0	0	0	0	0	0	0	0	0	0	0	0	0	0	0	23567.3	0	0	0
55	92.9324	6.95794	0.841436	522.376	0	0	429.478	366.227	0	0	0	0	0	0	865.775	0	511.161	0	506.634	412.372	290.563	6521.82	9172.38	10834.9	4606.88	4271.7	6803.08	9379.19	4300.97	4566.39	5030.78	6085.21	6943.06	2391.14	8567.92	5478.4	11184.1	9899.4	5662.7	9867.03	15435.8	6029.82	3987.55	4246.93	6081.93	7826.43	7308.81	4460.28	11095.8
56	112.992	6.54449	0.850771	299.276	0	356.964	0	214.062	605.872	593.48	261.469	274.955	5664.66	9082.18	406.325	400.479	292.633	763.634	645.054	227.519	253.134	47818.2	11200.7	11482.3	13279.9	11710.2	10651.1	10486.4	20371.8	14268.1	12754	10290.2	7334.5	8627.02	9216.98	8866.89	43932	13419.2	10582.6	5424.91	12649.4	14093.8	12448.9	8936.2	11395.6	6117.88	14491.3	9203.82	5125.38
57	199.838	7.05344	0.83916	623.972	1197.02	950.174	1187.68	606.494	0	1436.43	519.553	1015.18	696.97	0	745.656	1571.34	682.475	677.35	843.169	618.923	675.622	0	832.828	1305.19	1932.56	1647.18	1512.64	1254.71	1586.16	7178.42	2835.06	1793.91	1994.18	1392.94	1308.21	1896.41	1883.96	3069.07	1540.85	885.497	8831.77	1427.33	2642.04	781.029	2692.45	1672.36	1512.06	1676.25	1300.67
58	199.842	7.06251	0.844073	543.693	1118	680.244	0	383.671	669.578	561.671	628.461	0	653.977	0	3711.64	3105.46	562.882	0	0	516.558	0	0	0	1305.19	1274.65	1491.6	1215.33	1190.52	0	1227.09	2808.93	1230.48	1597.02	1111.85	2479.35	1797.61	0	2182.07	0	1246.94	6960.76	1427.33	2526.43	1714.03	1285.15	1507.31	1692.08	1214.64	1614.98
59	104.042	8.21403	0.850696	0	0	0	0	0	0	0	0	0	0	0	0	0	0	0	0	0	0	6682.88	7495.08	4893.36	7688.55	7659.71	5966.09	8379.38	6112.36	5243.76	5451.78	9461	6881.32	6803.48	6098.77	6971.17	6910.25	9457.88	8690.79	5875.72	6284.56	8500.04	7039.75	5100.34	8208.74	8936.85	7405.51	4734.84	10039.4
60	112.99	6.75241	0.844113	0	0	0	0	0	0	0	0	0	0	0	0	0	0	0	0	0	0	0	4050.54	1150.29	0	0	4423.43	0	0	5290.31	6058.3	0	5909.48	0	0	5403.13	0	0	0	1423.21	6134.46	0	0	5201.44	0	0	0	0	0
61	112.995	6.52117	0.847898	754.966	366.162	427.879	383.265	607.009	648.289	402.588	576.815	1297.28	9562.09	20036.9	1057.23	1017.07	819.786	597.51	1554.25	255.587	800.747	39435.8	17781.2	16262.8	14765	13921.8	16590.3	20505.1	25327.2	15403.5	14034.3	18044.2	19780.4	15262.8	16435	14071	38345.8	17260.2	18436.2	13808.8	15659.8	16074.2	19003.4	14650.7	22288.8	13405.2	9950.15	12610.7	23884.9
62	160.859	6.95064	0.846388	689.642	685.216	741.959	1134.45	684.694	0	520.92	640.721	543.824	0	0	0	0	1045.06	434.891	589.597	2023.75	1626.07	11205.5	9963.16	12916.5	9353	10110.6	9201.62	9869.99	11300.2	10543.6	11225.4	6016.97	7482.78	5582.32	7380.63	8576.78	5085.99	5526.47	4545.21	16557.7	14820.2	15911.4	9499.12	7069.15	12625.6	7108.2	8278.19	9487.59	10684.9
63	160.859	7.67239	0.841188	1885.37	1934.61	3112.85	1942.41	909.61	1221.35	2584.76	2589.52	2497.59	2240.84	3055.31	0	1301.71	2481.21	1877.69	2191.03	3587.72	2061.84	1671.12	1167.85	1642.63	1322.56	2000.03	2234.32	7406.25	5296.33	4728.68	1495.72	2152.61	1967.59	1714.76	1934.94	2523.51	5300.38	4445.16	4158.59	2312.36	1792.74	1626.4	3337.28	2064.21	2206.4	1770.75	1456.68	2401.81	6794.7
64	243.172	5.45327	0.835484	1992.8	1828.5	1894.25	0	0	499.924	898.304	4810.82	1826.46	0	0	752.448	914.867	6288.42	4525.53	10535.5	4068.78	5449.66	11341150	10248330	10282040	9342603	8065556	9467409	15340660	14744460	13834930	10994360	10576970	10049560	9693584	10680120	10184860	13458220	14242170	12535810	7754538	6836566	7045582	8171948	8098342	10352260	9603847	9438154	8950400	14189780
65	92.9368	6.9518	0.830206	0	0	0	0	0	0	0	0	0	0	0	0	0	0	0	0	0	0	1958.39	1933.76	2374.86	1187.13	2488.74	1322.82	3587.03	2706.2	1760.92	1923.96	3463.18	2793.95	1603.56	1169.65	1048.54	1945.92	3020.62	3045.12	1636.51	6636.21	3293.36	1370.01	896.855	1397.23	1464.25	1154.55	2992.32	3576.49
66	112.999	6.52939	0.844362	0	0	236.885	307.983	259.493	0	373.815	345.783	236.566	4435.12	2237.08	554.367	383.131	329.926	240.548	214.038	204.691	0	18643.2	4083.58	5552.44	3528.82	3850.2	4894.85	3541.13	5938.81	3425.47	3535.55	4676.75	6325.24	3787.01	3351.12	3633.99	15803.5	5420.34	5003.49	4652.01	4759.01	5447.85	4146.35	3857.43	4570.45	4477.58	4895.13	4093.77	5519.68
67	160.854	6.95201	0.848272	1563.93	1466.15	723.451	1253.92	451.897	0	641.494	1300.93	1157.98	0	0	0	0	485.237	469.393	537.996	3541.6	2878.81	15588	17409.3	15896	8771.88	10170.6	11515.8	14925.8	15059.5	15351.3	10399.9	15939.5	8116.48	11719.3	12832.4	12326.3	10467.6	17757.9	12334.5	15053	22100.5	18190.4	16937.5	15912.8	11158.7	13314.9	9719.15	10568.1	19227.8
68	160.854	7.67376	0.843244	2991.23	3224.6	2061.09	1762.74	2608.72	2394.83	2285.14	3631.38	2934.36	2378.2	3481.83	0	2049.35	2281.76	2625.94	2380.08	4814.97	3752.81	2218.39	2531.77	1569.84	2352.62	1893.53	4002.23	9597.5	7005.65	4713.47	2141.98	3076.35	1763.94	3354.18	3055.4	3182.23	7477.01	7002.53	4107.98	2881.03	2098.47	1429.59	2143.76	2930.98	2394.31	2731.61	2338.22	2185.19	10974.6
69	160.841	6.96989	0.830865	0	0	0	0	0	0	0	0	0	1179.97	18802.7	53643.1	327808	704041	0	450898	0	0	0	0	0	0	0	0	13694.2	8356.69	79156.5	0	0	0	0	0	0	7578.38	0	0	0	32177.6	0	0	0	0	0	0	0	0
70	160.841	7.51605	0.561593	0	0	0	0	0	0	0	0	0	0	0	0	0	572968	0	313925	0	0	0	0	0	0	0	0	0	0	0	0	0	0	0	0	0	0	0	0	0	0	0	0	0	0	23630.1	0	0	0
71	227.162	5.96773	0.848644	0	0	0	0	0	0	0	0	0	0	0	0	0	0	0	0	0	0	11789	9090.16	0	0	0	0	11571.8	16355.4	11212.5	0	0	0	9713.53	9384.48	7611.64	16502	11375.8	12198.8	6272.86	8598.81	7461.94	0	0	0	8897.53	8356.66	9864.45	15270.4
72	92.945	6.92806	0.850508	6942.92	5352.51	6214.31	6244.35	4663.79	6890.81	6400.23	7283.44	6895.84	6861.34	2208.23	5997.34	10538	6808.13	9168.2	11579	5148.65	6399.81	81526.1	98285.9	82869.1	78008.7	64403.6	72748.5	89498.4	82452.3	83594.9	91067.1	80520	80996.6	59166.2	68791.9	59113.6	98706.8	100560	89836.3	79909.6	79272.1	100454	68443	60271	77689.9	64121	54310.9	55456.8	79942.5
73	162.852	6.95202	0.847093	1945.02	827.915	870.825	1543.97	979.784	642.457	600.784	681.301	443.19	0	0	0	0	559.842	561.336	788.077	2862.8	1750.98	16719.9	14542.9	12127.6	5368.68	9716.98	9518.94	14474.9	12136.2	15366.2	11763.3	14449.5	9560.75	9857.29	11198.6	12057.9	8788.86	16154	11968.5	12147.9	21344.3	17551.7	16107.2	13396.3	11652	12811.8	11058.1	8041.55	18491.9
74	92.9408	6.95897	0.628852	326.951	0	0	0	0	0	0	0	0	0	0	0	0	0	0	0	0	0	1340.77	0	1628.81	1001.61	559.056	0	2112.03	2132.97	1748.39	0	1054	0	1432.09	1749.91	3044.18	1122.8	0	1110.36	0	1874.69	3105.24	0	0	1279.95	2599.87	1127.6	3332.27	1942.93
75	92.9269	6.9218	0.823355	1437758	1388734	1330140	1383849	0	1684376	1667180	1448495	0	2094726	1561758	1737846	1967260	1490409	0	0	0	1376964	19786810	19678440	19492090	14689240	13454600	14657010	17718820	17658050	16797120	16786060	15258340	15608880	12912830	14679190	12855930	17847340	18061620	18505020	18403550	19154720	19141060	15131700	14017460	16580580	14066270	14157620	14441960	18582970
76	100.938	3.41184	0.768667	3614.71	3070.16	4349.06	3151.69	4373.44	5204.14	6321.47	5925.02	5995.38	3605.42	2990.73	3758.63	5556.11	6765.82	5828.79	5782.53	2419.62	3386.06	4035.48	3194.94	4250.25	3921.49	3941.74	2907.79	4993.69	6326.02	3127.25	3532.51	7452.01	3623.43	4306.34	2077.32	3661.57	5176.2	4559.96	3983.8	4031.34	4179.84	3704.18	4259.81	3517.21	4357.37	1417.62	2065.12	2581.26	4930.11
77	100.938	1.69343	0.811186	1691.91	3134.85	2377.87	2967.34	2121.14	1819.69	2483.81	3873.21	2626.46	1028.02	1403.56	1527.11	2198.99	2284.19	2500.42	2555.69	2830.18	1415.91	2425.08	2354.08	2932.71	2021.9	2751.39	2586.45	2878.4	3652.35	3262.87	3797.56	2876.84	2538.23	2417.01	2512.61	2097.38	2399.98	3312.51	9216.37	1696.39	2800.93	2134.98	3063.44	2533.03	2207.89	2196.61	6602.46	1233.7	3085.87
78	100.938	3.73876	0.773368	3517.49	3638.18	4067.69	2631.36	11010.5	2944.93	4813.94	3821.61	3637.95	2636.45	8794.3	5471.47	4354.3	5037.31	4338.26	3629.32	2701.47	2142.46	2499.73	3774.69	3154.79	2937.66	3828.2	4185.13	3208.9	3347.2	4102.74	2220.07	2949.91	3653.02	3096.67	1238.42	3192.63	5785.77	4810.77	3268.81	2828.31	3792.32	4049.84	2286.4	3431.64	3921.68	2036.91	2175.65	2817.39	2083.57
79	100.938	0.997235	0.81822	2873.6	4004.15	2561.2	3901.56	2487.91	2817.17	5243.63	4162.18	4165.63	2657.23	716.789	3266.9	3278.87	1587.12	3650.74	4118.02	3807.86	2864.77	2476.44	4169.85	3115.1	2289.87	3712.24	3821.1	5076.47	4739.25	4223.24	2967.92	3659.66	2666.34	3870.82	4229.97	3526.02	4390.54	6157.93	3796.36	3349.58	3605.62	2995.16	2529.12	2970.37	3019.77	4181.61	3762.33	3315.61	6336.39
80	100.938	0.568559	0.822817	3128.48	2813.63	2152.52	2320.11	2819.63	3293.04	4561.36	2940.71	3156.51	2544.82	810.261	1879.63	0	2999.05	3351.47	0	3352.35	3387.09	3123.03	5303.06	3399.59	6411.23	6776.26	3181.94	4427.41	8574.26	5786.64	4945.02	9109.15	5176.79	5819.18	3703.05	5384.44	4182.25	10122.3	7171.29	5912.94	3103.55	2859.09	6774.88	5930.2	4561.96	4424.39	3188.56	4733.73	6877.73
81	100.939	0.175233	0.759029	0	2348.82	0	0	0	1411.1	0	0	3357.53	801.246	612.882	2323.34	0	0	5016.63	2563.66	2478.35	2567.63	2481.67	0	1492.43	2286.17	1873.52	1792.75	3079.3	3961.56	0	2021.87	0	0	2241.49	0	0	0	3243.91	2154.88	0	0	2701.56	1812.53	2496.54	2337.6	0	2740.88	0	0
82	162.842	6.94497	0.850922	58444.7	58769.8	55815.3	71308.2	72692.9	52905.8	55541.9	65787.2	64158.9	71851.9	15255.2	51840.4	76973.5	59111.9	62210.3	53063.2	70483.7	74910.1	249470	186102	164193	138548	88998.9	123558	94928.3	281724	243046	122015	67953.4	63389.4	213940	223446	208348	254284	173590	239588	89647.6	178416	81892.2	127939	74732	40901.7	185911	232137	208999	266553
83	100.933	1.63931	0.760862	3514523	3404564	3361082	3010036	0	3729307	3951354	4166458	4205190	0	1804091	0	3212875	3890630	3768426	3865872	3496000	3464730	3683495	3514812	3508466	3646709	3727814	3580819	4403902	4408474	4420992	3925420	3923079	3903236	3345303	3354326	3405332	4519704	4553852	4504206	3663788	3409167	3395448	3791273	3625173	3768139	3471487	3326608	3411883	4408802
84	92.9336	6.94146	0.847127	558.848	527.778	523.18	429.478	446.06	0	649.612	617.698	483.679	0	0	707.212	956.13	453.65	1225.55	2141.36	659.048	981.179	23385.5	22371.5	22645.6	8554.54	13742.5	14478	21269.4	17743.9	18817.9	18399	23640.6	13563.4	18477.1	14501	17314.6	21417	27307.1	26987.4	15287	27036.9	20381.9	22058.3	18557.2	16886.9	19181.3	14794.2	14891.1	25256.7
85	100.94	3.39756	0.650773	5989.03	5687.77	6335.04	6145.1	7271.84	8255.48	10171.7	8788.09	11452.4	7749.28	6783.23	6484.4	7350.07	7205.99	9542.99	7453.4	6875.78	5968.55	7284.53	7278.92	6560.23	6307.38	7430.24	7323.97	7682.5	9451.52	10926.6	8396.98	8691.28	5420.16	5732.06	5642.27	6655.65	9967.35	8845.33	7610.79	5723.58	6504.73	7626.45	5458	6390.6	7167.6	6995.02	6687.1	5794.69	9867.64
86	100.94	3.70238	0.706095	6015.82	6773.27	5494.76	4337.91	8716.53	8347.39	6261.92	6847.59	6416.61	7508.04	8168.01	6041.18	5809.56	5694.09	7519.05	5519.07	5095.74	4388.13	6299.58	5691.7	5516.21	4529.69	5510.45	4537.17	6220.26	6564.94	4775.66	5855.05	6462	4956.02	4245.24	6528.55	5225.99	9554.83	8465.52	5885.89	4183.13	5873.43	6019.49	6500.36	6843.49	7171.85	4986.73	5505.97	5328.22	8866.72
87	100.94	0.992959	0.834004	5840.93	5275.23	5592.6	4861.21	4214.89	6705.55	6400.69	7454.35	8532.81	11508.6	5050.98	5317.95	8476.3	5686.05	6181.27	6836.83	5494.06	5873.14	6989.6	8110.42	5790.86	6999.4	7986.53	7218.52	7577.31	7865.53	8026.79	5395.5	6488.27	5525.19	5672.43	6043.45	6293.79	9229.87	8350.43	8278.91	6155.17	5445.28	5337.07	6703.18	5264	5624.52	5700.54	5775.88	6722.09	8443.4
88	112.997	6.52762	0.83865	175.094	0	236.885	307.983	211.658	0	373.815	345.783	236.566	4435.12	3039.96	554.367	383.131	329.926	240.548	214.038	204.691	0	19669.5	3156.77	5552.44	4095.22	5241.51	3738.97	3879.42	5045.16	5088.1	5298.82	5037.01	4869.22	4488.74	3694.79	3633.99	19640.4	5242.07	5407.79	3401.48	4759.01	5447.85	3342.48	4302.06	4993.88	2556.07	5075.12	4444.7	5087.19
89	100.938	1.02461	0.841909	939.365	3227.4	2131.34	3579.23	2272.12	2200.02	1744.76	4302.61	1529.94	2657.23	568.49	2509.65	2787.52	1587.12	3874.39	1259.99	3807.86	1776.88	1796.25	2723.77	1543.04	2289.87	1995.82	2977.12	2267.21	2780.09	1236.47	3573.89	2721.85	2285.48	2876.49	2156.66	2982.18	3273.38	4412.68	4615.14	1428.91	1360.88	1231.12	2136.48	1988.74	1233.18	2271.84	2560.44	2624.76	2912.35
90	100.938	2.35121	0.801071	1524.06	1349.85	1617.17	1034.04	902.065	1228.18	2741.89	1878.45	1601.45	553.173	286.365	1493.32	1006.47	1709.03	1629.91	1050.52	1026.41	1213.75	2356.58	1499.18	1059.93	1397.24	1079.56	935.728	19807	1917.92	2802.72	4801.65	1388.84	1018.07	865.674	1237.61	14037.9	1438.53	1974.81	1286.79	835.444	1263.06	832.998	1747.01	1623.62	919.425	1347.36	896.313	1009.98	883.279
91	100.938	0.568872	0.841161	3189.94	2479.17	1399.71	1934.19	1915.6	3293.04	2673.68	1720.23	3679.56	2096.35	810.261	1321.26	1525.45	1559.64	1881.3	2582.41	2017.6	2521.87	1377.72	4173.88	1910.11	2639.95	1616.59	1407.11	2031.34	4834.66	5786.64	2758.03	3598.4	3400.44	4932.64	1585.73	3522.59	3014.98	7670.65	4780.35	5115.43	1438.38	1824.23	2116.15	3914.42	1761.47	2874.96	2614.01	965.622	6187.96
92	100.938	2.1089	0.793363	1643.44	1414.13	1250.25	866.263	946.683	907.332	0	1276.31	865.979	317.14	364.108	1395.61	1465.32	0	727.503	1692.75	956.164	828.616	1276.25	771.287	760.722	1235.54	1084.09	1614.2	1195.05	737.982	1072.64	2007.38	895.315	700.364	947.223	1272.17	820.608	1692.04	2238.7	1379.35	731.787	1101.18	999.217	741.757	1228.25	1713.52	1944.79	1026.32	1282.09	950.318
93	100.938	0.0889431	0.81109	2899.23	0	3159.56	981.117	1082.91	3593.71	1107.74	810.137	1005.2	0	0	0	0	2085.11	5282.34	1732.72	3084.71	0	1195.96	836.752	0	1140.78	2583.78	2905.63	1792.37	0	2951.15	980.958	2794.9	0	0	0	1808.87	0	2446.69	0	1671.2	756.269	0	1797.23	0	1993.96	0	0	0	2995.14
94	100.938	1.5031	0.842898	1702.32	1201.12	1371.69	0	0	1246.51	0	1901.99	1206.27	0	1236.62	1643.4	738.319	0	0	2026.88	1529.52	2357.04	1665.86	1588.01	0	1517.35	2497.75	2895.82	3217.71	0	1311.69	2837.15	620.589	4115.9	981.684	912.092	1895.37	975.58	1075.32	2131.12	0	2800.93	1737.17	852.825	1046.08	1544.49	737.227	2007.68	2086.54	1328.46
95	197.821	7.02528	0.848152	7920.22	9179.52	6066.69	3199.79	3493.46	3479.09	5563.4	7133.55	6767.08	8788.73	5200.17	5699.81	5634.42	5605.48	7091.46	10030.4	7488.32	9834.56	15352.9	16367.1	10326.3	17645.9	14889.2	15808	15088.1	18130.1	40948	18817	18884.4	20891.3	16327.5	8870.43	16851.6	8361.32	16862.1	11954.2	20342.9	49537.8	9860.87	17104.4	14621.1	10934.1	24416.3	8361.56	16641.8	14179.3
96	197.821	7.55171	0.817359	3721.6	2811.55	2036.93	2864.61	3560.25	2094.05	3874.56	1815.95	2670.16	15119.8	6032.91	6121.44	5182.9	3195.2	1248.06	4098.16	1913.93	2266.57	5410.24	6122.09	9886.96	3489.8	4442.45	9711.21	5287.9	4931.26	2478.44	5056.58	6565.69	3461.43	3978.99	2589.97	2902.66	2354.98	4327.68	1915.88	3843.89	9494.08	8689.67	2487.03	7765.26	4059.11	33738	4209.86	6636.76	2317.18
97	100.933	1.63562	0.7528	3514523	3404564	3361082	3010036	3208960	3729307	3951354	4166458	4205190	0	3608325	2911482	3212875	3890630	3768426	3865872	3496000	3464730	3683495	3514812	3931101	3646709	3727814	3580819	4403902	4475168	4420992	3925420	3923079	3903236	3345303	3493625	3405332	4519704	4553852	4504206	3676059	3409167	3395448	3791273	3771985	3768139	3471487	3326608	3411883	4408802
98	118.05	8.06071	0.846824	17661.6	29034.5	17247	672.948	193.77	6973.85	0	0	17092.7	21335.7	0	4396.69	4313.85	6076.02	0	0	6364.96	6240.9	5133126	5176344	5794000	7028012	6643226	6766698	8756689	9062805	7458898	8727221	8267054	8329124	4463876	6360594	5815730	8837319	9062273	8833124	4940236	5424784	5522364	6318718	6415200	7546158	6112236	5824906	5547588	7817474
99	118.051	8.86682	0.680475	2137.49	3060.28	1581.15	0	0	760.633	373.308	1306.78	918.613	0	0	547.219	0	1866.44	2449.89	1984.87	2346.89	2314.76	18855	24227.2	0	48560.8	0	0	0	0	0	0	0	53965.9	27594.5	40584.1	39579.9	0	10379.1	9982.37	0	65799.6	63442.5	0	0	80330.4	38497	40878.9	0	14212.7
100	117.034	2.19371	0.847731	0	0	0	0	0	0	0	0	0	0	0	0	0	0	0	0	0	0	206.408	197.32	0	0	0	0	893.561	164.464	0	196.901	0	0	145.221	0	0	0	0	0	0	196.582	126.604	0	0	170.5	0	176.208	322.93	0
101	117.031	2.07806	0.84873	0	0	0	0	0	0	0	0	0	0	0	0	0	0	0	0	0	0	153.16	477.542	321.575	331.287	151.244	136.559	1061.86	539.134	269.708	403.366	229.681	183.55	156.417	349.615	234.32	244.847	427.357	165.067	195.016	196.582	338.66	161.307	346.387	0	131.531	262.701	220.56	612.696
102	190.932	4.37865	0.851222	0	0	0	154.888	229.899	0	0	0	0	692.801	725.514	0	0	0	0	0	0	346.954	592.887	958.541	254.388	0	281.139	535.605	225.126	213.959	181.809	1009.34	792.342	0	207.675	656.464	501.567	217.019	0	0	671.6	665.168	358.559	0	535.275	532.28	633.076	280.244	336.166	275.894
103	267.145	8.50942	0.845043	3704.7	4157.45	4455.59	172.946	140.784	1049.31	572.073	6492.9	2073.85	1191.27	2821.45	763.289	901.252	6431.01	5219.25	5262.67	2305.81	2080.37	2721974	2775164	2786161	4416232	3722466	3940866	8901578	8892843	7862998	5780314	5294916	4801250	4225765	5133080	5342804	7993412	6816232	7490892	2485563	2251615	2478060	3857959	3803954	5183416	4486806	4964260	4844372	8579357
104	128.062	4.63976	0.843118	0	170.455	0	0	0	388.808	0	0	0	0	0	0	0	1467.04	500.41	2180.77	366.81	888.192	594767	571326	665052	544315	655866	486575	756338	702181	488011	700125	670443	610888	499109	402019	492218	595806	585443	462169	508868	623699	550236	588706	481401	521843	352062	437835	371628	770318
105	115.003	4.36946	0.8508	742.653	245.576	295.272	271.661	417.678	5564.94	5021.09	3579.81	6796.18	26181.9	40269.3	3281.7	5680.29	7643.94	4612.57	7657.74	4361	7577.57	56447.1	56144.4	59197.9	46083.9	44398.1	44346.5	49658	49588.2	44368.5	54935.1	56731.1	47067.9	43491.2	51427.2	52632.1	56688	64185.5	68588.8	57581.6	57617.2	60237.1	45705.8	44419.8	47620.8	55404.2	57548.6	56025.9	56864.3
106	115.003	5.07029	0.8522	14731.7	15879.5	14555.8	15445.4	16713.3	99815.7	82238.4	69645.6	66606.9	20091.4	35648.4	51268	65578.2	62288.9	68181.9	66649.6	51105.5	60218.3	182896	161142	170783	88580	82890.2	87307.1	153672	138420	126151	92793.4	79857.6	81478.8	118466	145296	131476	140946	124633	118580	154917	145307	171843	95628.2	84672.3	112418	130633	127510	117726	156373
107	227.96	4.63748	0.840258	0	0	0	0	0	0	0	224.492	219.185	0	0	0	0	310.442	249.026	515.042	1522.63	396.982	3594826	3402938	3481332	5759448	5930562	5943824	9496639	9273715	8839065	8372730	7005320	6894042	5787282	6938498	6476860	11555200	10479250	10820720	3566159	3393855	3590849	5527826	5001832	5499430	6182452	5784276	6046724	9684009
108	134.894	4.66709	0.786884	1151376	1139527	991115	584361	648785	938448	908058	1050488	1097161	0	489945	1319313	1021127	898918	991464	1020038	17851	121506	9757621	10153520	11016580	9977472	10767480	11034110	7763898	7782222	8443296	12683910	12082900	11972690	10849300	11077260	11119000	10574150	10144680	9518064	11433390	11021490	10498150	10296940	9947645	9694109	11152820	10995540	11022270	7568030
109	134.894	5.82431	0.770806	1227213	0	0	562543	673670	0	0	1409809	0	16896.5	0	0	0	0	0	0	2743.63	0	4186637	4287038	4576914	3735717	3725253	3700920	3649302	4026206	3775724	5155340	5097076	5260448	4455546	5002216	4882974	4741406	4954632	4890868	4428812	4456788	4729820	3539729	3082843	3216635	4484988	4322476	4564805	4343104
110	134.894	6.16487	0.72548	1188371	0	0	0	627754	1215079	0	0	0	49604.8	67694.4	2070324	1274815	1269420	1334052	0	1617.49	0	3300515	3369149	4020903	2545970	2615176	2635514	2632774	2714020	2870257	3703980	3866830	3824534	3527438	3851200	3726443	3676014	3634326	3590649	3559264	3810242	3450020	2134632	1973295	1849273	3678125	3731471	3727016	2876198
111	134.894	3.64273	0.758053	875143	0	872021	668821	682167	0	730457	921984	930827	467110	479066	1008743	0	875076	0	887851	0	431444	1296349	1231343	1345433	866414	880556	907292	1150801	1103160	1101932	1128167	1083998	1094837	1204664	1266989	1254525	1554360	1559088	1517700	1797056	1997862	1917325	1258911	1171361	1340465	1803250	1870525	1922934	2072159
112	134.894	1.14013	0.639067	0	0	0	0	0	235613	0	0	0	0	0	344121	0	0	0	0	0	0	1711752	1639530	1742081	1135158	1120221	1106623	0	851407	0	1408957	1314455	1352412	1116209	1247136	1190169	0	0	0	1643929	1697887	1732173	1146095	1068134	1265544	1129017	1158232	1200720	987244
113	134.896	4.66514	0.849896	10888.7	6193.99	16277.7	5675.34	3609.13	10294.1	5402.47	17776	7101.28	767.994	6138.5	19170.8	5768.07	9211.89	10518.2	9892.22	0	720.319	97456.7	137525	153468	134264	51505.4	101051	85937.5	85202.2	111929	126178	188047	160966	104890	111704	169400	89928.4	93214.4	143878	113772	174289	111676	103915	94619	140655	62859.7	110588	106162	113275
114	134.896	5.69206	0.841446	17445.9	19214.2	12059.5	5299.42	6507.39	10655.6	11802.6	13391.5	7166.84	0	1024.25	9987.39	12766.8	16744.9	17102.8	11679.1	0	542.753	21829.6	18857.9	25536.5	17806.5	19287.7	23521.5	24989.7	25923.4	46673.9	28996.3	52417.6	58836.4	36606.6	39976.3	24319.1	32438.4	85936.1	31660.8	20378.5	21674.3	38366.9	31945.5	26864.3	19661.6	31536.9	33956.1	36335.3	38242.1
115	134.896	5.42624	0.835932	12105.7	13340.6	5841.06	3232.2	3905.98	5590.52	5889.03	17745	15622.4	0	1165.54	7435.68	6455.24	6165.18	5685	11335.7	0	538.741	14861	17471.4	17968.3	24505	22855.5	24928.7	45349	34023.5	36315.5	16606.9	14883.8	17390.4	41624.2	28287.4	16566.9	17624	19153.5	52989.2	31585	17740	14743.4	21524.4	41123.1	11978.9	12727.9	38239.9	11674.1	25322.7
116	134.896	5.98415	0.753634	19373.2	15189.2	7805.97	2751.3	2843.61	7756.83	7726.53	14688.5	14889.1	0	0	10252	5771.28	7097.69	13763.8	17909.7	0	296.702	17763.7	16486.6	12268.3	7931.7	26347.9	0	36669.4	21616.1	18405.1	13845.5	24715.6	33261.7	19266.2	11500.5	22217.1	19862.9	26998.6	28753.2	0	14623.2	25422.2	8819.46	13407.7	16193.2	30296.9	28895.1	21137.5	22002.8
117	134.895	5.85762	0.842696	0	12851.9	19735.8	6322.06	5662.98	11055.6	17294.1	0	0	0	0	18027.7	6044.14	0	10838.9	12489.8	0	798.183	21377.9	21752.6	42589.2	17024.7	18011.1	15762.1	31457.2	37344.6	20387.9	0	31305.5	13207.1	0	30035.6	0	19268	11027.4	21116.9	43137.1	11139.9	0	14537.2	15523.4	18309	24847	23082.3	29832.3	12052.9
118	134.896	3.64976	0.824567	8698.61	9796.07	8491.91	7247.32	6827.51	3643.87	7517.86	13929.1	9612.83	2658.94	4398.45	11109.7	3965.7	12659.1	9888.12	9397.71	2321.3	3809.63	15774.4	11470.4	17392.7	8248.88	8605.51	5659.13	11785.2	10806.3	10609	10247.8	10655.6	16008.9	17712.3	15613.8	6446.82	7296.34	14177.5	13553.7	7920.61	10040.3	9638.22	11031.2	10277.8	11901.8	10998	12612.1	8693.37	15913.9
119	134.896	1.6896	0.800535	7332.29	7249.03	3425.49	7028.65	5503.5	1780.17	1780.69	5244.66	5190.23	1267.42	526.054	2558.54	3918.42	2746.93	6304.42	2432.37	1873.97	5086.83	6863.13	6982.81	13445.7	11018.2	5941.66	6040.36	11696.7	9949.23	10122.5	7594.28	8065.04	19076.8	11895.1	6912.92	18572.4	14648	10294.4	10726.8	12469.3	12058.5	11408.1	11413.3	6191.59	16656.9	6815.12	11879.4	17897.2	14858
120	134.896	6.1665	0.840868	9165.53	14600.8	11517.1	5579.54	8083.91	17430.9	10619.7	14194.9	14155.8	0	0	26561.5	11414.2	17798.5	13474.8	13703	0	523.064	14985.6	13491.6	46386.1	26252.9	26205.4	17442.7	3101.8	25408.9	12414.4	21631.7	15432	24709.5	11530.1	13526.8	16792	39283.3	21546.3	17272.5	38070.4	21101.6	16849.7	14371.9	2070.9	9434.29	20670.7	18126.2	18522.4	16980.2
121	134.896	0.569014	0.833271	3730.16	10402.8	10317.3	5372.98	5900.29	3059.18	2118.46	5949.56	7647.79	2880.01	349.829	4979.39	2489.93	8850.27	5560.6	3048.76	2611.36	2761.43	20849.7	5025.65	5479.71	9768.05	16062.3	11007.7	13335.3	14218	17913.1	14395.8	24921.7	9067.99	7434.47	9678.58	12010.8	16209.9	9962.54	25416.5	18381.2	22968	9664.83	13121.1	8560.95	15650.1	12181.9	6116.61	8211.42	16059.9
122	134.896	4.39927	0.829763	4978.56	4463.88	4453.84	6506.68	10047.8	4285.44	6681.3	7339.16	4559.93	1866.93	2729.03	17383.2	8592.49	8757.74	8073.29	4576.48	253.115	2761.68	11632.1	18776.5	27804.9	18624.9	13407.4	9421.96	9869.23	15301.6	16558.9	14720.4	6550.45	13098	8329	11598	16858.9	12679.7	7351.42	11938.1	10985.6	15286.1	15472	15139.5	16661.7	9259.28	13872.6	6995.88	12159.6	9335.06
123	336.858	8.63127	0.854097	17079.2	23139.4	24869.2	53818.4	45319.9	147630	138138	143905	130870	169557	694836	46541.4	183290	176284	182335	192065	188871	205532	4244.24	4293.32	3456.16	1623.04	2356.54	1207.07	79309.9	66152.6	66613.1	6134.96	6268.06	5160.5	13739.8	13499.2	17162.3	86305.1	76522.5	63061.1	0	365.039	0	1673.83	0	0	28146.9	29393.7	28396.3	79652.3
124	258.181	8.53146	0.845978	7073.92	8039.42	4611.51	689.259	888.872	2489.75	3208.22	9797.39	3036.83	3056.75	5762.31	1680.6	1787.23	9885.93	8836.35	9934.06	4081.69	3451.63	4578470	4330584	4631448	4273896	4275402	4622782	7637260	6625852	6958612	5893586	4975490	5472440	5107983	5851596	6091848	5985864	4896724	5805996	3590320	3713008	3646743	4445482	3961019	4252100	5701176	5490106	5159610	6264106
125	134.894	0.56087	0.636589	766506	789108	733742	552560	602469	372912	409607	615330	591234	310580	58059.7	557750	468368	599006	550054	584480	487546	526172	2196504	2250331	2235054	2093633	2080981	2086664	1385319	1735173	1645704	2910046	2437425	2242768	2115797	2338924	2432639	1580404	2095750	1939669	1893817	2092394	2070349	2302647	2349986	2431591	2282764	2556440	2640046	1593575
126	217.118	7.79832	0.842874	4530.62	5817.9	5096.32	180.124	390.689	2798.82	2313.58	5395.41	2014.58	0	850.08	982.562	1333.78	8020.92	7091.84	10790.6	3369.62	4681.05	8746122	7997370	8823199	6958430	7026402	7415014	9467923	9322577	8073362	9140347	8539097	8210846	6837850	7497008	6118186	7994764	8661844	8487577	6170394	7573944	7154410	7551668	6157660	8144314	6899092	7017224	7024510	8832555
127	217.118	8.07253	0.818714	2125.38	3775.62	3477.29	203.971	272.656	660.591	852.866	4309.92	708.282	822.867	746.987	275.697	888.771	2370.46	3488.88	5083.49	1921.41	1604.26	3778520	3691181	4000911	3889947	3809652	3971597	6428040	5922852	5550576	4915718	4652764	4799004	3769688	4466004	4543006	5745286	5644552	5752674	3130526	3058524	3353880	4038047	3564070	4438868	4444005	4125557	4328366	5693034
128	217.118	8.32155	0.752761	2417.51	1007.69	464.213	258.597	134.476	309.262	0	438.518	192.795	0	0	0	0	387.639	318.994	248.969	928.709	0	11802.2	0	13885.7	27371.7	33379.5	21885.5	22239.8	20897.7	19123.5	18819.4	14709.6	19212.9	19127.5	16621.2	15569.2	0	17918.6	20974.5	10415.1	10668.2	10337.6	14926.7	13999.9	42515.8	21317.3	16233.9	19343.8	20158.5
129	94.9257	7.08409	0.598488	0	0	0	0	0	0	0	0	0	4806.94	2379.77	0	0	0	0	0	0	0	0	0	0	0	0	0	0	0	0	0	0	0	0	0	0	0	0	0	0	0	0	0	0	0	0	0	0	0
130	94.9258	6.29137	0.566711	0	0	654.503	976.508	722.93	0	0	788.251	787.381	2344.11	0	0	0	799.34	700.253	810.603	1958.83	758.294	0	0	0	0	0	0	0	0	0	0	0	0	0	0	0	0	0	0	0	0	0	0	0	0	0	5031.32	0	0
131	154.062	8.57902	0.848068	40131.2	38425.1	33946.8	2069.94	1968.91	7565.42	6589.86	34693.4	4679.07	17598.2	13835.4	6489.03	6509.69	36340.2	30589.5	32341.9	5826.47	5212.02	3007753	2927912	3209874	3618740	4107067	4586310	5779084	5590652	5165982	4782832	4069625	4190833	2961508	3436803	3600291	4854394	4840866	5119070	2687404	2912947	2991633	4412740	4301304	4490070	3251137	3289212	3281902	5209610
132	121.029	4.6121	0.807327	34938.5	37040.3	35363	37314.8	35609.7	16797.2	23478.6	41943.5	48121.4	108776	132368	27747.8	20748	38420.3	36205.3	40692.4	42905.9	48198.8	286966	304359	281508	217983	214593	241962	213417	170214	194078	231966	195534	199012	196983	223597	186485	139604	125638	128155	343577	329229	336573	183447	188109	191159	183224	210816	179671	179420
133	121.029	8.32529	0.830083	8725.9	8105.72	8767.2	11898	10893.6	9387.03	9478.83	12155	11160.3	75544	16417.5	16309.9	8150.64	0	9265.48	10585.1	9071.3	10491.5	370834	351387	331101	480383	395794	425478	429774	636572	525766	375375	290651	376036	484203	408417	526640	413494	558578	402580	253657	283454	252788	436996	422771	325587	476897	494916	475749	600565
134	121.028	4.72465	0.786836	26248.3	28366.3	28154	31867.6	0	17677.2	19348.2	40852.1	35760	40281	25558.9	19956.3	15214.8	30606.4	32616.2	29518.1	32314.6	41572.8	61899.4	51320.1	49793.6	89806.3	72311.8	73044	208308	231542	212570	82546.1	86655.3	93391.7	131685	128649	121637	156079	167550	176303	53774.5	51387	64576.5	73433	71730.1	85591	121902	132582	133122	215286
135	121.029	8.86099	0.808725	10633.5	9760.87	10258.8	14126.2	14154.4	13004.3	13657	15397.4	15415.4	80756	17465.4	19508.1	10311.4	11456.3	12084.8	11203	11370.4	11704.4	19007.3	17662.2	16757.2	28020.6	32945.5	38250.6	173964	182780	108918	70210	63071.6	55252.6	38787	58707	49379.4	134838	117560	149231	47918.9	48303.6	47488.2	44915.5	34662.3	95351.7	81735.1	93765.1	89513.8	253919
136	121.029	7.63648	0.590168	20240.2	18492.8	20101.2	19883.1	19602.5	13632.8	14429.1	22525	0	55497.9	13660.2	18180.2	11323.1	18345.9	17939.7	20409.7	22891.8	25417	33902.7	47917.4	38401	30763.3	25078.8	26382.8	165026	161449	127339	32720.3	30617.2	36040.8	43724.6	52816	35560	132399	126155	131674	44372.9	46186.4	47944.3	30171.1	25953.7	36324.6	40558.6	38330.1	45769.3	173967
137	94.9302	6.94347	0.847366	275.365	547.042	506.048	322.034	0	0	347.865	0	341.902	0	0	0	0	0	530.593	648.696	0	0	13510.1	13061.2	12164.4	5541.33	7100.63	7866.74	12481.8	11149.4	10675.2	12746.8	12598.4	5904.3	7559.15	9671.82	9379.23	12777	17012.9	17352.3	11062.1	15675.1	9893.94	16903.6	12507.9	9374.95	11339.9	8192.82	8788.39	17685.9
138	227.14	5.82242	0.829193	5069.02	6584.59	5023.61	290.361	351.062	1239.93	2593.58	5763.78	4770.94	790.303	655.859	1190.3	1156.43	15840.6	9995.22	19177.1	10012.8	12543.4	14669180	14496560	16876810	14454660	13502870	14616690	16385240	15960040	14102340	16314300	16403390	16278870	8695917	10503670	10734380	13925060	14157900	13545770	11383850	12245660	10967960	13828180	13048230	14844690	10051620	9157107	9665604	14743460
139	227.14	5.94664	0.817097	6306.9	5448.12	6263.75	690.625	223.481	2542.06	3058.76	7018.84	5902.15	723.251	0	1055.78	631.061	17467.2	13155.5	25239.6	13220	16067.1	14475590	15301850	13032020	11124460	11413540	12166020	20010740	18919130	15684870	12659020	13669460	12649120	11352410	13428120	12227210	17188330	16320840	16735000	12386630	13309850	13034950	10705500	10782990	12492240	12703380	13010660	11337170	18532310
140	227.14	6.73604	0.802434	5807.9	5499.04	6532.06	3506.61	595.861	642.571	1783.2	3129.4	3176.09	2226.42	0	1594.92	958.566	5773.83	6404.9	6994.68	6065.46	6840.32	314167	317934	319634	275991	267745	285625	305174	303700	269391	337334	296046	308920	218021	237525	239157	250718	266643	280682	269126	305966	295418	279449	241058	311524	237795	226242	228326	294896
141	227.14	6.53066	0.816607	6507.01	5928.65	4502.76	1689.41	1982.27	917.578	1945.72	4118.45	2669.19	606.489	633.913	0	851.939	6097.94	6527.21	6070.62	8391.42	6440.8	415796	418402	403219	327831	309272	295850	481066	444524	471465	344820	326128	342357	341453	347117	341908	427464	410367	410088	360716	386500	396386	317353	293515	290072	352589	335548	330552	429863
142	227.14	6.38605	0.768372	4509.51	6178.13	4501.81	2122.92	2142.37	1073.03	2325.63	3507.49	3062.74	0	0	913.158	846.815	5773.82	5767.16	6599.85	7204.73	6121.75	441003	432172	439494	319249	358216	321998	370317	352861	340879	361944	347517	283358	278059	324175	284620	303647	295016	327038	398868	396818	409019	319441	293900	371965	271748	292051	296853	352194
143	134.894	6.1648	0.791784	1188371	0	0	0	627754	1215079	0	0	0	0	67694.4	2064119	1389674	1269420	1334052	0	1617.49	0	3300515	3369149	4020903	2545970	2615176	2635514	2632774	2714020	2870257	3703980	3866830	3824534	3527438	3851200	3726443	3676014	3634326	3590649	3559264	3810242	3450020	2134632	1973295	1849273	3678125	3731471	3727016	2876198
144	92.9287	6.07454	0.83431	9839.62	8947.67	9902.03	8151.19	9615.08	3645.3	5090.21	11698.7	9691.23	33264.7	5798.7	1642.3	0	14070.8	12378.7	11987.8	16483	14380.9	3166.55	2493.06	0	8255.28	6044.49	6924.73	7161.04	9573.71	3498.22	2711.88	2839.93	7252.66	4664.35	2012.49	2789.48	11320.1	10386.5	3584.02	0	0	0	4977.36	3721.9	5808.63	5553.65	7254.68	2850.97	8732.53
145	134.047	4.77716	0.842431	5707.33	6241.39	6915.95	6848.16	6326.27	4745.01	7603.67	7040.48	8350.16	81866.7	141282	8254.33	4129.19	8260.02	7358.04	7202.27	8057.96	6651.75	11683220	11941130	12327840	9041827	9501828	10065160	11183860	11636410	9857781	10364860	9982534	10018390	7636372	8816057	7557774	10443790	10027980	10602480	10363000	10164020	9607163	8765583	8449040	10073300	5907504	5480722	5823084	10029770
146	84.9504	4.65627	0.852562	26052.1	32929.1	28946.4	23232.4	29451.8	1548.02	1202.1	2326.35	1718.92	0	680.758	2846.39	5495.72	1999.53	1991.9	2119.49	2416.88	2021.8	12210680	613162	125948	121745	105144	96570.6	10626.4	11491.3	17859.8	113511	135943	100950	35258.4	42426.8	45717.1	20191.5	15557	9931.1	51059.5	63616.6	61368.3	104997	67224.4	137290	32752.2	33997.2	28219.7	20873.1
147	227.102	4.61591	0.845151	180.311	582.839	456.524	0	0	418.854	568.698	1357.92	1111.28	0	0	250.759	385.389	3873.49	2450.84	4935.26	2701.57	3386.1	7327468	7060216	6896710	5581340	4987168	5758732	9479030	8895899	8572110	6941178	6203014	5850712	6202996	7160922	6240814	7557834	7150664	7635334	6424898	6302484	6651212	5469192	5236956	6034606	6113698	5648614	6523730	8576432
148	117.025	2.1881	0.848078	132.238	144.698	0	0	0	0	0	0	0	0	0	0	144.184	0	0	0	0	0	607.567	497.322	647.479	328.423	228.078	197.589	2392.76	168.982	199.707	1207.15	187.596	144.326	381.806	222.106	527.62	205.85	250.342	0	266.645	633.879	377.463	214.917	181.177	235.424	692.399	1007.12	654.372	414.697
149	134.894	4.07037	0.622144	964670	972598	932180	674923	729223	711860	730457	944765	947138	283937	468184	1112445	870572	910547	0	956344	0	0	1316616	1401829	1359065	1005739	1010883	999262	845613	819372	837166	1116075	1049798	1102052	1015067	997430	970421	992825	1018136	993457	2254494	2408629	2371114	1038394	975165	1007256	958872	957083	1007330	830482
150	134.894	0.72094	0.658474	754992	881208	715042	641108	589997	415600	532948	662335	650131	123053	421679	537041	473093	675891	594682	599361	512125	605656	1328897	1215716	1195270	1539194	1542771	1375600	1700776	1559769	1567379	1836167	1771227	1792635	1448328	1470447	1504487	1757016	1655564	1767293	1333551	1508048	1486373	1494539	1313929	1624828	1475898	1419602	1532745	1544793
151	134.894	2.2458	0.751273	517875	574272	530885	398508	408285	272333	310097	421914	412736	78311.9	41851.9	407600	346414	441799	406205	424176	310773	385620	1084754	1060832	1088589	918457	933622	948860	689854	683792	674349	1098329	1006344	1077246	849989	927069	826437	710570	711976	725480	1053931	1058396	1082191	914205	916518	966281	896795	898824	880772	739340
152	162.838	6.93728	0.800215	0	0	0	0	0	0	0	0	0	140779	85986.6	776723	0	0	908630	894524	2369366	3780090	17258020	19132970	18079150	15300480	14128760	15487940	17357600	17655660	16930230	15922660	13962190	14740650	12363570	12410290	12813660	13048700	13469000	13671740	18740070	19440960	19355980	14884360	14963360	17513300	13586860	14221380	13853270	17020480
153	162.838	7.39779	0.78279	2586871	2653834	2533373	2531421	2329469	1476703	1682722	2143525	2022770	5278022	0	677809	900692	1930803	1881176	1837550	3939894	3780090	0	0	0	2868028	2848209	2399398	6587808	6679034	5903948	3040932	2776431	2640586	2273027	2633511	2591447	5853684	5370304	5687706	0	6792764	6818632	0	3208187	3208816	2568167	2608596	2552544	6421160
154	162.838	6.04093	0.629823	75895.8	71705.1	66581.8	94698.3	82765.4	54863.2	66897.7	0	0	50992.3	28071.2	63292.6	67016.6	0	74740.9	77468.4	636128	341792	116348	101243	98584.8	108313	105706	111982	88769.1	92334.8	91269.5	82031.9	76667.4	76008.2	69137.4	62777.4	73020.7	72302.5	73616.9	70782.9	104562	95799.9	103463	115735	106769	119350	77218.9	78587	79652.2	82913
155	257.078	4.63293	0.839016	0	152.826	0	0	0	0	0	0	0	0	0	0	0	168.247	0	173.084	0	0	7713166	7281052	7315490	6789992	7131538	7278850	6851996	6552684	6116226	8688264	8011948	7794480	5043482	5825708	5480746	7499998	7022190	8085952	6480486	6289942	6638928	6919944	6667422	6546160	5530424	4992406	5187012	6744930
156	257.078	5.13349	0.836388	0	173.293	0	0	0	431.213	0	0	0	0	0	0	0	249.25	0	262.897	0	0	615925	611880	642990	517008	558743	478029	810638	796484	686168	632691	592535	612814	521328	530404	512053	723364	643637	744028	573072	571398	548850	495795	405138	606415	517132	548949	553215	812974
157	213.125	6.27755	0.848011	3028.88	4968.06	4230.38	503.324	227.058	2089.43	2911.01	4206.77	4474.92	708.461	649.038	1571.17	646.113	14635.5	6065.53	14969.1	9519.33	12175.1	10726560	10431360	10348680	9128416	8529972	8021096	8570372	8930577	8014090	9259527	9643871	8484830	5939504	5993388	7011134	7892570	7411208	7758864	9219413	9145676	9215702	8669702	7801430	10309800	6953998	6396522	6538756	8575395
158	213.125	6.86762	0.824724	3942.07	3605.3	3207.97	254.06	0	603.767	846.356	2463.18	1447.38	664.274	0	501.523	0	3940.52	4539.81	4482.17	5629.01	4069.97	575265	580503	494254	357290	357314	357133	387349	403624	374708	421554	411156	393052	330651	361430	385470	328776	396194	373807	480444	468032	514770	353274	335686	401433	385077	348166	343551	353287
159	213.125	7.13223	0.584661	1398.73	3510.27	2089.45	0	0	0	902.923	1590.14	1725.05	731.664	0	0	0	0	4785.67	4985.8	5880.09	4946.83	0	69540.8	78277.5	51761	54614	51907.8	76207.1	67110.3	63939.4	58871.4	52996.6	50932.3	49433.4	50479.1	46326.6	56056.1	53233.3	60381.2	69097.8	76287.3	79324.1	57422.3	49504.9	68010.2	47214.5	56209.3	50340.9	0
160	213.125	7.30823	0.654456	4895.68	2686.71	5122.53	0	0	0	824.995	1959.37	2550.54	868.966	0	718.124	0	4392.75	4122.52	3857.71	4910.81	3434.7	71033.5	68544.6	70954.4	48881.4	53725.6	58109.5	80837.8	79028.8	65989.4	49424	42497.2	55944.4	45775	0	50241.2	71101.2	62983.3	64414.1	66503.2	68877.2	74179.3	44676.7	46782.3	68539.7	54343	52478.1	55113.4	88615.1
161	213.125	7.79839	0.766584	4633.93	4684.4	3841.63	758.65	300.81	400.607	859.763	2820.35	2588.83	1215.16	0	543.544	361.227	4908.33	5121.47	4445.4	5828.79	4345.02	51265.5	49743.8	50525.8	49942.5	47402.2	50747.8	69462.2	63965.4	60941.7	57409.3	55339.4	49715.4	50805.4	51102.4	47355.3	52631.6	55546.4	56558.3	44704.5	44370.4	41542.6	53290.4	44432.5	54577.2	50234	42989.1	50710.6	61233.7
162	94.9258	5.24658	0.810971	906.365	0	0	694.044	587.516	0	353.426	1859.46	1164.55	1015.77	0	0	0	1709.67	1737.86	636.721	1574.84	1074.78	0	0	0	632.552	392.12	356.948	1338.27	443.38	1626.26	397.163	391.912	405.241	310.768	0	0	882.358	524.781	811.755	0	0	0	0	433.649	499.099	398.912	370.858	257.305	1867.71
163	213.148	6.302	0.844324	0	0	0	0	0	0	0	0	0	0	0	0	0	0	181.473	0	0	0	4905.71	5772.22	0	0	0	0	782.435	2662.33	1746.08	2234.95	2908.16	0	877.744	1830.51	1945.24	533.424	2298.57	1779.11	3615.12	2890.49	3638.3	0	0	0	2667.07	1358.69	1617.34	3363.51
164	129.039	4.63716	0.830574	2798.27	2411.34	2942.21	239.856	386.248	2727.17	3599.71	5058.84	4144.25	613.667	0	1061.89	3461.29	12717.4	9066.35	23609.8	6574.72	8010.28	8223472	8043072	8067882	6858996	6875860	7004734	8901888	8580567	7952950	7564418	7437410	7026146	5992308	6458918	6192458	8447719	7443166	8436757	7506588	7415986	7638404	6840236	6562212	6584370	6295310	6097668	6060604	8505053
165	243.095	8.31087	0.845258	3169.53	5130.06	3411.29	0	111.147	817.058	595.656	3689.85	1082.31	617.451	0	0	244.56	5403.25	4200.81	4993.19	1263.62	1921.79	1818071	1736155	1365161	1835517	1447991	1371477	3849571	4402454	3257710	2283572	2056991	1841835	2519709	2850507	2351135	3687346	3459889	3671914	1254392	1522424	1444127	1468363	1866328	2052231	2178679	2519868	2700282	3983616
166	100.945	4.63216	0.818484	9092.82	8308.6	7492.41	7478.33	7790.56	7709.31	9482.19	8918.71	8874.53	29415.6	6335.31	6925.03	8110.66	10096.7	8918.31	9306.33	7658.27	8950.91	46427.1	49260.3	43216.2	72323.4	65316.8	76328	122308	110392	121500	101912	75949.4	84921.1	82950	85782.1	83083.8	141951	127966	118781	47090	48609.1	58557.1	69576.4	56634	66917.9	78040	91336.6	86433.7	118557
167	132.03	8.52362	0.821437	165021	224145	236446	6218.42	5611.44	58528.3	35755	220008	45286.4	442279	185015	59580.4	31388.1	56961.7	196898	227326	17614.5	17240.3	2523368	2996049	3296587	4316126	4142927	4242837	6176954	6345986	5405158	5267816	5471200	4923945	3289870	4160501	4640428	5980820	5270978	6360150	3136551	3128355	3100506	4667112	4280818	5581066	3682073	4259288	4139975	5762024
168	162.848	6.93528	0.834939	0	0	0	340.996	235.113	0	0	0	0	0	0	0	0	0	0	320.966	0	0	0	0	0	0	4979.61	0	0	2586.28	0	0	2500.29	0	0	0	0	0	5169.24	0	5629.18	4336.96	3691.71	0	0	5540.73	0	6723.49	0	0
169	241.118	4.50023	0.83744	1440.81	1746.39	1340.24	221.09	158.068	529.905	2681.93	2302.98	3589.63	0	654.493	888.222	1366.24	8467.16	3876.64	10802.1	4969.5	6421.16	8346986	8378368	8438549	7091978	6401802	7347884	9597468	10285280	9061447	7247774	7381472	7410368	6667404	6969006	7305774	8503675	9087040	8950734	6647096	6980890	7128554	6882950	5678698	7955354	7286642	6661310	6922022	10091960
170	94.9329	6.95787	0.826445	0	0	0	0	0	0	0	0	0	0	0	0	0	0	0	0	0	0	7441.86	4312.12	6547.04	2840.03	2177.02	1548.86	1633.98	2465.22	1246.99	4171.86	1822.11	4883.1	861.669	2534.95	1288.79	1627.01	3521.82	1034.9	2122.58	4352.88	5312.18	2080.34	1333.35	3284.69	381.823	1519.19	1435.01	1551.03
171	164.836	6.9379	0.81855	0	0	0	0	0	457774	0	0	0	35613.5	23016.7	200172	261119	0	0	0	1237870	0	5505216	5699010	5700762	4799084	4294716	4632600	5482448	5479080	5239792	4991360	4368290	4471112	3844740	3846623	3935733	4055010	4208179	4293250	5858450	5919728	5910576	4685274	4607026	5429072	4227102	4343496	4295433	5345222
172	164.836	7.39765	0.751466	803902	815813	782568	797804	731932	0	242016	659716	610243	1533067	0	189054	265639	589451	576796	576310	849626	1139356	0	0	0	892854	900738	722821	2098915	2027931	1868014	954388	921224	804400	737122	807647	744304	1863974	1739180	1809990	0	2161618	2157400	918713	1005909	1025235	792159	816182	794752	2047587
173	261.125	6.38373	0.849175	1747.42	2343.14	1295.66	0	0	1617.08	2480.47	4009.3	2466.79	0	0	478.384	465.094	8840.19	6375.73	12620.4	5046.07	7341.59	6630692	6722708	6680020	5696630	5840884	6096764	6835380	6633912	6640272	6669442	6598664	5482098	5082690	5244894	5027928	5911490	5950600	6169014	5649934	6025620	5932884	5700922	5467882	6155980	4711415	4936258	5017430	6674674
174	261.125	7.05465	0.835749	518.277	876.687	0	0	421.892	0	0	596.463	316.995	0	0	0	0	0	0	468.65	561.457	326.349	266682	234848	175770	225224	202072	194476	480052	467498	434289	214769	223554	231338	287886	334453	280800	426576	365458	415905	246242	249244	267125	188138	197925	227965	302351	276158	316866	444674
175	261.125	6.63985	0.822499	752.678	381.582	889.628	0	0	0	400.08	692.698	364.95	501.925	0	0	0	680.744	390.316	326.537	422.894	259.153	187029	195229	192366	166154	156808	174178	264663	268108	255847	193380	181886	171748	147451	179589	160327	223466	228412	220824	169234	169012	168144	140123	141608	176255	166901	160757	142729	247903
176	298.94	0.789556	0.844211	15126.3	13094.5	16282.8	21780.9	19518.1	6106.14	7709.14	9036.32	6960.59	109467	104414	13164.7	7021.49	9494.8	9169.6	11508.2	11163.4	11905.6	6901252	4670310	5286082	2242058	2162202	1623449	2248236	2516634	1489655	1519630	1473739	1571971	5545308	3241113	3645346	1735374	1333381	1804245	5907252	6479658	5367734	1119880	1277162	1711961	2800663	2116346	2358710	3260581
177	298.94	1.28867	0.708841	8431.71	7993.19	7355.01	16008.2	16546.3	1347.05	1626.61	2890.45	1294.51	4031.01	2399.53	5081.16	2634.42	2757.13	2038.92	2746.52	3243.42	3717.87	19319.5	17360.5	31159	18379.5	17694	16231	4470.98	4277.94	4634.6	12707.2	12437.2	10684	25654.8	33342.4	24733.5	4810.49	3222.9	4664.3	31587.5	80488.2	59765.4	18230.8	14021.8	16877.8	21701.9	23995.8	26391.1	6754.48
178	298.941	1.59265	0.612574	7262.77	0	5841.69	13221.6	11996.7	0	1697.73	0	2561.6	4946.69	1923.95	5661.63	1620.16	0	2416.41	2617.64	2881.11	2463.47	12994.4	16679	21713.1	9751.88	12620.6	12925.1	3886.75	3467.38	4114.42	8387.15	0	0	17859.1	20480.3	18672.1	0	2662.72	2977.86	26529.7	38380.9	38893.2	14001.8	12310.6	15341.5	18368.9	0	22081.4	3832.22
179	298.941	1.73474	0.608236	9652.53	8652.78	0	19827	14386.2	1607.72	1915.21	2217.2	2458.55	4444.38	2047.79	5281.44	2103.22	2034.9	0	1721.22	3594.19	0	0	15552.9	0	0	0	12939	0	3606.43	0	9876.52	0	8937.65	22925.6	20664	22447.7	4047.32	3802.43	4258.81	25639.5	31065.5	0	13061.1	13852	12120.8	26150.8	18538.7	18764.3	3390.91
180	298.94	2.09101	0.708993	6548.12	9472.92	6577.81	18973.3	14616.2	1412.78	1217.63	2489.18	2730.71	5454.52	1683.12	5051.13	2057.46	3110.68	2608.03	2977.5	2989.64	3222.4	9583.7	0	18226.7	8160.01	9651.58	11648.1	4687.1	6666.46	4675.81	7858.77	11100.5	7535.49	23236.2	21942	20319.1	5868.95	4472.54	4615.92	0	24140.4	26413	10708.2	11313.3	11732.8	23678.6	16839.4	22543.7	6560.71
181	298.941	1.89351	0.589117	8167.81	6366.91	6955.09	14068.1	14616.2	1497.02	1942.81	1592.33	3160.64	4713.75	948.268	5947.61	2272.24	1846.98	2041.23	2562.35	0	2804.16	0	12110.7	23301.4	10348	0	12168.4	3952.71	3433.22	4053.8	0	8850.7	8985.05	16954.7	19933	20063.9	3279.64	3344.64	3406.77	25177.5	29159.1	34460.8	12236.9	12324.7	13299.8	0	20583	16191.5	4634.95
182	298.94	2.33433	0.68036	8289.26	7746.38	8564.44	16001.1	12565.3	1053.33	1830.29	1853.23	2233.55	5215.14	1364.01	5245.82	1656.87	3852.62	2868.34	2807.6	3258.07	3407.99	22439.3	26028.5	38696.7	13985.2	14701.7	15810.2	3543.2	3694.03	4204.92	11825	8863.21	12649.4	21196.4	18256.9	20250.2	2927.31	3724.09	2625.08	35744.3	37624.8	36886.8	13420	10189.4	14605.2	19781.7	14885.9	20092	4165.37
183	129.044	4.66236	0.833951	0	0	0	0	0	0	0	0	0	0	0	0	0	0	0	0	0	0	7715.93	3259.05	904.538	2049.3	2117.05	5488.4	8255.48	5199.37	5063.26	3497.42	2314.55	3427.97	2830.18	1664.52	2425.66	3045.83	2463.76	2769.06	2072	1682.31	3869.91	0	2604.34	0	1641.6	2330.01	2186.38	2988.01
184	173.103	8.60152	0.852968	41062.3	18077.9	35745.3	2166.41	1909.21	7822.66	7161.46	36278.5	5604.5	35587	21001	13139.6	5780.52	36332.5	18593.3	34037.1	4118.8	4983.38	4720544	4603760	4985151	4773152	4539288	5119300	5648318	5146154	4998808	5222520	4540512	4638490	3328713	3882211	3713553	4643401	4100948	4614429	4239024	4265086	4338364	5047236	4418028	5521622	3893152	3963645	3899810	4981230
185	244.165	8.59763	0.852862	4957.19	4881.25	3240.41	364.267	148.892	1324.65	1333.68	5568.29	1412.18	2602.51	1868.24	1221.77	763.573	5518.08	4610.81	4260.42	1809.93	2160.7	2397466	2075136	2671569	2505636	2176344	2089776	4022966	4793690	3877981	2555758	2921154	2247116	2307650	3787389	2723879	3147507	3429315	4404256	2598729	2006405	2661590	1938776	2243621	2944829	3257083	2771153	2890749	4645984
186	180.899	8.63888	0.842209	187345	239357	213437	243101	263513	980114	865028	759834	669236	1464645	3075152	847265	1336939	651080	742141	757949	548724	784020	87422.5	78063.5	84249.9	30521.4	35674.7	36825.7	223128	209734	214599	51654	58427.6	52079.4	83106.6	90929.3	85209.2	393899	421112	379164	17279.3	18268.5	18939.8	27394.9	10367	9433.81	137636	172248	192242	401850
187	187.109	7.66325	0.835339	2894.92	4996.41	4422.26	338.846	0	561.544	827.428	4474.61	1468.2	0	0	543.431	1284	5001.15	5244.45	6730.34	4997.22	3509.26	2179103	2089428	1878954	1677507	1634684	1706378	3155967	3008331	2714088	1706023	1686781	1672903	1692659	2001514	1930354	2587851	2405307	2543121	1981578	1925692	1920261	1773434	1654602	1810526	2008726	1861965	1841874	3005166
188	187.109	7.92648	0.8311	5999.96	6638	5485.93	595.429	494.702	1251.3	1472.16	3003.69	2525.65	951.751	0	514.405	423.899	6473.58	6006.58	8808.96	3273.37	4782.52	2929322	2860819	2748451	2594644	2428781	2448760	3241784	3256250	2979769	3229757	2992481	3118964	2674024	2962144	2915158	3541162	3201121	3324838	2605024	2630880	2400862	2495167	2267992	2857951	2761761	2934793	2730552	3146181
189	187.109	7.11315	0.830826	2834.26	3339.74	2812.06	0	370.654	700.527	472.886	1022.13	1226.93	0	629.515	404.633	0	2245.15	2988.52	2826.2	3171.15	3112.59	1450198	1461017	1745526	897813	967885	1002802	499715	535683	502533	1164624	1147091	1182391	513260	543411	550592	487942	514440	481227	1095454	1130132	1266629	917778	815532	1077756	440683	497097	494690	415647
190	187.108	8.3261	0.677539	6410.07	5246.33	5278.38	320.745	0	904.261	1210.4	2236.57	1736.12	0	0	566.329	0	3579.37	4069.57	4054.11	3692.94	4777.06	0	0	0	22611.1	30830.8	32058.9	0	0	12058.9	0	0	33193.1	0	25414.4	28144.5	0	0	11800.1	0	23822.3	26482.6	28861.1	24825.6	44936	24908.6	28079.4	31874.1	0
191	104.035	8.21353	0.853587	1054.98	36048.3	24263.1	1534.24	424.762	11066.4	6706.9	31597.8	13671.6	48264.8	22981.6	8925.57	6439.88	5023.36	38283.9	29209.2	5643.16	6969.17	6742564	6614988	7226574	6721522	7230252	7342106	9593868	9003671	8199270	8020534	8220926	7615260	4902370	6779130	6483046	9512904	8784812	9270939	6591306	6611242	6490968	7002166	5998422	8373708	6486146	6149590	6012182	9240741
192	115.926	1.0188	0.826441	763.721	2214.52	1741.88	2372.71	1749.23	536.405	656.548	3102.63	1941.86	434.733	0	1512.91	290.948	1871.62	2698.77	1718.57	3017.62	814.783	2094.52	1050.58	946.416	1231.04	1097.3	2118.32	1403.22	1542.48	1107.32	1878.45	1660.83	1860.81	1674.55	1835.47	1078.73	1826.36	1246.19	2097	1516.11	798.683	848.271	1188.42	855.064	1712.35	1685.96	2298.07	2386.86	1117.85
193	115.926	2.27569	0.766491	1387.43	1046.81	1251.72	485.058	673.923	585.614	643.494	1972.15	1377.01	0	0	771.493	158.624	777.352	1437.93	841.79	828.343	1155.34	599.875	965.817	782.754	1182.95	789.582	1337.93	17752.1	1043.15	2426.99	3104.37	825.106	627.904	1711.49	568.496	717.691	1513.74	1579.25	643.969	904.503	727.553	528.123	1431.83	1126.05	753.411	885.494	1447.59	1397	1348.6
194	115.926	1.50572	0.832397	2017.64	0	0	559.724	455.481	332.577	0	0	457.769	0	0	777.724	201.725	558.81	0	1706.48	1230.05	1461.85	1691.84	573.502	659.36	1301.2	2039.23	1946.38	1895.9	1921.61	0	2536.74	0	3061.74	1072.32	795.084	1878.34	864.619	975.429	1737.7	804.572	2283.84	1224.34	617.411	1221.78	510.542	705.568	1290.2	1856.18	0
195	115.926	0.105321	0.802392	2429.35	0	1694.52	684.534	2185.1	1453.47	0	0	1010.17	0	0	0	228.754	0	3796.69	0	2416.79	0	0	0	0	1572.15	0	797.676	1459.83	0	1698.44	1750.35	883.533	1988.42	1978.76	1266.76	1338.08	1118.08	1951.88	2013.44	917.268	607.042	0	1394.66	0	0	1529.92	1664.98	1583.78	1896.42
196	216.945	2.20165	0.848309	673.758	271.166	390.688	721.624	171.89	1131.88	1545.75	2221.69	1714.6	163.388	172.604	978.713	832.523	1974.37	2125.05	2340.59	3700.46	2438.57	62025.3	63660	64443.9	25316.3	24656.5	24942.8	35674.3	31638.3	27389.5	35957.2	29941.9	29381.7	49795.2	53852.3	57152.9	29157.7	28674.7	34872.6	61139.6	58977.5	60605.4	28337.7	26722	34946.2	54852.4	51025.9	58434.9	40309.8
197	197.806	9.01523	0.805456	0	0	192.591	0	162.012	776.537	1374.34	0	1214.1	0	0	0	2469.76	0	0	0	0	946.723	0	0	0	0	0	0	0	0	0	0	0	498.97	0	851.609	0	0	0	28510.2	0	161.451	359.173	3588.69	3069.62	6129.26	0	6283.19	6137.82	35347.4
198	115.919	6.65697	0.732123	653.857	0	498.809	294.305	0	709.476	0	635.355	752.178	0	0	0	0	595.717	529.382	1100.64	273.935	0	0	0	0	323.146	0	0	0	0	0	0	0	0	0	0	0	3556.11	0	0	0	0	404.069	0	0	0	0	0	0	0
199	197.806	9.01646	0.786825	0	0	192.591	361.193	162.012	776.537	1374.34	0	1214.1	0	0	0	2469.76	0	0	0	0	946.723	0	0	0	0	0	0	0	0	0	0	0	498.97	0	851.609	0	6123.28	0	28510.2	163.256	161.451	359.173	3588.69	3069.62	6129.26	0	6283.19	6137.82	35347.4
200	115.92	0.127966	0.536587	0	0	0	0	0	0	0	0	0	1540678	0	0	0	0	0	0	0	0	0	0	3367773	0	0	0	3797292	0	0	0	0	0	0	0	0	0	0	0	0	0	0	3070514	0	0	0	0	0	0
201	197.807	10.5537	0.733548	2326.26	0	3077.51	0	4413.21	40827.3	0	0	10575.9	0	0	0	0	0	20540	10454.4	209219	10708.3	0	0	0	3037.65	2446.01	2110.58	0	9413.69	9750.29	2836.23	0	2339.86	5773.66	0	4335.75	0	16872.2	0	7349.08	6392.03	0	1824.62	2232.35	2064.51	0	0	4026.9	8257.5
202	128.041	4.78282	0.532958	0	0	0	185.875	0	0	0	0	0	0	0	0	0	0	0	0	0	0	1330.89	18646	6211.62	2143.43	26048.1	0	62590.4	1232.75	7861.93	0	45660.5	4262.8	24964.5	72229.8	0	28541.6	0	25413.1	8759.48	10877.8	38714.3	986.495	0	37278.2	2958.81	14198.5	0	40157.5
203	126.905	5.66173	0.558092	1382762	932261	1310264	886791	0	0	0	0	0	0	0	698454	791358	0	1292525	0	865048	0	2426715	2253478	2404688	1817510	1794725	1776447	2504482	2470330	2422409	2116914	2083962	1900401	1796224	1885212	1783448	2201075	2248422	2407304	2238219	2308463	2314299	1701565	1760411	2068367	1668846	1861872	1808325	2455144
204	160.841	11.424	0.579617	0	0	1985.2	4249.62	3442.04	0	0	0	4616.92	0	0	0	0	0	0	0	0	0	28608	0	0	2728.99	0	0	0	5677.3	4609.94	0	2446.94	2573.31	0	0	0	0	0	4418.85	15425.4	13833.8	0	2020.01	952.807	0	0	0	4465.38	4218.14
205	160.841	9.13953	0.827377	3824.59	3112.36	0	0	4418.65	0	0	6852.73	0	0	0	0	8060.59	39398.1	3897.96	4238.54	0	0	3832.52	3512.28	0	2286.88	2551.82	2627.17	6726.47	6843.91	7007.76	0	0	2456.32	5144.33	0	3294.13	5344.53	4703.4	306560	0	0	0	3271.8	2294.73	0	3404.63	0	3156.88	0
206	160.841	10.2325	0.617911	2978.6	3317.41	2780.54	0	0	0	9195.04	5232.68	6907.98	0	0	0	0	5082.69	5545.08	4288.96	95647.7	30647.2	0	10045.3	0	2898.76	2603.14	3272.01	8074.33	6365.18	5576.89	3476.92	3101.35	0	0	5432.09	5243.25	0	3767.31	5693.11	7152.12	6720.57	5399.75	3047.71	2465.34	2287.45	5154.48	4080.86	3636.18	5611.36
207	160.842	10.5688	0.594682	3089.65	2853.6	3132.48	0	3422.79	11295.6	9522.64	6155.03	5260.81	0	0	0	0	3880.07	0	4173.94	103302	25035.7	17844	15635.1	13259.1	2127.08	2777.01	2577.82	5888.98	5274.91	4610.68	2935.48	2111.01	2536.93	4407.53	5067.17	5260.18	4524.56	4107.88	5763.6	0	8598.04	6578.88	2574.32	2613.82	2034.64	4535.93	4255.47	4413.37	5205.98
208	160.841	12.4762	0.622897	0	2049.87	1478.01	0	0	10709.8	0	0	0	0	0	0	0	0	3108.92	3144.59	152953	0	0	0	14422.4	1416.06	0	2121.29	0	3458.54	3733.24	1246.91	0	1741.14	0	4128.84	0	0	0	3211.16	12258.6	8811.79	0	1116.5	0	0	2879.42	0	3586.12	3963.03
209	203.102	8.0637	0.854685	773.05	1480.38	1071.89	128.758	117.278	310.646	210.204	1627.78	545.158	701.713	641.123	328.67	312.363	800.719	1205.57	2280.09	162.51	403.756	1689009	1720986	1959938	1793033	1634757	1839821	3001796	2979676	2554488	2412063	2351660	2210273	1780156	2114814	2096154	2882987	2615438	2749742	1528438	1440819	1541555	1856260	1573856	2207110	1793551	1950926	1790813	2752739
210	203.102	8.23574	0.840404	229.22	416.885	273.707	0	0	503.611	191.618	940.294	310.616	0	0	226.386	606.479	208.712	725.719	1781.39	350.274	672.534	1065978	965348	933059	922864	881023	938937	1822848	1634276	1477411	1239396	1156626	1026313	1047861	1152804	1135847	1591724	1462107	1520175	753731	772145	774449	957585	795127	1155308	1086917	1034195	1065103	1621100
211	160.753	8.61795	0.824442	0	0	130.211	338.84	360.887	0	170.555	303.239	185.502	15947.4	22035.2	0	1122.54	197.17	0	334.725	0	258.937	525.801	0	316.808	0	0	0	654.315	0	0	192.177	0	0	0	335.434	0	0	0	0	548.69	0	604.87	0	0	0	0	0	0	0
212	230.157	5.67279	0.842985	189.815	569.322	213.816	0	172.535	0	528.872	334.723	349.252	0	0	0	0	961.551	946.441	1877.65	1505.37	749.481	3257361	3103350	3073410	2399378	2562154	2510339	3823585	4014628	3484019	2983117	2610510	2903995	2392244	2690730	2556933	3460899	3121341	3480360	2666512	2565283	2431325	2421247	2296312	2853970	2383036	2563740	2500586	3576578
213	195.81	11.9923	0.662748	0	0	0	9943.01	8714.65	164019	0	0	11419.2	721784	207659	0	0	16235.3	0	12516.9	53074	16946.6	93148.4	66067.8	0	4207.88	0	3696.77	0	10739.8	0	3606.33	3739.65	0	0	10570.2	12020.1	0	0	15533.2	0	0	34110.2	3815.45	4174.68	0	11973.2	10988.7	0	9940.13
214	116.934	13.8769	0.622384	977.003	759.802	1077.6	852.256	193.85	1065.4	1182.52	713.461	849.293	779.976	351.42	3118.66	509.352	1058.98	625.664	1197.59	156.616	167.747	0	581.34	0	916.465	1017.25	915.573	155.899	826.697	2109.9	567.37	1598.28	990.875	1884.64	1291.68	1011.18	912.586	965.446	1310.04	226.76	231.21	249.547	491.964	853.495	918.564	158.88	0	684.5	862.592
215	195.81	10.5521	0.738266	1847.19	1864.81	0	5772.34	3169.5	0	0	11973.1	8127.97	0	0	0	0	10288.9	14860.5	8632.11	167098	8019.5	0	0	9330.16	1770.3	1046.29	1197.29	5698.48	0	6531.22	0	1970.47	2279.64	5029.55	0	3744.51	10313.6	13522.2	13545.4	5974.94	3435.17	5039.76	1346.62	1429.71	0	0	3510.88	4433.78	7648.95
216	190.928	0.69245	0.569251	21186.5	21997.8	24016.7	24707.3	28348	100106	82145.5	54994.4	47803.9	110423	101762	53430.4	80663.3	27207.5	24878.6	23935.4	207325	68351.3	81430.4	76949.9	75246.9	18628.6	17922.4	19573.4	35783.2	34124.2	36048.8	22218.1	25141.5	27132.5	25282	31242.5	29851.9	23647	24128	22760.7	71274.2	71237.9	71986.7	21775.2	15572.3	20683.8	31331.1	26598.8	23919.6	33142.5
217	136.91	8.6738	0.756569	144.219	795.315	0	1582.08	680.236	3545.17	131.096	5288.98	2786.67	3670.31	14106.2	332.039	1960.04	187.617	962.723	0	609.75	443.46	0	1493.86	264.095	0	1189.7	0	0	4356.03	257.689	421.978	1306.49	731.398	659.96	924.803	649.445	335.006	0	373.592	358.711	326.456	439.652	213.733	0	341.701	192.153	272.92	901.789	0
218	100.938	14.5001	0.801752	0	1453.05	0	0	1689.22	1510.62	2609.77	1928.77	1331.65	1982.17	2271.54	0	2475.48	0	928.563	753.678	708.69	926.747	0	1647.82	991.717	0	0	1043.28	1317.57	1095.96	2535.28	1673.36	1095.97	1156.85	0	868.627	1510.35	2272.12	1556.47	2068.49	1103	0	1213.93	0	1358.56	1609.05	0	1034.65	3472.52	1614.29
219	100.938	14.7067	0.685638	0	1694.75	2553.66	1270.36	0	1444.94	0	2099.45	2923.36	0	0	1751.02	1810.2	4225.46	4067.1	1323.25	0	0	1822.5	3179.06	1571.04	1923.87	1762.73	1249.41	1838.26	1530.59	1999.22	1427.34	1370.33	1594.84	0	1216.81	0	1402.14	1243.8	1598.26	0	1492.35	1122.04	0	1107.06	1431.36	0	0	1222.4	0
220	100.938	9.31194	0.797236	1078.77	895.992	860.129	0	0	0	0	782.498	773.262	757.543	0	1023.99	0	1150.11	1305.17	437.109	0	0	0	4033.38	0	1540.2	774.242	1032.88	0	233.277	466.591	9970.74	832.056	1793.35	474.926	473.414	8360.13	828.086	552.238	806.032	0	238.233	0	0	587.247	1740.02	1001.59	0	386.319	0
221	259.127	8.01918	0.84161	4224.74	3350.27	4278.8	176.142	143.337	1331.08	1454.64	4094.89	1924.05	1454.62	1281.93	540.994	607.43	6024.52	4390.28	7428.03	2150.76	2805.11	2221932	2077204	1915704	1739649	1776717	1692281	2687005	2381116	2392871	2420708	2102393	1951200	1693137	1914110	2017731	2364769	2257182	2520069	1615409	1685847	1893819	1872711	1641826	2122754	2125953	1891151	1952056	2529556
222	259.127	7.91389	0.833759	1539.07	2434.75	1428.12	0	0	0	403.493	1793.56	535.392	0	0	0	269.069	2132.33	2151.98	1332.95	1185.69	0	1085893	1088382	1071394	1149791	1086304	1118570	1295233	1116833	1093520	1196656	1068216	1141579	0	0	776478	1037597	935631	1016897	789754	719660	641385	1181328	1124163	1337685	0	788190	723683	1108936
223	170.87	9.53521	0.590097	1905.6	0	1008.7	0	2507.33	3679.82	3548	1889.63	1761.28	0	146525	11395	7244.82	0	1803.56	1445.4	27392.5	0	4841.73	4284.69	3870.34	861.453	917.107	1129.69	2378.32	2731.39	0	1769.68	896.693	1262.05	1263.88	1692.94	1815.37	1290.95	1942.43	2224.04	3404.63	3058.89	2899.01	1101.51	996.401	1136.48	1923.33	2220.97	2035.4	1317.87
224	164.838	6.94235	0.853095	67009.7	67646.1	63210.7	68624.9	72406.4	45450.9	57926.4	56615.1	66411.9	77292.6	11124.8	50926.2	65198.4	60765.9	46870.9	54876.2	62938.9	72554.2	246788	262448	212288	190658	170932	194900	247372	226158	249748	179882	180056	171575	209633	205886	174473	222962	221074	215529	248465	231641	228342	173942	171713	213693	207510	225478	227940	243599
225	245.111	8.1999	0.840791	2704.2	2988.89	1837.13	0	0	853.289	235.258	3040.42	989.705	728.594	465.33	224.817	285.884	4163.53	2775.37	3784.07	417.677	923.394	1095195	921115	976290	1000971	943241	944606	1812975	1660318	1353708	1238207	1196987	1152317	1017763	1170511	1180862	1675878	1441600	1551491	930229	937687	959849	850488	899669	1194030	1051041	1094442	1094248	1618411
226	245.111	8.09977	0.829036	606.041	943.162	820.309	0	0	0	490.011	1329.7	188.822	682.531	629.532	294.527	0	772.694	998.809	1558.7	191.021	116.859	434515	420356	404494	386062	375568	433986	453440	428680	417644	402472	425577	422695	291677	0	336818	391894	381092	390350	285260	264217	0	435094	380368	473228	310230	304663	305097	427121
227	215.031	4.97734	0.837577	191.746	157.138	620.542	0	148.775	367.543	616.145	201.454	325.08	0	0	387.884	312.765	256.255	363.378	598.6	204.674	272.373	2915934	2546922	2677289	1666161	1624940	1628472	1834860	1843201	1570124	2230469	2158094	2058254	1718108	1642331	1776782	2186130	2013612	2167619	2414747	2603192	2353554	1654108	1553972	1720554	1378566	1252131	1209046	1673354
228	215.031	5.41252	0.832265	0	261.075	210.243	167.108	0	576.683	349.912	482.768	602.973	691.657	0	370.512	264.736	692.364	744.094	1229.89	744.987	730.369	3840523	3469597	3796357	2302214	2097043	2314511	2197000	2185738	1985976	2848586	2594787	2557989	1957264	2223982	2285982	2421273	2517095	2514581	3407439	3195959	3274484	2062357	2175615	2253543	1656600	1616338	1732347	2130231
229	215.031	4.52579	0.763562	0	195.659	0	0	0	0	0	0	0	0	0	0	513.742	0	216.528	0	178.53	170.701	148298	205467	203766	106297	93045.3	105789	103430	93596.7	93612.9	110998	116124	108930	94345.9	121563	108883	108911	88929.8	100614	184125	174862	163858	107659	94972.4	118509	98521.1	99026.9	98064.6	89989
230	215.031	5.86861	0.739824	0	0	0	0	0	0	0	0	0	0	0	0	0	0	293.245	265.768	0	0	54099.4	51757.2	50958.4	0	0	0	29688.7	30103.3	24724.2	0	0	0	25251.1	0	0	33381.7	31186.7	37605.5	54920.5	53347.8	50906.6	0	0	0	0	0	17253.7	25592.5
231	286.188	8.51075	0.856783	3972.89	4875.38	5739.66	515.275	355.169	846.703	2010.99	7543.53	1861.99	2538.16	3559.09	707.636	1044.01	6062.56	6534.78	7635.55	3083.77	3183.47	2215492	2339979	2465620	2440237	2077266	2065059	2962599	3060980	2802611	2816512	2286798	2416184	2202714	2508986	2413572	2810097	2239957	2561910	2231106	2011714	2064550	1999210	2173164	2222161	2249692	2353611	2237432	2692431
232	134.896	12.1911	0.82905	12869.5	17563.3	12013.6	10817.7	5846.89	19973.7	7044.68	14385.4	15277.8	3767.69	9952.91	385.745	231.582	11173.4	9470.63	16500.9	2060.52	9016.75	8692.2	8865.31	5395.18	12894.8	16725.3	21164.5	9808.12	14657.9	11467.8	16741.3	17840.1	18115.3	12310.5	14384	11672.1	6321.6	20655.2	11570.4	19170.6	5692.07	7702.88	16520.8	7233.18	11811.2	6705.44	6948.07	6819.27	5966.27
233	134.896	10.2683	0.813628	15199.4	15383.4	10289.1	10087	9857.48	4710.52	8873.56	14437.7	13789.8	0	0	359.744	2035.07	9942.29	10918.7	9653.45	6919.77	2088.63	2401.41	5559.65	5398.55	9068.92	13541.8	14044.2	3965.68	12904.8	12372.6	9996.81	10758.7	13220.7	7745.5	12825.8	10732.9	11222.5	6430.26	5576.41	4680.23	7505.52	5603.7	13184	13911.5	15906.5	12510.6	7994.18	13594.4	9391.46
234	100.933	6.31456	0.533481	998979	0	963517	0	674246	1119956	1079946	1021690	961033	567913	575113	1840686	1434230	0	977834	980403	0	0	1825513	2080652	2452959	1569911	1663991	1645205	2038426	2087874	2115544	2796396	2775324	2861147	2556558	2534802	2524156	3223127	3203488	3154336	1959027	2077138	2005056	1370074	1240907	1223835	2384521	2389569	2519608	2094670
235	126.88	8.64107	0.84959	42896.6	55366.4	61828	86390.3	95638.1	747880	900139	1547802	1378070	700926	1374939	664090	1048342	1296512	1534392	1560664	1345764	1711048	11503	9252.49	8980	5949.14	4202.81	4771.1	210822	288010	313823	6508.44	6045.72	5760.5	23703.3	29281.5	18935.3	344528	485548	390254	3368.59	3092.06	2062.22	3259.53	1382	539.04	85171.4	87060.2	111799	487509
236	134.896	12.8658	0.833133	7570.99	13297.2	8881.77	10817.7	11481.3	19973.7	8942.45	8540.36	15277.8	3869.71	11920	506.964	387.621	13210	10614.2	13082.6	1919.95	9685.55	8692.2	8865.31	5395.18	7543.19	12354.4	11002.5	11296.2	17825.4	7669.23	7697.21	17147.9	13808.7	24032	11868.5	7890.06	23613	10985	18947.8	14449.3	9719.87	7702.88	16520.8	26526.7	15220.2	9973.34	8165.36	8284.54	11593.9
237	134.896	13.1278	0.783477	29976.4	28487.6	26833.7	17256.2	16991.9	35669	15130.4	39038.3	38072.3	13687.2	22359.2	5253.35	20360.2	23730.2	20009.5	22308.2	3613.27	17214.8	27606.8	54483.4	48244.4	52936.2	52588.5	57165	20241.2	16944	19731.4	24972.1	54741.6	28719	40806.4	20766.3	23242.9	22171.3	33786.6	21099.5	22650.2	54099.6	68337.8	29053.2	25999	27925.7	41976.7	50091.7	47516.1	36427.4
238	134.896	13.3925	0.816277	11831.8	11102.1	20237.8	12236.5	21147.6	16698.8	11269.7	10221.4	9132.83	36456.2	10414.5	14417.2	18170.3	27917.5	29495.4	9712.99	6980.82	19442.6	76467.5	24132.5	48528.6	25080.5	29083.6	29165.8	18907.1	12764.5	19813.8	25238.6	12067.5	32032.7	14509	28260.7	10798.1	11469.2	10737.2	24547.5	25917.2	45139.2	25041.9	23722.7	26448.1	12594.7	12045.5	12299.4	12805.5	11904
239	134.896	13.9865	0.819471	9085.16	7949.74	9355.57	13892.6	9308.87	12454.9	8249.29	15060.9	10427.6	13232.6	16749.5	10626.2	28193.1	11842.6	9652.54	11413.5	7148.72	7189.28	6719.99	10981.4	12727.4	11303	9791.59	6187.76	13434.6	7517.83	8285.44	8948.19	7533.83	10448.7	9529.68	24066.7	8774.73	4481.07	10500.4	6110.26	11852	11870.9	13126.6	8995.18	10988.9	11119.3	17993	17146.8	18913	12326.8
240	102.055	8.32348	0.848016	9116.69	7352.8	9570.47	546.137	107.699	1403.38	1619.2	12679.4	1777.45	973.501	2142.59	273.063	956.285	12714	7867.92	13048.1	2744.56	2705.37	1828392	1651010	1622320	1743474	1520186	1567625	3188483	2931310	2832626	1990651	1874798	1837340	1636513	1789351	1944506	2810868	2422534	2683523	1420050	1470524	1583824	1790950	1511776	2081935	1657152	1817985	1782935	3045158
241	134.865	7.69871	0.817677	255939	281028	274388	236538	240137	236775	227088	229154	225896	56485.4	0	5451.47	364286	227098	236207	229252	308867	252250	284668	273258	257870	286294	302129	329983	706866	574843	544957	332080	319154	347639	345675	329233	335952	707879	604841	690335	244696	241389	246744	322051	309159	305589	366110	331190	356485	688754
242	134.865	7.11497	0.613548	49208.1	53188.2	45869.6	66853.6	59350	28943.2	29648.5	31050.2	28299.2	164128	419137	22486.8	0	34075.7	21653.8	20236.9	43926.8	66450.9	97059.3	82299.2	88090.1	83088	74039.5	78298.2	148969	132571	140745	100400	72240.4	68928.4	76286.3	81518.5	75834.2	96015.4	101858	102508	92141.8	93512.3	104643	75939.1	73562.5	114092	89513	83559	82530.4	154417
243	134.865	6.12798	0.615053	0	0	97789.6	98009.9	98005.8	43263.9	0	85207.5	84654.1	0	0	24790	44514.3	73049.1	83946.8	0	36607.7	66381.7	72411.7	77424	91305	44407.4	37726.6	54104.2	57138.6	70683.9	73025.8	48222	38664.1	59082.6	48516.2	37382.8	48260	57721.9	69562.7	55304.9	80357.1	74121.2	87026	52061.1	54100.9	54814.2	53313.6	58303.6	55136.7	74210.6
244	134.865	9.30066	0.520652	0	0	0	0	13620.9	0	0	0	0	0	0	19652.8	0	8866.07	0	8314.31	0	0	0	0	0	5810.51	6455.44	5662.11	0	0	0	0	5570.74	5302.51	10378.5	0	0	0	6702.98	15326.3	0	0	0	0	0	0	0	8922.28	0	0
245	132.867	7.44275	0.773831	0	74233.2	71079.5	98258.1	97200	20166.7	0	24682.5	19097.9	274351	60757.7	20292.9	25391.4	29515.5	33058.3	19767.1	0	37006.8	236716	273591	248148	150932	162146	172948	545405	561320	456112	210603	169366	159210	159024	188510	197122	500348	442048	487553	249040	252562	259029	156309	158247	206987	176818	198641	185254	531765
246	132.867	6.89935	0.822809	43659.1	40685.6	43995.5	48276.3	0	37570.5	51543.1	73001.1	56281.8	306633	0	47719	0	63384.8	87140.4	81829.4	0	0	410172	403982	358463	249441	216235	220690	729857	718253	649226	244814	241853	251502	366783	428942	350797	544894	548576	563835	388866	389743	425495	228473	293210	305805	383948	366307	378140	705868
247	132.867	7.11827	0.636526	78326.2	72204.2	70264.5	118286	94133.4	48342.4	43060.7	51327.6	45100	0	692200	33338.9	0	51017.7	34457.4	32539.3	87146.8	110295	167135	162748	0	135091	112850	127587	226310	238663	227212	115534	113707	107241	128604	142252	124886	158882	171875	164398	147888	155411	180974	133519	115812	182423	124928	145088	132137	232566
248	132.867	4.05829	0.604452	32965.6	36433.9	35469.2	43486.2	44698.3	15896.7	19608.1	28634	26369.3	314075	174811	8473.08	11305	21349.6	20537.8	23199.8	20601.2	24662	68168.2	70440.7	72261.3	34649.6	35880.7	34620.1	30119.9	32346.4	27868.2	27652.2	29793.3	30918.6	23692.8	21580.4	20510.1	26527.6	27952.7	25178.8	84712.9	83942.3	87795.2	34450.2	41149.7	36455	21437.6	24436.9	22628.5	31222
249	132.867	9.30567	0.525104	14617.8	0	0	64571.1	0	0	24656.2	0	0	0	0	33572.2	0	0	0	0	0	0	0	27356.8	24941.3	8669.07	0	0	0	22356.1	0	9085.86	0	0	0	14458.1	16563.7	0	10164.2	25455.2	19145.9	0	16707.7	0	6120.75	0	0	0	11693.9	0
250	73.0288	2.18895	0.850984	1320.24	1421.82	1659.47	1530.74	974.037	706.984	1524.32	4624.12	5298.27	172.362	189.413	969.182	1836.45	5670.5	4027.84	6135.81	5879.48	7165.24	78035.7	70109.6	74401.9	28578.7	23693.2	26663.3	66970.4	63371.1	55103.9	29646.6	31654.3	27304.4	78377.3	88743.1	81387.5	53599.2	48551.8	51070.7	61990.6	67394.4	68542.5	32256.4	27222.4	34977.5	83515.5	77501.7	81652.1	77029.1
251	200.093	0.947604	0.820083	205.911	0	0	0	0	0	0	266.652	171.161	0	0	0	211.407	263.071	0	281.669	180.734	182.978	1829742	1722485	1545807	1815587	1635157	1824788	2776978	2792759	2556504	1210022	1157876	1134094	872688	1043505	900956	1436109	1421694	1474812	1363641	1429500	1428765	1749459	1569777	1891480	513021	503111	531944	2607128
252	200.093	0.678358	0.851081	283.272	223.431	137.686	0	124.273	0	252.559	220.242	0	281.519	0	0	0	193.607	203.667	490.558	157.17	375.269	1182581	1080786	1304588	418127	415758	446357	692222	704704	630942	449052	410193	469975	238695	314258	305126	312235	381850	394205	992295	1039723	1196703	420053	366877	506646	141766	146745	136384	536971
253	147.048	8.32337	0.848525	9605.88	9418.55	9057.06	541.469	172.602	3306.33	2370.78	9684.34	1905.17	8557.51	10014.2	2570.14	2061.42	13784.7	9468.43	11443.6	2485.29	2999.83	2151442	1971071	1935893	2115109	1878134	2010233	2876872	2690008	2628362	2537124	2397522	2338678	1839730	1970817	2207185	2975652	2446806	2724158	1736014	1783510	1838111	2199952	1916549	2631420	1953506	2055904	1989355	2780373
254	229.08	4.44697	0.834867	151.091	0	0	0	0	0	1186.3	325.452	246.099	0	0	0	0	1709.62	750.396	2455.59	853.748	986.575	2478218	2636368	2461856	2146284	2111135	2151558	3504983	3419651	3111981	2369857	2343321	2448675	2130775	2358759	2376911	3002258	3027549	2863155	2036488	2167590	2140516	2098039	1849928	2098037	2322481	2262860	2310607	3409751
255	229.08	4.28672	0.829039	0	0	0	0	0	0	0	175.645	0	0	0	0	262.422	0	0	391.872	0	0	471222	451371	438846	358942	370835	366604	532253	487856	470184	400265	381064	409750	370341	404455	385692	448860	485752	477030	358434	327916	351898	382896	329751	390811	351116	377070	375520	468130
256	126.953	4.66798	0.855978	262.278	180.756	0	152.56	0	306.284	515.966	230.01	618.498	0	0	295.948	303.302	189.047	269.696	193.69	238.138	295.123	642021	641852	553931	292525	243392	247201	1836738	1714953	1375509	389703	359391	343050	1624477	2331970	2022521	1580661	1377727	1620416	527769	549004	552408	264222	250204	320970	1113305	1051125	1126288	1603582
257	242.15	8.65036	0.854811	2762.13	2974.34	3167.26	0	0	945.266	0	3337.82	1118.56	0	2124.47	154.331	0	4004.52	3419.31	3654.15	744.085	1173.32	1409844	1370915	1439776	1401620	1352815	1410852	2246148	2059836	1886640	1653945	1637073	1575294	1400907	1677790	1576582	1912431	1733008	1690014	1239773	1164059	1208440	1305513	1283155	1679177	1435098	1347323	1477372	2031279
258	89.0237	5.48726	0.818775	28032.4	21606.8	21172.3	16308.1	18320.5	26947.7	20179.2	29400.2	23166.7	15950.2	17543.1	17335.2	21164.1	32219.9	33724.1	43154.5	23806.3	23044.9	258259	243628	271582	227545	216978	240510	441259	457477	397596	270494	272645	286272	266060	282621	268946	441843	449717	468094	227640	230008	252260	636087	646102	865223	220151	205428	229603	560613
259	89.0237	7.3814	0.589399	33752.7	30976.3	24417.2	13243.8	14531.3	37264.6	34355.4	32956.8	33946.5	37723.2	29721	24619.5	30513	47561.8	38652.7	51404.8	31786.2	32670.7	10783.6	21360.5	15134.2	22308.9	16821	24806.1	35231.3	34717.9	31687.4	28174.5	32275	26486.2	25074	21903.2	12728.4	40287.6	40901.9	37105.7	285665	389218	399728	261481	262546	333220	407360	482766	446296	334946
260	89.0237	6.78073	0.552635	30228.8	29010.3	28460.4	15463.4	14787.2	34116.6	30604.8	37547.3	28260	28434.8	26327.1	21531.5	27864.1	43113.6	40539.5	42706.2	25390.5	28228.1	10637	7950.46	10956.7	20014.7	22283.6	20975	25772.9	24364.9	26899.7	30174.8	27028.8	25112.4	16975.3	15606.4	15959.1	37591.7	34582.4	34550.3	160275	319517	452368	419633	398164	511543	341970	439091	441484	379443
261	89.0237	4.37344	0.50505	18848.7	14916.6	18556.8	9978.79	8060.46	14769.1	14816.7	22840.2	11816.2	13631.8	17149.3	9449.97	11385.4	21155.2	21269.4	31912.3	11547.2	12173.6	13682.6	13298.1	15435.5	17018	18462.5	15842.9	34038.2	28450.4	28403	20693.6	21417.5	11103.9	9198.26	6882.51	15894.8	33503.7	31107.8	31371.3	13163.7	24895.8	25183.9	8492.41	28777.5	54807.5	18469.4	24047.5	27313.6	32185.2
262	153.867	5.28463	0.726333	0	538490	469865	0	0	348893	0	441370	0	4820.28	42345.2	262661	338933	359446	0	357330	5505.65	162163	494091	492838	613105	353194	372908	347327	289259	285752	278650	403284	388730	367643	341349	346451	314774	310787	300173	296422	0	0	0	294612	310180	260813	326922	332412	347990	280530
263	153.867	3.66255	0.815526	122954	190192	190618	125696	177010	91775.4	103937	126249	135188	7219.08	19136.9	59261.3	72061.2	121391	121097	119855	57765	89513.6	125336	118992	134660	151643	161363	157306	236097	216912	209686	218637	205026	206983	147598	157064	158544	252685	260394	259758	254248	227960	225698	250800	213080	278812	210023	207955	212154	326338
264	153.867	4.40601	0.761781	281787	288333	276998	249387	271989	190448	191865	223417	203604	4733.41	19062.5	123762	155504	197147	199499	196724	34951.3	112712	378828	405250	0	195046	206767	196576	127422	139103	127540	213675	208738	222099	143729	149878	139907	134525	139316	152887	427614	670710	618661	176464	182544	179562	127086	134577	131158	105768
265	153.867	0.86498	0.500417	53182	54382	48222.2	0	34823.9	0	0	0	0	28707.3	58668.2	24827.4	0	0	0	0	0	0	201416	0	0	164783	155774	178705	97228.8	0	78704.7	0	141451	151680	123096	136326	136921	85971.9	76871.5	80240.3	0	138548	132205	152492	158218	177844	125968	149637	138270	96530.5
266	153.867	9.02332	0.550234	0	0	0	0	3316.8	0	12434.1	18580.7	15976.9	499.496	0	0	0	0	19335.4	0	0	0	1314.86	1558.44	2028.8	8416.56	8898.83	0	0	0	0	10768.2	0	0	0	0	0	0	41530.5	0	3995.03	3801.68	5570.57	36960.4	32170.2	62389.8	27417.8	31942.4	35063.4	81919.7
267	197.806	4.76402	0.607872	2336945	2377893	0	2019150	2039552	0	2168600	0	2499796	1794.53	15486.5	2521298	2527995	1890414	0	0	0	0	3303566	2525224	2867878	2887803	2837772	2971115	2548639	2587508	2574354	2945534	2757151	2660540	1995469	2061943	2015887	2332508	2359170	2135766	3108612	3167214	0	0	2987520	0	2296166	2226159	2160249	2436740
268	202.929	12.9525	0.522845	165150	173236	152588	83787.3	91055	43704.9	52772.1	52662.9	42001.2	99381.3	66394.8	97701.8	68511	55594.7	52848.3	57638	7985.86	27109.1	263592	268319	295378	114384	120177	125030	42927	41150.6	43525.1	153440	148245	163425	131463	130537	143314	57808.5	57889	48895.8	335625	363572	350524	114307	119102	127316	174926	188131	179164	63338.5
269	202.929	8.60119	0.500378	118456	150067	131798	52202.1	57553.4	24599.4	73280.6	80046.4	76862.6	0	0	188985	0	75397.6	99569.8	91301	32333.3	2153.82	131429	279522	324551	406758	434682	396666	54401.8	46826.8	57500.6	647079	499292	537083	185696	222569	171725	244534	241597	279175	330765	274990	351026	370849	280357	398593	198957	206269	217468	86907.4
270	202.929	6.44189	0.766878	7406.99	8612.65	7138.21	501.138	0	4975.78	4022.29	3851.11	3365.25	23005.9	16953.5	34166.4	12808.4	4195.89	4473.54	4600.43	0	0	54722.1	27388	52600.9	0	0	0	27897	35606.2	28966.4	97221.8	108660	114561	202681	250900	199904	155363	146788	158489	17911.2	23293.8	18700.7	0	476.949	791.921	155172	163852	187554	35195.6
271	215.14	6.03661	0.843279	269.441	273.459	244.693	190.491	0	429.809	277.435	555.721	980.57	0	0	326.162	0	1232.58	1385.53	2708.97	764.134	1689.83	2242875	1851152	2038747	1682275	1504446	1596704	2554680	2690540	2235922	2054508	1939895	1871397	1783354	2022404	1819811	2431171	2360205	2360763	1775187	1810342	1775364	1425318	1539799	1869473	1841294	1951308	2006446	2663591
272	195.811	4.75589	0.629939	1746816	1787728	0	1596569	1562504	0	1679267	0	0	859.707	11561.9	2055921	1750065	1723648	0	0	0	0	2651328	0	0	2253773	2234034	2233725	1979597	2005813	1943197	2299923	0	0	1562161	1699740	1630508	1836064	1815039	1829376	0	2492930	2480317	2408984	2340096	2274373	1727010	1749469	1648865	1789027
273	167.021	5.73781	0.852299	176.075	309.083	0	498.644	591.952	792.264	288.659	217.816	174.538	1317.88	0	0	0	208.093	1052.2	1029.91	0	230.873	427.086	0	0	292942	261124	298591	672165	618264	561699	607350	576062	558525	173931	178016	168641	929324	842162	874872	1565595	1918775	1669371	1545787	1470751	1823692	2010127	1945006	2231862	1921755
274	316.948	6.49288	0.83897	0	0	0	0	0	0	0	937.298	325.807	24265.5	824038	0	0	343.401	3981.4	3421.29	353.808	0	1374937	1215764	1380580	1464149	1445155	1444286	2697778	2642332	2139004	1922055	1852361	1762366	1205124	1513536	1566991	2671039	2569041	2624836	1118176	1233360	1189031	1580894	1382199	1876458	1524927	1562277	1652475	2569989
275	295.031	4.64641	0.834106	0	0	0	0	0	0	0	0	0	0	0	0	0	0	0	0	0	0	4222824	4410368	3957349	3222333	3340915	3232089	2683989	2656415	2765394	3470999	3147936	3297889	2894175	3083187	2960990	2518265	2504382	2540687	3824028	3345463	3965529	3017697	3041688	2898790	3239781	2762809	2782616	2747035
276	295.032	5.13414	0.812867	0	0	0	0	0	0	0	0	0	0	0	0	0	0	0	0	0	0	57864	56940.3	70075	40365	45048.8	38226.2	53904.3	53579.6	42366.6	47055.9	51554.3	50650.6	45300.4	46728.1	43338.6	45251	40717.4	48322.3	53910.8	50767.4	50608.7	38002.2	31375.8	44480.6	44390.4	43007.6	47655.1	59037.2
277	356.144	4.61819	0.854069	0	0	0	0	0	0	0	0	0	0	0	0	0	0	0	0	0	0	3075369	2880040	2930250	2487960	2146419	2513519	3192468	2901694	2690622	3332796	2856629	2537498	2258569	2688296	2455077	3129313	2744471	2963294	2485200	2467359	2680770	2448990	2272121	2705305	2296557	2187991	2375350	2910828
278	136.893	8.61137	0.794783	37270.4	36136.2	34092.1	31675.9	32911	31646.3	38469.9	47571.2	45024.3	339941	282272	34366.3	37069.3	39877.5	41928.3	44385.5	48426.7	46996.5	65191.8	56019.5	64750.2	8762.47	8689.98	7555.62	21243.3	20189.5	21553.2	14743.5	13901.8	14706	25773.2	22932.7	21409.2	20444	20850.5	20028.6	66225.9	61476.3	52492.3	7615.3	5880.58	5756.72	27630.9	26907.5	27738.6	22962.1
279	136.893	4.53459	0.713113	13550	12936	19930.5	0	15669.9	19034.4	0	19773.5	17723.3	25601.8	18131.3	13259.8	16743	10487.6	10240.7	8866.77	0	0	0	72552	65162.7	11771.7	17403.6	19182.8	8880.42	14460.5	15563.8	15069	17440.3	13482.3	17931.4	11789.8	18400.7	8727.04	7915.41	5899.19	0	0	0	20450.1	16111.3	21047.5	18658.7	7529.42	18327.6	10653.6
280	265.131	5.67215	0.838684	0	0	0	0	0	395.756	284.225	0	0	0	0	0	0	772.629	553.637	1643.97	0	265.316	4061478	3765298	3676920	2524357	2586988	2511800	2415383	2514022	2146552	3137935	2700775	2896545	2020345	2290404	2200302	2473271	2252143	2531608	3217142	3070376	2877346	2458899	2308024	3022335	2006369	2122468	2071005	2239721
281	170.869	5.30268	0.567894	10851.7	8958.67	9022.76	13779.5	13119.9	7335.77	11133	9283.64	9778.96	65485.8	40971.4	6898.17	10449.8	8062.38	9779.75	9348.6	134079	36054.8	6334.97	6906.39	4467.1	11135.6	11116.2	8689.57	7053.89	8425.77	7427.69	8313.87	7972.69	7908.47	6073.23	4665.62	0	7006.55	6106.04	6908.03	7536.53	4716.34	4959.34	10099.7	12025.3	9416.45	7258.19	5367.43	6401.15	7098.15
282	170.869	5.54862	0.529164	10214.3	9857.43	8487.01	13397.4	12047.2	10689.8	11282	10050.2	9545.45	70945	51079.7	7998.4	12316.6	11318.5	10297.5	8479.83	134079	38335	6918.27	5932.47	4291.98	9255.14	9850.81	9705.45	7494.2	6716.09	7686.27	8395.35	8041.79	7997.09	5401.09	4580.94	4166.62	6445.07	7407.8	7776.69	5256.86	5610.92	4361.83	10566.5	10483.5	9284.43	6146.34	5767.14	7033.44	5783.3
283	115.927	14.7633	0.842874	2132.27	2536.94	997.028	1926.21	2381.4	1855.11	1496.18	2199.64	3036.88	1122.26	2857.98	1787.11	1190.58	5288.1	2912.61	2869.42	2051.09	3226.52	2291.86	3010.35	2570.23	2845.97	2574.6	2772.42	2123.4	1924.33	2507.59	1594.86	2005.93	2165.38	2362.28	3401.18	1905.7	1902.13	3164.86	2326.01	2355.49	1371.85	1666.22	2447.24	3468.64	2886.63	2811.82	2317.54	2333.3	1412.89
284	102.957	6.88707	0.798504	466067	455342	423167	401030	416771	755214	665732	519589	498874	554470	543276	609667	676741	535215	790472	824655	481260	463921	1171401	4141102	4140597	2744333	2698873	2571670	3147946	2971532	2789786	3110519	2793816	2950730	2445225	2725200	2637263	3009512	3066172	3093313	4020783	3980916	4133319	2750462	2639184	2985868	2779218	2642988	2595692	2964736
285	215.102	8.20906	0.844702	1388.55	594.982	213.682	0	114.599	227.796	140.062	338.834	261.083	0	0	0	224.605	408.478	536.024	1058.85	273.758	233.402	736378	702336	644788	773253	789098	818102	1523961	1554052	1140387	990253	994514	907379	758006	960812	960420	1376400	1378442	1298062	572888	621602	645334	727873	715915	939834	840813	865758	885106	1489740
286	231.134	7.80003	0.844323	351.671	1114.39	605.323	0	0	0	0	1697.97	189.839	0	0	226.372	278.068	1019.85	1614.26	1818.19	1028.03	1146.14	3132260	3116438	3404351	2856645	2652452	2789200	3467199	3307414	3071737	3225889	3180285	3170184	2569992	2838054	2366593	3046062	3064953	3261613	2608935	2780573	2793396	2729250	2298182	3030809	2595529	2626144	2637657	3089990
287	231.134	6.89765	0.815263	0	0	0	0	0	0	0	402.76	0	0	0	0	0	396.423	0	450.185	0	381.902	1198606	1286942	1836684	1352119	1210125	1391706	1210855	1260385	1109270	1485862	1489881	1485789	828132	1009848	842398	1103011	1213422	1284423	949752	1055274	1120275	1208620	1129930	1227581	862883	834971	857524	1253380
288	231.134	7.19724	0.799035	0	503.446	632.808	0	0	0	0	0	0	0	0	0	602.955	387.632	0	0	661.487	0	255262	234130	176673	282764	327863	336326	595935	576103	506224	328382	324127	318355	335971	372296	375849	494958	469959	505128	209090	166346	189368	332283	304800	339903	340927	386104	364502	525273
289	459.315	5.67194	0.854661	0	0	0	0	0	0	0	0	0	0	0	0	0	0	0	0	0	0	1073541	997288	993415	943518	881597	883587	1859976	1897269	1511284	1275744	1025028	1202896	834548	1032362	1006111	1687913	1351744	1776623	776806	731901	695889	865871	771944	1159807	819207	885663	865038	1675418
290	126.905	1.32142	0.632735	1837966	0	1881400	727067	0	0	0	0	0	1139732	415996	0	417234	925802	1239025	1055095	1036005	903912	849628	706944	1015540	0	0	1604890	911040	792449	935148	1935926	0	1534419	1490902	1440223	1333640	1067236	0	0	0	1111112	844409	1592785	1529504	1715498	0	0	1315779	0
291	118.023	2.18557	0.850776	3266.18	3421.27	2680.97	2315.45	2345.44	6252.89	6522.15	6185.19	6385.65	2068.96	0	5481.58	8028.07	8844.43	6149.8	8161.57	6614.68	8624.02	78977.4	70988.9	69713.5	36643.3	32932.4	32477.1	43557.8	42789.8	42845.8	40099.7	41114.1	36668.1	75492.3	77227.1	71816.3	46353.2	45392.8	46361	66934.9	70107.6	70622.9	39826.8	34691.4	41384.3	73355.8	71150.3	74181.5	52599.3
292	145.097	8.64006	0.855282	185.905	238.62	417.647	0	0	0	0	0	116.438	0	0	229.363	0	153.449	147.008	185.868	148.495	146.992	1333836	1359507	1577288	1248042	1200377	1337898	1126555	922869	703100	1103409	1184566	1122164	628470	832090	823904	797797	714332	790014	1321496	1275767	1281152	1196586	1257357	1562724	577549	553517	561753	809897
293	168.99	4.50531	0.853637	4086.63	3750.99	3178.02	3330.43	3162.28	4807.2	5785.96	9409.71	10016.1	3709.57	1382.68	6132.66	6444.16	7784.06	7234.96	8002.46	8070.88	7192.14	76167.2	55213	91589.1	21617	13392.9	17513.4	24105.2	20124.6	21959.8	18760.1	14302.3	10946.6	910083	158846	691645	69313.7	70856.4	55781	179288	140016	461028	9736.31	6566.57	18499.2	453132	114339	112190	148866
294	162.838	9.08427	0.733965	2242.65	2668.73	3678.5	79371.4	4302.01	6789.33	5576.16	5868.88	5404.64	0	0	9519.31	7155.62	39516.5	5027.98	5458.36	105581	24460.5	4646.98	4179.15	4916	3041.08	2211.95	2319.19	7058.43	7056.61	6559.59	3069.23	1983.25	3700.18	3694.29	3729.2	3056.79	4219.41	4688.41	286006	3576.3	3320.14	3589	2912.73	2713.96	3370.55	3886.51	4172.89	4727.68	11446.7
295	162.838	10.0521	0.692642	3639.65	2824.52	2866.15	25278	5381.8	9082.82	7646.21	5065.56	5235.84	0	0	0	35415.7	4136.28	0	4960.04	92788.4	31705.1	10220.8	8615.03	7838.47	2812.37	2511.66	2648.12	6925.05	6100.57	6607.43	2806.05	2246.84	3139.84	4868.37	4459.16	4875.74	4759.73	4955.76	5890.34	6527.14	5735.27	5054.19	2769.84	2769.55	2178.68	4497.15	4101.72	3620.68	4587.4
296	155.874	7.61369	0.780463	0	0	0	20431.1	0	0	0	0	0	11516.6	7333.21	14827.5	0	0	0	0	0	0	8461.08	5649.73	4801.59	39132.9	40791.9	135705	580135	575471	553674	56349.8	43438.9	51329.7	163666	182487	162324	562420	515741	554043	4517.96	5607.07	5926.73	40097.2	123187	55476.1	163939	173055	141102	555693
297	155.874	6.85673	0.762217	39586	39702.2	41650.8	43074.6	32826.5	105860	135409	219574	162689	0	0	13804.7	17262	192561	236211	241729	0	0	34728.1	40051.4	30306.2	108430	79135.6	110514	302123	271455	322088	90169.8	99870.8	90683.6	173461	132871	161413	333278	271152	331144	41509	31407.4	29870.4	95714.2	104975	80512	188958	168609	169381	251259
298	96.9688	8.84026	0.829903	38802.5	39596.2	36461.8	3439.95	2709.42	16501.8	10499.6	38932	6075.72	21100	21769.7	25727.6	17860	47580.8	44603.7	44828.4	16383.8	6905.59	1968509	2035501	2008017	3196618	3367815	3411469	2910807	2779895	2549615	3680045	3624090	3443709	2202628	2600440	2543494	3120980	2872815	3104005	1849165	1785344	1681806	3825787	3543028	4374514	2819297	2788270	2786264	3212245
299	224.803	7.55297	0.775248	0	293290	291389	320197	281242	0	0	0	0	25086.2	23828.9	21643.3	0	0	0	0	0	0	228064	214252	211470	304294	241713	286756	610667	559292	573364	264101	269719	238566	255588	314136	231987	526681	539946	483221	173114	185842	191969	277105	258189	247291	326962	226976	261917	461376
300	224.803	7.30463	0.669235	304348	0	250419	0	268208	85562.1	0	122863	0	343804	0	20337.9	82966.8	0	0	40180.8	275613	323194	182832	140123	150824	239280	219534	243858	355855	359665	355893	194566	179138	166643	130679	143044	154393	358821	307024	315040	182440	157337	163595	237949	273969	240261	172221	179959	179443	438081
301	172.867	9.3988	0.678049	691.203	1002.97	1027.43	15173.8	2142.91	2224.22	2547.01	0	1090.93	0	110289	5717.51	3493.72	963.226	637.725	923.427	16337.4	8012.23	3084.2	2115.89	2243.87	745.982	255.466	563.987	1888.18	1846.28	1592.24	751.821	486.825	871.433	1548.48	1147.88	854.591	1257.68	737.607	12000	2901.9	0	1782.7	856.019	277.333	671.899	1418.92	683.845	1117.73	1452.41
302	172.867	9.58963	0.736492	494.855	542.427	387.33	0	1988.45	2341.44	0	1102.6	1046.84	0	88181.6	5514.89	4552.36	654.556	798.246	843.693	0	7711.11	2851.01	2217.45	2414.91	907.771	0	464.25	1840.61	1589.43	1454.37	654.403	484.424	0	718.627	616.476	946.166	0	1269.93	0	2122.8	2067.86	2142.88	728.345	600.876	0	1420.17	1422.86	686.05	1079.85
303	172.867	10.2315	0.634061	403.735	946.441	385.872	7006.13	0	3320.55	2141.41	978.274	1498.18	0	0	12423.8	9497.19	665.229	1219.87	593.628	15561.6	6461.86	3059.23	3062.89	3030.41	400.214	427.218	142.778	1512.98	1067.41	879.407	271.4	277.012	350.466	704.153	1446.45	978.162	439.557	913.92	814.548	2634.32	0	1614.76	439.471	562.391	174.409	1403.18	593.306	906.012	926.176
304	277.156	5.91771	0.844263	282.581	0	175.931	0	0	422.633	0	0	337.275	0	0	0	0	1627.97	852.394	1389.09	822.213	1090.13	2602572	2759987	2387398	2200689	2178558	2365279	3244840	3367882	2948484	2617208	2710866	2633388	2056980	2343080	2044093	2657398	2698252	2773798	1691543	1535121	1658790	2087858	1876806	2486347	1905918	1808952	1950020	3109644
305	231.133	7.41649	0.751188	0	0	0	0	0	0	0	0	0	0	0	0	0	0	0	0	0	0	13578.9	13464	22596.2	12130.1	12164.9	15104.1	49807.7	42063.4	36205.2	18563.6	18034.7	20499.8	17875.2	28834	17346	39736.3	31027.5	38261.6	14602	11824.4	10705.1	14302	14113.2	15981	24205	20736.1	22228.9	35278.9
306	180.899	4.95301	0.57431	15351.6	12122.7	14964.7	16809.6	18592.1	20274.5	18998.7	12155.5	16683.6	78873.4	45963	13646.3	20293.8	14803.5	14221.9	12687.4	279262	78948.6	0	6250.9	6576.43	13243.3	0	13096.7	0	10293.5	0	0	0	10096.9	5166.47	7450.72	6410.39	0	8786.69	0	5334.09	5155.06	4028.23	12038.2	12671.4	11063.1	6738.02	7412.9	6863.98	1205.01
307	205.839	10.2865	0.627102	3952.98	0	5898.65	0	7559.49	0	0	0	0	0	630708	0	0	0	0	14301.4	0	20518.8	0	0	0	4477.48	0	0	12589.8	0	13767.6	5217.69	5167.16	4689.73	0	0	8040.68	0	0	23851.9	8273.1	0	7374.81	3437.91	3072.03	4034.58	0	7106.13	0	15934.6
308	195.811	4.7658	0.62366	1828842	1876584	0	1888449	1562504	0	1679267	0	0	859.707	11498.6	2055921	1936998	1723648	0	0	0	0	2651328	0	0	2253773	2234034	2233725	1979597	2005813	1943197	2299923	0	0	1562161	1699740	1630508	1836064	1815039	1829376	2467312	2492930	2480317	2408984	2340096	2274373	1727010	1749469	1648865	1789027
309	195.81	3.70402	0.649419	0	0	0	0	0	0	0	0	0	5443.93	26843.4	0	0	0	0	0	0	0	0	0	1396232	0	0	0	0	0	1286250	0	1485293	1495586	0	1206384	0	0	0	0	0	1678810	1706810	1560152	1585600	1763430	1539354	1404293	1505225	0
310	215.065	5.00947	0.833278	0	196.12	0	0	0	0	269.362	297.903	377.604	601.585	0	0	0	1328.08	538.324	2160.32	505.306	1278.37	2192173	2056759	1866818	1575990	1592561	1616332	2642780	2567136	2293483	1846357	1868534	1790043	1625248	1740078	1667357	2362921	2269198	2291406	1684460	1653079	1711449	1698141	1517546	1722054	1746526	1691551	1606340	2496009
311	251.114	8.62098	0.852221	3087.64	1525.09	2995.98	285.45	106.694	0	0	2246.39	310.131	998.85	1327.98	0	0	3282.88	962.609	1099.05	0	0	1525700	1375623	1378497	1675424	1547500	1653691	1515784	1473416	1162067	2049850	2056311	1839807	1321718	1479030	1562169	1134025	1186412	1111498	1191921	1145914	1229424	1639711	1447358	1899555	1271248	1135798	1093484	1222347
312	248.959	6.49711	0.817644	2421.8	2646.8	2737.05	2751.67	1553.97	626.719	840.373	7814.84	7016.51	0	1824640	2893.99	2101.76	2938.63	2909.28	3713.34	5973.24	733.852	2391481	2185870	2397666	2518476	2367656	2472382	3869616	3761779	3231734	3077951	2938244	2809448	2003832	2407868	2404514	3831451	3674487	3754364	2018283	2164677	2183066	2593939	2441563	3013174	2366927	2338326	2492030	3734647
313	128.878	8.71015	0.849314	228.916	1033.2	0	1015.79	1071.54	0	1451.94	2208.05	206.868	0	0	1898.69	0	0	0	0	166.349	0	6441.04	6341.87	5902.41	991.352	748.303	459.997	199.576	184.477	0	1032.45	2998.49	891.57	2165.86	1170.33	561.419	255.012	332.855	0	1079	952.969	1605.28	526.295	208.468	279.177	532.353	196.776	355.546	146.261
314	128.878	9.35243	0.783143	0	190.82	156.916	0	224.657	0	230.667	0	233.213	0	0	0	207.135	0	0	0	119.073	0	1533.41	925.755	569.843	228.927	220.223	0	135.084	0	178.085	0	350.746	0	0	0	275.875	0	0	0	700.76	706.958	0	644.048	0	0	0	0	231.855	154.434
315	128.878	9.48499	0.76151	0	0	0	834.666	681.304	0	0	0	0	0	0	316.104	291.691	0	0	0	0	0	1168.75	1646.5	777.878	306.254	191.699	0	0	0	0	211.137	0	257.789	223.528	203.194	0	0	0	0	256.122	0	1124.8	0	143.301	328.873	0	0	253.678	0
316	128.878	10.1158	0.512035	0	0	137.654	0	0	0	0	0	0	896.885	0	0	576.207	0	0	0	0	0	1347.38	1176.04	461.889	0	0	0	0	0	0	0	0	0	0	0	0	0	0	0	530.21	717.36	945.671	0	0	121.555	0	0	0	0
317	293.151	6.19518	0.840871	203.856	0	173.111	0	0	352.562	0	254.808	0	0	0	0	0	1380.01	1312.93	2072.76	455.901	392.664	1959246	1887724	1953576	1811354	1509876	1670924	2637642	2580731	2277681	2168202	2146514	2230024	1492872	1990305	1771565	2557641	2446336	2319288	1587070	1654663	1524147	1607355	1447504	1814903	1843158	1879140	1742543	2574917
318	153.87	13.1757	0.84571	56892.5	57691.3	58320.2	50548.6	47934.8	42957.9	45095.5	52465.5	45407.2	25396.9	51090	15079	38414.4	41876.8	42901.8	42633.6	24647.2	47579.5	53290.5	30020.8	60901.2	55575.4	53741.9	53060.2	44793.2	48674.4	49354.9	59821.6	58130.2	54663.5	48071.2	51078.3	61508.4	46272.2	51022.4	52253.2	68897.2	69316.8	53350.6	45000.8	52051.8	51277.2	50741.1	54603.5	54258.7	44351.3
319	57.9751	6.6934	0.787053	8247.88	11158.9	8461.44	6759.91	9176.44	56036.2	56127.1	65242.4	24520.1	100858	81123.9	32537.8	37467.4	0	50016.2	69027.1	38626.9	23184.5	51732.3	47522.3	44941.1	73711.5	70244.7	79330.6	276295	264912	273749	67586.7	81799.8	65834.7	226053	210652	213796	294850	311018	301530	42029.6	59088.4	53420.2	64191.3	68901.5	54008.8	222684	207976	213238	264229
320	57.975	6.85378	0.755451	8450.67	6474.23	0	5750.11	0	25700.3	28292.2	0	30240.5	21921.8	0	0	25005.1	37276.3	0	0	0	30454.1	16670	18922.7	14650.7	37267.7	32666.1	34930.7	169540	132758	135417	35260.4	29925.2	25426.1	113624	81608.4	105206	162067	153555	153298	16990.7	19321.8	19771.3	27469.8	28599.4	29655	102153	110104	114188	137001
321	136.891	4.66744	0.779932	313491	355860	313659	188446	206918	293416	287885	338287	339640	28784.3	133765	403978	347763	302231	312419	308920	1983.22	33444.1	3104905	3189709	3443621	3204549	3332561	3465651	2072143	2367445	2627544	3939998	3887546	3915410	3368849	3531850	3464134	3319988	3149656	2981856	3497488	3500158	3545426	3202479	3142615	3067473	3498419	3492763	3351317	2352886
322	136.891	5.82387	0.808156	381879	0	0	172161	204851	366229	376673	442949	0	4083.35	0	529177	380793	396974	0	0	850.76	28513.7	1312321	1349978	1453200	1183736	1187050	1175248	1142915	1276932	1211236	1639557	1683591	1648004	1425517	1610907	1553310	1493143	1561086	1530994	1381085	1389500	1503981	1116700	994922	1039520	1423912	1384979	1456606	1356370
323	136.891	5.67231	0.789378	367184	433153	390451	185210	0	335436	342804	0	0	5008.01	0	0	344436	360689	0	361382	619.872	27685.7	1680428	1563209	1744632	1311813	1347216	1366542	1578548	1563522	1656551	1862695	1940267	1956619	2062567	2256753	2076820	1915278	1949770	1794099	1624986	1704985	1696538	1282305	1155741	1334062	1827087	1835785	1998968	1631123
324	136.891	3.64342	0.782632	281002	0	0	216234	212073	207314	223959	289972	279444	151534	140373	0	236021	267119	258680	284547	73699.1	135372	362060	387548	420272	266272	271178	286407	353203	344840	337179	351153	331401	352780	384988	394755	385696	482817	480299	477446	568511	614887	592234	398534	345832	419638	559639	592010	606887	654954
325	136.891	0.561064	0.589932	240167	244722	230300	171199	188344	109797	128816	194310	177819	90226	14605	190971	141574	189431	171307	184489	150038	162286	686972	713124	690097	661972	649674	646526	440357	530438	523524	907085	752334	705446	655360	729601	749934	492886	652841	600029	594899	651535	665662	710569	724918	768841	774629	791841	826184	516856
326	136.891	4.40872	0.776305	319924	319904	308478	205184	223622	250940	238915	300570	270051	53717.3	124030	310503	269663	255676	275586	295257	13292	57993.4	646976	918915	673089	414930	423203	452150	342096	350139	347660	433469	430714	463820	468453	478109	452268	407936	439554	430645	696181	0	1086743	425405	366314	395487	440767	428710	454830	333406
327	318.735	4.64502	0.823745	158232	176988	44562.4	39129.6	161437	59142.1	54552.7	69958.2	60170.1	478669	29321.7	40442.9	47946	61077.9	66185.8	68852.5	24488.4	24957.7	1274304	546433	510711	570253	627103	625442	444006	438248	495510	576594	594582	553383	534250	571002	552481	477869	498945	442717	435755	406888	371544	616418	549125	507911	591364	539290	498937	419737
328	153.867	14.7208	0.526529	61123.4	62085.4	59747.4	51343.5	49263.5	39847.8	43248	0	50303.5	33101.4	0	35597	37253.9	51487.3	0	0	0	0	0	81471.8	747024	0	0	57485.4	51849.9	0	51858.7	61011.1	0	63369.7	0	48884.8	531009	47901	0	50519.1	0	801797	92841.6	0	57039.5	55961.6	53592.7	56652.5	550752	0
329	135.031	4.49424	0.853624	2888.91	2366.23	2423.19	3109.63	3509.37	10374.9	10708.6	9971	13910.4	1147.32	2623.26	3993.39	9033.9	12044.4	12444.4	13285.2	15406	16194	271179	258770	260871	197235	201207	195546	136458	126044	115332	112110	119779	111657	126398	139284	135568	72596.2	74584.8	75304.9	570387	633388	615660	861885	888720	1226360	480833	519132	489811	1408172
330	111.019	1.15505	0.836564	14943.6	17204.9	16205.5	10049	8745.71	4609.53	5555.93	5168.01	6505.17	949515	11009.8	17800.3	25115.2	6675.74	6096.39	5753.16	8023.09	8429.56	2253854	2068288	1995503	2015619	1988238	2069422	2733866	2644211	2473405	2408890	2231007	2250084	2032232	2112408	2033074	2649476	2695179	2640808	1983168	2004847	2028931	1929074	1838574	2204471	2080312	2053997	2044244	2571394
331	105.989	4.6394	0.760372	3950.36	3486.16	3522.31	3503.37	3632.04	28229.2	25745.9	21375.9	21843	126339	29918.5	11834.8	18851.2	20139.9	22989.6	19670.2	17712.4	16803.9	21911.3	33652.5	14573.1	36091	32774.7	30764.9	250905	217566	219608	44655.8	33247.3	37997.4	176662	198408	181800	232096	241111	260083	18616.6	30705.9	28758.9	29966.9	35040.6	29095	167812	181502	180910	240045
332	57.975	5.39799	0.580734	24093.2	23252	0	23605.1	26482.8	0	0	0	0	0	0	96020.9	0	0	0	0	0	0	21809.3	25806	22822.4	27763.7	22763.6	29314.3	157330	155764	161954	0	23998.6	0	0	0	0	154054	154696	162783	25636.3	27838.3	0	26572.2	25560.2	0	0	104908	103606	156417
333	259.077	5.11799	0.851461	0	0	0	0	150.886	0	0	0	0	0	0	0	0	0	0	196.87	0	0	1616764	1616336	1606701	1589745	1536492	1679420	2523684	2563146	2137277	1642520	1793339	1550263	1314060	1555692	1431013	2108637	1911576	2217046	1488092	1609832	1645389	1291859	1423006	1780516	1421182	1495354	1556408	2406128
334	193.814	6.98034	0.786388	1306376	1310006	1274539	0	0	721679	759219	1118893	1006942	365952	3543.87	835750	0	1018264	1025507	1035418	885002	894825	2082415	1989165	2101926	2422900	2314673	2491848	2361402	2448722	2493316	2603138	2529126	2584832	2552160	2554756	2474954	2847319	2776440	2564966	2201611	2201275	2043017	2193259	2230715	2205031	2724106	2599760	2538219	2380461
335	180.971	7.78295	0.772746	8703.88	10094	8673.79	6842.53	7424.56	27258.8	21014.9	15223.8	11668.9	59480.4	57278.4	16394	16154.7	15058	24416.6	25090.1	10999.1	12410	94001.7	87024	84074.3	69844.8	79061	71023.9	95284.1	90486.6	83914.6	87552.7	86630.3	76514.5	69410	77245	70055	101410	91846.9	100737	86929	88083.2	87371.9	78239.4	70467.9	92257.1	78333	79031.3	82120.8	91345.2
336	180.971	7.25548	0.698495	1986.67	1521.05	1599.9	493.991	830.932	17195.9	11784.7	5306.87	4579.24	66558.8	0	25687.1	9309.26	6723.37	14295.1	53261	15258.9	17789.1	40388.1	27679.1	20226.7	34140	35242.2	39667.1	79274.8	79605.4	65796.4	40358.5	37943.1	39780.6	34580.2	41433.2	36175.6	87103.3	74343.5	85965.7	25504	29326.5	26265.8	36543.9	32516.6	43635.5	42418.6	37816.4	36691.4	81789.4
337	199.071	5.38179	0.851349	213.718	0	227.269	0	0	373.067	0	0	165.399	0	0	0	0	407.458	867.974	646.131	485.888	620.609	1841035	1862540	1914620	1428813	1414841	1388675	2219584	2185015	1982502	1518485	1540985	1474964	1330055	1518133	1412821	1897553	1764152	1871688	1614859	1543006	1573508	1337344	1336586	1534604	1377036	1391206	1450617	2221379
338	225.087	2.37759	0.838604	170.87	174.47	169.474	0	111.615	143.488	208.207	283.166	346.889	0	0	147.339	400.073	2238.55	1006.79	2799.31	963.177	1091.28	1855478	1831778	1752478	1797088	1756363	1821082	2460070	2497538	2244428	2137938	1951734	2187022	1988173	2118316	2042220	2305899	2130908	2326685	1674281	1652048	1637342	1804771	1695203	2130208	2148347	2068330	2168418	2588949
339	225.087	3.3345	0.836336	0	0	0	0	0	0	255.162	132.233	183.958	0	544.715	325.507	0	447.923	314.13	1333.67	290.32	271.409	862493	875168	916047	904618	811454	942351	1451213	1420512	1233719	1024934	1059084	1031694	904114	937870	986981	1234708	1193075	1261134	786109	758388	767077	938233	779608	918462	982507	932543	918087	1289642
340	180.065	7.45602	0.84157	3678.14	1343.85	2111.64	0	0	641.685	213.856	6784.38	930.211	0	1239.99	0	630.719	8468.55	5129.54	6544.43	517.722	1679.48	1015718	895578	1001243	961842	981044	954242	1821666	1961609	1788140	1051660	1067729	1028469	630521	727530	715843	1616820	1517740	1705874	925575	934918	922478	1013256	886125	1042253	617321	689313	668787	1834055
341	228.141	5.82219	0.83013	539.511	271.075	304.983	0	0	0	0	261.299	283.841	0	0	0	0	1307.5	683.554	2063.31	1501.44	1294.18	1740768	1739212	1999944	1705052	1613042	1715017	1916918	1906300	1634283	2045463	1938657	1952548	1019586	1232364	1271960	1644412	1679517	1599898	1362788	1459210	1323856	1634127	1554770	1749856	1156737	1105751	1127314	1754141
342	228.141	5.94416	0.842314	673.053	555.809	229.393	0	0	0	0	893.583	514.385	0	0	0	0	1555.42	1217.24	3210.99	1889.82	1343.87	1771656	1774258	1533160	1307122	1363943	1442610	2354096	2241150	1837021	1485355	1629684	1601693	1345914	1575783	1418906	2045506	1901727	1925685	1496431	1572207	1551331	1262218	1271534	1473315	1479528	1534176	1336200	2196601
343	228.141	6.53076	0.795438	888.97	644.864	257.417	0	0	366.292	0	321.098	282.981	0	0	0	0	247.96	527.624	400.238	400.038	1079.08	41972.6	32313.8	37302.9	28044.6	30600.5	0	50901	39517	44515.2	30403.9	37248.5	30461.9	34178.4	37992.9	35098.8	42540.6	37127	42614.6	31664.5	35727.5	37146.7	31043.2	31161.8	27726.1	38543.9	34726.4	35452.3	43310
344	228.141	6.38598	0.745145	208.178	641.952	567.343	0	0	0	0	197.119	208.752	0	0	0	0	320.878	419.359	250.395	584.525	491.663	44217.6	41241.9	45068.8	27902.9	34089.9	29901.2	38199.4	34183.6	36003.3	32787.9	32857.4	28716.3	26692.7	25658.7	30870.1	25603.5	30539	34671.5	33179.8	38982.5	40078.1	32615.4	31737.8	34207.2	27304.8	27953.9	31204.1	36338.6
345	89.0237	4.96866	0.827311	19548.5	16793.2	19202.1	15676.2	15339.6	20383.5	19253.2	23664.8	19591.9	15809.5	16737.7	12637.1	13200.4	23933.2	23966.8	36627.3	16006.3	16179	174874	156783	166412	167485	155869	153492	320396	322060	289636	192590	219320	203070	189674	194083	192888	336438	307003	320794	139598	169281	169391	359794	332117	475835	144688	146741	149258	333902
346	89.0237	4.54333	0.73152	19257.4	15757.9	16850.8	10824.9	12532.1	14769.1	17033.2	20189	15950	15104.7	17420.6	9449.97	12985.8	17873	18724.3	29948.1	11148.8	12173.6	13682.6	11230.5	10151.7	17018	18462.5	14333	31462.2	30159.3	27451.5	0	18790	20294.9	15680.5	17263.5	16512	37854.6	34325.6	27878.5	13163.7	24895.8	25183.9	36294.2	38281.2	54807.5	18469.4	0	23345.4	33010.2
347	153.868	11.886	0.838599	0	36986.9	37508.3	0	0	0	0	0	66661.3	0	0	13365.3	14195.9	72233.2	0	63159	29074.9	57438	41016.8	0	90786.8	34237.6	0	32395.7	0	0	0	13147	0	31893.9	50625.6	0	0	70959.9	0	0	0	25313.6	0	10587	28003.5	0	51832.9	0	51368.8	0
348	155.865	5.27986	0.706381	298393	309917	327888	254019	0	216010	0	266645	0	2509.95	23715.7	163751	214576	0	0	0	3220.07	0	364792	370544	384563	235289	232800	227320	182776	182548	175138	257753	234830	237237	222998	218032	212912	189802	196970	191819	0	0	0	181682	188513	172575	202736	217169	221718	177053
349	155.865	5.8311	0.78691	0	0	0	392358	0	386312	365736	393637	0	2599.24	5722.15	210384	376722	362536	377725	325301	1939.71	116219	747478	671862	671956	712501	698339	661385	781571	772674	709202	840214	782082	755124	540303	625396	621446	766251	793978	754179	664933	658778	662852	567296	491018	506256	584843	542405	547099	627362
350	155.865	3.66321	0.765296	112735	118630	117801	114405	113203	46181.4	59244.4	80724.4	79001.9	2639.06	5209.65	39425.7	43187.6	70799.1	67542.4	67753.1	34755.9	53869.8	80073.6	78195.9	79162.9	114527	94810.2	109934	145658	134014	134169	133496	126980	128774	87992	97548.1	90710.5	156295	158251	165356	129786	141918	138874	153374	143654	164918	132359	128130	129105	203647
351	155.865	4.40251	0.664255	179454	177080	181955	161835	166800	107192	124110	147501	132672	3920.38	11830.2	78397.9	103683	133686	131044	122381	22277.9	63868.3	241680	0	0	115108	134699	123235	77956.3	82285.7	77505.4	137060	133119	134260	85422.9	93359.1	85307.9	82852.6	86751.9	92779.8	337263	387856	384706	106935	117380	116411	78958	78440.6	82991.6	67060.7
352	155.865	6.95672	0.690538	5844.84	6149.57	6037.05	2372.58	3795.06	6569.85	6553.91	6708.7	6793.45	1060393	1128572	1334592	1003924	5622.59	6272.29	6599.87	0	562.685	22184.9	19949.3	20648.7	11318.7	10430.4	8771.18	11155.7	15610.2	12380.2	13548.9	12843.4	14897.5	19385.9	17140.1	17728.7	20339.6	21402.7	18693.2	21133.4	17041.9	14521.2	5410.77	8187.82	7161.95	22023.1	15597.5	21002.2	12014.9
353	338.859	8.63156	0.852099	7488.28	10162.3	9517.75	12822.4	13001.3	34783.7	34966.4	29407.2	32214	523061	587263	20907.8	41271.5	32188.6	41718	37361.4	41810.1	40571.2	3824.1	3256.16	3508.89	1540.41	1380.57	1476.13	21658.6	18633	18918.5	2348.09	2802.97	2393.82	7491.01	5321.52	7212.31	20301	18651	15182.1	302.103	573.437	274.159	1132.7	151.144	157.717	10979.5	13262	11179.3	17009.4
354	277.156	5.42516	0.844424	0	159.276	0	0	0	0	209.484	0	271.95	0	738.09	0	0	538.652	360.063	479.004	0	272.16	1205054	1271884	1388111	1469870	1349555	1444852	2258094	2100680	1988994	1706573	1782282	1768668	1370432	1531188	1546266	2135076	2070260	2174699	880637	877977	790193	1349833	1273487	1644194	1120945	1031270	1088374	2123538
355	277.156	5.26792	0.81865	0	234.564	184.058	0	142.063	0	0	0	0	0	0	0	0	0	0	0	0	177.659	23135.6	22942	24540.8	25595	25467.1	21208.6	46411.5	44681.9	44502.7	32040.9	31880.8	29278.2	25053.1	35709.9	32076.4	40758.9	43154.2	37142.8	19396.4	17947.3	16515.1	24110.8	25847.8	24584.1	22074	18808.2	20622.1	40396.4
356	165.018	4.61294	0.825164	184266	182624	169270	171125	181340	155913	179215	173800	185615	4291.82	2893.37	139996	162072	176898	157782	165773	145660	167969	1374767	1542572	1433128	1169840	1193587	1180533	872913	706459	740441	1316600	1219904	1197011	920666	1015710	931831	659638	640419	586215	1628685	1506332	1650088	1125511	1116646	1094139	923154	919168	1000564	780282
357	165.018	8.32234	0.825761	36896.1	34130	35632.5	30611.5	31225.4	28627.8	0	29748.3	31635.4	49140.2	59182.6	25364.5	26679.2	31968.7	27009.4	28378.2	29072.5	36011.4	1779615	1587906	1388768	2367045	2011903	2337192	1683711	2531148	1826723	2128359	1611201	2165993	2248164	1863329	2447440	2382920	2487970	2325772	1267638	1212001	1184227	2237601	2005670	1759006	2372367	2367145	2187810	2422067
358	165.018	5.9954	0.774328	0	0	164519	197626	173043	159173	168577	186893	173341	171536	56977.1	130717	150556	151342	155928	158607	152790	181866	649101	739602	809539	384490	390299	328430	504463	466280	436436	303382	272290	244185	412760	430581	389455	439963	424545	425695	575948	682805	687661	308706	344150	360725	431074	428751	406133	459224
359	165.018	5.4319	0.701667	217248	231970	225282	234801	245502	205307	238945	229968	204840	57733.2	71309.2	166472	199706	0	210582	204806	0	219282	463267	445873	456346	342418	309658	333564	338361	314987	310931	359195	316768	318814	274957	285109	275955	0	314506	291307	427246	425942	0	307752	337884	342263	271640	274681	270035	323126
360	165.018	4.72319	0.801269	143036	148016	0	159572	146456	124555	146130	159056	145911	2793.89	4417.32	104784	127304	138696	131037	138649	135778	145402	327068	294056	247509	479871	429617	438752	841892	892753	912673	537297	498183	499571	638117	642376	632774	858864	797064	762143	306274	291981	312382	471467	419118	461168	604912	628859	619518	845026
361	165.018	7.43901	0.593166	84836	86677	84593.9	81826.4	84085.1	62464.4	76006.2	75187.9	74116.4	63459.4	59935.7	69887.1	67734.1	73006.9	73837.8	67115.4	89533	84008.1	269009	288636	302123	247592	232232	245669	347111	339780	303402	257398	260005	261372	208284	233855	220232	338011	321843	340976	313654	324510	301516	258744	228678	288934	208248	220904	214818	351845
362	165.018	9.16421	0.602142	51253.6	49361.6	47997.9	53835.3	46158.1	36578.8	46114.8	45347.9	45582.5	54787.7	44853.8	43414.4	42995.5	49517.2	40839.8	42282.7	42982	46159.2	65427.6	64530.8	62141.9	51135.7	51782	52139	43695.6	45950.5	44400.6	51692	50066.4	50686.6	50146.5	48602.5	48956.2	41490.2	40673	41743.7	263608	285680	272703	61020.6	49974.1	52788.9	262410	268351	283800	223162
363	165.018	7.63454	0.711017	101087	110708	106787	92356.9	86065.3	75131.9	76680	81512.7	74722.8	78632.6	61963.5	53717.3	63587.7	80543.7	74182.5	77139.4	92814.6	86551.7	221544	224323	205728	160944	161326	160854	708066	651043	516907	208153	177879	178592	190747	234497	202252	636470	602736	649809	218267	211927	241964	154980	149756	181274	206136	199172	190136	636799
364	291.027	8.63518	0.854133	1037.7	2290.31	1386.34	195.169	0	630.48	472.913	3481.67	1328.7	4370.36	9005.18	267.577	450.834	3596.94	5865.96	4599.06	1462.62	1785.01	75026.6	58217.1	67889.3	47558.5	48072.4	44309.6	966162	795053	813120	210268	182670	183583	338405	353486	373133	929805	748434	735402	10303.2	8415.28	6637.26	99738.8	23045.8	13438.6	521965	568798	583761	894445
365	263.14	5.57965	0.84311	178.216	192.698	214.713	0	0	401.773	0	182.958	0	0	0	0	0	349.873	218.116	269.81	404.962	1106.22	1473100	1378563	1441315	1412862	1410398	1334924	2462482	2366000	2023771	1624494	1622560	1540024	1359565	1526143	1390701	1896506	2035926	2009398	1103450	1132088	1235289	1324160	1134369	1539924	1208208	1207165	1283664	2198965
366	167.023	5.62711	0.837911	1200.58	555.499	980.104	874.548	890.862	539.572	1540.63	624.061	656.094	0	0	489.318	418.702	707.72	592.4	876.853	407.596	1358.59	3959.81	2685.39	3193.17	920.952	574.962	1792.88	1252.27	1030.07	1238.44	1825.59	1064.46	1014.09	633.369	780.642	1233.95	589.14	900.095	1734.18	3562.53	3548.38	2652.95	1416.31	1506.77	1316.3	2112.6	1071.78	1913.59	1000.62
367	219.096	8.34713	0.855131	0	0	0	0	0	0	0	0	0	0	0	0	0	0	0	121.059	0	0	570200	457526	543699	445532	458062	449892	1325071	1304997	1171023	596804	533526	478041	476862	748088	656643	1271327	1105867	1248720	406386	398006	389293	375580	348422	566557	622995	603395	558630	1306010
368	179.055	5.41299	0.834209	0	0	0	0	173.889	341.925	187.872	214.96	0	672.826	0	0	0	234.978	474.08	602.623	267.663	181.196	1037669	924310	1030252	909483	859225	939734	1460811	1489771	1349581	1210332	1153363	1073773	878623	999617	1025114	1538646	1640949	1594605	865866	890926	925107	845780	875462	937141	762745	713767	738094	1385748
369	179.055	4.97599	0.836005	0	0	0	0	0	0	0	0	187.183	0	693.493	0	0	0	226.373	239.835	219.29	316.697	702463	623480	688179	654569	640461	638487	1033126	1024635	858919	892272	863467	842212	661434	735852	739853	1186066	1140714	1194064	570772	602820	553644	623637	611777	658808	539611	487692	491402	912820
370	179.055	4.44396	0.792293	0	0	0	0	155.52	0	0	0	0	0	0	0	226.717	0	0	0	167.4	0	53684.6	58268.8	60101.5	51767.5	46540.2	55068.6	96002.5	86003.1	83466	59754.2	57022.2	52943.6	53579.5	60992.6	63759	84306.9	82506.5	95263.2	60395	64215.3	64033.2	53642	54943.5	67168.5	54082.8	57230.5	63000.7	94139.7
371	259.09	8.06239	0.855748	0	0	0	0	0	0	0	0	0	0	0	0	0	0	0	0	0	0	404452	436247	496351	664073	615928	616507	1473817	1567531	1234929	810668	733063	826832	543572	704855	627222	1376237	1417046	1321426	381757	430136	410540	578681	599827	798382	634773	594083	554584	1455569
372	226.799	7.55853	0.743891	95659.5	83782.1	0	88133.7	94613.6	0	0	0	0	10414.1	3710.55	6457.14	0	0	0	0	0	0	67039.8	69409.3	69175.6	91207.3	76045.9	86197	177348	183251	166549	82837.3	80254.8	75146	67527.6	96131.4	70399.6	157903	162127	171645	55027.1	57877.9	53018	81910.7	79857	87524.8	93293.6	71216.1	82125.5	173628
373	226.799	7.30635	0.739637	81114.1	105692	93380.1	105345	78927.8	20677.1	22376.9	27388.9	22956	99912.9	0	7186.4	29127.2	23502.3	0	13043.2	0	40313.1	59384	50739.3	41783.3	70418.7	72696.9	75463.9	115980	117915	120975	72165.6	58993.3	53723.5	48792.2	51987	43203	114945	106322	94610.1	57259.2	50453.7	48751.9	76891.7	73973.7	69656.1	53799.8	62397.1	50138.2	146616
374	226.799	4.64663	0.631325	6791.9	8111.51	8909.23	27426.8	7744.54	11727.1	14062.5	16247.8	15818.8	3777.72	3823.04	5654.56	7981.68	13094.8	10954.4	15855.9	8357.32	0	73330.3	76283.2	60961.2	49925.4	49590.3	61193.6	65902	55336.7	49878.2	58742.1	55026.2	54355.8	41872.8	44654.3	44325.3	53222.1	53275.8	51742.1	77430	89050.8	82933.9	50169.6	49859.2	53868.6	58488.9	42500	51347.9	53534.5
375	73.9701	3.2628	0.813436	237.708	241.829	387.587	283.164	222.626	15318	12006.2	8218.92	3116.9	0	0	5383.15	3469.03	4936.21	7565.91	3343.8	1761.13	2066.81	5526.32	3851.12	4481.02	150.187	368.428	185.499	903.559	1295.52	1363.45	225.946	347.183	210.739	751.645	975.395	483.049	3379.28	3901.21	3872.16	27817.5	42238.5	39247.2	189.922	188.826	144.026	1056.67	823.092	1267.71	1639.31
376	329.11	6.38472	0.844955	0	0	0	0	0	0	0	0	0	0	0	0	0	0	0	194.066	0	0	1288736	1278204	1282687	1048678	1272799	1280651	2149015	1982884	2016939	1599814	1624260	1295525	1356602	1366363	1318336	1790079	1812603	1873496	1062490	1119768	1126381	1197341	1149784	1357700	1234568	1309866	1376647	2031952
377	329.11	6.63641	0.825945	0	0	0	0	0	0	0	0	0	0	0	0	0	0	0	0	0	0	43141.3	46477	43290.1	40848.5	39329.6	46500.3	80601.6	94252.9	75023.9	52695.4	51876.5	51790.5	41794.9	49591.9	47334.1	71934.4	67365.1	74875.1	35202.8	42053.3	36221.6	42521.8	40910.9	50475.9	50103.6	46207.8	45506.1	86288
378	157.899	6.16263	0.793243	60703.1	64283.2	57241.1	17619.7	22637.3	85302.1	86458.4	124052	112696	2314.09	37467.4	224144	108470	93963.4	109861	103513	0	541.319	37623.5	32605	37599.8	40091.6	48892.3	48036.2	173549	195303	211229	79166.5	88098.5	94234	235972	217406	230304	287141	321139	325389	35323.6	40450	35975.5	35115.5	31341.8	26229.1	245648	247370	242537	196584
379	157.899	5.33413	0.78897	80454.6	90561.9	78737.9	41823.1	47381.3	180317	155796	0	184105	148988	0	272203	159576	169678	164942	189347	0	13739.4	35823.6	40626.7	46974.8	69082.2	79901.9	70238.2	147831	157184	164238	77298.6	77855.9	90049.9	147742	142618	150766	188150	195562	200667	55430.5	46813.8	55392.8	67478.9	63304.5	61126.8	160497	156906	161229	167288
380	281.11	6.28153	0.84323	0	0	0	0	0	0	0	0	0	0	0	0	0	0	0	395.113	0	0	849921	843766	540758	854856	892895	846805	1987644	2144442	1870304	1024339	1046173	992466	1140489	1190158	1390859	1936496	1747418	1906471	743218	692072	821743	865675	824605	972409	1370405	1288187	1308424	1958118
381	314.206	5.94894	0.842261	0	172.532	0	0	0	0	0	0	0	0	0	0	0	0	0	196.273	0	427.431	1374050	1281492	1035860	882353	840519	835508	2393899	2321675	1632762	952439	909902	924298	1144746	1379963	1249734	1702770	1608403	1630026	1023303	1112065	1202388	723020	734693	950173	1121568	1279499	1024627	2242158
382	314.206	6.14885	0.823387	0	0	0	0	0	0	0	0	0	0	0	0	0	0	0	0	0	0	94353.6	96833.9	99110.7	87466.2	83820.5	81013	142857	144550	123138	101572	80893	78840.7	79222.1	88594.7	73624.5	113241	109552	124972	97001.1	87066	93981	82375.5	67814.2	99718.2	77932.5	79690.8	83689.2	139233
383	455.215	4.61489	0.854508	0	0	0	0	0	0	0	0	0	0	0	0	0	0	0	0	0	0	787582	778263	690254	691857	571210	710741	1709804	1503008	1368620	1089039	863836	794938	909067	1138451	927316	1367773	1111401	1303458	671293	692070	757733	684782	562917	867247	860121	842769	966050	1497939
384	157.872	7.6091	0.737256	11963.5	0	12784.7	0	10109.1	0	0	0	0	3197.28	1242.24	5212.51	0	0	0	0	0	0	1945.81	2483.47	2409.7	17051.7	14385.7	17847.9	222295	231731	240135	25323.7	20616.6	24134.3	52514.3	59235.6	61668.4	227051	232764	210337	842.729	1857.15	1819.08	15938.3	16432	19153.1	67779.6	59274.3	55692.9	232968
385	157.872	6.85637	0.747921	15882.9	15587.2	15224.5	16928.2	14456.4	39771.7	53588.8	83870.3	60981.7	0	0	6148.15	11807	72908.4	100104	94814.2	0	0	13021.5	16362.4	12635.9	37995.8	44290	36854	128788	110488	159318	33727.3	37812.8	36913.6	70323.9	55175.4	64455.9	140650	109785	138042	15665.9	13519.9	15268.4	36054.6	35358.7	31107	77331.5	70578.1	67494.8	101344
386	249.807	4.55964	0.812068	59894.7	60559.4	63059.8	69113.8	66281.4	23222.1	22862.8	26560.6	21899.3	81118.2	0	16909.8	15593.4	22330.5	22644.5	19715.5	0	16794.1	29521	30511.8	27715.7	33494.7	32151.9	31463.6	15755.1	18795.2	19979	25909.1	27200.4	24286.7	15759.4	17811.2	17993	13715	14991.4	17424.8	25875.7	21141.3	16906.4	31301.8	32274.4	27256	21236.5	17091.7	16903.6	18144.5
387	264.146	8.66021	0.85749	0	0	0	0	0	0	0	170.998	0	0	0	0	0	145.614	0	139.853	0	0	1212125	1192344	1155824	872433	934490	998176	1390571	1229426	1172416	1170184	1123816	1117021	1204784	1367166	1405553	1138565	1123513	968281	1236243	1274420	1295812	1097076	1081430	1164877	1318683	1235964	1336898	1246651
388	182.897	8.63861	0.855224	62877.9	72351.9	68416.8	80346.7	85103.1	312220	280310	247052	214613	435190	990793	263582	485869	205895	255076	253565	178560	253727	24182.6	20394.6	23687.3	8797.77	9277.18	8841.19	70537.4	67988.6	62203.9	13626.4	12914	12282	25341.5	25456	23283.2	124450	135538	125084	6640.58	6851.88	5057.25	9121.92	3290.86	2586.26	42707.5	54178.2	58984.2	130593
389	387.11	7.57548	0.838882	0	0	0	0	0	0	0	378.653	166.842	0	1235.29	0	0	663.302	828.654	1023.93	0	0	1268697	1320741	1279843	1387820	1171127	1365968	2047000	2009225	1690939	1402125	1623813	1419154	1228451	1270840	1140515	1956822	1902767	1849767	1130872	1058874	1077513	1355764	1213150	1367658	1285076	1280541	1154644	1750541
390	387.11	7.98242	0.839167	194.692	394.498	170.207	132.585	158.571	377.935	195.69	671.386	178.413	0	0	0	0	775.264	1506.32	1308.35	790.893	613.211	1538016	1332894	1214958	1395365	1460260	1206066	1690508	1894403	1630126	1516441	1618573	1448251	1165442	1540248	1442098	1497574	1686049	1871400	1096943	1236920	1189576	1424272	1294219	1500603	1512453	1420507	1385231	1734812
391	78.9583	8.84401	0.832426	6990.25	7133.95	3236.43	1938.09	1984.67	1103.82	1696.95	11962.3	2426.12	6950.91	6031.54	4661.14	2471.92	11343.5	13962.6	10253.8	5319.69	3513.49	739411	763341	748974	1148496	1073752	1201598	1430929	1394195	1250362	1264659	1265643	1201171	835198	1017008	924524	1355915	1262812	1327803	703769	677540	603482	1359479	1262843	1540486	1104170	1093837	1095510	1557455
392	128.041	4.70762	0.550298	0	0	0	0	0	0	0	0	0	0	0	0	0	0	0	0	0	0	0	0	0	0	0	0	62590.4	0	0	0	0	0	24964.5	39060.5	0	0	0	0	0	0	38714.3	0	0	0	0	14198.5	0	40157.5
393	275.103	5.05111	0.851056	0	0	0	0	0	0	0	245.992	0	0	0	0	0	579.914	375.475	1387.25	472.313	474.911	1420563	1363285	1276906	1144073	1087715	1019171	1745302	1622912	1695459	1333321	1316058	1234158	1155296	1366826	1114488	1662256	1455353	1631253	1076150	1094559	1143086	1158531	917399	1129061	1174041	1119454	1070829	1593406
394	185.093	8.07235	0.843758	1263.98	1227.39	1236.07	145.994	301.665	213.446	569.744	203.12	661.75	623.207	0	678.948	264.873	1364.08	1128.13	1432.87	838.662	393.48	1192190	1163830	1098342	1082569	1031989	997243	1368694	1536588	1362263	1410123	1320013	1309166	1032728	1292044	1079212	1396788	1277579	1370886	849032	1005638	924284	1089929	953169	1282888	1125455	1105264	1057635	1424663
395	384.935	6.48609	0.854845	0	0	0	0	0	0	0	0	0	10118.9	311546	0	0	0	0	0	0	0	597004	491330	572860	663522	623133	660820	1437246	1362767	1092917	943982	885463	821968	590771	836800	753751	1389293	1300196	1346292	477535	505767	491234	704170	608822	865817	697470	735476	768319	1298360
396	125.929	3.24659	0.823132	5848.56	5862.92	7544.96	5253.59	5244.4	6584.95	8427.08	9475.7	8616.4	11691.5	26150.6	5644.06	5433.43	6701.86	9287.84	5992.4	4264.82	4987.45	13499	14247.8	16029.3	6184.89	6606.67	6794.31	4440.15	5166.2	5086.77	6459.23	6489.82	6888.66	4277.73	4494.86	4316	8124.36	8214.78	8223.59	39088.8	45583.2	45960.7	5879.27	6620.93	5224.8	4784.65	7109.44	5222.63	6901.4
397	96.9219	6.92781	0.817973	146876	143378	137422	143083	132635	171782	178892	151340	142169	200412	137463	185065	203008	171765	223486	246616	134625	149655	2065956	2147262	2084508	1534823	1443263	1581330	1893473	1887612	1755725	1691521	1572999	1579396	1297358	1560888	1428667	1973093	1956540	1965679	2035270	2073096	2052691	1509994	1541632	1717236	1473027	1535083	1535930	1955553
398	96.9219	6.26795	0.775416	28270.8	33987	27281.7	18446.8	18042.5	20604.8	20039.1	24822.4	17281.8	11369	19799.8	23454.4	29290.2	24610.8	34209.5	32528.2	16939.5	19701.4	229750	233961	228206	91309.2	86206.3	89866.6	53828	51939.1	54428.1	86521.6	90590.4	80319.2	75051.8	76872.1	80035.3	57599.3	61570.6	57374.5	223853	230184	223707	83969.1	87221.1	81227.3	79224.4	74315.7	76213.1	51125.6
399	244.172	5.45301	0.838852	262.073	0	234.285	0	0	0	0	211.404	0	0	0	0	0	372.274	377.849	979.937	254.023	411.559	1470513	1304610	1318909	1195501	1112932	1195745	1935077	1908457	1771030	1403661	1355981	1301938	1230575	1377983	1323974	1712769	1797732	1611300	973339	810526	900924	1067637	1042366	1331141	1251955	1231730	1152322	1826083
400	268.798	6.90634	0.838984	1610.71	1539.39	635.61	1102.41	1260.77	5828.07	5302	6407.94	6057.93	0	648.359	2609.48	3034.73	7519.29	16260.9	20618.5	4571.12	8126.98	1262050	1238394	1173790	816967	543351	654459	1606174	1539627	1261932	1000297	855656	976727	831512	1054673	849417	1410777	1391586	1439428	1022487	1040816	1035521	798543	713874	1012935	960323	950621	851820	1492225
401	331.199	8.65308	0.854162	1172.89	1794.54	1530.31	0	115.182	0	528.275	2387.22	218.4	0	0	335.538	0	2102.25	2353.93	1923.7	548.649	273.879	786737	770451	795095	781010	833132	854894	1512650	1357548	1269827	1012057	1006602	958685	885335	986993	986770	1250435	1181456	1059210	681920	666241	666287	821505	748350	981651	903316	833764	924854	1290539
402	279.146	5.45416	0.840507	0	0	0	0	0	0	0	0	192.869	0	0	0	0	0	295.445	284.544	0	187.994	2353812	2118324	2168085	1577419	1409918	1560895	1598545	1481578	1396423	1838198	1623967	1571396	1374742	1516505	1443136	1566028	1663462	1424818	1614220	1299421	1446701	1156713	1328891	1652264	1368645	1356207	1282607	1434898
403	482.786	8.62767	0.84963	0	148.082	0	0	566.377	3272.33	3777.88	2696.24	2966.13	2814.43	40653	0	5929.51	5441.99	3939.95	5868.5	5976.6	5304.81	0	0	0	217.4	0	0	1171.94	1103.11	2103.66	0	0	0	0	0	0	1362.05	1337.31	1190.82	0	0	0	0	0	0	623.211	281.534	245.842	2490.1
404	340.22	5.5341	0.83656	0	0	0	0	0	0	0	0	0	0	0	0	0	405.741	402.06	959.662	227.534	436.856	1644577	1694019	1519158	1677781	1623466	1233914	2093557	2068742	2053618	1762450	1797376	1752248	1192868	1487123	1398843	1800900	1710566	1831753	1338056	1275824	1249975	1571816	1474657	1835230	1307310	1205997	1192949	2119844
405	340.22	5.82703	0.808166	187.62	0	0	0	0	0	0	193.091	0	0	0	0	0	0	0	0	0	0	105294	98263.2	113691	98337.1	96344.9	85540.9	219152	193567	181987	123565	109334	124462	96624.4	118782	119115	144292	155143	159567	91846.9	92377	95983.1	85617.1	83670.7	111767	104275	94408.3	109397	186606
406	219.079	7.8597	0.841476	168.137	0	0	0	0	0	0	0	0	596.512	0	0	0	161.263	0	0	0	0	1474012	1381460	1556202	1409255	1381930	1479604	1798323	1724128	1470035	259376	252309	242155	179011	214295	201156	195375	215470	190922	1226171	1283912	1232619	1383981	1209562	1662439	305640	297773	309198	1661897
407	219.079	7.73956	0.842998	0	0	0	0	0	0	0	0	0	0	0	0	0	0	0	129.784	0	0	487930	454274	342950	447096	434899	485678	622682	525376	522922	603603	576872	566558	416231	507621	421375	574550	490410	539014	378339	349782	372789	440308	406560	472092	418143	412854	418374	541147
408	246.145	8.70393	0.85333	789.955	1135.74	1071.54	0	0	516.08	184.269	2195.6	156.052	1251.04	0	0	0	1014.31	1642.41	2308.46	203.533	0	616759	591956	617665	660321	622716	691400	1213597	1168733	1044370	991651	845842	879491	710920	872672	824128	1174087	1066980	1137695	506135	550763	565352	699629	566741	723566	711839	746799	786913	1138406
409	395.238	8.75911	0.842371	3599.98	2270.51	2992.12	138.861	0	451.715	155.11	3823.65	199.452	718.604	0	636.355	222.415	2525.18	3122.18	3255.33	189.433	940.238	722610	685675	611314	578104	581876	713184	1363175	1337937	956813	812771	748139	718917	730154	921688	818737	1086314	975175	968931	524808	612028	569603	532888	528497	587645	700990	668543	714431	1163044
410	263.14	6.15203	0.843904	191.632	265.22	218.08	0	0	0	0	195.658	301.427	0	0	0	308.951	374.929	297.053	1753.27	442.806	0	1570592	1536009	1578076	1390555	1202179	1251631	2120310	2019860	1744529	1636449	1450151	1552460	1246656	1469986	1320613	1803777	1847040	1930389	1375848	1310680	1370401	1301063	1164338	1494040	1313860	1181734	1315724	1896491
411	517.372	8.53146	0.854873	0	0	0	0	0	0	0	0	0	0	0	0	372.949	0	0	0	0	0	54336.7	45712.1	46146.2	110676	94988.4	116038	799914	768919	585192	211504	202346	192324	147255	242748	234792	594768	498641	599372	33495	35602.8	32003.5	103574	97619.5	142673	174902	189048	173789	668286
412	326.205	5.75842	0.830604	0	185.339	225.436	0	0	0	0	0	0	0	0	0	0	277.913	406.558	1145.07	0	334.991	1185870	1327676	1345950	1210628	1238761	1201938	2130833	2044583	1889591	1269663	1262672	1246350	1004204	1201948	1162408	1560420	1388792	1690864	1021642	1122041	864843	1170062	1054727	1200247	1060519	903119	1077728	1809353
413	326.205	6.05026	0.813853	0	227.339	191.398	0	0	0	0	0	0	0	0	0	0	212.136	202.099	0	0	0	135612	110601	106833	111089	88955.6	105036	166679	166398	169914	132713	121822	106170	99210.9	115769	104824	147549	136030	149462	97942	93596.2	96046.7	88640.6	106476	125688	98477.9	116999	113382	175356
414	197.806	0.566083	0.666059	149707	137110	130874	109948	112082	118410	137954	152633	139086	0	0	85839.3	102805	123719	110097	113197	275472	173139	179077	139301	0	279832	287465	322653	0	0	0	202801	182342	172839	359011	340268	287845	290312	308584	306636	250810	249278	195841	425704	449026	539081	481809	426232	363304	399241
415	99.008	2.19528	0.836472	2567.69	2632.42	2355.09	1671.82	2171.3	2586.68	3562.11	3994.79	4185.43	2418.09	1375.06	1960.96	3541.86	4738.13	4564.04	4747.82	4759.51	4435.32	41066.1	35459.2	36558.9	15650	15262.8	16831.4	22957.7	21482	21860.9	18985.5	18568.1	20366.5	35196.5	36421.6	35416.7	24037.1	23597.6	24092.7	34174.3	37136.9	34699.5	19700.6	16990.2	19963.9	37868.9	37624	39552.3	26553.7
416	241.118	2.4288	0.825899	563.169	865.124	487.563	103.522	137.946	193.668	240.709	896.003	658.389	150.668	237.689	255.051	431.398	2603.71	1220.17	3165.8	1040.4	1621.6	1363839	1333528	1338169	1368673	1300554	1330207	1599869	1838666	1532899	1484519	1505991	1465341	1486352	1628464	1544471	1526335	1568126	1559697	1245321	1229834	1278624	1325060	1208601	1478792	1553745	1499127	1615064	1787770
417	241.118	1.88614	0.827265	551.891	616.381	464.321	0	126.037	157.017	219.029	446.398	243.665	128.911	225.376	145.375	174.631	836.834	1460.68	1220.18	811.33	1014.67	277446	253473	257351	242274	250908	248610	361127	323249	315750	290878	287742	261217	297516	326596	322656	311473	301332	320114	231746	227882	245713	243919	232919	285866	336722	352198	326570	349950
418	241.118	3.28081	0.824762	1340.82	1030.01	1024.32	221.785	150.977	599.753	542.928	813.213	1586.6	0	204.614	371.764	534.846	2826.22	3144.72	1774.38	2972.17	1869.01	61820.2	61461.8	50752.6	61377.3	59954.2	59736.7	80011.5	93998.1	99504.8	85091.1	81951.6	75289	65262.9	67070.8	65475.5	84686.3	94813.3	88403.7	43826.2	46077.6	50450.3	57964.8	50022.9	73277.3	65594.3	74349.2	82037.3	107853
419	350.185	5.94782	0.852722	0	0	0	0	0	398.223	0	0	0	0	0	0	0	0	0	0	0	0	1275813	1274287	818385	453160	411270	340494	1917739	1884593	1220878	490030	543671	487111	849363	1134894	976301	1391490	1299499	1406683	1001133	1028485	1203234	355734	340211	475053	879636	969270	808910	1812398
420	350.185	6.1519	0.843212	0	0	0	0	0	0	0	0	0	0	0	0	0	0	0	0	0	0	32562.8	32684.1	39182.8	19337.3	19081	18172.9	49308.8	40400.3	33647.2	25724.4	20448.2	19916	19027.6	24361.8	23561.5	32311.8	31814.8	28207.8	35577.5	33468.7	33878.2	15952.1	16903.7	31466.2	22950.2	21350.6	22545.1	40865.6
421	186.038	8.05807	0.852054	2718.49	5763.47	3710.25	0	0	672.135	659.843	4940.66	4180.5	1325.97	775.926	250.886	227.241	2164.86	7180.11	6273.3	373.282	1341.74	853354	904863	1022508	1152145	1165434	1175755	1654694	1622520	1488449	1327855	1307631	1217844	994579	1186799	1216166	1658775	1461794	1552397	931588	962272	886677	1142858	1165612	1324904	1139671	1196172	1169900	1550924
422	212.977	4.51151	0.853338	2702.33	2351.69	3274.59	2962.71	2360.28	8779.54	7522.18	5813.69	4565.5	9657.43	10472.1	7788.71	6644.93	6203.18	5254.35	5834.17	5206.19	3692.86	51658.8	39019.5	62004.7	15021	9630.7	11872.7	12149.3	12241.3	11583.4	9104.43	10122.1	10497.5	632527	108291	463152	43570.7	36452.7	36435.8	117926	91499.4	314047	7852.43	6286.94	14633.1	298835	68734.7	69210.6	79855.8
423	199.805	4.76329	0.606581	1108870	1130620	0	1101252	949945	0	1046331	989484	0	703.761	3934.72	1249164	1204950	1029034	0	0	1490604	0	1612626	1436423	1326434	0	0	0	1220049	1214327	1222260	0	1314675	1247203	992149	1053716	971929	1095350	1148897	1102809	1492102	1533904	1484408	1437334	0	1355498	905412	1069155	1052042	932781
424	151.025	4.40008	0.842866	286.868	496.248	487.757	188.568	145.187	473.488	339.469	258.853	798.242	4565.83	1071.14	1544.34	2279.44	1668.3	1086.29	1533.02	1487.49	1325.21	3442.64	3878.12	2806.68	2179.53	2330.07	1743.12	3335.02	4434.59	4739.2	1151.26	2322.54	2622.06	5202.94	4816.22	4717.31	2994.28	3466.67	4317.51	3781.4	2766.37	3714.01	539.096	3104.18	2793.83	5724.86	6467.84	5515.44	4489.5
425	164.07	6.73396	0.838297	6861.29	12501.2	11623.4	0	438.267	2961.56	2416.57	19884.5	4643.87	812.196	1628.07	551.675	672.304	20350.5	21468.2	19906.2	8298.55	8982.38	1075397	1147284	1177932	890228	844520	843130	1257571	1276854	1204929	1075658	918845	951687	670837	714783	764285	1166205	1202792	1234974	1050207	1174112	1277512	904337	689847	951484	675715	728802	724910	1267828
426	164.07	7.60718	0.687994	3772.72	3834.3	3430.09	0	337.956	507.371	722.651	4593.17	2172.69	0	0	561.231	505.883	8768.65	7815.79	6882.26	6474.68	4528.87	41528.8	41440.7	39439.1	22748.8	25455.8	28886.5	16102.6	18920.1	16548.9	19879.1	27196.9	25475.8	18147.1	24331.9	22480.6	14899.1	13856.6	13715.5	41246.2	40013.6	44022.7	28368.4	24056.7	28721.8	22970.7	20176.6	18961.1	18682.4
427	164.07	7.32709	0.646685	2131.34	4268.41	4107.42	0	290.659	0	1460.65	3685.58	3350.46	1049.73	0	568.712	561.043	6193.1	9115.33	10484.8	0	4417.82	26300.7	35678.7	33376.2	16422.2	18368.7	19955.7	17629	20120.9	28508.9	18101.6	21157.5	0	0	20663.8	18203.7	17561.6	18394.3	14314.2	29635.7	0	36937.7	21372.4	17179.1	21768	12470.5	16690.2	16178	21584.7
428	164.071	7.45762	0.573546	5764.58	0	3934.84	0	0	615.327	538.398	4808.59	3034.64	0	0	0	0	8632.9	7314.84	0	4854.77	5854.15	33051.5	0	25842	17687.2	21657.4	18688.7	17725.8	0	17391.9	18100.8	19683.5	22847.1	16439.5	19691.2	21991.4	17383.7	16520.7	16459.7	31565.2	0	32163	19986.2	0	24031.7	0	19729.1	0	18115.7
429	173.008	5.71837	0.853831	0	0	0	0	0	0	0	197.49	0	0	0	0	0	0	0	0	0	0	1113216	1134019	1337575	482315	402437	426826	438182	420933	309863	869010	766656	747226	471938	551657	442885	907731	811122	825485	971302	1221465	1140894	461382	428018	619356	525021	518935	588134	493604
430	232.057	6.72875	0.855668	1149.34	0	444.033	0	0	0	0	1438.43	0	555.754	521.636	0	0	2801.19	1738.89	1878.39	0	0	641350	688948	668129	622805	590960	601447	1146819	1112778	1081959	769795	761151	711216	458690	526748	527714	1113624	1059181	1088259	592516	616098	655604	551640	497294	684095	523274	513376	449176	1163835
431	130.086	6.80145	0.819238	5730.49	4477.93	8440.58	622.465	1325.87	5459.82	6590.11	15174	9181.31	1918.63	2431.77	3144.01	2171.83	19366.5	15455.7	16713.6	9569.74	9058.56	1491096	1423333	1555916	922772	830280	961946	932770	938327	817406	987075	1110439	1073880	671691	792399	787266	716560	702413	737856	1448302	1544797	1605204	939979	868182	1056661	753173	778355	765850	840588
432	130.086	7.62451	0.665269	2417.04	3628.97	4628.25	0	854.968	5172.36	7254.57	12320.3	9808.33	1689.23	1656.26	2339.49	1679.53	17129.2	14357.6	16279.4	9060.63	7459.22	78715.3	73718.3	76761.5	41317	35272.6	37898.1	71581.1	78644.1	70715.7	46489.8	51808.9	49147.4	0	42598.1	35448.3	60559.2	63491.5	65443.7	66422.6	73425.8	62865.5	37392.7	37134.6	44039.9	36715.5	35298.2	31343.6	78492.1
433	130.086	7.7975	0.731187	3777.34	2743.01	3961.15	750.67	1036.56	5656.64	6142.88	12690.8	0	981.33	2071.16	2160.34	2058.18	0	15252.3	14494	9715.95	8595.44	63734.1	66373.4	71577.4	39811.9	39902.2	43290.6	67183.8	71231.9	65779.1	43882.3	46491.2	49913.9	36893	39491.5	33254.6	66076.6	66896.9	66606.8	60676.1	61682.6	61410.8	43209.3	36654.4	45139.3	37776.4	40581.4	34774.6	72247.3
434	130.086	8.04458	0.512819	3472.29	3442.74	4065.65	570.423	1207.56	5411.56	5890.49	11629.5	6545.95	0	825.363	1749.4	1650.32	13128.8	13819.9	13258.6	7819.14	7495.83	40069.2	37085.1	42857.4	19532.4	22176.8	25037.5	40691.2	41423.3	40439.3	25707.7	29300.2	30187.6	19246.6	21406.6	0	37428.3	0	0	34810.3	33639.4	0	21670.7	21086.4	26780.2	24539.8	22822.4	22787.8	44052.7
435	126.882	8.65783	0.851153	11953.6	55366.4	2042.05	86390.3	92412.7	18731.3	9781.2	1547802	1152609	60218.9	29743.4	21616.3	13482.9	23173	60187.8	54481.2	25983.7	55754.1	11503	9252.49	8980	5949.14	4202.81	4771.1	24267.1	19011.6	26263	4947.18	6045.72	5760.5	23703.3	29281.5	2721.44	7648.28	16955.8	9609.65	3452.55	3092.06	2062.22	3259.53	1356.47	624.183	85171.4	3421.12	100732	19004.2
436	263.115	5.82244	0.831737	0	0	0	0	0	0	0	0	0	0	0	0	0	0	0	595.089	0	204.79	1661598	1584543	1855594	1233619	1147652	1259294	781574	743309	655298	1450232	1384701	1379367	572909	698820	698345	789271	768390	737817	1221935	1352668	1146924	1185613	1126146	1278566	673432	601306	614151	669827
437	263.116	5.95222	0.827874	0	0	0	0	0	0	0	0	0	0	0	0	471.796	453.06	182.889	1060.52	356.104	0	1724280	1796403	0	0	0	0	1024233	906732	761280	0	0	1215620	829897	953393	880881	1042209	937089	962741	1450511	1561692	1498868	979358	3572.29	0	930055	951601	796875	943720
438	128.878	9.04428	0.826428	341.776	221.477	462.314	3230.76	1267.69	305.449	439.395	1569.53	985.495	0	29591.8	316.027	799.39	1962.79	436.75	772.841	14880.2	8204.89	1398.53	1481.52	1216.14	359.216	156.345	517.919	945.8	890.944	1130.03	184.676	266.925	446.449	214.367	359.916	458.654	492.26	439.229	45247.1	1182.43	1358.99	997.413	487.536	228.379	226.546	206.361	362.871	579.399	911.703
439	108.902	5.59502	0.696631	776214	822895	767038	0	800104	505741	505731	355604	0	750.193	2714.61	566667	835052	0	0	0	0	384523	1964036	1875824	1834713	737980	685547	688111	306835	304399	308378	674343	666186	638486	540700	543238	523632	311745	299361	320559	1829226	1774609	1903302	684062	678198	704112	515356	493918	540856	281232
440	108.902	13.8012	0.77629	718391	731616	653190	706746	701857	401049	374849	343391	342223	552692	741039	613352	790682	349228	353762	335111	356596	360871	2019752	1996082	1951411	780550	783827	777327	354335	346272	321003	707190	723290	701676	620942	589149	641364	341602	353078	343168	1826207	1841404	1939432	730888	734828	767070	636268	620301	627215	329696
441	277.119	7.77254	0.844149	189.96	271.647	152.536	0	0	0	0	365.891	0	0	0	0	227.035	965.366	147.712	1607.87	230.871	441.473	1345056	1254591	1258906	1096829	1032553	1145260	1569999	1508997	1328732	1363187	1272695	1075374	1071534	1229449	980105	1352914	1319698	1291691	1136862	1055465	1188566	1033788	1022037	1232860	1062074	1118581	1092108	1229520
442	277.119	7.91196	0.823106	0	0	143.965	0	0	0	0	0	0	0	0	0	0	0	0	172.076	0	0	103306	92306	101049	88159.2	80176.1	83190.7	127206	114792	107388	106263	96376.9	101409	93692.6	103789	101361	103713	108618	101504	91552.4	90847.7	75829.5	88757.6	85571.6	99191.8	100195	100639	94010.5	109978
443	101.933	1.65341	0.679822	374547	384512	0	336723	348434	405979	435545	453838	463086	0	390703	319991	0	423156	408676	426517	381214	376583	413636	378554	395598	399158	405658	421640	477028	474761	483858	425107	421805	419022	398350	380343	364862	493962	481820	487652	398610	395453	369695	410630	395756	417304	377308	357415	368143	478706
444	187.94	8.32145	0.826452	11773.7	13563	11362	8430.63	9415.17	10183.5	0	19094.7	17509.2	0	95767.1	75562.3	33096.6	12643.3	13940.7	12892.1	30420.4	0	112625	83694.1	73719.6	71310.6	66459.5	53968.8	252248	314382	268378	69117.4	57670.1	69834.6	200838	177049	200151	304416	258577	276822	60017	48838.7	53108.5	52298.4	53595.4	74999.4	186710	167671	160064	346139
445	187.94	8.7941	0.774718	15724.1	15629.8	13935.3	0	8652.58	6896.95	7197.26	17417.9	16226.7	0	0	0	18373.9	15538.9	16415.7	17293.2	23363.5	0	16531.2	15245	14710	12017.2	11796.7	13541	65463.2	64910.1	48939.1	16348.7	15904.5	16480.9	18635.5	18432.5	16083.1	49942.2	49522.2	52884.9	15846.1	15936.7	17651	13802.8	13582.5	14941.3	19499.3	24174.2	21318.5	37882.7
446	195.811	0.563695	0.695918	113779	115427	104978	87551.9	90878.4	96975.7	113650	122489	102356	0	0	67997.8	84211.1	99335.1	86158.2	88340	218378	129129	129884	111090	0	234668	211356	233908	0	0	0	160413	140932	139146	278557	267476	215151	232008	245679	238755	196793	188931	145717	338660	363020	409727	374257	340760	272064	305119
447	245.094	6.85346	0.842145	578.476	305.734	271.163	0	0	0	0	340.257	0	0	0	0	0	0	0	261.14	0	0	1558181	1567503	1297919	1166880	1224304	1212312	1705232	1700930	1620619	1418198	1289276	1334701	1058407	1207398	1240795	1483325	1621543	1634008	1456776	1378224	1467486	1102043	1101793	1233475	1241760	1144260	1114113	1588056
448	245.094	7.21352	0.804976	0	0	0	0	0	0	0	0	0	0	0	0	0	0	0	0	0	0	50432.2	42213.8	45748	35106.2	37108.4	29522.1	88784.3	91238.9	69567.6	38383	43135.2	40423.4	39025.9	37728.2	39896.6	68811.9	58980.8	77096.5	45741.5	41398.2	44952.3	34909.8	32165.9	44447.5	38460.2	41643.6	41090.9	84913.7
449	245.094	7.46574	0.827737	0	0	438.266	0	0	0	0	0	0	0	0	0	0	0	0	0	0	0	83961.8	94253.6	87113.3	84990.4	77266.6	82537.3	141499	151092	131081	113837	108305	105958	91399.2	116823	101707	129346	133780	135290	93148.2	70113.4	82601.9	88563.3	85815.2	106238	93628.5	106684	111250	146188
450	164.836	9.63489	0.51362	751.407	588.678	0	1567.31	1302.87	1811.57	2439.09	1731.22	1780.5	0	0	0	5152.27	1067.12	1038.47	1400.42	0	9526.76	2316.43	2075.7	1871.39	0	522.016	669.267	0	2259.25	0	570.433	402.161	385.878	668.682	1836.33	1284.49	2035.31	955.581	1351.99	1853.86	0	1112.63	432.722	343.841	462.635	2060.76	1153.66	698.501	0
451	164.836	9.9968	0.536089	1041.28	590.565	529.052	1830.85	1508.88	0	0	1204.14	0	0	0	0	7401.13	1088.68	5861.33	1575.89	0	9595.27	2669.97	2424.03	2547.45	616.781	704.482	705.033	1970.7	0	0	869.383	0	256.649	0	1327.1	1935.06	997.749	1985.96	0	0	2150.59	1881.07	410.392	0	499.499	1303.28	0	1157.09	0
452	291.095	5.81533	0.851193	0	0	0	0	0	0	0	186.322	206.504	0	0	0	0	572.406	349.14	536.01	271.037	0	1162928	1105275	1080076	988750	978533	823109	1364852	1435360	1364971	1093577	850775	1043046	857867	1051669	1067295	1350293	1371668	1145237	1049932	1012594	1059579	928176	844173	1045427	974672	788532	851722	1423482
453	272.172	8.58868	0.855092	2057.78	1907.44	1835.42	122.645	0	290.879	311.604	2245.91	670.391	0	740.625	201.432	266.156	1361.49	2504.2	2578.48	397.879	1031.77	885379	837617	845754	713330	622465	706355	1008955	999923	875849	944003	851282	740964	749835	868736	833184	988339	899358	995581	774567	802038	771504	812407	663179	810238	813778	861708	862280	968017
454	112.985	0.413439	0.796003	35175.7	0	0	0	19153.5	48043.9	0	0	0	0	0	0	0	0	0	34132.6	0	0	21751.1	28756.5	26678.3	23570.1	30114.5	0	24002.2	27271.2	0	28169.6	34143.9	33701.9	23578.2	0	0	0	33643.6	0	0	30261.1	30120.1	35504	28956.8	0	32934.8	32022	38360.5	29670.9
455	92.919	8.63918	0.855548	35884.4	41945.3	43461.4	46448.1	51224.2	88031.6	102637	180535	164132	100569	212122	95029.2	128424	146501	165458	178687	135643	165444	10115.5	6621.62	8838.31	3730.68	4215.8	4493.79	51971.1	66868	66330.4	6996.38	7638.46	5332.02	11800	11069.4	12550.2	81659.6	109954	89409.7	2366.86	2247.26	2052.85	2632.1	2260.11	1364.88	25979.1	28223.4	30710.1	119012
456	268.147	8.50905	0.855755	271.746	451.073	389.727	0	0	0	0	343.496	0	0	0	0	0	646.256	125.305	623.815	154.574	160.842	353199	353435	360969	582221	469543	508410	1165328	1139047	1038959	748679	675304	617101	541001	661889	700214	1024455	886046	971392	327834	284600	328119	494437	484316	672161	585396	644611	624473	1109199
457	452.921	6.48449	0.85441	0	0	0	0	0	0	0	0	0	1297.4	146671	0	0	176.264	0	0	0	0	318232	259705	317588	371336	351610	369839	1006673	929978	685766	564360	524796	476805	341326	467247	457988	898372	862933	877875	247176	250194	255736	389437	340758	529974	432530	419600	501157	906791
458	150.885	6.92155	0.82709	26078.7	21430.4	26388.4	23239.8	22651.6	53757.7	44234.8	37263.9	27358.9	64491.2	28134.3	51692.8	55615.9	37787.8	68025.3	73336.9	27978.6	31210.8	1404866	1451841	1440193	1087475	1100394	1122255	1291224	1301732	1160492	1253770	1205329	1178407	956994	1132382	935675	1417489	1366779	1463122	1271130	1393263	1326639	1195892	1116100	1278170	1042733	1057092	959552	1404063
459	150.885	6.24164	0.760975	3123.65	2614.27	2137.62	1073.37	1224.72	3353.46	3261.34	4070.52	2400.26	750.255	4472.1	2559.38	4570.98	3165.72	5593.92	5001.09	2167.37	2886.3	64036.1	67842.4	78453.8	21376.7	18692.5	18799	11955.6	10096.9	11366.4	19895	17212.7	16346.7	16999.3	15331.1	15836.1	10938.3	11492.9	12799	71305.2	70299.8	66541.8	15173	18449.6	17193	16344.5	17992.5	15571.9	10669.3
460	152.883	6.92339	0.825848	28976.5	27639.6	21102.3	25211	24023.4	52520.6	49338.7	37134.2	30983.9	62961.1	30201.9	43532.4	60599	34508.3	64719.9	70970.7	27425.6	30572	1405635	1404075	1369059	1157850	1109568	1089268	1345631	1346242	1167847	1216595	1224930	1266075	911639	1099770	1011996	1400264	1347168	1424179	1245284	1316828	1316385	1140470	1086355	1289547	1021286	1013281	1041840	1231791
461	152.883	6.24218	0.776199	3203.66	2782.7	2524.95	690.949	1089.77	3667.96	3305.8	2860.49	2124.28	1187.83	4408.01	2596.86	4868.12	2973.4	5971.45	6023.84	1464.54	1613.04	64594.2	72524.7	66195	21101.5	17488.3	19908.5	11391.7	11581.7	11458.6	18568.8	18538.4	19584.9	18072.6	16931.2	18407.5	12702.9	11878.4	11880.9	68605	76091.8	68563.9	17013.6	19643.9	19463.2	17834.1	19786.6	17224.4	10142.1
462	158.846	6.93786	0.818979	0	0	0	0	0	84761.3	0	0	0	3984.93	6322.08	44953.2	48824.4	0	0	0	145079	132658	1107286	1265770	1246694	1024945	935607	1021844	1181746	1203197	1127287	1046152	940647	916527	773410	799427	819647	864095	880652	846314	1279549	1336316	1290302	995195	1010105	1149351	916319	877474	896745	1125703
463	158.846	7.39815	0.775535	147044	146881	150095	152285	141442	39499.7	90794.1	120016	106901	317203	0	33594.6	45953.4	110910	113135	106128	248889	219914	0	409176	0	157606	159313	131958	432061	435804	367025	181717	158997	146596	144906	149705	150928	385220	355337	396757	389690	445645	437534	164690	192282	197298	148998	149914	140640	423253
464	158.846	6.08989	0.66009	4301.32	3445.6	3613.27	5105.21	5079.6	3549.18	4321.34	3864.79	4552.94	1021.6	0	4515.74	3868.19	5155.85	4510.73	4494.61	35400.6	18392.6	6800.08	5275.79	5060.78	5219.11	5099.49	5829.48	5397.16	5925.3	3819.46	4177.34	4325.06	4247.25	4376.4	3527.93	4244.51	4298.39	4310.42	4199.81	6460.49	6911.44	5459.67	5721.92	5424	7290.31	4438.41	4306.42	3880.14	3626.49
465	316.187	7.07033	0.829585	0	0	0	0	0	0	0	0	0	0	0	0	650.824	0	480.282	0	0	0	1151038	1063180	1051863	967822	959317	1004100	1610753	1557006	1304079	952586	1054364	1023092	902098	1056299	908329	1247908	1319013	1328734	962040	981044	1017740	1008710	907174	973203	824446	849831	916001	1631857
466	316.187	7.17366	0.814454	0	0	0	0	0	0	0	467.711	0	0	0	0	0	0	410.947	3062.11	0	867.379	937937	853001	806022	659416	750128	729100	1258003	1150343	1140379	690665	823675	716236	701638	771580	764038	866656	1020569	966031	717957	601591	704741	739411	646289	803665	704802	675491	735348	1177215
467	340.187	4.25909	0.842637	0	0	0	0	0	0	0	222.86	0	0	0	241.43	0	482.131	0	775.995	0	377.13	734816	767092	708260	777213	737471	773560	1334176	1230820	1163424	927616	841858	796738	769047	962890	903550	1001426	1027891	1142261	704827	681550	747479	819157	722683	798592	830290	809393	859585	1178460
468	340.187	4.48879	0.823041	0	0	0	0	0	0	0	0	0	0	0	0	0	0	0	0	0	197.535	30820.8	36632.4	34785.7	32094.1	28908	39827.8	49365.3	55519	47582.8	35224.5	36891.9	40224.1	36425.1	39031.9	40193	47896.1	44465	45110.5	30702.9	33382.9	32101.5	29931	23923.3	37226.7	40022.2	32938.7	36150.7	54164.8
469	136.891	5.95725	0.822728	432622	464181	431863	178601	204851	366229	376673	462318	446767	7026.77	25579.4	0	380793	409348	427318	421508	413.202	28513.7	1291635	1339024	1386362	995357	1102630	1118734	1205136	1299984	1208165	1567562	818042	790231	1549042	1689977	1592891	1671039	1656957	1700596	1300184	1425314	1423937	993730	893606	957665	1624150	1606700	1598888	1300777
470	136.891	6.16417	0.798276	0	0	408750	163242	195297	381528	376985	0	0	14137.2	23017.3	617725	428481	0	0	0	0	0	1051477	1057960	1263650	802868	830941	830673	855118	852270	909010	1163834	1209250	1213488	1110705	1214253	1192368	1151294	1137382	1134100	1125230	1192351	1134893	668785	614608	578642	1064216	1170460	1157904	866107
471	483.247	4.49954	0.85002	0	0	0	0	0	0	0	0	0	0	0	0	0	0	0	0	0	0	685558	662445	687633	519051	431461	513326	830115	924710	720316	593425	585230	559029	569873	655985	670592	654343	730562	719824	440020	492572	503475	500346	348360	677820	633529	551812	576655	927508
472	87.008	6.37904	0.783138	1658.96	2407.44	2828.67	2619.82	3225.79	3093.13	3803.86	1974.88	1573.87	25205.5	25859.5	5541.31	7652.89	2763.66	2294.74	1937.96	1649.24	1354.23	2558.2	1469.17	1621.48	101196	91369.9	93705.2	119074	1413.79	1723.39	3116.16	111098	107861	2201.59	1876.15	1240.46	2137.82	2864.27	1906.6	2115.12	3527.82	3389.95	241921	243209	327570	1754.93	4406.16	2180.18	214650
473	87.008	6.78914	0.747594	2939.84	3122.41	3498.13	1538.01	3206.67	5754.17	3416.63	2336.84	1713.4	63083.6	25141	5917.45	4184.01	2885.6	2019.33	4395.82	2213.84	1580.46	2043.16	1741.52	1543.32	95176.8	86642	80412.8	124809	111668	106742	118392	142945	132259	4896.36	8679.3	1977.44	124863	129848	120374	57716.4	154901	168630	170812	154885	177039	60533.3	91913.7	82640.5	222540
474	87.0082	8.0451	0.588291	3794.95	3832.46	4010.14	3329.91	0	4439.53	4432.65	3313.36	3451.37	83814.8	0	8037.17	6187.57	0	3403.82	3113.08	2128.1	2839.65	6595.97	7952.62	10049.5	11167	10935.9	12797.6	0	7153.08	7077.88	13363.3	0	0	8967.29	8604.25	10257.9	0	0	8916.2	93541.9	20417.2	15435.3	15809.5	0	16852	21967.4	71968.3	19142.2	0
475	138.906	8.63885	0.854696	36555.4	41656.8	43738.3	48002.1	46892.9	76829.6	99899	183940	168430	102604	195942	76932.7	131634	148726	158447	183025	144436	203676	12883.8	10310.1	10846.4	4730.84	4283.65	5290.72	58957.2	63117.8	61593.6	7305.83	8761.83	6616.57	12669.1	17207.7	15672.5	94450.9	103786	93933.1	3273.02	2917.85	3003.21	3253.75	2175.55	1032.99	26856.6	37394.5	34427.3	121396
476	232.13	8.74456	0.839472	2036.72	2683.11	2508.89	0	0	529.686	290.622	2585.99	718.163	2145.17	923.186	215.923	235.884	2256.84	2569.72	3235.12	127.761	347.375	562939	510595	478472	485641	524712	494880	995236	1058872	842431	628971	597801	493532	518192	667154	630027	831648	804996	814240	447131	458496	434455	464925	436254	511534	543064	530810	542234	928875
477	225.062	5.41498	0.844733	167.455	0	0	0	0	499.447	367.558	190.03	166.737	660.375	780.847	299.415	0	0	0	357.757	176.071	160.763	761062	668556	708848	702256	661325	712153	822268	791608	738717	971410	900854	827818	596591	686899	713014	998749	1081457	1076266	658182	640844	665296	663190	648347	750390	524577	475232	500940	809236
478	225.062	4.97233	0.836329	194.634	0	0	140.209	0	559.82	0	0	0	651.478	0	285.942	292.667	0	197.716	180.805	185.143	0	538332	461815	504581	532206	529896	512356	615618	597814	527314	772311	734313	692238	478661	514154	534162	818154	720819	800476	425919	451352	403303	524396	504212	546172	391077	360086	329398	539366
479	225.062	4.56735	0.755726	0	0	0	0	0	0	0	0	0	0	625.353	0	0	0	0	0	0	0	31139.7	12391.4	30860.7	16668.3	18276.4	17014.3	25042.5	24255.3	22824.3	21982.2	22375.7	19063.8	14931.8	19099.7	19398.1	31046.9	24065.9	25816.5	25250.9	26241.4	27917.7	20270.8	15570.7	20150.1	16924.7	15278.6	15838	19786.4
480	253.13	8.57415	0.856491	0	0	181.279	98.3313	0	0	0	189.97	0	0	0	0	0	125.575	218.052	136.195	0	0	421395	358919	380920	377358	358834	403079	1007321	1051956	888100	520914	483790	424458	451799	561807	507964	845603	792759	816115	319012	291901	283885	372609	330555	478439	490161	465014	454170	924992
481	217.03	5.41155	0.845215	0	0	0	0	0	0	203.409	181.07	0	0	854.388	0	0	0	0	253.857	234.437	193.44	1296284	1123065	1213064	744532	680823	761101	708403	731026	654981	916516	842941	834078	643043	706698	728152	788358	809505	835641	1102805	1043206	1073466	664896	694936	732382	527045	536135	543125	691529
482	217.03	4.96702	0.835943	0	0	161.249	0	0	0	0	0	0	0	0	0	0	0	160.617	179.121	0	0	940410	828664	834556	527478	519784	508759	591929	565825	513743	734980	690344	664908	560488	585587	575336	694600	646675	702493	796234	861590	755651	530165	498608	546213	445353	397452	409154	541270
483	217.03	4.53458	0.830301	0	0	0	0	0	0	213.338	0	0	0	0	0	0	162.951	0	0	0	0	36453.5	45864.8	60982.3	29423.2	31110.9	28082.5	29986.4	31721	27293.4	35237.8	33043.1	30719.2	28725	32604.5	32361.7	26274.5	26747.7	27754.5	47211.3	51072.5	50902.5	30532.1	28168.6	36000.8	29141.7	29497.6	29528.5	27311.2
484	259.186	8.53128	0.856062	931.768	556.035	475.09	0	0	260.08	224.096	907.299	360.762	740.849	0	0	0	353.538	903.11	861.899	0	201.129	590960	559926	604554	550079	557353	587822	990672	855544	912474	760238	637945	699457	667136	749216	817824	775890	655167	756161	460540	483247	473607	573193	518079	555154	735204	723291	663028	808678
485	249.134	5.9706	0.809843	707.176	531.44	548.131	224.474	0	367.865	274.202	506.279	268.327	0	0	351.924	0	1977.97	1567.86	1943.94	734.157	1377.81	913598	941548	972659	912779	835034	880784	1328412	1305502	1062433	1029287	952020	928804	785394	901392	957692	1176197	1145053	1161784	753339	802824	816360	774493	767166	959807	865016	919136	840607	1237343
486	249.134	5.86867	0.805492	880.164	391.758	1148.89	0	194.477	0	245.501	367.191	910.292	0	0	0	0	695.883	1611.55	2565.8	677.605	668.846	670834	666607	706019	569122	614801	680920	1194068	1148189	954671	734830	786149	754640	674770	771174	69099.6	1033836	968943	1048087	665803	602319	690718	600043	591752	710985	754506	771826	757411	1140946
487	270.185	0.678433	0.854771	0	0	0	0	0	0	0	0	144.304	0	0	0	0	0	0	0	0	0	0	0	0	239.851	265.202	220.765	0	0	0	0	0	0	0	0	0	0	0	0	0	0	0	329.365	286.456	228.055	0	0	0	0
488	270.185	0.968272	0.847746	0	0	0	0	0	0	0	0	0	0	0	0	0	0	0	0	0	0	0	0	0	174.128	495.36	471.87	0	0	0	0	206.994	0	0	0	0	0	0	0	157.727	0	0	229.407	464.533	256.603	0	0	0	0
489	199.071	3.74126	0.840779	201.522	170.812	0	0	0	302.035	0	190.617	221.424	0	0	268.728	0	490.005	216.81	380.83	240.266	483.5	943049	844919	892689	793377	787471	784792	1172322	1168512	1040383	925678	864500	839017	748342	788135	781243	1083574	996448	1103778	765585	825244	788070	837532	738889	897734	846849	845733	815937	1176342
490	201.968	4.77152	0.845487	1629.27	2645.93	2055.27	234.645	194.672	1649.07	1728.06	1747.87	1863.65	0	0	821.528	2126.71	6624.46	4583.6	11500.8	3674.23	5290.53	1657154	1699137	1683104	919144	962313	967750	549103	547819	558335	868067	910866	938860	733190	736894	739577	536492	555544	553688	1600870	1616159	1442565	952017	892027	930010	800442	800718	745850	518390
491	334.861	8.62915	0.851561	1474.24	2530.85	2934.35	5540.54	5109.68	14472.1	15337	14051.3	15258.9	566711	72602.3	6450.33	18452.4	21956.1	21872.8	20202.4	20482.5	22931.5	0	121.612	145.642	0	0	0	8668.51	6916.73	8112.18	0	448.429	0	1470.12	891.202	1539.45	9359.94	9659.85	8127.67	0	0	0	617.149	0	0	2415.47	3198.51	2951.83	9493.3
492	162.838	9.01202	0.769809	2734.28	2411.03	2616.76	11806.5	3780.55	6949.51	0	0	0	0	0	0	0	0	5027.98	4088.25	52964.8	19199.1	2407.02	2335.07	2587.39	3041.08	1531.67	2196.41	5725.08	7139.78	5767.88	1392.5	1752.74	2324.45	2812.03	2923.32	2361.92	3469.46	0	14652.8	3576.3	3702.07	2842.5	2912.73	2399.8	3370.55	3886.51	4172.89	4727.68	11446.7
493	242.123	4.50056	0.849909	189.29	0	0	0	0	0	0	0	0	0	0	0	0	1080.42	280.444	887.815	953.639	490.63	1005121	1002119	995054	850989	771460	864591	1134504	1225247	1085721	850344	885048	880626	788799	843276	842264	979302	1089372	1061526	791882	841817	848882	826682	674251	946563	864553	791389	868612	1203516
494	226.828	4.65455	0.786609	72823.6	86363.3	74022.7	43034.5	48931.9	57504.6	59058.9	80498.6	77094.5	1760.5	11850.6	70371.3	55777.8	71423.7	73695.4	78849.7	8891.12	14813.3	1294829	755653	685422	1023519	978458	1084344	1117776	1053807	1058539	1308148	1097038	1228941	1106288	1251062	1140137	1424706	1383671	1281741	616239	551394	586007	1044229	920114	940015	1109463	1117397	1099958	1029077
495	226.828	0.828256	0.80379	154249	157670	152102	106440	108301	92742.8	92053.3	109769	93298.6	15912.9	8105.38	103787	78757.5	97518.5	96118.6	87960.4	95493.1	110517	214671	214415	240300	144474	167080	197974	131736	148098	143086	223555	216537	208549	155670	153901	146049	149160	146796	134411	190073	229471	225604	184704	173961	189199	142434	160968	132801	146866
496	226.828	5.38264	0.752082	60356.8	71115.2	68171.8	26804.2	33551.4	55849.3	43006.6	67392.9	59675.5	1462.92	35948.8	69726.1	52758.5	42535.4	73522.8	62220.6	2529.33	5271.65	92631.4	100639	101750	77133.7	76879.1	84420.6	108295	120802	111326	122989	118869	111134	105626	122720	104533	148885	151228	147869	87850.6	94571.6	117026	71878.2	70776.1	78538.4	101221	101737	96283.1	117413
497	226.828	5.67157	0.78617	51697.2	0	0	20593.7	25554.1	36342.9	35023.6	44373.1	38088.3	1993.88	24200	57037.2	44636.7	40203.5	39855.8	41476.6	2464.58	4147.18	87851.4	89437.7	110875	96501.2	97680.1	102449	90943.8	107616	109565	132505	128912	159923	158947	155023	153094	120359	145206	127460	98697.1	104237	102196	94595.2	91951.8	83680.2	150650	150997	154722	103159
498	226.828	5.84573	0.684843	44285.3	56536.4	55624.6	19017.3	0	34173.3	37176.9	0	43166.8	982.135	12139.2	55088.5	43075.6	36031.9	44022.3	44053.6	937.891	4694.42	51184.9	58947.9	62468.4	61512.1	59561.5	58178	64616	69908.1	75016.2	85400.7	82788.1	100228	98111.4	104651	108738	84581.7	102158	91110.8	69670.1	65297.4	62304.3	56403.2	55191.1	49635.8	95943.3	99011.5	100336	76656.5
499	226.828	6.16228	0.777629	43672.6	55779.4	47931.4	14647.4	18594.2	35548.6	32579.1	43686.2	38412.6	2651.48	6054.59	49302.3	39655.5	35202.2	43000.8	39868.1	0	1411.71	76643.8	74107.2	67101.5	69595.9	83664.5	77160.5	89417.3	86878	101420	113276	128866	151005	155391	155332	152911	137994	159228	146651	85805.1	99634.2	88886.7	60368	50257.9	48022.3	153596	157320	162315	89595.7
500	266.802	6.90653	0.843827	609.898	503.393	1136.15	1033.21	642.613	1082.77	3144.02	4429.49	2392.25	578.937	762.273	760.754	1785.02	2178.31	13312.6	11887.9	3259.68	2434.33	849144	733123	726556	444650	351281	465815	928360	933049	820887	609052	564108	587378	464071	643863	510215	803356	902161	901109	620614	645465	618626	480923	411615	641719	605489	595794	533735	899260
501	270.797	6.91014	0.84369	1038.93	611.279	721.602	498.338	450.088	1971.95	952.601	4077.06	2724.19	875.303	0	2556.43	1781.03	3795.19	12449.5	11393.9	3901.66	3644.76	822097	771977	713276	442889	350999	398288	925071	925021	780213	570427	530568	591262	480506	654196	495488	798973	864614	874679	611090	630117	630623	473742	447461	589917	581299	551911	514601	877111
502	135.894	4.66922	0.776233	110903	125949	112189	71328.8	70531.7	108599	103314	116679	116083	9095.24	42532.8	142540	112928	111743	113909	110296	1762.05	10217.1	1065318	1110339	1159380	1169015	1050381	1142701	861905	834620	895006	1380033	1369017	1249147	1180539	1245366	1273328	1169989	1129711	1058700	1230240	1247223	1123519	1167590	1069965	1078270	1297848	1222738	1188048	863165
503	135.894	5.82499	0.761402	134293	153196	0	55435.6	73306.6	120916	132860	0	156961	0	7332.01	179954	129243	0	134712	0	0	8039.23	466502	457479	504869	412993	425260	405159	403755	456754	425032	571664	571147	582634	480099	553552	546908	529687	551770	526284	493137	479946	510018	401676	345195	355289	497632	495431	498831	485196
504	135.894	5.43213	0.750116	127223	134886	130605	58389.4	79692.4	106256	111667	139569	128285	1095.45	35695.3	173321	120942	114504	111298	115520	239.034	10373.7	361095	363189	390622	271474	260731	265823	337823	363839	303127	371855	332874	360382	342722	374525	331829	404855	391052	402346	411621	421628	444092	254253	249204	249038	306786	311336	312010	344402
505	135.894	5.67271	0.754121	135571	148537	142156	64947.6	73339.7	113920	119579	155201	0	1442.79	13870.3	192060	119975	0	129502	126949	199.876	9341.94	590400	560530	632427	463280	464058	477053	537904	555414	520322	657689	636467	688389	729671	784735	746960	682087	674776	623684	582977	590213	611370	441484	406671	469928	626398	753471	718384	581107
506	135.894	3.64198	0.790848	0	102179	95412.7	72232	74345.3	72606.9	72363.3	104028	90929.6	44870.5	39040.1	111458	82936.9	99572.6	0	98912.6	31781.2	43274.4	118674	133898	140277	93647.6	100157	101490	130523	120469	116314	113166	120116	123208	128330	130045	143522	171018	174147	171144	202680	220937	208283	142189	117673	150959	191887	207679	211816	226656
507	135.894	4.40782	0.714073	113558	114702	103825	71900.2	79445	80124.9	79457.9	105771	100264	19406.8	46680	106106	85602.4	101266	99705.9	104586	3862.36	18985	227531	327782	239222	145816	142499	151154	117356	125674	114452	162360	158270	155376	161164	166806	165236	145566	148978	149294	343245	0	378560	142994	125397	135798	148106	150028	160058	110181
508	377.082	7.56926	0.849634	0	446.463	0	0	0	0	0	0	0	0	0	0	0	388.748	0	0	0	0	1453457	1426723	1507452	640020	559474	625588	731607	682753	633966	638275	732848	694609	516431	572272	534981	655620	644767	643358	1209374	1300307	1195573	565821	527667	616236	506460	604755	577120	617463
509	377.082	7.98165	0.838407	0	136.996	0	0	0	0	0	0	0	0	0	0	0	0	0	0	0	0	218582	175919	162911	138112	145768	115738	135186	162165	126306	176613	166221	161004	118037	163861	163330	128391	126473	145180	144925	170064	152131	139433	128235	174729	157924	134740	145931	130734
510	377.082	7.19677	0.840488	0	0	0	0	0	0	0	0	0	0	0	0	0	0	0	0	0	0	59832.6	43364.7	47993.1	21168.9	28369.6	25232.4	42960.7	33120.7	25386.7	26914.6	24248.7	26841.7	25559.4	32960.5	32054.4	26363	26337.3	36731.3	43812.9	39861.6	38844.8	29191.4	23331.3	37902.4	27424.1	35968.9	29014.5	26452
511	348.157	7.37864	0.843731	0	0	0	0	0	0	0	0	0	0	0	0	0	0	0	0	0	0	691192	688363	727487	888768	906263	958434	1525295	1444595	1178295	991379	925681	1020086	684314	913204	788815	1180571	1279178	1306660	593781	594839	658922	988876	785801	1110307	806816	816035	708924	1293324
512	228.96	4.63689	0.845586	0	0	0	0	0	0	216.804	0	0	0	0	0	0	0	0	0	0	0	362593	329695	332637	571158	633443	618611	1144486	1044907	944813	863852	768067	755911	635645	745636	691885	1299409	1185498	1182120	357317	321717	331885	578328	523178	600170	682544	647440	655089	1051407
513	216.133	8.68346	0.85704	628.252	888.714	1127.88	0	0	0	167.887	1452.72	0	0	0	0	0	1361.01	1384.66	1170.8	204.616	213.289	406404	456947	408302	405310	415086	418283	738877	710986	610510	581411	578385	558313	446000	654939	564644	812396	696103	757363	428960	369928	492693	434390	435127	585425	533644	591971	608223	747934
514	233.103	6.69877	0.844449	448.067	303.946	866.227	0	0	0	0	559.962	0	0	0	318.308	0	1592.98	1409.35	1788.68	362.35	485.787	447369	447290	475197	649084	595781	666489	949942	928194	843165	714240	603030	677585	630501	701557	732724	796350	792270	867447	368152	359232	372456	665795	613572	709306	668925	697170	740553	878772
515	233.102	6.36971	0.694002	252.898	869.817	729.319	0	0	0	267.83	260.054	608.585	0	0	0	0	1159.33	1148.82	1516.59	381.156	357.224	26012.7	21602.8	26428.6	35136.9	22981.6	33727.9	30279.3	34148.3	30125.8	29724.7	30776.8	27324.6	21105.2	21347.2	26674.4	24069.3	26997.5	20531.7	15353.6	21190.2	18586.1	40898.1	25450.4	35488.3	22219.1	18252.8	19440	37275.2
516	153.867	2.24247	0.526611	34335.3	35492.2	33864	35373.5	37445.1	28517	38825.6	43625.4	48214.4	0	0	32350	28931.7	43962.8	42453.9	40215.6	39584	51265.4	65493.2	60779.3	57703.5	101806	102156	104276	106715	104420	95491.4	117774	102676	110280	95403.1	97415.1	86791.2	106184	101740	100318	51118.9	51241.8	50821	105738	97278.9	107372	93585.7	87993.8	89724.2	101935
517	162.982	4.63769	0.848456	9881.14	8975.53	7035.55	7569.51	6142.94	68022.3	57187.7	44936	46370.9	31039.8	35992.2	50244	48584.2	44826.3	42991.6	43995	39974.9	35935.9	60187.3	69252.5	72628.8	30056.8	31255.1	36430.2	111418	126398	142039	37156.8	32325.3	25461.6	281334	133893	279638	172634	165560	135818	80418.1	94872.3	115538	24981	29345.3	29856.9	161175	125519	124863	134039
518	303.088	5.67291	0.841019	196.857	0	0	0	0	0	0	0	0	0	0	0	0	230.649	170.953	0	0	183.908	1469037	1376260	1389474	775113	817287	738635	711539	706393	670572	857394	736388	830908	739960	781041	745896	663409	555943	658000	1242696	1177330	1083091	715888	674622	784608	729700	766956	686061	615013
519	156.102	0.947076	0.813802	0	0	0	0	0	0	0	0	0	0	0	0	0	0	0	0	150.231	161.097	406799	382159	370652	404389	350354	405380	865119	881500	784975	248393	195661	244685	216220	256730	227601	359588	371811	377215	306844	320228	325884	363853	339412	422826	122210	124063	135692	817874
520	156.102	0.678197	0.823115	0	0	0	0	0	0	0	0	0	0	0	0	0	0	0	0	0	125.503	272838	237743	293831	80996.4	81451.1	93804.3	207731	213687	187992	86732.5	79886.7	89373.2	52477.5	70575.8	71026.4	72556.6	91774.3	94757.9	231336	237888	263340	86761.6	77878.4	110751	31691.8	32034.9	27450.3	174961
521	110.898	5.58938	0.670105	520239	521252	518884	554127	0	330801	340177	255720	0	0	2577.78	380541	542257	0	240518	0	0	0	1345967	1259792	1237601	483872	459165	469513	211649	200032	192474	472181	455479	435405	371784	354700	337679	209765	196962	199999	1206005	1202773	1268196	455296	448092	459985	338070	336697	339930	183967
522	110.898	5.31391	0.650993	0	463766	467869	513593	541845	268010	297915	233538	288455	0	3163.32	329153	466176	0	0	212565	179262	0	1160972	1104692	1062850	447262	429373	432775	185067	178950	178664	431553	395292	408464	0	0	320525	197204	189886	195331	1117268	1134940	1037857	423539	440201	418872	0	0	336315	192682
523	110.898	13.8022	0.751658	466245	487107	439746	473240	462454	269372	256135	236088	231076	366850	477127	395220	516740	228110	238961	220633	239446	230628	1354066	1309078	1293923	514878	505697	519731	234310	233260	217227	463817	479617	471841	420971	406968	422763	232766	225135	224750	1230633	1227937	1270758	492427	494144	502663	421489	423675	416368	221025
524	249.092	7.98726	0.854161	137.445	299.458	0	0	0	0	0	0	0	0	0	0	0	130.537	129.913	0	124.608	0	733022	648788	676460	677352	711994	652665	1054159	971636	913230	996299	906450	827878	623961	788621	717213	931202	828296	983748	491879	501998	535856	701722	619579	843278	693032	630747	682432	996352
525	104.953	6.87986	0.784968	153328	145101	149972	131912	148520	280207	233544	185182	162060	173458	165323	197461	229282	186800	260590	290768	156122	157525	1447328	1406057	321408	924450	933786	886025	1060712	990781	944247	1033823	944686	972733	835907	922623	908545	1022448	982673	1045691	1377295	1404815	1405286	945163	882625	975530	918425	913661	847803	987218
526	134.865	7.44444	0.73253	48621.6	48026.7	43484.5	53110	43436.5	0	15516	18122.1	18336.9	164128	47546.1	8872.94	16956.2	20096	14222.4	11875.3	38591.1	23464.2	135578	149904	170980	89994.8	91215	98512	318676	338002	276126	132210	102378	98701.7	102200	127320	112370	295746	247935	305139	144117	137835	142200	95543.9	96850.3	123383	112872	115078	104588	331669
527	134.864	9.26	0.523838	0	0	0	0	0	19151.6	0	0	13065.6	0	0	19652.8	0	0	7828.45	0	0	111797	0	0	0	0	0	0	0	0	0	0	0	0	0	0	0	0	0	15326.3	0	0	0	0	4355.24	0	8386.72	0	0	0
528	277.094	4.50017	0.850524	0	0	0	0	124.804	0	0	243.336	0	0	0	0	0	581.862	0	790.304	218.451	310.724	1425446	1395131	1382364	903030	757516	934598	668575	701190	641815	888413	911042	899830	714754	708944	714270	675797	734787	688590	1129608	1161742	1198177	819532	745370	1035526	770893	687236	717092	688998
529	281	8.63532	0.853885	0	344.045	189.008	0	0	0	0	0	0	0	0	0	0	0	463.593	212.277	0	0	17166.2	16384.3	14957.9	8941.11	9413.21	7784.55	568002	401517	488114	52718.9	45058.5	45721.9	145148	126578	150771	495267	378923	363941	1297.03	941.03	1025.44	22076.8	2192.18	1506.03	219785	279076	291649	447287
530	282.156	8.84928	0.847181	5406.12	5476.3	4659.1	98.7882	0	606.418	328.986	5319.49	251.97	758.265	1370.91	222.627	517.092	6824.95	6242.73	7192.64	875.793	815.256	459250	447428	416924	452720	530257	598979	999143	1120329	998787	930417	938024	881136	515581	827925	816382	839519	728586	819466	232562	232361	210988	558576	501089	697679	734263	784715	790336	750209
531	380.231	8.2643	0.855202	190.553	253.908	0	151.066	0	0	0	887.271	0	0	0	0	0	703.454	150.031	787.588	222.654	0	464133	485936	427469	514085	484512	518593	892228	792806	684029	505243	480182	481502	378126	443756	442155	614747	605626	602136	354200	413008	407030	505451	450228	544206	329015	362172	357463	732766
532	292.166	8.52509	0.855806	1293	593.611	1434.61	0	115.754	220.996	209.122	1792.15	182.314	0	1195	0	0	2300.38	1649.37	1387.1	176.005	404.161	612884	593583	667141	703309	640487	702802	1042644	1016229	985070	859617	746595	768510	707492	846460	837330	887947	702898	822062	568061	485779	506300	660878	675213	656523	712358	734005	690890	868655
533	267.127	5.67185	0.841301	0	0	0	0	0	0	0	245.922	0	0	0	0	0	0	0	0	0	213.728	1328798	1222036	1179538	817798	836773	802437	801283	827611	680308	1002073	877209	942365	651188	744046	710290	820858	727144	830561	1059769	1018821	904797	798450	761923	981393	642963	700821	685107	742602
534	291.095	4.67841	0.84314	0	153.45	0	0	0	0	0	0	155.42	0	0	0	0	308.583	0	1191.93	0	232.737	757205	832700	774436	630596	724542	694337	1219267	957080	934841	760774	812486	749465	659244	795858	655032	771023	744085	838073	686566	668234	752793	704041	639596	760880	751299	721380	746090	1041527
535	291.095	4.3626	0.834343	0	0	0	0	0	0	0	0	0	0	0	0	0	0	0	0	0	0	98033.1	113082	94649.6	101133	92555.6	92800.7	182461	173323	160358	115253	88948	103860	90305.4	123973	104002	156548	142264	135119	95939.5	80771.5	86275.7	102878	88465.3	93987.2	102558	110271	118198	161438
536	183.932	5.37381	0.625739	3427.01	3567.43	0	2512.29	2341.75	44291.2	50664.9	53838.7	52280.7	0	16554.4	48096.7	41859	51994.9	0	0	979.841	15614.7	17062.3	17257.5	18412.6	3160.81	3722.43	2908.08	61464.1	63753.5	71985.8	3326.56	2389.07	2819.89	65249.2	53072.3	64892.1	73440.4	85675.6	81221	17870.5	0	17492.8	3555.36	2883.83	2134.49	66021.2	58546	63222.9	69347.3
537	248.053	7.4535	0.842142	0	0	0	0	0	0	0	0	0	0	772.999	0	0	422.083	505.728	589.793	0	0	261034	232359	232606	342838	358071	375170	818865	831739	710969	470024	405210	401695	321640	392500	394038	747255	684785	767578	218241	234969	195458	373336	305850	493245	343912	371323	372070	834710
538	187.007	4.14113	0.853929	0	0	0	0	0	0	0	195.247	0	0	0	494.926	403.085	166.226	0	187.451	254.023	248.319	11047.9	11254.2	11360	8990.61	7377.4	6693.62	14318.6	14676.8	11108.5	10296.8	9541.23	9032.72	6507.64	10835	8113.68	11498.3	12503.8	11711.4	756812	886416	846734	204151	189322	249365	399330	573677	498100	360564
539	99.9257	6.35564	0.715408	172942	192687	173659	103489	115555	99809.8	111761	151695	153418	70411.1	93918.4	65787.4	48862.5	137541	157813	166000	4220.62	1735.78	210390	201027	219367	289341	317496	302645	159091	160004	165656	250122	233108	266704	173178	158105	177948	180173	197059	179293	236713	267076	272180	420931	379877	397178	227365	224102	222678	249133
540	231.059	8.21247	0.85431	0	0	0	0	0	0	0	0	0	0	0	0	0	0	0	0	0	0	321359	337135	343951	520535	491680	572308	1110632	1111242	980918	584333	620085	583149	474702	624547	580657	854496	1069827	795105	284546	298934	313718	536165	489226	601697	604889	558317	549507	1192618
541	136.862	7.44308	0.731989	19814.5	16877.8	17305.3	24770.4	20159.3	4055.32	8018.39	7911.18	5133.48	64595.9	12374.8	3479.66	8145.61	9830.91	8655.53	5432.21	15443	9739.15	50856.5	53165.5	62257.3	36217.9	33694.8	39104.8	137524	124729	116461	41098.8	36968.9	41190.7	42067.8	48845.6	48317.2	125690	123144	127439	54288.4	66674	61931.7	30086.9	35218.3	43141.5	45776.2	46069.3	39194.6	133203
542	136.862	7.11533	0.596918	14173.3	16418.8	17769.3	27549.5	21966.8	10066.3	13595.5	12686.2	11052.5	68417.4	185260	8296.26	4824.34	13530.3	10426.5	7607.59	21986.8	25989.6	46030.2	36065.7	32003.5	35041.9	32171.9	31441.2	50180.2	57907.6	59444.1	31498.6	32573	33624.1	31174.5	39258.6	33752.6	42074.1	44903.6	43335.4	32454	35198.7	47397.2	35082.7	34563.7	43764.9	33481.2	33489.2	31636.6	55412.4
543	234.819	1.01274	0.835223	326680	299009	310990	261688	264600	402053	436015	478748	483333	38670.6	155.193	489201	255962	470643	428862	482253	158917	401222	89835	86226.4	87879.9	460025	442072	449437	850059	900748	853052	456336	374952	398628	638282	637531	653827	793980	883776	789231	90160.6	93862.6	92659.7	475671	412735	406943	607069	606173	588003	807584
544	234.819	0.288098	0.581379	0	0	271131	0	0	265628	0	0	0	0	0	0	0	0	0	0	0	0	0	0	0	0	0	0	370794	353588	397830	0	0	0	250824	0	0	372504	0	0	0	0	0	255625	0	0	0	0	0	0
545	262.125	6.38401	0.844771	0	0	0	0	0	0	336.536	0	0	0	0	0	0	292.612	545.547	1392.93	350.328	438.933	984799	1016611	998578	866427	868346	929686	1023078	988103	988547	1019311	1024066	826991	760091	785141	753369	896288	892435	921404	849507	917036	900831	864072	822127	945622	705788	747057	758383	1010013
546	258.079	4.63209	0.841166	0	0	0	0	0	0	0	0	0	0	0	0	0	0	0	0	0	0	813344	746362	763919	736489	713594	784756	683108	615407	623492	968124	844585	816958	512542	591281	551046	791859	749172	809775	670864	652280	669456	705667	690697	748363	586614	518207	513804	726276
547	233.929	8.32377	0.808931	4069.52	4118.72	0	4096.97	4760.85	4113.28	4832.95	4156.06	4436.37	0	41531.4	16748.9	13801.1	4712.42	3721.04	4385.78	12731.4	5581.87	13819.7	8926.61	7352.09	9084.61	8474.27	9426.32	18761.6	23869.4	19981.4	9723.61	10311.5	8266.6	19058	17441.1	18602.3	29707.4	22344.3	18995.2	3001.34	3983.71	5372.1	6705.27	7839.07	8078.58	11787.4	19082.6	13699.6	27648.3
548	247.11	6.06181	0.845682	193.074	182.655	0	0	0	0	0	0	0	0	0	0	0	240.402	201.627	0	0	229.212	781393	759545	705001	750546	652938	699185	1180462	1168860	1062459	897567	904508	861632	687824	793509	730295	994190	972166	1063820	617428	620846	598133	788397	626463	847000	685985	741801	705968	1197646
549	197.806	6.93281	0.856482	0	0	0	0	0	0	0	0	0	0	0	0	0	0	0	0	0	0	0	0	0	0	0	238.425	0	0	0	0	0	0	0	0	0	0	0	0	0	0	0	0	0	0	0	0	0	0
550	227.102	2.78604	0.825791	218.659	132.968	197.79	124.579	0	203.563	123.012	230.574	323.906	0	0	183.201	153.309	1034.06	356.403	1197.26	239.86	641.544	912108	864068	905513	842701	747798	845900	1078745	1076345	966284	915513	916724	911593	884846	951173	950678	1003412	1007478	1000546	778750	783218	817939	798876	761390	924349	969588	953515	920097	1089712
551	227.102	3.24413	0.824841	181.25	613.849	138.035	0	0	0	0	205.751	145.813	0	161.025	162.089	0	458.678	215.223	772.891	283.853	440.918	493033	495862	498396	505491	519919	473413	694810	684973	619001	568994	614736	559800	513494	595837	545066	643260	681960	638536	457557	443091	454894	511222	423350	571392	544873	511288	545395	659847
552	227.102	2.24497	0.794218	0	0	272.146	0	0	0	0	145.086	0	0	2496.96	0	120.282	209.976	152.519	347.706	146.363	140.896	116824	113671	118085	119197	104122	118659	171786	169179	155796	138928	130712	119856	138352	141288	139418	157204	146919	154376	106995	107836	108796	118736	100850	124607	149780	144683	141587	164820
553	228.108	4.61559	0.853141	0	0	0	0	0	0	0	0	0	0	0	0	0	309.401	214.166	336.881	155.582	162.234	713773	740203	713612	551936	478720	574847	964234	918805	899086	703246	614249	587227	630199	734541	634939	771183	740496	795868	643537	651589	662066	542004	544374	626391	637841	572365	680757	934119
554	420.14	4.67395	0.855619	0	0	0	0	0	0	0	0	0	0	0	0	0	0	0	0	0	0	229848	249772	248535	358790	416647	410700	992629	828381	779026	536598	536296	472002	508127	650172	519227	740569	758954	759710	213245	205818	233358	420739	367379	405180	594828	617364	569185	883172
555	218.123	7.79803	0.840755	282.027	147.38	197.056	0	0	0	0	519.281	0	0	0	0	0	1157.23	382.108	649.779	163.836	150.227	844531	779515	858469	680416	685699	708647	925756	912840	785639	891365	838024	786512	665139	728194	602979	794015	842023	854849	613723	735831	709726	736896	593375	791104	666421	696337	678858	872412
556	218.123	8.07331	0.820793	131.85	152.732	175.575	0	0	0	0	135.609	117.51	653.235	0	0	0	138.11	153.656	205.478	0	0	377077	359407	389484	375911	365780	380260	619636	576725	548746	485485	458368	473024	369466	427330	447578	564925	543717	562309	296851	288458	322134	393606	345862	435622	436615	402843	423728	556821
557	146.938	3.89542	0.697227	10269.8	12095.9	10936	11874	10779.1	12970.2	20023.1	29196.2	28688.8	29107.1	10318.3	6303.38	13311.8	8947.6	13340.4	8380.81	0	85794.3	9139.88	8055.93	9030.52	12431.6	14708.6	13852.4	25160.7	26057.2	22257	11634.1	9776.65	10637.7	11031	9185.86	9717.37	12483.6	15019.8	13211.2	9422.2	10011.3	8901.59	13035.9	15297.9	11089	10327.4	10428	8965.31	28037.6
558	146.938	0.0868264	0.728721	18667.7	16854.7	17165	20099.1	19872.7	0	0	32377.9	30972.3	4864.1	0	2829.25	9254.59	14205.8	0	0	0	14706.3	16911.5	21200.3	20894.1	20178.9	21094.4	20599.7	23922	27385.3	25899.7	17566.7	15548.7	20268.1	19601.7	18263.8	19146.1	15282.1	17697.5	18190.7	22362	24382	21726.6	22251.2	21073.4	21718.8	18186.9	17230.1	18776.8	24128.2
559	255.822	6.88724	0.772448	95319.3	103960	89852.6	159176	130433	97779.4	136710	172536	147238	268605	242140	75058.4	155676	145465	260433	260864	306447	302029	663257	603801	557521	543438	474636	564698	681666	764729	748655	361533	518698	538723	588844	570220	358823	721018	777853	498785	688627	710500	639406	541723	388858	542259	525671	603780	643550	542212
560	242.14	0.58202	0.854067	150.875	0	0	153.133	0	188.685	0	159.623	0	0	0	0	0	0	208.645	195.112	0	159.12	466651	397183	525510	346362	375831	354010	555373	506780	522768	490158	467999	432940	444020	407407	494562	530952	506399	519936	381497	376975	494714	366954	331064	406763	280042	264397	288431	514548
561	242.14	0.899444	0.847715	164.726	0	0	0	0	0	0	0	0	0	0	0	0	0	0	0	169.328	0	81572.6	87578.6	97003.1	160657	96394.1	135934	177938	154369	134055	134875	149958	113582	123146	118399	121176	155282	128623	169067	98788.4	86794.4	57134.4	149221	147144	136024	109627	74170.4	130269	127516
562	357.25	8.45004	0.856363	136.576	180.699	350.718	0	0	284.948	0	1148.88	186.456	624.075	542.565	0	0	913.327	589.077	982.641	192.918	404.843	325236	351959	337791	356194	351105	337433	703532	658832	523434	415695	350498	341376	374428	418820	414431	499908	480189	469880	302012	262301	273642	321398	281445	370149	377995	362972	310575	587400
563	247.093	8.42384	0.855421	1565.32	748.174	1713.47	0	0	534.935	154.105	1925.61	638.445	0	0	196.708	398.55	1787.57	1800.78	1851.04	188.495	340.655	412771	424175	442150	366869	409442	440860	635859	647157	547452	501726	464539	478193	393492	449715	447175	584843	471671	545148	353366	370416	381250	401310	382061	431129	458175	402218	427693	540731
564	273	2.16863	0.851478	0	0	0	0	0	166.905	139.129	386.841	375.52	0	0	0	199.488	877.056	447.644	675.15	500.693	854.566	35624.6	31291.4	29698.3	8539.42	7805.69	8706.01	14426.8	13159.7	10598.7	9895.46	10258.7	10175.3	32420	36942.8	34287	11856	10984.4	12493.9	29047.2	26018.3	30616.7	10263.8	9212.99	12166.8	36877.9	36263.4	35940.6	16277.3
565	257.818	6.88711	0.76395	62552.1	68179.6	0	115648	94910	82382.2	111616	143008	124500	262476	226048	0	122492	112398	223530	217226	275550	275141	678574	588694	411010	416764	462022	515176	683525	705885	713095	366798	475825	531984	477819	607024	359126	692066	671996	470537	651283	652468	612352	540242	389822	552089	505168	568739	603382	529238
566	255.822	5.66331	0.643728	90811.9	34235.5	99676.2	93986.8	0	57022.3	86003.8	97641.2	88571.8	0	1991.54	17296.8	40983.1	72957.4	62152.8	63663.6	144295	135857	132378	138962	103593	125251	122849	116332	103835	102742	115388	98705.7	86061.8	84441.2	58117.1	53465.3	63955.1	77701.9	76354.8	83070.9	131882	133305	127208	126739	130969	133763	69543	72503.5	61397.9	94199.5
567	255.821	5.84781	0.675442	0	0	0	0	0	0	102666	0	0	1485.89	962.786	20959.6	0	0	0	78604.7	0	0	178658	163844	145723	144620	160131	137460	153652	148601	150572	107047	112605	107639	72303.6	76834.6	83593.9	109023	115378	109202	159388	155754	133753	154048	158645	160326	84778.3	80313.6	85936.8	132865
568	249.952	4.60335	0.850398	0	0	0	0	0	0	0	0	0	0	0	0	0	0	0	0	0	0	1261579	53169.6	13911	3641.29	1946.77	6050.39	0	0	0	755.472	1647.91	1776.87	588.392	260.216	0	0	250.956	0	1415.11	4491.02	5038.81	0	5443.5	2098.61	0	482.603	838.534	0
569	198.072	6.78911	0.855462	0	0	0	0	0	0	0	338.529	0	0	0	0	0	526.49	0	252.818	0	0	543619	517758	499727	427067	439426	456992	852350	932532	842167	507961	510428	490321	330065	386960	360900	780948	753196	790172	507535	505594	533183	406889	362517	480604	383761	381226	363008	808530
570	228.124	0.645213	0.85455	182.243	0	299.278	0	0	0	337.01	422.633	654.04	0	302.402	0	225.332	354.677	319.912	480.674	559.752	655.705	493350	417634	492080	171912	185235	121900	166965	160984	144528	161324	146177	150967	213770	147665	220015	189049	141869	161055	366769	396978	449232	172993	159706	118839	86046.4	100584	83766.8	149548
571	228.124	0.912092	0.850352	148.407	0	0	0	0	300.853	172.468	182.693	0	577.945	0	216.315	165.547	408.459	0	149.182	0	330.316	162048	132888	125848	200212	154667	201654	309132	277156	274077	242679	204088	224582	255142	255513	262969	312391	263304	268776	122767	119595	100615	174436	165880	195661	148852	162598	156801	252445
572	288.875	4.64645	0.823464	0	0	0	0	0	0	0	0	0	0	0	0	0	161.908	0	0	179.43	194.939	130401	142106	104367	211261	227558	214611	291793	296091	264752	224074	208154	214324	116959	137347	121967	256745	226434	225672	126870	126572	113392	203061	212248	220058	151503	119714	131249	287031
573	342.236	5.39981	0.837865	0	0	0	0	0	0	226.767	0	0	0	0	0	0	182.034	0	217.895	0	0	687660	584004	582335	482157	575285	598197	1074819	1109310	987999	656840	604242	642361	585943	670826	685277	875044	730803	910798	520217	525905	500284	595375	504721	597462	620474	605724	651941	1097488
574	342.236	5.51314	0.813626	0	0	0	0	0	0	0	0	0	0	0	0	0	0	0	0	0	0	297222	347212	297021	321783	285902	228556	526959	513563	437803	333550	336132	339874	239567	340990	293035	415476	405193	408207	264713	262606	253197	316578	268083	376669	279619	253169	282914	424258
575	338.183	8.50833	0.855215	0	640.643	129.669	0	0	0	0	208.711	0	0	0	0	265.33	627.981	432.226	1131.68	178.753	186.815	350724	390282	388525	436895	358990	403134	764896	734404	688474	480066	440672	409103	377796	412801	437124	634467	486431	574803	322352	304958	325627	388133	363829	483586	335363	384658	383605	687915
576	284.159	7.64659	0.840985	282.949	0	300.606	0	0	0	0	316.513	0	0	0	545.349	343.972	143.055	425.283	468.041	339.427	147.078	663639	638503	489210	628616	536689	588549	1076802	1053826	1050648	589019	617531	610390	558229	640025	685546	956032	761141	808714	602457	536095	578208	585975	582156	681403	593664	598796	630786	1066282
577	160.841	11.6489	0.504231	0	1955.69	2413.72	3468.08	0	0	0	5079.38	5444.64	0	0	0	0	4299.11	4057.9	3735.06	0	0	25679.3	22138.1	19121.5	0	0	0	0	0	4418.29	2239.57	0	2634	4573.11	0	4058.12	0	0	0	0	11784.6	0	0	0	0	0	4142.25	0	0
578	210.842	6.91451	0.843689	5466.56	3340.97	4495.03	3036.12	2438.97	12846.4	9409.72	5627.51	6911.07	535.769	0	7949.21	11306	6278.32	18462.9	17727.2	4162.25	8724.37	790873	730909	737372	572239	490871	563169	705924	734662	675617	710000	668286	657407	468532	601367	479482	792469	749428	804961	701832	669327	657095	543498	549907	700646	508374	558733	513162	735438
579	214.125	6.27514	0.851277	243.654	197.986	204.893	0	0	0	0	0	0	0	0	0	0	368.045	240.908	1096.19	826.134	795.458	1164122	1129355	1121650	899016	906486	849851	919451	970201	843757	946956	1029031	915080	642888	643728	746221	861931	789749	826870	1008792	1001563	996076	940215	869422	1109592	746256	676514	706377	945715
580	285.105	7.79746	0.853963	0	0	0	0	0	0	0	292.753	0	1148.84	0	0	0	175.92	0	122.21	0	144.286	550409	502893	531405	427409	339273	419792	777735	734873	623878	560425	543899	530968	457111	541149	421545	593212	674542	672746	396576	466947	452200	481047	373198	518627	505061	507650	507487	720040
581	285.105	8.05656	0.830669	0	100.297	121.64	0	0	0	0	0	0	0	0	0	0	0	0	114.448	0	0	227165	221660	232856	186981	201169	208961	379614	292669	307354	265411	254036	230107	253239	291539	244547	319789	281793	291081	180071	176186	151415	196783	188922	241813	255014	249268	275844	323134
582	71.0132	4.40247	0.851543	215.964	346.106	228.958	252.215	208.735	390.329	236.813	528.699	525.431	2923.53	3543.67	403.753	832.969	463.037	798.563	768.599	241.532	576.611	2869.79	1576.06	3132.06	3256.47	2694.05	1962.07	6286.17	7613.63	3982.72	4007.66	2950.03	2322.9	3402.96	3767.14	3546.18	5750.39	8459.91	5982.27	4946.47	5692.45	6025.46	3141.83	2643.35	2356.39	3942.21	4882.9	5062.78	8919.71
583	103.039	0.978935	0.850502	1756.88	1895.02	2671.07	1021.81	1328.33	1056.19	3811.1	2823.27	3080.73	1629.45	2182.51	630.812	1922.47	2487.83	3580.77	2262.06	2036.86	1115.68	33898.1	30130.7	30140.1	24143	21435.8	23352.6	30277.3	31920.6	31458.8	28779.3	30100.7	28929.6	18702.8	23566.8	20189.2	34934	29054.2	30824.9	499127	577368	569334	74622.6	63848.3	91259.2	387628	424662	421466	249852
584	324.168	8.51714	0.855313	610.736	326.113	270.735	0	0	0	0	244.263	0	0	0	0	0	464.396	693.363	177.236	0	143.716	243365	263260	271346	365206	292246	317733	646031	682230	587775	430302	384608	356628	313787	392734	367868	562654	450335	525180	223978	231719	226870	312295	304074	379993	270861	332574	306581	644216
585	308.095	4.65534	0.849076	0	0	0	0	0	0	0	0	0	0	0	235.96	0	0	0	0	0	0	221446	295622	282256	166250	181603	160267	258781	252981	248339	197353	176517	156308	199541	227821	209170	253456	223780	219684	206486	221006	203430	149015	121456	166393	165467	136740	155480	238516
586	308.095	4.97127	0.84016	0	0	0	0	0	0	0	0	0	0	0	0	0	0	0	0	0	0	109776	96368.6	107617	81979.3	79332.9	75615.4	380408	326230	274321	144069	136266	132564	152714	169076	160566	442990	410140	493624	84483.9	103784	97724.2	80908.8	60308.9	93791.1	113155	100667	110969	327768
587	308.095	5.37289	0.783307	0	0	0	0	0	0	0	0	0	0	0	0	0	0	0	0	0	0	16290.2	11027.1	14375.1	9201.82	8165.93	8391.98	31256.3	34139.4	26955.4	15912.6	11507.8	11164.1	12275.3	17698.7	16062.4	39919.9	32438.5	38524.6	8383.55	11785.2	14148.4	6256.22	6041.84	8468.08	10705	9712.74	11339.1	30359.8
588	162.838	5.59655	0.701017	80897.6	78892.2	77992.3	89556.7	78353.1	55465.8	62296.9	89224.2	0	45652.4	54827.5	57581.1	68068.8	80907.1	78795.2	80302.4	0	0	100672	86990.8	93730.9	100371	99384.1	98157.9	96006.1	90489.5	88207.1	85690.4	83221.8	86353.3	78448.8	72161	73935.6	78555.6	77856.8	78206.6	82045.1	83662	89972.1	101603	100222	103691	80209.4	79220.4	78984.6	88012.4
589	162.838	5.30462	0.737033	78043.3	0	75828.2	79482.4	75937.7	43768.1	53611.6	78961.8	83650.6	37721.7	52191.3	52760.8	57105.9	77909.8	72024.7	70155.7	418406	213469	102356	84806.5	84877.1	0	96277	84610.2	96257.2	0	95152.7	92945.2	81560.8	85872.2	72258.5	73899.3	0	78438	0	80067.6	85941.6	84980	82499.5	93654.8	95829.4	89199.7	82619.4	0	76021.1	0
590	130.039	4.6258	0.840968	0	202.74	0	0	0	0	0	236.331	162.772	0	1797.27	0	0	1611.11	722.778	1976.99	481.891	366.158	879664	979532	902978	793252	803832	806947	1065470	992651	949206	860652	862632	793187	685910	759507	717183	864812	865008	974946	854687	853868	846031	793074	758285	734007	678376	733804	705885	994908
591	160.842	5.98038	0.765761	93929.8	88114.2	83041.4	106926	90151.9	58505.9	69210.1	95102.7	99160.2	53532.5	60404.2	70601.4	70597.3	96387.1	85101.4	84948.9	666548	360938	127690	114303	108387	125462	117242	119382	96638.4	89217.8	88714.4	95396.1	87108.5	89276.7	77525.1	76953	78301.9	77837.9	82178.9	74408.5	119528	106248	101514	118213	116684	127179	85749.4	83550.9	79596.2	86520.4
592	160.842	5.58599	0.580821	90047.2	82553.9	84876.2	94096.7	83189.6	56734.5	76039.4	94831.6	94261.1	51724.1	58946.2	68914.6	73732.4	87123.9	81873.6	83046.9	0	247057	114128	104585	98429.8	110846	106797	102471	95510.3	104158	101678	98005.3	91044.9	92803.2	74180.2	76041	87321.5	88434.4	93029.5	88439.3	94324.1	97395.6	91169.4	115151	108792	105188	87312.9	83856.6	82785.6	87655.5
593	160.842	5.1074	0.624334	79212.8	79539.7	78721.2	87070.8	88419.9	41019.2	56538.9	83501.7	85145.1	44036.6	48828	55922.6	62103.2	77317.6	72022.5	72795.9	429075	225459	105199	95800.5	82710.5	89560.2	99015.1	92820.1	93012	91645.9	104029	80937.2	87214.9	89888.3	74679.1	70202.6	69774.8	94849.7	82489.3	88065.7	88134.1	85669.6	78451.4	86123.5	102049	85423.1	71270.4	76902.3	77531.9	86399.6
594	224.803	1.32828	0.697224	21912.8	23810.8	0	0	21082.4	0	0	0	0	0	5713.96	0	13962.3	0	0	0	0	19408.5	44614	52048.5	52237.9	0	35888.7	0	20485.5	0	0	41355.9	40184.1	38497.9	28256.7	0	31833.7	18402.8	0	22259	48004.2	53616	52601.3	0	0	0	29866.5	27425.5	0	20381.2
595	224.803	1.70665	0.569947	22567.1	21803.4	25157.8	23180.4	22718	10371	12961	17878.3	15279.5	25107.4	8013.4	10220.5	15430.5	15399.9	15916.6	12983.4	19666.2	19602.9	38512.3	36457.5	44453.3	32238.6	29357.8	31415.9	19150.8	17199.3	17329.8	39009.8	38981.8	39610.3	25591.7	26067	26879	16917.1	16532.3	17917.2	37796.9	36962.3	39749.4	31179.8	31894.5	34446.3	24057.3	27246.8	26303.1	21161.9
596	224.803	1.44579	0.636979	19399.4	0	21371.1	17507.4	17743.4	9209.12	0	0	14274.6	0	6177.6	9460.79	11711.3	12709	0	14397.7	15238.7	18576.6	0	32966.9	0	0	30437.2	33629.3	19646.3	23774.1	19661.4	46030.9	43408.5	44088.4	30903.8	34235.6	30406.4	15986.2	19066.7	0	0	0	0	0	29839.8	37600.6	26268.7	29651	33270	20397.4
597	224.803	0.566275	0.766443	15498.7	16065	15393.1	16892	16526.6	8031.62	0	13544	14259.8	60066.1	41887.9	9609.84	12193.7	12096	11935.5	0	15036.4	16948.8	47445.6	46377.8	49317.7	64416.6	60652.7	63425.8	48349.4	38518.2	43901.3	66541.4	56501.7	58545	45142.2	43366.1	50893.6	33433.1	38602.2	42231.4	53788.5	52065.3	46349.9	64936.8	60580.2	59701.8	40839.1	41330.6	43704.1	43021.4
598	224.803	3.77522	0.580369	21559.9	22098.7	22371.3	28011.2	30925.3	14001.6	16091.2	20636.9	19300.9	95503.3	44169	7954.19	7957.97	17591.6	18481.5	18387.6	17243.2	16229.9	29399.7	32975.1	27518.5	17080	19572.7	17339	20189.2	16752.4	18351.8	14610.8	15529.2	15564	9142.1	9617.25	10569.9	18977.1	20833	20369.7	29588.9	31895.3	33604.2	18857.2	16010.9	18125.7	13168.3	12388.3	12559.5	25224.7
599	238.931	6.52108	0.82262	2567.58	3304.07	2364.72	1905.1	2081.69	8020.89	5550.03	5808.26	4248.63	27069.5	413609	4164.15	4366.31	5894.43	17821.8	2580.55	3520.39	4341.08	1150437	1001163	1084776	764233	739698	760409	768519	717229	734912	804413	819064	802349	621689	640256	675594	692692	721494	749022	1009107	1043137	1032988	805572	732354	787718	667056	695616	724176	702410
600	238.93	7.2393	0.669944	0	0	0	0	0	0	0	729.304	507.464	6538.05	2999.62	606.779	0	683.932	2767.72	14976.2	0	450.113	10086.4	11641.1	11569.2	12251.6	13213.3	13196.1	46128.7	43016.8	33409.5	19033.9	18184.7	15728.2	15728.9	21001.7	20388.8	46967.4	47155.7	44117.1	10966.2	16407.7	18942.1	9331.3	9735.32	20116.8	14850.1	19849.6	18009.8	46612.5
601	257.818	6.14163	0.661233	238174	0	0	0	0	128330	157680	0	96280	831.025	686.385	40480.7	97876.2	0	0	0	238802	288556	335334	320071	277223	246818	237212	222804	155685	153589	151171	129119	154754	137364	104788	96590.1	95869.2	112090	103226	92142.8	321964	309774	299279	263275	285047	284800	108763	106710	106011	167340
602	257.818	5.40096	0.63095	33528.7	47603.6	52509.5	87421	102423	27832.9	35646.1	56730.2	31985.2	678.835	1319.43	8633.93	30921.9	31454	39209.5	31446.3	51353	51381.3	46973.5	43017.6	43749.2	61851.1	49642.7	55014.4	11214.6	12982.2	12471.9	47583	43971.3	41089.2	26404.8	24372.2	27323.1	51998	12167	48438.1	37746.4	46169.9	39326.7	55512.5	17557.9	24606.1	26610.9	22827.2	24221.6	14901.8
603	201.125	6.73691	0.831663	2437.53	1352.22	1473.99	522.439	270.419	502.806	357.059	561.886	560.076	632.873	0	526.773	367.421	2384.17	1974.21	3257.93	1843.88	1822.59	914998	882574	992621	701602	693506	762650	878873	820166	770772	938942	886868	868862	659839	721787	720969	749807	722241	769984	688782	723033	751681	758190	600654	753608	682512	668494	669918	737559
604	201.125	7.31844	0.787887	923.864	1543.26	1604	0	453.742	578.835	434.961	441.115	386.516	0	0	0	0	874.16	1426.8	1318.53	899.314	1246.87	47220.5	35837.4	40731.6	30963.2	33307.7	40964.8	58497.6	53698.6	47660.7	43600.2	34978.8	38532.6	36616.8	49619.8	41753.7	61209.9	50407.9	46384.3	33134.7	41406.3	38840.2	36189.1	33611.4	34631.5	39229	41398.4	33586.1	45264.9
605	201.124	7.13484	0.537109	1089.87	996.07	1093.14	0	0	0	0	587.826	0	757.612	617.405	918.585	0	663.199	842.857	992.616	855.696	739.981	33426.4	28253.9	58129.8	24066.7	21140.8	24882	31975.9	31479.4	62080.8	30186.5	25976	22397.6	0	28947.7	24757.6	0	27495.2	0	65736.1	71462.1	30367.4	22006.2	23198.2	23189.2	26920.6	20406.6	0	29703.1
606	201.125	7.44909	0.684098	0	1768.98	865.738	0	0	0	0	0	527.677	0	0	0	0	1510.33	1140.97	1168.91	1126.25	1311.07	19119.6	21517.9	18299.2	18346.8	17774.5	16801.1	30344.6	30211.3	25098.1	16390.8	20434.4	18911.3	18145	22267.2	19819.1	17862.7	21510.2	25544.9	21104.2	20569.8	18688.2	19143	0	18983.3	17542.2	21768.2	19789	26974
607	171.078	8.26552	0.844144	469.71	251.656	214.457	117.618	0	252.462	122.367	543.625	175.783	0	0	208.862	218.141	872.849	265.176	1038.95	452.012	211.617	440512	441104	440281	415301	401747	382921	701445	610811	588744	490162	472082	459295	392561	446308	441948	596724	569303	569354	370447	365390	336300	381060	380263	471165	385218	410337	411743	611514
608	162.839	9.7285	0.594836	2947.72	3362.81	2824.78	7146.46	4331.81	9231.96	7033.28	5532.82	5713.95	0	0	0	14751.2	4970.47	0	4863.01	0	31374.3	0	6002.18	6277.72	2846.13	3459.51	2883.39	0	0	14697.4	2845.16	0	0	4192.05	4706.78	3982.76	3947.86	4783.13	4589.71	5287.91	4813.62	4836.77	3261.85	3109.33	2218.94	0	0	0	5299.64
609	162.838	10.0478	0.558907	3639.65	2291.97	3104.44	25278	5381.8	10426.4	0	5065.56	5235.84	0	0	0	0	4136.28	0	0	92788.4	31705.1	10220.8	8615.03	0	2812.37	2511.66	2648.12	6779.6	6100.57	5981.27	0	2307.31	3139.84	4088.22	4459.16	4875.74	4759.73	0	0	6731.81	5735.27	5046.73	2769.84	2769.55	2178.68	4511.45	0	3620.68	4587.4
610	520.906	6.48541	0.852953	0	0	0	0	0	373.99	0	0	0	2749.33	1228.94	0	0	0	0	0	0	0	149294	112694	151863	162786	156890	185238	574874	521451	377801	274415	256033	250255	163974	249442	231187	512741	446985	470289	100287	105867	109009	183836	158994	257584	222838	219622	232238	487925
611	214.109	0.922256	0.851068	0	0	0	0	0	0	0	0	0	215.698	0	0	166.807	0	0	0	0	0	228326	218194	181763	327602	291152	325381	438312	521319	439315	306242	297424	293095	197687	243034	198028	425271	407563	463656	152968	183535	160123	289581	258178	334082	102984	85153	106504	463506
612	214.109	0.675971	0.853383	0	0	0	0	0	0	0	0	0	308.722	0	0	145.852	0	169.394	0	0	131.437	290700	250338	286988	107048	97820.8	115693	162841	155988	138587	145236	134687	146184	74281.6	97041.3	91243.3	119402	137026	149002	221029	237591	269177	100099	95662.6	119117	31052.4	36000.9	31632.7	141344
613	244.101	8.31022	0.853248	0	214.432	0	0	0	0	0	148.915	0	0	0	0	0	0	0	285.594	0	0	197117	177341	145492	191313	156202	148325	411268	485956	337524	231228	213364	194718	261252	297701	244919	399426	372545	385330	128915	158020	150748	196106	190370	219989	227230	264364	287545	414929
614	397.095	6.38516	0.852345	0	0	0	0	0	0	0	0	0	0	0	0	0	0	0	0	0	0	366515	356574	309448	313097	390727	398231	820942	776541	771356	526097	546642	420827	468352	494575	464809	713923	726235	768647	284462	305685	293970	350320	347307	415900	428180	454679	480608	783486
615	340.854	8.62872	0.850431	3151.18	3548.2	3511.89	4699.33	4460.05	12030.3	10899	11479.6	10697.3	99453.1	213516	5201.46	14582.1	14623.8	14612.6	14366.3	15045.2	16541.2	861.331	642.507	1131.75	249.038	0	0	6173.44	7273.12	5586.85	447.963	1344.92	645.297	1726.91	2972.4	2100.87	8804.47	6612.94	4425.61	0	0	0	267.4	0	0	4062.41	5237.61	3969.61	7189.98
616	308.861	8.62856	0.85145	854.526	2014.8	2059.93	4477.93	3846.6	11758.6	16070.1	13154.5	13235.9	6121.54	50416.4	2695.66	13905.8	15695.3	13870	15047.5	16376.2	16985.3	0	0	0	0	0	0	6683.61	6029.18	5606.91	0	159.603	0	935.339	652.222	573.843	6889.32	5947.07	5238.05	0	0	0	0	0	0	1733.34	2002.15	1880.79	5752.55
617	274.14	8.7336	0.847713	7020.57	7036.91	6348.95	323.924	204.247	2100.64	1675.66	8525.7	1594.87	5117.58	5508.96	1841.9	556.523	6210.48	7705.93	7483.87	1048.23	982.192	473299	427291	391779	461259	456916	443601	629578	610911	540999	452104	473252	459197	402444	438878	441796	575320	524914	530988	370948	382435	346130	417881	429720	504484	382117	402939	424105	592779
618	243.968	6.23636	0.823342	0	0	0	0	150.458	357.798	0	0	0	0	0	0	0	0	0	0	0	0	0	0	0	0	0	0	0	0	0	0	0	0	0	0	0	0	0	0	0	2759.84	14657.7	98682.6	105426	170921	5204.43	12658.6	16055.1	101251
619	243.968	6.47864	0.8295	0	0	0	0	0	0	0	0	0	0	0	0	0	0	0	0	0	0	0	0	0	0	0	0	0	0	0	0	0	0	0	0	0	0	0	0	0	805.11	4481.56	0	0	0	16371.3	41594.3	46985.7	90344.7
620	243.968	5.83257	0.786007	0	0	0	0	0	0	0	0	0	0	0	0	0	0	0	0	0	0	0	0	0	0	0	0	0	0	0	0	0	0	0	0	0	0	0	0	0	0	0	44486.3	44863.7	86787.4	0	0	0	28967.1
621	243.968	5.66962	0.732778	0	0	0	0	0	0	0	0	0	0	0	0	0	0	0	0	0	0	0	0	0	0	0	0	0	0	0	0	0	0	0	0	0	0	0	0	0	0	0	28318.6	24958.1	68220.4	0	0	229.703	17334.7
622	243.967	5.97438	0.802744	0	0	0	0	0	0	0	0	0	0	0	0	0	0	0	0	0	0	0	0	0	0	0	0	0	0	0	0	0	0	0	0	0	0	0	0	0	0	0	0	0	0	0	490.164	656.578	41657.7
623	243.967	4.8107	0.672723	0	0	0	0	0	0	0	0	0	0	0	0	0	0	0	0	0	0	0	0	0	0	0	0	0	0	0	0	0	0	0	0	0	0	0	0	0	0	0	367.911	0	1897.14	0	0	0	0
624	243.968	5.41814	0.649729	0	0	0	0	0	0	0	0	0	0	0	0	0	217.629	0	0	0	0	0	0	0	0	0	0	0	0	0	0	0	0	0	0	0	0	0	0	0	0	0	21433.5	10164.4	38204.2	0	0	0	0
625	243.967	5.00758	0.659341	0	0	0	0	0	0	0	0	0	0	0	0	0	0	0	0	0	0	0	0	0	0	0	0	0	0	0	0	0	0	0	0	0	0	0	0	0	0	0	0	608.552	0	0	0	0	0
626	243.967	4.26431	0.757995	0	0	0	0	0	0	0	0	0	0	0	0	0	0	0	0	0	0	0	0	0	0	0	0	0	0	0	0	0	0	0	0	0	0	0	0	0	0	0	0	0	0	0	0	0	0
627	243.967	4.47842	0.65323	0	0	0	0	0	0	0	0	0	0	0	0	0	0	0	0	0	0	0	0	0	0	0	0	0	0	0	0	0	0	0	0	0	0	0	0	0	0	0	0	0	0	0	0	0	0
628	290.874	4.64386	0.817319	0	0	0	0	0	0	259.593	0	0	0	0	283.118	0	0	0	143.198	512.378	196.467	125795	137765	97545.4	224988	220470	249428	284436	268571	250008	229723	225523	213279	115779	134224	132061	270355	233165	240705	129365	113036	109045	211574	210592	235260	113024	134617	135872	259660
629	230.007	8.32433	0.85334	7570.79	7956.68	6515.47	363.111	195.302	2383.86	1976.07	4768.2	616.746	9940.23	7036.51	3062.89	3429.95	6407.36	5645.18	5457.99	355.284	687.49	890755	788978	885623	582170	551475	560471	240327	334866	323068	644077	452047	605082	434990	417678	497356	441589	336245	353830	752436	780093	721222	617895	542358	689154	509395	487300	454371	323014
630	329.078	5.67166	0.854239	0	0	0	0	0	0	217.347	0	0	0	0	0	0	0	0	0	0	0	288322	281363	294183	234534	235779	240169	448659	484967	423774	344536	308338	358476	307855	374839	339081	465432	421131	518134	279812	245245	238498	215281	198187	268352	289896	298702	259904	427424
631	265.094	8.35593	0.854892	146.281	139.371	137.12	0	0	0	0	223.895	0	0	0	0	0	186.734	130.69	146.517	167.629	0	494111	382173	439575	315986	288456	281448	599112	597409	511950	376291	351872	291686	320914	412430	385920	497870	462034	475929	343847	368282	338376	258199	246578	365245	319824	365531	337744	554347
632	233.103	6.23177	0.843063	352.488	869.817	729.319	152.541	139.904	338.477	267.83	302.039	608.585	0	0	0	0	1323.92	1148.82	1516.59	800.046	357.936	440119	420884	400142	576341	456086	477135	844272	841762	791639	608648	593537	524351	413895	447349	465772	714088	681098	730850	377219	361253	386111	543570	549613	605649	441282	418136	412872	791916
633	358.199	7.81762	0.843734	419.736	220.783	249.302	0	0	0	258.226	502.484	0	0	0	0	0	676.16	180.292	1441.09	602.486	178.699	770746	732821	816948	623626	608550	527377	867569	849275	762748	759368	712856	689427	630698	730339	632120	725052	777616	792762	588127	608392	608644	622802	492372	693336	660948	616507	624430	728720
634	358.199	7.57585	0.77726	0	0	0	0	0	0	0	0	0	0	0	0	0	0	0	0	0	0	22937.4	18145.2	21620.8	18535.7	15703.5	13424	27778.3	30142	20503.9	16885.8	13915.1	18461.7	12096.7	17083.2	12895.3	21801.5	19753.5	28791.2	18333.1	12550.4	15756.8	17302.1	16063.8	19048.5	14425.8	14098.2	15855.3	19474.9
635	285.1	8.541	0.85441	1295.08	660.658	990.163	612.329	427.587	0	285.515	1350.66	676.934	0	557.284	192.469	0	181.215	741	1332.81	1145.66	1883.33	193560	172009	162624	232325	207817	241884	666978	608725	535244	317772	290100	269992	227299	291130	285403	463177	417738	468071	142109	131231	148709	246259	217238	241306	234517	248753	239305	448955
636	376.2	5.53367	0.840738	0	0	0	0	0	0	0	0	0	0	0	0	0	0	0	0	0	0	912033	955511	846326	656227	618445	460198	577936	561706	528545	709420	705509	677148	414675	511931	489692	488853	458251	492101	709567	708021	661684	604131	573690	696889	433050	401188	401415	573595
637	376.2	5.82448	0.819452	0	0	0	0	0	0	0	0	0	0	0	0	0	0	0	0	0	0	57934.4	54794.4	78452.6	47586.1	50614	47848.4	77866	64728.2	55941.2	62340.6	59491.3	53858.7	37335.1	42741.9	41545	46079.7	48094.6	52445.5	52785.5	51105.8	50179.6	37925.2	33691.5	47213.8	39840.4	38715	36315.4	59969.3
638	256.13	8.4436	0.855	1144.9	841.9	630.581	186.481	0	0	0	1002.95	0	1509.56	602.53	0	0	935.929	479.587	1026.31	157.916	316.359	425298	412850	429536	349687	351708	335896	582934	556070	472638	430790	396444	374619	419908	456585	452619	495364	486291	465320	345155	342847	356879	343464	288252	384824	406186	440915	391581	534402
639	256.13	8.2297	0.850486	213.257	123.171	446.25	0	0	0	0	358.866	0	0	0	0	0	237.754	190.161	833.1	0	0	163778	143192	153187	119374	119088	123049	188749	182444	153292	141504	132357	125630	128833	152878	148343	154112	146372	150803	141436	119016	139355	127942	114149	139307	151499	146287	149019	170920
640	187.994	8.21377	0.855601	0	3484.47	2546.57	0	134.066	1093.48	384.705	2557.28	798.015	1981.8	980.076	422.299	0	233.361	2729.06	2455.6	0	479.333	801879	759976	816700	482608	424189	507430	319410	310722	291069	533372	525347	491150	377922	439577	439380	349403	349299	343469	807816	736178	771488	497422	441906	537114	471236	428988	423144	316149
641	74.0242	8.0598	0.838811	133.689	225.581	569.092	0	0	0	0	276.531	196.152	0	0	0	0	161.399	511.279	242.073	306.276	240.535	190539	176358	222028	256052	233759	244476	491742	497800	403697	302492	293348	296752	185686	279751	243134	407081	417249	415300	176592	205716	183509	235012	223964	263193	249073	243653	239898	435216
642	74.0241	8.21234	0.841278	147.617	443.327	150.318	0	0	0	0	326.386	128.012	0	0	0	0	338.203	944.837	493.173	154.512	290.427	290215	283877	312239	275916	294620	303727	477599	516632	469290	302704	329153	305864	243795	315570	302596	462050	423084	449623	281422	297242	285969	289248	249016	362610	298784	284095	285396	528773
643	306.918	6.50103	0.854709	0	310.705	0	0	0	532.167	431.224	0	794.449	9895.67	237202	0	0	553.746	307.841	349.4	261.079	0	986012	861957	938409	688216	638705	709135	763591	739504	730766	779534	757550	771816	622937	704020	668469	766370	726705	776091	812884	877103	868953	704220	654234	738284	654602	668230	705715	718186
644	327.029	4.61559	0.855155	0	0	0	0	0	0	0	0	0	0	0	0	0	0	0	0	0	0	340142	260442	272921	406988	391323	534843	709578	649869	768414	595728	502712	557940	649718	656008	650880	892329	824502	828899	341209	271687	344100	479558	433081	456912	658903	573993	664974	737030
645	185.055	4.44691	0.835423	0	0	0	0	148.27	0	0	0	0	0	0	0	0	175.808	0	346.658	173.398	156.017	428497	439327	425627	355084	352005	353172	818003	770834	693246	383645	388902	398088	397391	465986	456173	632616	616092	571304	349915	362422	380402	345398	300682	357567	432830	431203	430866	769874
646	185.055	4.25717	0.833773	0	0	0	0	137.086	0	0	0	149.111	0	0	0	0	0	0	0	0	0	232018	206842	215204	167236	173470	170290	300131	283869	262469	190017	192850	184694	178474	216212	214468	252344	241303	257102	156450	156802	174938	174234	164400	188954	195190	180914	206422	280269
647	194.986	4.44214	0.850683	3483.24	3035.18	2552.18	3030.6	1847.47	3141.35	3080.18	2241.76	1833.12	1710.18	3124.59	8388.57	1745.56	2850.55	2443.51	2417.45	1994.74	2965.62	11836.9	9631.81	11970.7	4901.23	3488.82	4316.58	4275.16	4313.65	4030.45	4697.71	4880.96	3913.06	40817.4	8245.68	46273.4	8828.41	4161.95	6550.99	19229.3	16334.8	36975.6	4054.63	5591.73	5793.12	22661.1	7776.23	6055.01	10396.5
648	345.214	8.62791	0.854124	431.966	204.148	0	0	0	0	0	547.398	0	0	0	0	0	0	247.48	424.075	0	0	405290	347688	393807	405888	387045	404538	559713	484310	382232	510971	446860	466114	384204	399135	460652	344169	364845	306434	298681	294524	297150	382793	344890	472348	350182	353974	358708	398504
649	119.976	4.66053	0.843434	16523.4	16114.6	15449.4	18677.2	16818.8	50662.8	52270	67403.6	58364.1	24539.5	17063.7	33781.6	41383.5	62021	63436.6	63245.4	56083.6	58945.9	18459	24949.2	20194.6	85023.7	79528.6	83812	1020061	970498	903829	104933	106050	88168.1	385826	481782	404143	970187	936604	919669	31884	20450.5	22548.8	87805.6	69703.8	105308	444354	417642	425936	1009031
650	279.058	4.64981	0.826095	0	0	0	0	0	0	0	0	0	0	0	0	0	0	0	0	0	0	248636	430896	370822	344077	539094	585404	572000	808639	837914	414794	570645	607981	428155	572518	584405	593145	720091	825255	394019	355573	387488	508831	554192	518984	613490	522702	601139	881431
651	318.167	8.12699	0.853841	263.129	410.38	135.268	0	0	0	0	1095.55	0	0	0	0	0	779.261	853.003	469.985	0	250.896	504381	466879	469932	468246	481677	424955	750790	699990	614049	562778	554164	495062	458917	563361	514918	665455	646372	695286	386355	379169	405688	438289	441290	550181	496150	487208	463279	653745
652	299.256	0.562469	0.853898	2259.64	2465.85	2128.13	1576.91	2012.89	1558.59	1203.22	2611.35	2172.44	0	978.454	1070.88	1631.91	2629.72	2533.33	3499.18	2488.74	2745.23	1175.94	664.568	816.469	854.211	726.142	314.419	413.338	384.027	30231.1	0	146.518	477.355	776.348	415.717	613.102	1179.92	674.523	607.352	4037.4	4297.35	5132.05	913.426	885.532	803.749	4018.14	4932.87	3953.49	3704.66
653	202.01	8.06098	0.85237	2571.04	4057.13	2986.73	0	0	0	182.991	2168.97	807.581	1631.49	912.005	269.01	205.695	384.35	3290.76	1978.86	278.611	129.09	628213	667858	727075	499396	495246	491387	345520	360894	324512	555455	518235	516988	338890	449651	434982	388682	385651	362246	674623	726795	706143	481470	497325	542430	376049	428138	410612	341608
654	364.199	8.45697	0.854766	711.503	594.76	439.032	0	0	0	162.635	933.167	0	0	0	0	234.479	1321.32	709.584	954.463	0	0	292898	333036	308256	341959	335462	328376	653882	582690	446152	401539	372326	340575	335041	371409	380995	496952	483638	490374	273888	247574	266565	320475	272513	350252	324947	328322	300770	556667
655	386.278	8.81385	0.854403	2203.85	1757.58	1694.46	0	0	250.045	0	1941.67	146.793	0	0	286.643	0	1893.77	1943.29	1779.01	0	312.351	281155	273176	246099	310161	322039	351027	530837	510848	470236	470157	379783	357014	266858	347620	293701	454158	398806	433866	311333	272475	290674	354758	288460	354972	270750	318653	311039	485256
656	245.17	8.59774	0.854839	487.39	361.78	150.697	0	0	234.132	0	490.005	0	0	0	0	0	198.915	189.351	255.338	0	0	287610	248678	313646	299600	265076	240068	471679	569797	460844	306567	347632	277995	276664	454446	330864	375488	395300	393770	313425	239702	313946	237274	260778	338313	389686	278908	344884	553986
657	148.044	7.12278	0.829069	4986.11	6516.56	7187.04	0	0	843.497	741.787	9154.84	2099.76	711.197	3926.71	0	598.104	13892.9	10221	13243.9	5564.27	5401.74	438948	415143	508254	431661	476416	454564	583917	583243	534675	512306	606223	549599	320023	301091	347046	598070	655737	626857	446363	519199	499347	457050	395856	536234	344644	316160	328824	563005
658	164.039	8.29983	0.853231	1111.75	1015.7	1483.95	122.559	0	563.19	1239.76	3833.61	767.811	19191.5	10945.7	1012.4	2139.54	1588.76	2406.45	3681.29	1284.58	1070.37	414969	407394	417270	184169	197892	238249	299276	272056	251463	217822	212540	198216	367259	397807	406748	262299	250824	254674	353130	374908	386529	197733	185677	232558	404135	363507	393931	253014
659	247.11	6.50202	0.842227	245.881	285.97	224.244	0	0	0	0	0	0	0	0	0	0	0	0	0	0	0	519093	467587	524363	453456	445061	395171	574880	539638	559265	677377	648732	555244	447942	434719	483623	587803	564247	643032	439261	417946	411686	478916	470320	507565	463850	482968	454870	483179
660	247.11	6.72947	0.820371	0	0	301.971	0	0	0	0	293.607	0	0	0	0	0	0	282.718	239.999	0	336.523	21916	20684.7	23634.5	22788.8	21085.6	21492.9	29279.2	34290.1	29150.1	30809.5	32803.4	31730.8	24129.5	26167.8	26788.7	30230.5	30631.9	32797.5	22973.6	27005.8	23109.8	21145.4	24102.2	27703	30757.6	30381.1	26508	33755.2
661	173.093	8.0021	0.840884	1973.26	0	2107.86	0	0	322.872	467.777	967.769	210.252	0	595.224	251.474	228.454	1320.15	1228.07	1347.37	0	993.439	557535	539041	549202	508889	514404	495579	700135	713727	634639	641993	574474	577454	449990	544969	537893	641270	587878	651099	454197	461090	454495	481268	465101	558371	496820	506276	517170	713862
662	173.093	8.11588	0.832262	1728	1624.12	2046.22	143.811	135.566	398.346	491.252	779.85	0	853.168	709.526	0	0	874.102	1514.88	987.579	1040.27	833.304	336112	322300	329330	282022	273048	283948	442376	386083	373055	365116	345399	334565	314874	352005	345153	384609	394835	392635	274299	247372	283709	277503	268186	320764	320525	331387	322577	408904
663	173.093	8.33366	0.82349	1831.41	2243.91	2417.73	0	0	336.521	727.77	590.274	253.9	0	925.028	251.073	0	1301.19	1164.8	1474.99	1557.38	788.673	13937.7	9340.71	15552.8	10066.5	13141.4	12674.2	9372.49	11433.2	8805.97	14932.2	11441.4	10671	9452.11	11739.2	12460.4	9682.5	8565.29	8904.19	12663	9262.79	11564	10890.8	8500.46	17939	12405.5	11347.1	12388.1	10862.1
664	231.014	4.36571	0.851929	0	0	0	0	0	0	0	0	0	0	0	0	241.695	0	0	0	0	0	0	0	0	0	0	0	0	0	0	0	0	0	0	0	0	0	0	0	0	0	0	0	0	0	0	0	0	0
665	313.047	6.30269	0.853025	0	0	0	0	0	0	0	0	0	0	0	0	0	0	0	0	0	0	576012	711216	0	0	0	0	320013	316864	326272	0	0	0	408186	382530	456341	440103	389545	407041	640803	625260	659928	0	0	0	450788	403259	419517	317045
666	313.048	6.19172	0.854083	0	0	0	0	0	0	0	0	0	0	0	0	0	0	0	0	0	0	0	0	504354	519682	547904	444141	0	0	0	790644	874366	896787	0	0	0	0	0	0	0	0	0	384384	299605	303586	0	0	0	0
667	98.9384	1.62993	0.655425	178448	182193	177068	163414	161374	196453	212399	217657	219661	0	190787	0	169293	202465	199698	196861	184185	188958	199208	184773	210380	191605	193980	199245	219690	229660	232854	198473	204179	205692	171890	185263	174137	237425	232846	238181	189844	180683	178663	195309	0	188954	184707	174272	171212	231923
668	261.125	5.71216	0.85398	0	0	0	0	0	0	0	0	0	0	0	0	0	0	0	0	0	0	499722	519937	572304	539522	523026	537840	758516	690900	637829	684488	691176	664924	445308	483640	474642	712343	669566	647310	370308	398269	341531	535260	469966	504167	491152	408685	412355	612915
669	261.125	6.09426	0.85057	0	0	0	0	0	0	0	0	178.846	0	0	0	0	0	0	0	0	0	327024	350951	293640	353379	342361	328837	550134	547795	497438	445285	400324	405971	294493	331470	345463	499872	435902	441122	291572	303614	304949	326980	298897	381979	315339	314876	334742	530974
670	89.0237	0.96102	0.841009	20949.9	15730.7	21476.9	7628.13	5976.22	18410.2	16133.4	36579.2	14432	19669	10151.2	10206.6	15104.5	33375	31419.1	56602.2	13923.5	14773.8	11049.1	8425.6	10888.3	36563.3	33620.8	32330.8	65533.6	65333.5	60795.3	119170	114046	100040	30289.6	28401	28292.6	150409	139850	151167	8542.27	20401.4	30119.5	38778.6	42916.7	52472.2	32594.1	57598.6	54632.7	61662.5
671	89.0237	1.17082	0.838717	10271.6	8218.46	12039.1	3769.07	4068.4	9300.76	7045.15	12756.4	5616.53	9741.38	11964.7	5933.43	7383.96	12161	11814.4	18971.3	5929.96	6785.32	114870	84110	71763.5	57114.5	57771.1	53594.1	76724.2	72515.7	71736.6	73546.2	67840.6	60390.2	69803.2	68288.1	65848.6	83139.1	84336	80330	89731.6	93064.2	88676.3	53397.4	48640.6	63861.4	79949.4	80816	80911.2	85779.7
672	151.025	3.80391	0.841697	2522.97	2642.15	2399.24	2251.3	2100.31	3753.01	4186.49	6661.29	8053.25	31966.7	49963.1	11723.2	13653.7	10141.9	6710.07	6544.29	8426.19	9831.19	345584	316191	324212	281503	281420	275638	432742	384580	375386	228348	242437	220357	242864	275756	257955	217046	211960	222629	341563	374666	375586	354208	336055	416314	478401	480166	510320	496283
673	253.906	4.71986	0.842661	0	0	0	0	0	0	0	0	0	1160.06	10054.6	0	0	0	0	0	907.641	187.764	7076.91	5542.57	5722.41	6787.41	8366.38	9865.8	10546.7	9836.24	11490	7189.17	7988.49	10334.9	5295.23	8395.44	6218.25	9990.26	8776.62	6486.04	5803.23	5468.65	4172.58	8727.74	9034.03	8527.65	5464.91	5665.55	6490.14	7471.84
674	166.834	6.94802	0.850442	68170.9	74780.2	70054.4	69836.8	60391.4	37483.9	13719.9	22094.3	0	22974.1	3627.65	18778.5	26841.9	27044.7	42207.8	42686.1	119852	103017	552067	562804	523132	452589	420601	471280	92134.3	570688	500040	444476	409215	406612	368087	336998	372014	276772	395299	415851	561794	545188	607583	408049	421507	538804	365927	409049	419685	332731
675	487.346	5.45338	0.853102	0	0	0	0	0	0	0	0	0	0	0	0	0	0	0	0	0	0	255814	265283	240972	265298	236928	270330	582514	523214	491420	395322	383266	318651	313493	401922	354443	504253	553829	438154	142761	113626	122179	200730	220664	325284	283534	280140	258731	550544
676	251.103	8.01271	0.839623	0	198.404	159.788	141.185	0	0	0	380.555	148.778	0	0	0	0	956.862	440.235	1058.88	0	162.426	530017	468760	528199	441928	493154	463448	679814	634418	636432	596265	602144	508562	460142	587111	516804	614690	547954	664894	431778	365988	445620	511210	451184	589342	543680	479309	520740	611362
677	251.103	7.84432	0.840082	152.158	322.461	272.172	0	0	0	0	157.091	0	0	0	0	0	437.63	0	408.929	0	157.931	565876	522052	600725	523196	558272	557519	729319	690061	662664	656178	654098	585861	478726	534272	520466	670791	605168	695975	491306	477188	471937	527447	492681	626357	460619	457973	518181	604127
678	460.317	5.67187	0.852967	0	0	0	0	0	0	0	0	0	0	0	0	0	0	0	0	0	0	228318	225229	220344	206912	203811	197041	444186	452066	351356	298927	235985	283355	201377	229367	237724	373066	308896	399337	179559	166306	149765	196768	159831	261481	186566	203228	184818	389462
679	201.801	11.8727	0.604022	0	232.725	309.316	0	724.346	0	0	2205.7	0	0	24316.3	0	0	0	1416.91	1509.71	0	0	0	0	0	355.855	0	394.485	1216.32	1539.42	0	0	162.259	0	1920.28	1488.57	0	0	1800.38	2501.81	4703.01	4099.55	0	0	0	166.342	1456.76	1265.36	1571.18	1154.03
680	214.963	0.672895	0.853826	3090.14	2278.18	2964.94	2487.61	1755.56	1385.5	2126.61	3202.94	2190.98	2151.75	2016.23	4072.16	2760.9	2827.28	1755.82	2247.17	2687.2	2358.15	246062	380214	449811	78142.5	77150.6	90783.4	85351.3	93467.8	88716.9	131127	110672	132655	88949.3	96367.4	95783.4	72970.6	88376.3	95399.1	364577	358107	423004	73256.6	76613.1	91680.3	96870.2	99334.1	90230.4	82054.8
681	214.963	0.897934	0.807508	152.303	859.793	567.566	284.605	192.2	710.25	190.11	167.788	845.059	3027.79	0	640.719	663.655	1016.35	237.571	972.014	1878.03	1651.59	18279.2	16948.9	18025.7	23594	11262.5	18348.6	26334.8	13025.2	9227.84	23809.2	24093.3	21401.1	11830.2	10648.3	9508.39	21644.7	9566.14	16398.9	17834.5	15745.1	13178.1	24630.3	19505.2	21145.4	20789.8	9854.79	21148.2	12486.5
682	209.833	10.6148	0.664516	0	0	1948.47	0	0	0	0	14456.4	6384.31	0	160411	0	388280	0	9764.61	6032.61	0	8533.64	0	13257.9	0	1478.72	1283.48	922.514	4931.25	5466.26	0	0	1640.57	2019.86	4064.62	0	3624.01	0	10310.6	12247.4	0	4765.77	3668.76	1342.92	984.734	0	0	0	3417.99	5942.92
683	362.185	5.76019	0.835944	0	0	163.234	0	0	0	0	0	0	0	693.607	0	0	0	0	166.237	0	180.355	778440	876549	869837	538421	533691	519812	684295	615767	569062	588344	565268	535496	385718	443429	448269	505786	438836	530291	602882	648176	563099	497572	434118	550204	400093	328911	393335	554516
684	352.161	7.06877	0.849983	0	0	0	0	0	0	0	0	0	0	0	0	0	0	0	573.993	0	0	847834	792986	768050	662323	698095	683561	714089	708995	620149	685852	698726	776097	517377	603744	498831	690146	713750	780126	719139	726008	737311	688605	613599	711783	441874	470640	498290	784942
685	201.086	8.35535	0.853684	378.103	247.884	383.609	0	0	0	143.923	315.872	0	0	0	199.875	0	170.917	405.253	544.991	230.128	184.098	304929	247296	294917	271387	263075	239426	505093	513353	431306	341245	316047	269074	236685	294753	287961	420738	404100	414112	228023	222301	207931	222194	211103	325719	241229	271245	258512	461887
686	331.052	8.32374	0.854401	0	0	0	0	0	0	0	0	0	0	0	0	0	0	0	0	0	0	555846	444855	479061	325037	315536	319654	389689	402597	377148	428615	390478	406670	304046	329606	392690	436142	346054	375816	424566	420734	393251	371750	314573	458074	390060	373250	326157	409224
687	276.139	8.59172	0.854675	826.422	164.392	311.05	0	0	0	0	0	0	0	0	0	0	0	152.51	279.291	0	0	290718	261806	298663	261139	271146	310779	597889	634916	528148	382103	311200	315873	278972	326966	334401	461840	401169	460484	231823	240362	224851	291144	261746	342002	325563	303356	299653	514042
688	273.192	8.8645	0.845266	4746	4003.82	4924.1	0	0	916.71	902.283	5527.88	1063.25	529.496	1753.4	784.592	386.309	6363.6	5740.52	6529.12	320.032	161.712	244983	256586	260527	240396	242654	278025	477062	506751	406641	365563	372740	341589	256336	307158	328475	400138	348312	383308	251818	254688	230288	263218	243664	289227	347366	371585	382274	529238
689	172.096	1.66434	0.843231	0	1840.08	148.995	0	2078.46	305.887	1636.09	196.998	2283	671.547	1101.4	1686.63	208.546	175.243	157.526	353.88	401.365	193.364	42923.7	35980.3	36138.6	33700.2	34519.4	36273.1	50644.8	45975.2	40051.2	52203	53632.7	52866.3	74262.3	81704.7	76263.8	66930.4	63157.1	60646.6	34654.2	33791.3	32521.7	35028.6	28812.5	36833.8	72737.2	70730.9	73391.2	46161.6
690	61.9881	0.328937	0.565419	15418.4	14845.2	0	12220.5	0	5007.77	7438.14	6986.32	8088.94	0	0	0	0	6670.13	0	0	8819.67	8372.07	0	0	0	14287.3	0	10479.7	8764.2	10566.5	8220.05	0	0	0	0	11630.9	0	0	7317.2	7065.63	0	0	0	12689.8	0	0	13799.1	12517.2	12497.3	9248.6
691	205.838	3.90496	0.738911	29838.8	29400.5	28641.9	42480.1	39555.2	19122.2	19342.2	15588.5	14703	73902.1	70129.1	12554.2	19439.7	10736.1	10466.2	8718.73	170127	47988.4	28739.2	29765	26357.5	29403.6	24173.3	28275.7	13473.9	13359.6	13517.6	25747.7	26274.2	23199.1	9077.98	9304.8	7084.68	9764.76	8002.17	6871.87	29674.2	24791	27286.4	30365.9	34130.2	27188.8	8645.07	8924.09	9006.29	12634.1
692	207.836	3.9043	0.74233	28628.3	24931.4	22200.7	39394	39159.1	21865.8	17360.7	16636.3	14269.5	60396.3	69910.8	12949.8	18916.6	10732.9	8568.11	9457.17	158836	48261	27187.7	27322.9	28654.7	28991.9	27560.3	21455.7	12557.6	11098.5	13029.2	20501.4	24599.8	22244.3	8602.79	8389.44	8884.32	7437.41	8206.9	8404.45	28471.5	26207.9	25959.1	26847.6	29373.9	28929.3	10101.1	7856.13	9175.88	13490.5
693	164.01	4.67	0.833554	266.743	289.547	471.537	212.493	246.363	1047.67	1212.94	413.995	566.132	481.176	760.71	1128.44	536.877	1771.35	607.225	3415.46	613.168	279.505	807383	862468	769575	559360	593111	610895	273650	287827	296246	591878	567078	511031	375954	340386	324347	363907	369896	354962	774967	782794	818672	573043	569250	630863	344230	372868	357966	285544
694	196.071	8.20035	0.852844	0	0	140.688	128.953	185.481	0	0	0	131.242	0	0	213.097	0	0	0	0	126.18	0	3788.9	3373.79	3848.92	5193.22	4112.7	4458.91	10722	8970.1	7480.08	6715.62	5091.56	5068.15	5092.3	5750.44	7127.86	8337.55	7702.17	8148.96	3040.51	3606.61	3738.1	4234.56	4302.91	4622.75	4706.09	4982.14	5681.94	8283.15
695	484.787	8.62537	0.851692	0	0	0	141.629	0	2453.22	1063.03	729.737	328.167	38318.9	49740.6	0	791.545	1333.53	1839.62	923.519	1344.12	1568.77	0	0	0	0	0	0	1065.27	475.721	419.371	0	0	0	0	0	0	299.857	352.959	0	0	0	0	0	0	0	0	0	0	0
696	293.151	6.76473	0.844925	0	0	0	0	246.99	0	0	0	0	0	0	0	0	423.788	273.207	320.147	304.372	307.743	573374	531196	489726	632932	645798	624315	812172	845388	809544	668386	646518	625517	592079	665840	673482	729833	758453	738706	497651	472168	500129	611214	579354	633983	701087	636575	660107	840252
697	164.836	5.97488	0.65878	19962.2	18127	19285.8	26153.5	20180.3	16638	16760.6	20583.8	22521	17000.1	14882	20592.5	21137.2	21749.7	20976	21452.7	210598	103935	26944.7	28226.1	26646.7	25591	27576.5	29705.6	23073	23449.3	24139.9	21357.1	21869.9	22860	16833.2	16103.3	21162.6	24642.6	21985.8	17886.9	29663.4	26225.3	26017.3	33706.6	30904.4	31461.4	20322.4	23195.7	21301.2	22195.9
698	164.836	5.16947	0.619881	20067.8	20958	20710.5	21585.8	20197.5	12266.6	14728	20784.6	0	14609.7	13560.4	16303.4	16832.6	20155.2	21121.3	20606	118338	55273.1	21967.5	20575.7	21376.5	24179	22466.1	0	26280.9	20256.1	0	0	21745	0	21452.5	20838	20701.5	22510.5	22312.2	21068	20751.4	23375	21081.3	24617.6	25624.9	25978	23040.7	24422.4	21653.3	25874.3
699	164.836	5.07399	0.600209	0	19174.9	20111	0	0	11619.8	0	19637.1	21496.2	0	12580.8	15556.3	17012.2	19332.8	0	19396.8	0	0	22404.7	0	0	0	20444	24226.5	20905.2	20256.1	26949.7	23002.3	20910.7	20385.2	0	19436	17729.3	0	20582.4	19243.1	0	0	0	23185.6	24761.9	0	20420	18159.4	0	23038.5
700	164.836	4.91547	0.598085	16696.6	19684.9	0	15748.6	15593.6	10283.9	13028.3	18593	22600	13734	8783.27	0	15208.6	19144	18776.3	20117.9	111579	55077.2	23796.9	21135.4	24970.8	20672	20519.4	20349	22736.9	22331.3	19581.2	21422.5	17700.2	17346.1	19564.9	14646.3	19361.5	19221.3	0	18309	20200.4	19826.5	21063.9	17749.7	21129.2	19291.8	15148.5	0	17170.7	21069.4
701	164.836	4.63934	0.633543	15755.5	16927.5	16367	15077	14332.9	11395.4	9706.77	13909.3	21298.8	12464.6	6281.6	14983.1	14242.1	17863.2	16560.4	11456	107248	29442.6	31939.5	28737.5	27687.1	22161.6	24599.5	22113.7	16279.8	12681.6	17620.6	31922.2	21304.8	23749.8	18811.6	22439.7	24650.6	14507.3	15372.4	13483.4	23646.7	31639.2	24133.8	23928.9	22034.7	20015.8	14965.3	18881.9	15893	16040.8
702	110.035	0.712707	0.70677	293968	293171	288533	212274	210212	67497.5	64286.8	48093.7	0	146938	318681	262073	345402	99802	39262.6	37983.7	60209.9	75906.6	525960	571605	604679	194226	199810	190931	50665.7	52013.3	52120.8	221398	220955	229104	138460	127621	126571	68981.8	66640.9	67194.9	560168	581265	577802	190658	191470	191041	123917	122482	128237	56362.6
703	110.035	0.931957	0.529748	132059	145042	135768	93233	86727.9	32728.8	31635.3	23290.4	25663.6	76291.6	108688	119960	167320	52128.8	21831.3	21892.1	34315.5	31785.8	338744	315135	246270	114818	126422	122598	39830.9	41660.8	40030.9	134173	143964	146141	98568.5	86454.5	94785	60024.2	52369.6	53407	330516	332696	317313	124540	111502	123088	101579	93035.8	100534	39348.7
704	391.125	8.63692	0.851216	0	0	0	0	0	0	0	0	0	0	0	0	0	0	0	0	0	0	28022.2	17000.8	22663.4	12438.3	13490.6	14704.6	328363	324590	323826	66019.2	61225	59420.4	123398	118987	135846	277689	291727	213661	487.782	293.623	1017.08	36276.8	3753.64	344.798	173973	159177	172646	318501
705	300.016	0.946962	0.850819	0	0	0	0	0	0	0	0	0	0	0	0	0	0	0	0	0	0	426089	416270	455771	108396	94553.3	106409	143209	160295	147089	77963.6	69930.5	78364.9	107089	154170	123946	66258.1	67566.5	73686.9	356808	363426	357948	107666	90390.8	112203	60386.5	66169.4	64093.8	125864
706	244.848	0.90456	0.84746	0	0	0	0	0	0	0	0	0	63125.2	65521.9	0	0	0	0	0	0	0	0	0	0	0	0	0	162715	150833	152009	0	0	0	0	0	0	187666	169116	0	0	0	0	0	0	0	0	0	0	160134
707	131.07	4.03228	0.726474	3890.09	4580.85	3148.16	3031.83	2823.7	4515.56	4235.48	5144.99	5564.85	1781.81	2391.03	3279.82	3897.95	4557.55	4879.26	3022.17	3782.49	4337.53	1701.98	2793.35	1866.79	4146.6	5051.95	4683.4	3678.4	4806.6	4202.18	4483.58	3124.36	3683.29	2119.59	2913.56	3833.54	4604.79	5770.33	4704.51	2474.11	5507.6	4861.15	4430.39	4802.52	4735.92	3560.13	5609.02	6935.47	4831.78
708	131.07	3.40347	0.790758	3190.74	2917.81	3258.42	5248.94	4376.65	5763.74	4613.36	4870.28	5177.17	2565.65	1823.2	2480.85	2328.03	4860.88	2496.61	4093.86	3373.65	3446.35	1721.38	1173.95	2449.92	3874.91	3846.42	4195.01	4311.18	4306.04	2874.09	3505.45	2696.52	2911.34	2888.9	1700.52	2280.99	3535.53	4283.88	3805.31	1415.33	2265.07	1834.74	3899.09	4562.66	4515.58	2935.75	2234.07	2326.7	4591.64
709	131.07	4.73329	0.597638	4269.09	4073.9	3479.76	3894.88	4662.66	4799.02	6125.09	6479.8	5268.43	3259.97	1295.32	4867.11	5373.12	4485.61	4910.45	4585.72	3974.12	4372.07	1828.91	3989.42	3841.14	4165.85	5822.75	4500.85	4733.38	3165.37	8688.17	3757.49	2696.15	3729.76	3758.19	3870.78	4113.85	3117.21	5851.64	5330.07	3591.09	4456.58	3287.57	5601.21	3996.49	7968.66	9080.8	4374.27	3952.94	5380.48
710	131.07	5.41752	0.587854	4066.68	5450.49	3858.41	4289.54	4006.61	6354.64	6272.3	6432.59	5764.52	4588.67	1996.92	3569.54	5258.04	5066.09	4736.03	4940.9	4261.57	5069.13	3526.15	4198.77	2702.49	6240.42	5959.01	4548.4	5027.41	4828.47	5796.8	5312.46	3479.6	5695.14	2734.72	4865.87	4670.85	5265.85	6896.85	4842.7	4301.34	4378.26	3805.62	5646.73	5117.73	6261.36	6145.48	6364.32	6262.51	5617.45
711	131.07	5.69221	0.656245	4421.09	3835.77	4474.28	4519.99	3886.7	6660.54	7676.38	8497.88	6975.68	6751.7	0	5369.2	3996.15	5171.38	0	5937.22	3636.79	4930.85	3131.93	0	3088.87	5725.53	6137.7	7382.48	5413.26	4034.03	5560.92	4498.39	4411.37	6274.04	5306.86	4497.19	5401.63	6678.05	5812.32	6018.2	2921.88	3951.66	4000.57	6102.65	5058.39	6024.09	6571.95	7117.49	5280.63	5542.22
712	131.07	5.951	0.650733	5793.71	5101.44	4564.59	5048.35	4702.73	8365.55	6584.72	7447.31	6356.11	7333.18	2486.32	6010.8	6247.12	6122.84	7003.04	7535.5	6504.33	5650.68	3497.88	4064.38	2999.64	6245.8	5040.18	4914.77	6796.99	6914.85	5703.57	6468.15	5850.42	5890.81	4600.23	4988.23	0	6430.61	8216.15	7428.29	4667.98	4012.07	3087.85	6172.85	6111.47	5891.89	5718.68	5372.56	6358.8	5775.87
713	359.23	8.56553	0.853868	367.99	949.837	1023.94	0	0	0	0	735.438	0	720.983	0	0	0	749.761	612.308	868.689	162.802	0	289558	248022	270700	245971	254906	286457	511928	482085	443618	368285	332319	251805	262456	327002	313732	427558	410128	390910	221910	228230	224463	284174	218573	318071	288262	269639	262504	430407
714	174.087	8.39015	0.854068	0	312.497	0	0	0	219.252	297.041	340.633	12899.2	732.622	505.705	0	429.183	313.459	330.85	374.18	2751.93	2109.51	12799.8	9650.79	7132.66	16434.7	11894.8	8640.9	20562.3	13049.5	11639.7	9036.11	8315.83	8528.36	7896.91	8960.03	7376.63	7799.57	8297.99	7515.32	12441.5	12973.7	12551.3	9796.27	12479.1	11828.4	9798.27	11213.2	11020.8	16661.6
715	208.844	6.91241	0.845139	3297.78	3107.22	1415.55	2912.94	2786.85	9117.81	8074.49	4242.61	6154.21	7608.32	6290.33	6116.62	6493.94	4020.5	15825.8	12896.6	4819.76	5337.58	636122	600421	556018	445579	302681	417917	579486	558283	495541	476244	462656	475760	357729	431569	359376	589072	604408	607660	499128	487598	521322	425502	389302	527936	401863	409493	410377	575619
716	342.167	8.0803	0.843254	426.277	1056.19	309.212	0	0	0	0	500.541	211.124	0	0	0	245.455	895.745	356.759	1133.6	210.674	0	453960	446773	485562	433194	352166	381738	577511	599925	529503	494604	478857	436612	358360	514445	458267	531248	532775	528551	385584	405000	390266	458507	398010	524362	476341	419535	406120	520326
717	216.049	4.23253	0.84857	0	204.135	0	158.745	0	0	208.191	0	0	0	0	0	0	168.324	337.213	224.627	0	0	594195	632073	566825	544605	517924	562680	761643	834057	725571	164723	143907	131986	126607	126672	129116	186725	173572	173891	547513	533508	581677	531603	492847	586658	207820	238598	251834	747833
718	216.049	4.60477	0.836499	0	204.119	0	0	0	0	0	0	0	0	0	0	0	184.921	0	0	0	0	65792.7	100020	96546.8	111985	87626.4	110190	72895.9	76062.6	53303.2	136469	152013	117072	52816.9	58097.7	50335.3	39327.2	41500.4	43695.6	122906	111378	110635	103073	71096.2	147874	37410.2	42741.9	42407.1	68396.9
719	355.234	8.49677	0.854857	147.291	717.277	669.438	0	0	0	0	767.136	430.719	0	0	0	0	1112.1	771.13	751.779	0	167.005	283282	283913	274872	329866	306136	301517	464806	482909	414664	395500	362250	324080	290447	337675	354561	421154	382835	350688	266294	220544	256950	286875	255066	357319	309455	336599	333398	471836
720	88.0397	8.52608	0.812585	1363.96	11292	14358.1	563.811	399.844	1381.5	1036.8	16289.5	4075.28	5746.15	2574.43	1119.66	664.395	3015.78	3622.03	14874.2	1489.54	1832.27	181307	192181	245110	306157	295895	302486	572603	582187	389986	362519	397362	352234	241627	314089	348356	504046	436486	522409	234851	217465	238782	314228	300277	389251	289847	326037	315744	526906
721	131.081	8.60427	0.855233	2061.6	518.691	1522.48	0	0	0	0	2579.57	357.396	0	0	242.587	0	2227.84	1576.4	1800.14	202.51	492.215	367211	327278	372888	329072	307983	361993	544445	470126	414493	350123	322291	317066	263327	301952	285014	384805	327424	379752	304406	326975	312589	352899	301057	374248	293351	287810	309084	490132
722	131.081	8.38957	0.852631	143.6	0	0	0	0	0	0	272.669	6667.41	0	0	0	0	170.361	327.224	140.278	1455.35	869.124	4887.71	3305.6	3466.18	6017.33	3862.05	4030.43	11805.4	8597.49	5863.34	2423.19	2718.08	3063.72	3467.93	3529.87	2832.3	3396.74	3735.85	3950.93	5263.18	5008.35	5279.98	4676.12	4613.13	5068.69	4994.74	5249.79	4720.5	8769.12
723	166.833	6.9403	0.791785	68170.9	74780.2	20679.9	69836.8	60391.4	37483.9	43662.6	22094.3	0	4627.48	1665.24	20844.3	22518.2	17949.9	22672.7	24851	119852	62204.3	552067	562804	523132	452589	420601	471280	514530	570688	500040	444476	409215	406612	368087	336998	372014	380728	395299	415851	561794	545188	607583	408049	421507	538804	365927	409049	419685	533626
724	166.833	7.39964	0.760822	61881.9	65585.8	70054.4	68520.8	68234.2	22608.5	30846.8	52904.5	51168.1	113707	0	17561	21823.8	48249.2	51278.3	42686.1	86724.9	103017	173708	252998	0	75011.4	77041.3	76783.6	209897	210350	176468	94843.8	75175.3	74598.2	58319.3	70380.5	66179.8	181032	155689	176799	186119	184254	201897	81217.5	89823	97862.7	73772.5	68295.6	69594.9	207855
725	279.135	7.30227	0.854741	0	0	0	0	0	0	0	0	0	0	0	0	0	0	0	0	0	0	353354	336871	301840	300741	306616	301319	565423	478363	448380	375378	359304	354392	363644	443691	385227	517091	494368	521449	325812	291016	352431	302720	305514	334634	389042	402148	394881	548740
726	329.219	8.54207	0.853848	0	197.152	143.971	0	0	0	146.118	170.616	0	0	0	0	224.696	339.523	307.531	433.919	0	0	287527	255226	278731	257696	265610	261458	555859	461177	453437	346188	277319	313732	277419	321563	342458	370630	314265	369994	225066	214229	218702	272608	234020	245999	261034	294191	290878	354669
727	249.1	6.27244	0.851986	0	0	0	0	0	0	0	0	0	0	0	0	0	0	0	0	212.741	0	557330	587969	783386	373020	330068	306330	73537.5	72149.4	66932.8	366539	337994	315664	101013	108035	114589	70856.3	75774.4	73601.9	448833	522931	456716	326781	280047	393359	110578	110967	112418	73728
728	119.907	9.83589	0.671323	26293.6	0	29431.6	0	0	0	0	0	0	1111.21	448.308	0	0	0	0	0	0	0	30621.7	39252.5	26618.4	0	0	0	50376.4	48735.2	0	32526.2	0	29181.3	30858.9	25415.1	0	0	0	0	20551.7	0	0	20895.4	23383.6	0	24680	24543	26076.6	0
729	119.906	6.3823	0.732758	63030.5	61308.9	60679.1	43282.1	50267.6	53251.3	67511.8	71628.9	62847.8	52061.2	39073.9	9049.97	18518.2	65170.7	63739	73498.6	249.893	0	177364	158699	156783	93139	93912.2	91479.4	52718.9	47167.1	60347	78733.2	78193.7	80953	34462	33926.7	42396.4	39974.7	39750.4	40082.3	150846	149288	141979	65703	61166	44486.2	44027.3	44560.5	32933.1	46652.6
730	225.1	8.64873	0.852775	0	0	0	0	0	0	0	0	0	0	0	0	0	0	0	0	0	0	102429	99279.2	98392.7	126096	125355	118766	205514	181285	160014	166512	171296	156392	128031	178298	155198	204263	180599	182267	93089	90671.6	92806	123877	131453	164665	153486	137212	155750	189153
731	301.072	5.82205	0.834781	0	0	0	0	0	0	0	0	0	0	0	0	0	0	0	0	0	0	679610	662809	781553	493247	454990	501761	368136	334021	297070	524511	523972	512685	294320	311191	345267	306166	305624	295376	534985	579935	511221	447686	433068	443690	324805	289660	297552	287356
732	301.072	5.94716	0.825036	0	0	0	0	0	0	0	0	0	0	0	0	0	0	0	323.507	0	0	551600	573593	548063	0	0	336954	364410	323807	264027	348102	354143	348952	311636	339506	293873	315832	270136	275020	467922	473449	489602	281213	0	0	325110	344608	281408	278670
733	155.065	8.57898	0.84513	1640.3	1805.96	1430.85	0	0	0	417.731	1236.63	105.059	0	0	0	262.361	2116.04	1424.21	1297.67	326.289	0	187150	189685	200237	228928	268741	288671	373609	360687	322700	299664	256480	260639	192068	220488	235006	319758	300348	322114	164877	186295	192844	277832	268816	283414	204739	206003	203376	335000
734	317.104	5.45414	0.852081	196.784	0	0	0	0	0	0	0	0	0	0	0	0	0	0	0	0	0	785460	708310	694100	375528	325246	379467	380673	335122	350479	408050	394508	354646	407558	425271	413690	346918	349767	292858	566359	471068	513508	279609	312131	388761	411569	413918	321654	341970
735	349.096	6.28574	0.850763	0	0	0	0	0	0	0	0	0	449.799	0	0	0	0	0	0	0	0	128867	131314	62213.6	133696	129989	134818	602762	634837	539699	175950	203963	173892	281211	314362	360517	578137	571519	579737	117764	104857	128524	147696	129288	164872	356986	318557	336326	614469
736	215.065	7.19048	0.854406	0	0	0	0	0	0	0	0	0	611.589	0	0	0	0	0	0	0	0	752454	690599	783293	476920	505987	534159	548101	479042	447497	597700	542828	588425	361758	392944	396176	442864	441493	509150	617742	621139	644776	506620	450644	586573	356728	428268	408726	499727
737	217.945	2.1969	0.846799	0	0	0	0	0	0	137.462	151.364	0	0	0	0	0	174.012	150.738	149.684	105.982	167.24	5455.26	6621.42	5883.92	2454.91	3161.38	3352.14	3655.65	3582.03	3017.53	3052.43	2942.03	2756.09	5614.7	5655.97	4968.1	3432.27	2010.43	3541.05	6396.93	5642.39	5434.56	3008.04	2506.09	3816.75	5170.13	5295.56	5414.4	4369.49
738	161.997	4.6942	0.832885	189.375	0	0	0	0	51427.6	57360.6	74820.3	74926	9379.84	4628.58	25552.9	30139.8	65291.7	66674	63223.1	63244.2	61069.4	0	0	0	0	1499.55	0	712526	725181	773903	0	0	0	325840	374762	342894	755219	742489	667937	0	0	286.649	1860.42	0	0	374704	341329	379922	740254
739	161.997	4.51057	0.793142	0	154.237	159.122	0	150.131	28473.3	28750.4	40093.4	36386.5	11158.8	9685.9	12657.3	13434.6	34425.9	34048.9	33733.5	31935.6	37539.5	0	0	0	0	0	0	63694.6	63195.7	53902.9	0	0	249.276	26871.7	23697	25045	54324.5	52977.2	57160.3	0	0	0	0	0	919.42	24578.8	22632.1	27122.5	59503.3
740	263.108	8.33969	0.853292	0	0	0	107.755	0	0	0	0	0	0	0	238.228	0	0	119.982	217.68	0	149.153	200965	127147	163352	41566.5	41660.9	45164.2	92962.8	107679	93780.6	55455.3	55713.5	57253	133352	185373	178738	101513	95550	100322	136511	115261	121365	43575.2	34649.3	56841.7	181048	180321	152262	96706.4
741	263.108	8.16443	0.847031	0	0	0	0	0	0	0	0	0	0	0	0	0	0	0	0	0	0	45357.8	42398.4	36106.1	14256.9	14811.1	13221.2	28110.2	22385.6	24577.8	20570.3	15577.8	17270.8	36314.3	43976.5	50192.1	26459.8	26405.3	24080.4	30150.3	33535.8	38441.8	13915	12257	14409.4	44312.7	47646.2	43302.5	23943.8
742	128.012	4.6403	0.850256	0	0	0	0	0	0	0	0	0	0	0	0	0	0	0	0	0	0	21547.6	29806.6	26012.2	18541.4	15141.9	11635	33880.4	47130.2	35805	25266.4	21030.2	17626.6	28233.8	33061	29823.2	25914.4	23497.5	23319.2	21935.3	26157.9	24572.3	16958.4	20000	23091.2	39663.7	20196.7	14984.8	43198.6
743	129.019	5.71929	0.844245	1275.46	1206.07	727.967	297.706	394.385	1317.35	1822.86	2340.74	1612.89	4131.46	1325.54	590.394	1077.32	2878.65	2687.41	2802.5	2763.78	2521.14	433898	454191	442323	172107	145727	144728	191973	158607	126569	306409	295634	267657	189259	216140	174415	376847	340224	334538	357804	469075	452429	157745	148448	231415	200277	202297	238560	212842
744	369.222	8.53129	0.854679	128.765	1067.69	194.516	0	0	0	153.967	1306.83	210.822	0	0	0	0	881.909	649.228	1690.96	628.946	168.818	346568	323673	285634	330327	275810	329186	454225	424698	407038	381679	346447	344755	300365	332023	353351	363130	299542	368942	306280	301588	283740	330171	302415	293279	282217	319753	283016	397080
745	242.154	0.694869	0.852496	0	0	0	0	0	0	0	0	0	0	0	0	0	0	0	145.91	0	0	0	0	0	0	210.357	178.734	0	0	214.626	0	0	0	0	0	0	0	0	0	0	0	0	0	178.518	0	0	0	0	0
746	242.154	0.997709	0.847225	0	0	0	0	0	0	0	0	0	0	0	0	0	0	0	0	0	0	0	0	0	173.657	209.149	368.536	0	0	0	0	0	0	0	0	0	0	0	0	0	0	0	152.162	137.137	180.791	0	0	0	242.758
747	281.142	5.45429	0.853166	0	157.982	0	0	0	0	0	0	0	0	0	0	0	0	0	0	0	0	754242	687092	678991	511316	427527	501783	510950	470265	445405	586810	529916	494775	451300	480878	466909	511227	541328	446960	523190	423155	464085	381032	433394	545119	448999	431234	398596	459635
748	128.011	4.64144	0.851301	0	0	0	0	0	0	0	0	0	0	0	0	0	0	0	179.953	0	183.554	21279	14384.5	18285.6	19759.3	21229.8	23348.8	20063.2	22419.5	26410	25334.3	18036.9	17686.9	11174	22735.9	18642.6	26312.5	26163.1	23138.7	21743.6	14026.1	17970.3	25394.3	18968.1	19547	17323.3	14631	12768.9	24898
749	311.063	4.603	0.851607	0	0	0	0	0	306.47	0	0	0	0	0	0	0	188.982	0	224.13	194.478	150.448	734701	51218.7	15505.3	55439.9	38760.7	43577.8	26592.5	27094	39089.6	32144	50772.8	47364.7	27726.7	34501.1	34492.9	29486.3	38115.6	29263.1	21171.9	16053.9	8940.51	40526.9	29531.9	49136.2	37726.2	37960.5	35805.8	34076.6
750	136.891	1.71194	0.617642	206425	206777	198204	155248	153897	95495.6	111472	157526	152048	24549.3	13348.4	151383	126231	150712	147684	143745	106918	147448	449340	401977	432827	385015	401466	379656	308192	316720	334856	460830	447369	429198	405491	434073	419333	330294	335132	330885	411663	413436	410731	384636	374908	396411	404479	390964	399928	313144
751	136.891	0.721112	0.694848	228268	270282	214252	195013	184673	103802	164326	203339	203214	121378	131496	169680	133666	206583	178540	187020	160559	181281	427513	370882	367450	473838	486521	433112	522061	495125	479459	581855	544589	543112	450320	447077	460536	545557	514054	547168	416300	475251	467350	473715	433244	495415	448981	432856	479012	463254
752	136.891	2.2442	0.745622	167459	169263	158311	119542	126465	84848.6	100740	135777	134152	20334.4	11717.1	124572	105881	140764	125540	129501	96382.6	115996	351095	351256	338239	283936	290191	303899	211051	209394	207590	341555	314691	325898	269637	296837	254192	221756	216271	226693	333085	325480	341601	287357	281255	321327	276952	280460	269756	226412
753	394.098	4.61489	0.854	0	0	0	0	0	0	0	189.948	0	0	0	0	0	0	0	0	0	0	686177	596993	563650	404662	320759	389978	404422	325867	325145	452982	431527	405776	447569	471574	444761	382950	353323	328982	447104	445236	490214	371157	319499	391308	415525	380074	457572	395612
754	195.811	7.08103	0.640015	0	0	0	0	0	0	0	0	0	82604.4	0	0	0	0	0	0	0	0	0	0	0	0	0	0	0	0	0	0	0	0	0	0	0	0	0	0	0	0	0	0	0	0	0	0	0	0
755	61.9882	13.9207	0.823173	334525	348662	328909	312422	328269	170041	190344	199995	213981	229665	278089	254213	305806	190189	190407	187985	218246	211506	607770	733218	583806	345729	360117	374372	194286	201084	190508	317124	330140	322706	268453	288073	306148	197724	200911	202830	587329	509398	519948	355578	356344	347268	282594	293364	314466	196445
756	270.156	8.6302	0.855024	398.787	524.075	858.841	164.587	0	408.224	0	1072.53	0	0	0	0	0	215.362	0	254.686	0	0	314615	282129	322751	300924	283100	278492	391860	344440	308007	323896	302903	293038	255391	277946	287725	311425	312965	302380	252925	244366	251639	266070	261258	348233	279276	274507	269367	355114
757	233.078	8.48984	0.855044	1488.76	1741.21	1573.97	0	0	0	162.184	1117.33	135.479	0	0	387.185	0	1970.48	2030.45	2692.74	178.701	0	291176	280589	275588	287048	266557	256001	344819	375879	315706	332359	328727	287069	215343	280178	270044	328348	328618	301996	251930	229465	246561	255219	249490	321757	255361	266883	274065	361961
758	187.109	7.44146	0.709879	1414.54	4365.11	3358.24	0	0	0	0	514.106	912.714	0	0	0	0	1394.21	2388.66	1554.12	3262.19	2266.28	50521.2	43682.6	208432	58254.7	38245.4	63903.3	34540.1	35912.1	28974.7	79071	60196.3	57801.3	27500.6	22924.3	23028.6	34251.5	24589	30897.7	35482.1	34511.9	23374.7	41904.4	27719.6	51585.8	19488.6	23292.9	29804.9	31918
759	357.145	4.61802	0.853529	0	0	0	0	140.972	0	0	0	0	0	0	0	0	0	0	0	0	0	450067	431223	421651	379013	312626	411024	486036	406592	410481	487158	454734	418726	326698	426838	354683	467209	364033	453488	354431	408099	398711	351490	327024	419006	353511	315154	341914	396903
760	257.078	6.78949	0.854841	0	0	0	0	0	0	0	0	0	0	0	0	0	551.281	432.76	670.434	280.118	0	648318	613418	627518	499723	553317	579937	737279	642034	641821	580186	527380	563815	494501	521595	514292	608399	646869	572436	525060	484673	568959	493172	488765	579860	507002	531405	490303	657779
761	213.086	3.46261	0.838317	280.025	242.555	0	141.729	0	0	267.767	209.774	218.456	509.837	0	0	284.465	207.51	494.605	511.421	284.34	0	376231	391512	378111	336745	330012	318771	507084	516705	451879	370400	372059	360034	328509	379954	350745	477411	405117	472075	347797	330625	323579	331310	296788	381916	343697	380350	361150	466485
762	231.096	8.2158	0.853713	122.966	117.293	0	0	0	0	0	128.947	0	0	0	0	0	152.583	0	119.781	0	0	121862	118608	105167	116551	105592	124497	225570	199022	173545	144569	149845	142384	103522	120416	138471	208365	181077	200347	95596.3	100401	113149	114371	103068	141108	126402	120222	120696	199329
763	118.992	4.63705	0.850272	2978.84	2865.75	4193.73	3355.36	3047.75	11642	18790.5	24443.5	22269.4	3260.04	7549.4	9884.54	9814.48	22225	19573.1	20940.3	20529.3	21865.9	37170.2	29579.7	36072.6	11531.1	7789.13	2495.62	58769.6	59263.8	57388	7718.43	7327.67	8052.23	114272	44181.7	92192.4	63550.3	56208.1	62181.5	36415.7	41013.4	41865.9	6393.84	2220.03	11236.8	66058.3	32478.8	36671.6	70413.1
764	148.049	8.32299	0.853726	1065.39	749.916	1571.82	0	0	206.754	136.031	1776.65	119.383	0	1335.64	229.121	312.428	1481.39	1320.22	1508.33	0	0	324431	299544	291614	292867	293568	296799	445760	406428	398251	373789	365903	336449	271995	296576	317210	441753	364991	406879	254600	271845	270073	333018	278452	384350	282934	303997	293179	404911
765	209.961	0.71056	0.852963	20213.2	13195.9	18813	13571.3	11198.9	355.869	244.923	533.178	453.854	8368.54	6551.8	19164.6	15521.2	2696.77	648.496	764.899	1100.11	1586.63	339131	345006	381079	63175.1	54534.3	73609.5	4514.41	5979.65	7317.86	91826.3	113816	113607	64010.6	76497.2	65431.1	10096.3	8172.67	9676.95	377414	324803	358165	48608	63525.6	69691.3	63076.4	52508.1	56560.5	5261.33
766	209.961	0.944444	0.819307	1940.84	2736.71	2212.52	1654.89	1100.7	0	0	0	0	587.061	0	2877.72	4456.78	463.352	0	0	213.159	181.365	70684.7	65659.8	48993.8	2226.14	3614.82	2615.57	252.279	0	245.373	4636.55	4673.98	5534.66	4222.27	4731.66	5010.55	449.234	643.83	313.74	72072.2	69794.9	99388.8	3465.55	3531.8	3389.97	5396.34	4626.4	4530.95	400.489
767	119.023	2.18683	0.847129	353.582	167.275	259.879	212.209	197.808	842.97	1034.12	850.992	1369.05	258.143	218.729	674.667	1589.46	1137.66	1038.44	824.446	1051.93	1729.65	13206.1	12061.5	12069.5	5527.77	5058.03	5593.23	7718.7	6893.3	6936.05	6020.78	6161.76	6103.22	11487.6	14053.7	10910.1	6912.05	7368.89	8011.63	10711	10709.9	10940.7	5313.49	6190.87	8028.11	13020.8	12088.1	11829	8143.3
768	300.046	6.72758	0.853611	0	0	0	0	0	0	0	314.539	0	0	0	0	0	0	238.007	225.549	0	0	154296	159111	172978	191896	188482	181943	375701	369477	331248	246750	259587	230252	141801	162011	179155	387298	381770	399154	126022	133505	146581	192755	154851	261832	145136	156862	142796	387997
769	554.716	8.62919	0.766876	0	0	0	0	0	0	0	0	0	0	0	0	0	0	0	385.344	0	1044.95	0	143.285	0	0	0	0	0	0	0	0	0	0	0	0	0	0	0	0	0	0	0	0	0	0	0	0	0	0
770	330.203	6.73316	0.842816	0	0	0	0	0	0	324.079	0	0	0	0	0	0	0	0	273.236	0	0	485165	514622	451754	515946	508352	448148	607262	704387	611861	572481	519807	488349	434056	501224	489585	558018	544019	560638	426111	429540	428502	495894	359565	507656	526398	465224	407961	593430
771	300.016	0.679917	0.85349	0	0	0	0	0	0	0	0	0	0	0	0	0	0	0	0	0	0	320758	270154	298116	69773.2	80938.9	75244.4	69643.9	87278.1	73071.6	142076	113432	141765	64993.8	80639	80505.9	36819.6	42126	45941.2	235275	272424	309282	79438.9	72012.9	105119	39816.2	32996.1	34941.2	40089.5
772	226.799	0.567221	0.779937	7098.2	5882.1	5839.42	4002.72	4984.11	3490.58	3958.36	4816.58	0	20340.3	13931.5	3387.11	5961.19	0	4650.43	4351.26	0	4514.71	16319.2	15455.2	17880	23661.3	19627	15951.9	13878.9	13898	14513.9	17677.7	19719.7	17493.4	13810.8	13763.6	12666.6	9792.64	14180.1	13940.9	17698.3	15445.4	19919.5	20355.9	18776.7	22726	12386.3	13150.2	14725.5	15651.1
773	226.8	1.32402	0.75733	7645.21	8760.15	0	9057.42	0	3317.78	4460.79	0	0	0	2048.76	4022.62	5085.29	0	4928.23	0	0	7994.22	0	0	16379.1	0	11481.2	0	7267.03	7659.74	0	13204.3	14513.6	12409.8	0	0	0	6664.89	0	6956.28	14201.4	13823.5	0	0	0	0	10084.2	9623.67	0	6375.15
774	226.799	1.4296	0.68712	7108.24	0	7165.96	6388.7	0	3476.7	4326.14	5705.81	4862.79	7498.67	1716.27	2882.33	0	4768.05	0	5256.08	5542	6583.96	15960.7	15671.7	0	10579.7	10836.3	0	6184.62	6431.11	6785.58	14682.8	14516.3	15833.5	9809.75	0	0	5439.63	6740.64	6497.87	0	17917.5	17641	12050	0	11323.6	8783	0	0	6497.4
775	275.103	3.44912	0.842903	0	0	168.592	0	0	0	0	0	217.506	0	0	0	0	170.449	0	0	325.241	0	339746	361173	329799	380808	360612	365222	579126	623442	532079	381665	395276	397332	409583	402281	370508	514533	472762	543725	335643	308771	289709	386127	354604	452728	441015	410693	398797	546629
776	197.838	7.56012	0.840877	2074.84	2109.22	897.511	851.664	987.036	933.418	1324.59	1199.35	1251.82	2161.19	2241.68	972.164	862.526	1201.32	1291	1065.57	1219.24	1149.83	4136	1830.99	2297.81	1165.68	2307.62	5131.44	1009.66	668.716	1040.27	1820.25	2316.09	1705.91	2176.43	1660.37	3447.52	1406.41	1030.88	1170.11	2804.29	2496.13	2969.59	1190.11	873.186	1966.06	13461.4	2136.24	3020.58	1248.91
777	228.962	4.63745	0.853008	0	0	0	0	0	0	0	0	0	0	635.938	0	0	0	0	0	0	0	149616	155855	153043	257078	272094	295700	461227	467385	449142	383004	346866	323156	289998	306262	299998	548070	563550	517264	175097	154237	156722	228264	244059	266603	297894	257096	270677	466367
778	180.899	5.30279	0.687312	17262.2	17694.3	14357.8	24653.6	21079.2	22746.7	25459.3	17464.2	16683.6	78586.2	74598.8	13646.3	25771.4	18690.3	20540.2	18918.7	289054	85017.3	7891.93	8590.71	6168.5	17264	17439.3	18398.3	14405.2	15962.5	15291.2	15450.9	14816.3	14563.5	7834.22	9818.42	9243.89	16541.6	16064.4	17160.9	8720.36	6961.36	4028.23	17497.1	18197.7	17258.5	9742.5	9529.1	8990.03	14187.7
779	180.899	5.55516	0.711723	16891.8	13611.8	15565.9	23146	19269.9	25485.6	23372.5	17354.9	21342.4	85244.6	68622.9	18021.7	22731.7	20016.9	18481.4	17489.7	258641	63887	9344.27	7799.64	6387.07	16837	17408.7	16839	13947.2	14368.2	14308.1	12948	14385.3	13679.5	9606.17	7138.68	9344.91	15440	16299	16454.8	8018.74	7592.27	8050.74	17888.2	17916.4	18021.6	10070.5	8367.75	8266.56	12351.8
780	180.899	4.22698	0.558608	10013.6	9046.97	8295.56	9488.12	8506.51	16901.9	16680.6	8648.92	9491.81	35566.7	18514.2	8811.76	15314.4	7497.11	7090.87	7347.17	201256	40246.3	7082.49	6148.31	5974.06	8586.21	9642.25	9876.77	7683.48	7706.99	8289.66	6854.35	7518.69	7931.98	5682.72	0	5824.36	6397.42	7125.31	6384.14	6515.05	5049.52	6093.98	8660.02	9940.65	8027.17	5790.67	6168.18	6754.67	9062.14
781	180.899	4.39945	0.541426	10366.1	11605.9	11534.4	10757.7	10235.3	0	18639	11332.4	10930.6	39244.7	0	0	18425.2	9577.85	8264.67	8834.24	220365	50747.9	0	0	5391.62	9461.19	8525.01	9455.01	6539.6	0	7074.46	7229.02	6381.95	7298.51	5619.55	5056.12	4895.56	6126.66	6846.11	6148.53	6132.75	4374.06	0	8246.76	9044.11	8935.73	5907.47	6534.9	4893.16	0
782	180.899	4.01555	0.582136	5648.4	6734.82	6655.42	6427.06	6509.02	15643.4	15558.5	12407.7	9017.06	14875.8	15644	11162.4	15087.8	5991.7	5908.04	4254.37	0	28842.7	6315.42	7103.61	6300.3	0	7864.74	6452.42	8201.29	6607.33	6743.8	6307.8	6697.96	5873.06	6438.05	5665.96	6808.23	6376.33	4860.36	4836.94	6373.1	5526.86	5817.06	8167.12	7027.64	0	4698.86	4907.26	5113.78	6265.48
783	376.161	4.25991	0.842308	0	0	0	0	0	0	0	0	0	0	0	0	0	0	0	178.871	0	0	396643	407820	383453	273815	286098	281797	336414	311334	288957	328984	310067	282141	273791	333805	308526	270248	269272	304122	518707	523305	570411	291842	258688	283033	288681	275891	285348	288711
784	128.075	4.6483	0.84902	0	0	0	0	0	0	0	0	0	0	0	0	0	0	0	0	0	0	9639.63	12395.5	8722.08	7113.71	5373.54	8662.75	9722.75	10382.1	9395.69	6340.6	7107.98	3937.26	6177.29	7541.39	2440.63	8412.66	3210.02	7742.87	9016.27	12770.1	10826.7	6461.44	4951.75	10404.6	8149.12	4258.44	3634.67	3311.71
785	257.064	8.60163	0.853651	2882.11	1529.1	2216.16	0	0	0	208.633	2020.9	0	652.182	0	308.488	0	1824.2	944.308	1797.07	156.824	0	434384	427810	463312	303380	319889	326026	234073	229808	207640	333950	277079	289840	212900	243430	241747	205508	180453	204211	414476	405534	413901	326516	282150	342453	242869	261451	257832	206544
786	158.938	8.60096	0.511637	32742.1	44997.2	40772	15856.2	18191.8	3155.87	12000.2	31659.1	31566.7	0	0	26847.4	0	26152.2	30728.4	32184	15040	659.195	54887	94258.2	127622	135730	155136	143751	24551.8	20047.5	24919	234272	233035	190532	77344.1	85432.1	64891.4	108505	106020	123885	131897	108295	120925	127377	98785.9	143472	74650.4	72897.5	82019.3	41941.2
787	158.938	12.9549	0.672835	42685.8	41695.7	39754.4	20116.9	19252.5	7219.23	9742.83	17331.7	13599	9839.89	8429.52	14235.8	9889.73	15707.2	15867.3	16080.1	3155.67	9021.58	79518.2	89096.3	90654.3	27702.5	31395.8	30237.4	13884.7	16950.8	15360.2	36623.8	33762.6	36539.9	38390.3	34142.5	39394.8	15315.1	16670.1	15243.8	106350	111135	111851	27064.3	28451.8	29794.3	49930	57621.6	51128.2	25162.8
788	158.938	12.5969	0.596713	0	0	27761.1	20448.1	19782.7	0	6060.46	15312	14211.2	0	2409.8	2928.24	644.814	0	0	13785.4	2832.89	11410.8	58919.1	0	57063.6	0	0	0	14125.9	0	16289.3	26396.8	0	26903.8	0	31225	30830	14506.7	13163.4	14363.2	63465.8	68527.1	72952.7	23502.6	26498.4	26173.7	32968.1	33198.1	33597.6	16105.3
789	588.897	6.48477	0.848026	0	0	0	0	0	0	0	0	0	631.336	18982.2	0	0	0	0	0	0	0	63726.1	52925	61686.2	76715.8	71947.2	80287.4	301775	284879	203363	135986	118052	123011	77752.3	135894	115775	246844	237882	260787	41412.8	45567.5	51048.4	83735.7	70317.2	132700	111232	115354	115253	269996
790	119.054	8.06037	0.852193	226.411	458.816	204.05	0	0	0	0	273.436	502.145	757.647	0	0	0	0	837.579	200.155	0	0	208819	222198	227102	298512	287248	284894	387180	392402	311776	377311	353866	349497	186538	269083	252227	379970	392661	377845	229477	232905	229853	297162	277619	331095	256460	251387	234931	340454
791	343.995	9.0131	0.839328	1370.59	791.654	1773.08	119.436	0	207.323	349.35	1380.76	157.379	11061.4	873.875	378.662	0	2114.89	1740.23	1516.97	124.564	254.017	0	0	0	0	133.522	0	0	0	0	199.914	445.082	0	1131.19	498.247	211.614	477.834	396.331	351.199	402555	482435	428704	406616	403760	525926	426467	448308	466162	637271
792	132.899	4.66769	0.774914	45901.4	60457.7	49711.4	27441.7	31113.6	41328.2	38182	57269.3	50573.2	4312.24	20547.2	61225.3	42182.3	49910.2	51135.2	50531.1	263.161	6129.78	451528	463605	503212	475745	519119	501770	327068	393747	375217	664608	591218	558701	570944	540541	537869	524903	461588	474346	511207	549075	549354	527815	508822	482250	543737	564459	544224	350369
793	132.899	5.67071	0.79145	56316.2	59427.4	55135	26291.7	0	44442.3	48008.1	65818.9	0	0	6265.99	76905.7	50531.6	49669.6	53143	53148.2	0	4688.3	258388	246332	281087	194410	222307	221798	243392	243433	254555	305284	312783	306320	328325	366263	339448	299045	312013	292530	267515	265227	262925	177470	174714	210643	291678	339220	316639	266438
794	132.899	5.82503	0.806834	60913.9	67827.3	64863.4	26041.9	31164.5	43969.1	56989.1	81423.3	0	0	1379.98	82410.4	48492.8	0	59221.3	58234.4	0	4136.63	206870	207791	223338	181032	178384	193320	174092	197296	179353	255246	263415	258538	217031	261686	252686	238095	265749	242242	227537	230908	242084	0	151708	165806	235031	210635	225734	214713
795	132.899	5.4253	0.783842	53342.1	59427.4	54558.8	25481.5	32910.9	44983.3	44051.1	58420	59620.6	0	10706	65588.4	47914.9	46217.4	50418.6	56316.4	0	4522.26	159572	169793	178866	115881	116390	120503	151468	158600	137005	161740	151435	156036	155058	165833	152394	174724	175120	157203	185330	173674	197824	115934	101400	113867	134357	136440	135215	164918
796	132.899	3.6431	0.787933	40023.6	40804.7	41957.4	30167.6	29835.9	27623.5	30045.5	41518.9	41510	20180.9	15476	47857.9	35047.9	42552	40380.1	40035.2	10347.2	17427.1	62444.5	60249.7	59639.1	35291	39684	38883.4	54051.5	54115.9	50833.9	50914.4	48837.3	51013.3	60613.9	62975.8	58416	67977.3	72796.8	73538.6	85322.5	96922.3	93547.5	59017.7	50388.5	69439.8	89487.6	94534.1	94946.3	104190
797	132.899	4.40684	0.74658	49701.3	45110.8	47248.1	30024.8	31196.1	32405.3	34740.9	46621.8	43451.2	7621.78	16282.2	41694.1	34952.7	40742.2	40886.2	46546.1	2094.75	7047.7	99820.3	148179	105776	63841.4	58732.4	65293.3	53440	54070.7	50428.8	68419	66186.7	66402.8	65422.6	74379.2	73630.6	58624.7	70384	63658.1	0	165907	176149	59936.4	54160.3	59845.3	66400.3	66063.4	70524.2	42659
798	132.899	4.05053	0.700437	44311.1	46055.9	42428.4	30282.8	33246.9	30192.2	32461.3	42407	43872.8	14283.5	17015.9	46081.8	37273.7	43392.8	45926.6	44109.4	9188.67	15704.9	60005.9	65363.1	70613.9	46262.2	53004.2	48444.4	37606.2	35918.1	36234.2	53734.4	46069.3	54818.3	46560.9	49079.7	48324.4	44954.5	46777	47395.2	111712	116393	113864	50456.4	42764	45519.3	44123.7	44182	46299.9	39638.9
799	121.029	4.72391	0.798973	26248.3	28366.3	28154	31867.6	0	17677.2	19348.2	40852.1	35760	42276.4	38547.1	19956.3	15214.8	30606.4	32616.2	29518.1	32314.6	41572.8	61899.4	51320.1	49793.6	89806.3	72311.8	73044	208308	231542	212570	82546.1	86655.3	93391.7	131685	128649	121637	156079	167550	176303	53774.5	51387	0	73433	71730.1	85591	121902	132582	133122	215286
800	302.172	7.72672	0.84294	184.744	193.014	0	148.92	124.223	0	0	0	0	855.479	0	0	0	169.897	204.683	0	0	144.102	546567	500734	429247	463876	423347	478117	609446	613917	570782	578145	571213	546609	443044	469985	438602	481406	489258	503218	386718	322776	435862	475664	395090	509887	455157	439406	449721	602930
801	188.111	7.66422	0.838268	0	0	339.572	0	0	0	0	0	293.078	0	0	491.848	0	207.765	0	406.323	0	0	185015	165938	143792	125821	132809	133918	268113	244081	220776	136957	133802	129652	138657	167270	158452	213877	196942	215505	165238	150154	154787	138855	127977	146901	164590	160768	153770	250569
802	188.11	7.9258	0.832909	295.95	647.687	250.846	0	0	0	0	158.7	147.675	0	0	0	0	202.816	400.559	248.77	180.225	149.448	245894	243344	231259	225116	205554	206412	300126	279938	254718	277653	256327	263393	221099	251706	248825	306142	274810	291316	218176	220270	202646	216575	196156	248832	240198	257545	231472	274024
803	225.896	11.764	0.657442	0	0	2418.26	0	0	0	0	3296.62	0	0	0	0	0	0	0	0	0	0	0	0	12480.1	1611.73	0	1074.45	3651.99	0	0	1650.13	1657.68	0	5458.19	0	0	0	2291.24	2505.86	0	0	9064.59	2035.24	1638.08	0	0	0	3993.37	0
804	189.086	8.32212	0.854884	0	155.918	163.568	0	123.57	0	0	0	274.38	924.713	0	0	0	0	150.604	0	181.687	0	389172	297491	361556	325331	347297	381281	491031	547841	483885	410210	377350	371614	341072	413570	411828	510366	440076	461706	282964	273270	246771	362886	307085	435037	441704	390948	385933	527255
805	225.967	4.63738	0.852902	0	0	0	0	0	0	0	0	0	0	0	0	0	0	0	0	0	0	147052	151673	165913	257762	254090	263821	445964	429133	411374	359730	338804	335776	275422	296916	303008	499279	461164	519330	146210	147519	139044	220450	226297	270868	299102	264704	266589	454072
806	352.183	5.94809	0.853711	0	0	0	0	0	0	0	0	0	0	0	0	0	0	0	0	0	0	407612	392942	250541	131744	124893	122029	594213	583162	375784	147165	161899	143977	266840	345984	273414	449455	393019	458434	311067	330676	394846	108559	107242	149000	285284	310654	253683	565527
807	346.97	4.67244	0.846941	0	0	0	0	0	0	0	0	0	0	0	0	0	0	0	158.208	0	0	2073.44	2122.58	1928.34	5392.29	11685.9	14947.4	20866.4	17638.2	6765.17	6059.78	4094	6990.63	6603.5	5636.06	5109.04	10010	12643.9	14901.7	3094.14	2881.27	1888.5	10854.9	7960.11	12639.2	7107.87	6042.42	10654.6	14695.5
808	215.867	10.6748	0.607163	3690.71	5134.29	3793.84	22891.6	6377.07	38364.9	56899.8	0	12496.6	309638	143842	0	228780	12434	14414.6	10275.1	196592	18243.4	43533.9	28620.7	24016.9	3724.15	4174.99	4082.49	11286.7	10184.3	11118.8	4737.34	4066.2	4368.6	11301	9923.81	10546.6	11842.4	11833.8	13675.4	15848.5	13073.7	12310.8	2286.42	3278.2	3085.5	8709.38	8945.8	9985.46	11914.2
809	215.867	10.214	0.649026	3247.41	4633.96	3650.3	13840.4	5134.5	16760.3	0	10118.6	9175.39	0	0	0	0	8904.63	0	8048.77	0	16378	0	18360.9	11673.6	4111.68	2588.68	2805.18	8730.12	8962.27	7992.29	3523.88	3602.09	3771.42	7722.81	6650.14	5960.31	9048.64	10675.2	11673.4	9716.76	9166.6	0	0	2594.52	2940.95	5635.49	7176.1	6781.5	0
810	161.842	6.93651	0.797256	50605.4	13064.6	10681.3	15739	15707.3	26503.2	11318.5	12089.1	36884.6	2548.16	1019.68	18062.2	21577.2	37324.8	19383.2	16304.1	95370.5	44225.8	394639	375944	408179	323887	292968	313627	405935	351669	378435	348552	281645	310485	250468	275248	256677	269550	287537	288381	375091	409301	431196	301215	323402	373841	309177	308982	295874	388285
811	161.842	7.39591	0.754206	47585.9	49032.8	52583.5	51930.1	43521.3	13521.2	33929.6	43086.2	19022	108938	2334.3	15867.1	15593.2	13994.4	40263.4	38348.9	67305.3	82334.8	0	175613	0	52022	58444.8	45724.8	146938	138243	119826	55045.8	51090.8	49953.3	43711.5	52671.7	47264.4	124035	107642	124392	123999	150563	130062	55840.9	56911.4	55269.8	55765.5	47878.4	46236.2	126320
812	116.07	7.37852	0.822882	2502.89	1288.68	617.566	377.938	446.509	2044.09	2594.45	6319.73	4536.28	1275.89	739.472	604.173	572.318	6634.38	6648.03	7616.63	3347.43	3012.2	438913	431580	505925	282965	306006	314356	264184	274852	229293	306784	359009	330614	216796	246314	252081	190059	193859	165502	435449	468016	441232	325530	295906	380623	223115	240235	213793	241816
813	125.872	10.2059	0.642317	1106.67	0	1276.35	9637.05	2071.81	3222.47	6914.34	0	4535.35	0	49910.3	165031	0	3022.66	3553.59	2810.51	114539	7541.64	0	0	4862.62	0	1008.68	0	4758.54	3765.93	4307.32	850.066	878.295	900.883	2372.88	2349.61	2130.54	4220.17	4092.7	0	0	0	2771.42	546.608	679.722	404.983	2132.01	2658.9	2142.9	5193.93
814	265.111	5.82198	0.83271	0	0	0	0	0	0	239.707	0	0	0	0	0	0	0	0	0	0	0	540309	518188	590354	406844	365592	400093	258271	236731	210295	458185	456577	456222	189600	229273	227293	240412	252795	236883	384580	430379	372716	375760	369567	423411	217216	193959	199636	214871
815	265.111	5.94693	0.830156	0	0	0	0	146.35	0	0	0	0	0	0	0	0	0	0	184.345	0	0	556892	583185	0	346460	346602	0	352411	330894	243287	0	413372	394201	261449	327135	294696	340923	310066	321008	485304	496954	491698	328634	331073	0	299994	306941	243271	311854
816	199.803	7.00091	0.859545	0	0	0	0	0	0	0	0	0	0	0	0	0	0	0	0	0	0	0	0	0	0	0	0	0	0	0	0	0	0	0	0	0	0	0	0	0	0	0	0	0	0	0	0	0	0
817	217.865	10.6322	0.652036	2781.41	2953.76	3836.93	14973.5	4707.67	21244.3	38555	9098.93	6838.9	83807.8	71298.2	170478	148631	7159.34	8906.53	6512.09	119556	11077.2	25367.5	18532.1	14198.4	2552.68	2461.21	3021.08	7113.43	6698.83	6322.87	2897.78	2682.95	2660.36	6134.29	6519.43	5695.24	7011.26	7095.87	8674.93	8953.46	9103.76	6919.8	2599.11	2585.52	2161.33	6872.33	5954.99	6541.84	6689.01
818	217.864	10.297	0.629807	2488.28	0	0	0	4244.82	0	0	6839.99	0	0	102064	118777	0	0	0	5434.81	0	0	0	6607.88	0	2472.14	2302.01	2330.27	0	6318.81	0	0	2523.96	0	0	4458.85	0	6315.27	0	7529.21	7595.48	0	0	2152.62	0	2046.91	0	0	5023.38	0
819	217.864	10.223	0.677984	0	2707.09	0	0	0	7787.19	0	0	5873.49	200668	0	0	0	0	0	4566.02	0	0	0	0	8946.8	0	0	2514.25	0	0	5197.39	3301.81	0	0	4770.1	3107.98	0	5753.69	0	0	6012.14	5494.49	5470.33	0	0	2409.51	3883.47	0	0	6199.72
820	399.269	8.32569	0.854307	155.171	417.393	260.346	0	0	0	340.145	666.005	0	0	0	0	0	185.384	399.915	224.99	0	145.835	310053	248557	318694	269053	286936	337990	407298	449954	385625	310388	270977	302510	250054	260713	281803	353646	326554	331119	266604	231213	204625	297576	272622	344026	283516	255472	226165	415579
821	255.094	7.92641	0.832225	0	0	0	0	0	0	0	0	0	0	0	0	0	0	0	133.271	0	0	181585	182519	174509	167762	158604	160068	269913	247882	226807	222938	206374	212124	190852	212500	210933	263650	232028	261216	161304	168116	146387	166117	145762	200529	196131	215967	195170	244154
822	255.094	7.71684	0.835281	0	0	0	0	0	0	0	0	0	0	0	0	0	0	0	0	0	0	74146.5	60822.8	38228.2	72040.6	59121.4	71915.4	358228	306725	281737	94590.9	88080.3	81443.9	147837	177112	164723	261176	242004	279248	62805.2	57651.7	56156.5	64293	60875.2	89563.5	172495	168166	163326	329639
823	204.871	4.59574	0.85309	0	0	0	0	0	0	0	0	0	0	0	0	0	0	0	0	0	511.524	674162	0	0	0	0	0	0	0	0	0	0	0	0	0	0	0	0	0	0	0	0	0	0	0	0	0	0	0
824	183.846	4.34618	0.840894	23124.7	23670.9	21906.7	24865.3	21020.9	18025	22006.4	47685.8	47522	5028.97	1395.79	22334.8	25134.5	31722.8	29245.8	30315.8	231002	103426	5696.4	5761.75	5222.6	14787.4	14667.6	15823.2	49038.4	50973.7	47184.2	12767.6	10791.2	12885.7	34276.7	28357.2	29063.2	37294.7	33868.3	36186	3858.44	4451.4	3731.9	18529.3	16683.4	14962	35187.5	32919.5	30911.7	51458.2
825	239.928	7.69029	0.853058	0	0	0	0	0	0	0	0	152.031	0	0	0	0	112.705	0	0	0	0	46166	39128.9	51658.9	33271.6	31954.5	33759	202246	181143	144661	50199.5	44604.1	46201.8	64930.8	60990.3	80512.9	171111	169538	154386	41561.3	38544.7	41647.1	34775.7	27733	47073.3	64331.5	68942.4	74018.8	170579
826	169.834	2.34148	0.742284	7242.18	7856.2	7202.16	7577.09	7235.11	7093.87	10625.9	13841.3	13737.8	0	0	3174.07	4982.5	12547.2	11712.4	11181	13613.5	18442.9	11074.3	9669.72	11113.9	30971.1	28237.7	29481.3	54978.1	46564.5	41540.1	37404.6	32482.7	31810.8	24691.4	28286.7	26761.7	56027.4	50975.6	56434.5	8357.13	9427.67	8621	26917.5	26017.9	34461.4	26995.3	27632.2	27560	53653.7
827	169.834	0.561005	0.819346	4464.78	4213.6	4107.73	4377.31	4199.75	1923.49	2847.53	3699.05	3406.48	132.457	157.756	429.17	2524.36	3584.41	4243.4	4064.75	4913.62	5041.86	68129.6	59189.3	53641.4	120551	143934	125280	165029	163883	169358	157019	138898	135758	117611	135489	131896	189619	161591	163825	44522.8	37652.9	38618	131578	130095	140253	121291	111830	107660	167881
828	169.834	1.72488	0.690267	7586.54	7626.44	7083.48	8173.26	6050.32	6098.82	8849.83	14093.2	12800.5	185.534	0	3190.67	5010.83	11125.9	10945.9	11281.1	11061.1	15544.3	6155.99	6665.91	6049.46	22068.2	20833.7	20274	51335	41840.7	44649.6	30849	25215.9	28305.3	25660.8	34899.1	27675.8	54473.4	54529.9	55394.7	6114.56	5498.67	6227.98	21717.5	18724.6	23025.1	29073.2	28576.7	27370.1	48631.9
829	169.834	1.41916	0.734153	5389.04	6032.11	7079.67	6020.54	5730.93	4512.09	6174.57	10486	10784.7	0	0	2375.95	3501.06	8075.1	9001.35	8214.63	9164.69	12182.2	7673.29	5567.7	5627.32	18171.2	16608.6	16351.3	39466	36741	34919.2	27518.2	25862.2	23014.4	29473.2	30698.3	28789.8	41011	39165.9	44842	6208.69	5505.71	6343.59	15458.5	14303	19164.6	22416.1	25178	24837.2	36248.8
830	169.834	0.889578	0.842155	14651.5	16693.5	12966.6	13273.4	15153.2	7804.69	10821.3	13019.1	12518.6	10133.3	7238.47	2695.39	5854.71	12154.9	10765.5	10594	12785.8	12373.4	16926.2	14856.9	12566.1	19377	18034.6	23452.6	32385.4	24374.4	20831.3	31628.8	28473.8	25460.4	24391.1	29178.5	26277.2	35334.8	23207.2	25259	16443.7	15945.6	14126.3	23597.3	17865.8	22374	22579.8	25310.8	25038.3	24375.4
831	247.032	8.21367	0.853208	0	0	0	0	0	0	0	0	0	0	0	0	0	0	0	0	0	0	400361	419864	427146	371197	336210	393798	422898	419125	372982	383552	403315	398196	291632	387128	365713	396168	412683	384530	369503	381370	404820	370726	343007	388763	366030	341260	351973	455273
832	135.05	4.76757	0.852759	174.689	197.575	0	0	0	0	0	0	162.304	2998.33	2355.22	256.296	304.178	0	0	0	144.794	0	669417	660830	675915	462841	515597	538775	618570	629202	531637	580816	519309	535727	388098	453121	412947	547034	527904	599841	546138	537111	508237	455205	452713	544420	306905	301409	299775	539426
833	128.047	4.64105	0.823412	0	0	0	0	0	0	0	0	0	698.01	0	0	0	0	0	0	0	0	104213	120357	108511	110120	111487	111635	142133	118554	129172	96132.3	93766.3	88458.4	87346.4	111459	120374	104043	97050.4	101474	133512	118256	115343	85072.4	111582	111195	104440	93106	92133.4	126699
834	260.131	8.01882	0.852226	171.862	407.548	380.043	0	0	0	0	178.581	0	0	0	0	0	405.05	789.683	967.152	0	0	267932	250066	227130	212632	216337	175302	310069	284728	286768	280218	251791	212469	204801	230949	251232	286161	271826	301184	196843	195461	225010	227682	193529	261930	256625	216984	239844	299696
835	260.132	7.91382	0.848806	138.36	144.251	0	0	0	0	0	0	0	0	0	0	0	0	0	0	0	0	129253	128397	127038	139537	128228	130262	137398	135322	126642	142335	125984	134426	80932.1	0	91595.3	125862	109678	117200	91325	76639.4	75243.1	134174	128681	156261	0	88894.7	84371.4	130700
836	287.189	8.5106	0.85507	123.209	672.414	382.211	0	0	0	0	824.81	0	0	0	0	0	766.238	693.637	617.022	0	0	282190	306260	311882	278336	267828	256216	378847	388054	348033	349077	287934	309800	277728	319337	312410	354654	280416	326855	286760	256991	264254	259753	271392	279828	274044	301491	284548	342251
837	328.807	0.442861	0.648854	290535	0	292018	224905	255083	0	336153	0	270648	0	2145.39	287143	0	0	0	270924	0	246979	317405	0	0	289894	276087	0	253816	0	0	0	297097	0	287598	333187	0	0	278574	279784	249803	217527	226151	344961	277709	0	377560	350785	0	0
838	313.115	5.67197	0.841494	0	0	0	0	0	0	0	0	0	0	0	0	0	0	0	499.073	0	0	536027	527630	484117	444800	471425	451087	514881	517174	492364	469466	428627	488556	386599	436689	425494	486766	428808	488342	469206	430651	389433	406004	399974	454651	407985	423913	382866	463978
839	284.772	6.92403	0.82021	5150.73	7082.37	9429.12	4730.54	3766.22	7530.13	9507.31	9239.05	12281.9	0	1032.96	9229.98	8209.77	10508.5	16463.6	16581	11139.1	11705.3	495990	453034	464386	221515	215110	246846	210340	225275	202965	256715	235336	250059	221761	250671	204521	201448	221190	205344	558120	602368	571176	276835	257560	320300	273859	270606	262173	287802
840	326.758	6.90362	0.851419	0	0	0	0	0	568.493	0	0	527.716	0	0	0	0	716.125	1733.34	3454.39	655.887	264.368	293377	270355	251248	165433	124166	155584	347160	305220	185405	222509	210329	235798	170100	239373	190653	321526	331209	326576	224623	198407	200516	167678	140146	201614	157934	213744	178365	325741
841	325.12	4.01598	0.84323	0	0	141.965	0	0	0	0	0	0	0	0	0	0	0	0	210.037	0	0	291878	269105	272267	300914	344046	330298	549059	543007	501604	309345	335466	322295	346196	377509	342832	500494	495870	446662	248804	228435	250865	330250	274016	310442	330394	323858	308612	527829
842	235.109	7.21995	0.854504	0	0	0	0	0	0	0	0	0	0	0	0	0	0	0	476.663	0	0	382040	414767	357093	339622	392187	355826	610609	629789	466002	371450	379764	372724	379026	402818	447763	579101	510834	528108	369270	381563	389526	375163	306749	392031	352582	399525	415069	603816
843	235.109	6.67857	0.849009	0	0	0	231.819	0	0	0	0	0	0	0	0	0	0	0	482.015	244	0	142446	138342	123495	102926	92194.2	101928	211806	217197	177871	139905	109948	122892	124130	159561	163650	197403	195240	208100	124044	117406	122716	91051.5	80710.3	95175.4	138241	130885	142242	193981
844	235.109	7.50685	0.845291	0	0	0	0	0	0	0	0	0	0	0	0	0	0	0	0	0	0	35567.5	29935.9	37912.1	29730	24819.7	28887.1	40007.9	39791.8	31566.2	34059.8	33251.5	35835	30601.7	26826.7	36305.2	32436.4	38305.2	34165.8	29372.3	28496.8	32169.9	28007.6	27357.4	30295.7	23359.8	32435.4	29836.4	37433.6
845	235.109	6.88874	0.638758	0	0	0	0	0	0	0	0	0	0	0	0	0	0	265.836	0	0	0	3029.68	2103.74	0	3449.36	3916.88	1874.66	0	2472.16	1578.61	6237.79	5075.8	4410.82	1764.17	4041.93	1656.1	0	0	0	2542.84	2059.25	4264.68	4538.34	3775.34	4169.44	1608.36	1808.67	1449.76	0
846	274.14	8.12925	0.854051	264.812	168.263	155.085	0	0	0	0	380.986	168.512	0	582.896	251.721	0	166.195	961.105	934.45	0	0	279869	258544	264726	268766	280005	247520	395510	413466	325919	298747	293489	253931	228811	287650	245762	331497	312355	338550	219265	214930	221168	243644	255752	310458	245541	231469	218230	340130
847	160.062	4.44219	0.841542	181.49	0	0	127.579	0	0	0	0	0	0	0	0	0	0	215.998	174.577	0	177.224	115084	105346	114988	89186.8	96057.8	92832.8	118033	122288	109292	104440	94565.9	85825.3	59183.1	77480.9	78389.7	105229	97185.1	110689	98356.5	93397.1	112561	96517.6	94376	118853	81025.1	88730.3	87639.3	125511
848	105.039	8.2144	0.854461	0	680.297	710.216	0	0	0	151.313	522.731	193.909	0	0	248.687	0	0	999.637	309.067	138.797	117.436	211782	219924	240671	227585	206625	243524	308989	302718	272446	267757	277142	245855	164882	223564	217643	318271	291964	301460	223560	221945	210652	230946	198506	272921	219284	201763	196610	308612
849	217.08	8.39086	0.854433	904.675	772.083	475.296	0	0	0	0	473.169	228.602	0	765.324	0	0	912.781	1007.98	999.315	0	0	298492	306770	312628	274698	296348	306846	404759	396597	350979	312844	280744	281613	232753	274389	252534	316706	318369	325166	260138	249678	275222	283400	284248	324010	268473	271717	264446	378723
850	201.803	5.05603	0.623281	244551	235841	295942	205552	287646	274379	295557	206734	247733	0	857.099	348896	247084	307267	184856	310202	0	432405	490274	457508	388453	413077	427260	428382	249543	245966	353053	270615	412751	406044	210497	305758	174316	217722	216351	172049	418967	425806	397908	434093	426215	454726	177426	335363	180507	192849
851	255.905	4.73135	0.841618	0	0	0	0	0	0	0	0	0	0	626.823	0	0	0	0	0	249.016	178.484	3986.35	3442.56	3653.82	4349.74	3924.41	3841.13	3950.33	4686.56	5165.73	4290.31	4344.98	2754.9	4226.47	6069.62	3719.6	2126.47	2570.2	5383.79	3755.56	3423.43	1646.98	6389.44	3117.55	4992.22	1649.23	4252.23	5287.55	3635.99
852	456.218	4.61419	0.852445	0	0	0	0	0	0	0	0	0	0	0	0	0	0	0	132.13	0	0	166858	141429	154554	125580	117340	166573	339554	309009	277279	211816	184840	153325	183525	202944	194171	267449	256600	280336	154920	139721	162555	150726	116567	181339	174588	143212	182055	322046
853	310.152	8.66066	0.85452	0	0	0	0	0	0	0	0	0	0	0	0	0	0	0	0	0	0	296986	296810	273681	241925	272637	287594	220987	184592	176618	356215	336143	331336	303654	311897	313328	237153	224015	197271	304672	310888	308444	314637	300645	317818	307764	269678	308348	192830
854	267.963	8.3265	0.853442	3695.84	4128.59	5029.92	0	0	397.051	462.573	3485.26	410.708	644.623	730.466	234.496	281.196	3265.39	3208.33	3142.16	327.909	651.716	517861	451691	429683	197620	193027	227184	74941.4	109474	118873	193159	163009	201424	169986	159954	181216	111014	97121.3	95087.5	444964	492353	433070	211381	195339	225853	212972	197407	181617	105517
855	229.06	8.64246	0.854431	1912.51	153.994	1651.84	0	2286.86	316.606	1054.3	168.877	1125.16	0	0	1613.01	1529.21	622.179	669.741	850.726	1329.93	1887.84	261380	260636	294646	158677	150778	159656	48261	45241.3	44129.5	103466	110263	104953	62166.5	68744.3	76337.9	35817.8	36557.4	30461.2	263195	241352	241905	137140	168666	166738	55674.9	53193.1	50898.4	37519.2
856	154.881	6.92511	0.837933	6190.27	10295.5	8318.33	6367.34	5153.79	19348.2	12762.7	12144.2	10571.5	627.725	634.885	19692.7	17541.6	11008.4	21086.9	21191	9067.15	9550.04	409038	434472	451018	349548	321423	329884	396021	422689	369492	362216	321734	371502	292530	312141	285241	418965	391986	442170	387887	391872	404169	341397	302977	414006	292349	305631	317246	378364
857	235.076	8.10297	0.853989	193.63	0	0	0	0	0	0	0	0	0	0	0	0	0	0	0	0	0	264581	249271	223410	242938	269510	282703	417867	357278	364536	293100	300763	299504	221304	266696	258874	367407	332758	356559	175001	181790	197045	281459	257983	311852	253925	233629	231940	380550
858	423.234	5.41174	0.851978	0	0	0	0	0	438.444	0	0	0	0	0	0	0	0	0	0	0	0	73616	67486.4	77287	236485	194713	223797	199606	198292	172289	356089	337790	302956	160137	201503	187784	227713	212971	249409	47118.4	46728.6	52036.4	164661	175232	246015	141670	127337	113727	176701
859	172.023	8.21008	0.855861	0	1512.69	1659.87	0	0	0	174.747	3219.67	1191.09	0	0	0	0	302.311	4760.87	3656.83	144.289	317.923	379815	392950	414171	406304	372328	353400	440962	497483	411249	463506	454486	430616	390508	432896	470159	427643	348425	402487	394019	283920	402038	431601	389750	350849	386409	456452	453749	380631
860	125.873	7.24282	0.791802	77012.4	62352.8	77814.7	52217.1	50319.8	46782.2	77511.1	174119	177011	31521.9	84392.8	174214	61567.5	115374	0	166458	109928	0	71596.6	67416.3	82521.7	130992	124476	133102	254370	251502	262444	152402	146253	144160	172536	189802	176824	249386	269242	278828	72740.5	78972.8	56771.8	130545	119668	125297	192599	183071	178778	288041
861	125.872	10.1376	0.652883	1106.67	947.845	1276.35	4714.16	2045.76	3238.09	6914.34	4459.77	4535.35	170010	49910.3	165161	0	3022.66	3553.59	3263.19	122804	5977.75	0	4762.56	4862.62	958.505	949.523	864.618	4758.54	4061.36	4307.32	850.066	1007.07	900.883	2420.97	2349.61	2075.6	4220.17	4267.91	6102.53	2544.41	2206.53	2771.42	497.107	679.722	683.454	2132.01	2658.9	1710.32	5193.93
862	163.838	6.94069	0.796543	39357.6	48071.9	37933.9	13901.5	12716	23137.9	30613.2	36197.4	12233.5	954.574	1727.72	8810.79	13837.8	12835.6	33720.6	15681.9	74594.4	0	361619	310083	325144	298576	265002	261043	327191	369334	303000	278991	258467	264626	248915	226411	240621	228144	231230	241680	373711	366823	402130	288292	275035	320488	249772	262784	251542	327579
863	163.838	7.39743	0.735703	37852.7	38763.4	43848.5	39348.2	38503.6	26359.8	26103.8	19488.2	31795.1	0	7839.41	11837.8	12652.5	36148.4	18721.2	29202.3	52698.1	70876.7	0	0	0	49017.5	51237.8	45832.5	135679	130746	122981	51818.7	43199.2	46681.1	37163.3	45983	44422	114947	108912	112826	124254	129288	123299	133613	51815.2	55621.9	40812.7	43079.7	44816.7	140859
864	188.055	5.06712	0.850315	158.552	0	215.106	0	0	0	0	0	165.153	0	0	0	0	0	185.25	214.748	197.998	0	35656.9	35926	33388.6	23739.2	23964.4	25831.2	35021.5	35608.7	30110.7	34278.1	32979.7	34271.6	38343.9	38875.1	37988.7	45486.1	36764.7	40566.6	32012.4	32246.2	30648.4	22054.4	20137.5	26182.5	38961.5	34145.9	32703.8	33692.1
865	465.082	6.38581	0.853243	0	0	0	0	0	0	0	0	0	0	0	0	0	0	0	0	0	0	138875	126576	111624	121722	148231	146535	448219	366666	391106	198422	234465	171842	203296	241544	209723	369159	371728	385368	98246.9	107985	113007	148108	131376	180139	200041	220648	228560	408059
866	112.937	0.867923	0.851592	0	157.739	416.507	0	0	0	138.589	205.932	174.689	273.511	476.671	0	0	145.595	0	0	165.046	0	142.896	0	0	0	0	0	226.998	0	178.957	264.773	0	288.916	196.235	213.964	251.158	0	234.605	0	15027.8	16817	17195.8	0	188.026	260.489	0	221.005	0	205.649
867	205.838	0.702278	0.792389	26713.3	24099.3	21656.7	29234.7	31359.8	19739.7	27457.5	26806.6	25515.5	2500.64	72256.4	13656.9	27807.3	18177.3	19181.6	17368.2	67209.5	31856.9	70129.4	41980	54495.3	44057.6	47788.8	60802.4	81564.2	71962.6	71951.4	31020.6	26084	29749	53798.2	30819.2	32478.3	59628.1	44385.8	47026.8	40212.9	40428	37200.2	39030.6	43483	42920.9	42421.5	29309.9	32450.3	68809.9
868	205.838	0.0902681	0.791847	23505.9	21818.1	23395.8	34113.1	26941	17091	27246.1	29199.7	27942.6	293.323	1724.74	14650.7	28475.5	13929.5	14884.3	13021.3	0	13480	46910.4	48829.7	49110.2	27357.6	32292.4	26566.2	23853.6	22474.6	22039	27369	26383	24812.1	22442.7	22541.7	21369.2	16774.5	16627	17014	52132.8	47603.2	43291.5	30087.7	27056.5	30608.2	22281	21741.3	23028.7	20645.5
869	440.035	4.64252	0.851051	0	0	0	0	0	0	0	0	0	0	0	0	0	0	0	0	211.769	0	3827.54	2321.96	3887.83	11824.8	9409.57	13717.1	38069.7	29686.7	27098.5	14172.4	16964.8	14607.2	14113.2	7645.01	14725.4	19897.3	19856.3	17043.5	4519.19	2361.18	1878.84	14663.2	10742.6	13733.9	10233.1	7817.33	14811.3	30988
870	191.066	8.51926	0.854008	0	525.075	419.013	0	0	0	0	473.762	0	0	0	0	0	215.104	325.991	618.855	127.319	0	182343	180506	196931	198535	189035	209861	359860	335873	311534	261292	230948	218194	158309	200260	204224	306056	266417	289500	168939	163517	162520	195708	179219	228108	177803	187205	175281	329518
871	374.906	6.49642	0.853466	0	0	0	0	0	0	0	0	0	1496.31	141624	0	0	0	404.859	433.646	0	0	455200	419538	452021	351956	329358	352602	444279	436754	405825	444800	410915	395447	301017	330825	361866	444744	410169	429715	364036	411966	401225	353866	337608	398289	340510	389572	384458	402127
872	284.136	8.39509	0.852763	0	286.64	0	0	0	0	0	242.663	0	0	0	0	0	273.353	439.888	541.12	0	0	212587	210929	195345	166066	188850	176761	301744	273413	265641	214476	204522	189260	196319	231909	226758	243059	236108	249121	178845	165116	187900	183652	166393	213529	201105	227596	209928	275253
873	284.136	8.15174	0.849708	0	152.624	0	0	0	0	0	136.398	0	0	0	0	0	0	136.883	0	0	0	113325	115320	109346	105873	91241.1	106185	151186	146026	132849	114991	105682	111433	104292	117434	128396	132673	128906	130113	93674	98376.8	95048.1	97719.6	81009.4	111895	115465	116469	106640	140956
874	415.231	8.58116	0.854996	1527.27	1302.94	1530.04	0	0	0	184.36	2487.46	430.342	0	0	187.073	356.894	1444.92	1844.13	1869.42	325.102	610.45	227136	215247	235160	213877	207103	257579	314906	346776	297976	283230	262985	250494	201443	219152	231824	291231	270121	300661	233342	202487	196315	255908	218263	248384	193515	219546	223525	281163
875	130.992	4.44963	0.842084	1538.98	1153.69	1073.97	625.346	278.775	439.259	239.783	1135.46	1355.64	0	0	1127.99	395.022	890.878	531.312	520.982	1138.14	1130.62	4345.55	2641.63	6437.01	1549.71	744.4	1084.77	1216.26	1748.47	1286.12	1005.62	933.961	1443.02	16306.8	3994.38	12276.1	3655.15	716.749	1906.6	5319.07	5237.36	15548.9	1649.34	1294.91	1702.09	7528.87	2799.15	1702.07	5323.36
876	518.375	8.53134	0.839801	0	0	0	0	0	0	0	0	0	0	0	0	0	0	133.131	0	0	0	12586	11054.9	11626.5	28275.9	19964.9	25951.5	197573	195366	146869	55010.1	50484.1	45343.5	38745.9	61635.7	59654	148118	128867	149477	8829.28	8083.77	8827.91	25574.3	22809.1	33175.6	42902.6	44987.8	40434.4	172613
877	146.046	5.05615	0.839199	1403.78	952.58	1450.97	193.318	192.822	505.261	536.235	2458.61	561.49	794.493	0	801.477	750.861	1531.75	1617.26	2007.38	639.407	373.388	32784.9	37703.8	33623.6	21473.4	19788.9	20586.6	27954.9	30160.3	28774.8	11717.6	14094.6	14678.2	12492.3	14573	13555.7	15053.3	13392.5	14312	35914.5	35998.5	33184.6	23633.8	18256.5	23437.1	16894.8	11545.9	17007.7	30940.3
878	174.039	5.24741	0.834865	986.019	725.551	999.616	147.885	157.371	1778.5	951.646	1462.76	830.958	0	681.159	472.577	923.902	1419.91	1441.59	1360.57	458.728	253.38	63070.7	56029.9	63223.3	34483.3	36359.2	32868.8	50529.4	51977.9	47672	25290.7	27094.6	20402.6	22689.7	27793.9	25411.3	31696.7	33088.2	26519.1	55427.4	57851.3	54052.2	33110.1	30204.7	38543.3	32268.3	26505.7	27186.2	46644.2
879	174.039	5.67813	0.836256	168.028	178.585	263.535	0	174.923	309.097	242.722	459.048	167.683	595.738	0	0	0	184.087	0	255.572	184.612	0	14778.5	15027.3	19246.5	10590.1	8288.91	10758.6	18593.1	15059.5	13382.8	11042.2	12499.8	11054.7	10561.9	12071.7	9352.26	15066.6	15528.3	14234.3	17219	18424.8	19859.1	10162.8	9809.66	11845.3	13641.5	12655.7	12108.8	16835.5
880	145.062	8.33235	0.85322	198.579	0	0	0	0	0	0	0	0	1048.53	0	0	0	107.881	138.531	141.69	0	0	219981	194963	233114	181895	161361	175574	267898	234891	256105	194049	201782	177341	181371	189796	220889	237260	192180	224798	193141	165518	200285	189887	163968	227013	210316	199400	193141	239566
881	145.062	8.1919	0.841504	143.654	0	184.552	0	0	225.535	0	0	0	617.251	0	0	244.384	128.082	0	0	0	170.009	3819.19	2725.74	2574.2	9613.91	8723.56	10445.5	18418.8	2432.83	3363.92	16737.6	14168.8	13073.5	11072.5	12688	12817.1	21900.9	23948	18913.9	187670	184550	218620	101084	90019	127043	118948	143621	139616	121292
882	224.803	3.82682	0.780127	26149.2	28220	27379.9	37292.9	37546.4	14001.6	16091.2	20636.9	19300.9	73677.1	14712.6	7954.19	7957.97	17591.6	18481.5	18387.6	17243.2	12955.3	29399.7	32975.1	32455.4	23719.3	22011.3	20115.7	20189.2	16752.4	18351.8	14610.8	18545.8	19119.5	9142.1	9617.25	10569.9	18977.1	20833	20369.7	34204	31895.3	34397.6	19042.7	23918.3	21143.8	13168.3	12388.3	12559.5	25224.7
883	224.803	4.31643	0.76857	8862.62	12482.8	11199.1	12143	11743.4	7695	7857.85	9973.68	9790.85	11339.4	2512.63	5262.1	6690.03	8483.46	8375.91	8221.46	3193.37	0	36008.4	36900.4	31082.6	19153.8	18910	19586.3	14819.3	15875.9	14243.7	17665.7	18319.6	20126.3	15550.4	14988.4	13516.3	0	12935.9	14266.4	27285.3	29502.1	36047.9	21020.9	19953.3	19036.3	11913.8	14381.8	12813.9	13799.4
884	94.9171	8.64002	0.853248	8474.88	10857.2	11964.1	12725.7	11257	22647.8	30139.9	53729.1	48235.3	29249.5	53029.9	19096.7	29915.4	39987.1	45887.9	54624	40606.7	49733.6	3504.04	1758.91	2607.31	1293.33	397.988	1003.6	13892.6	20232.8	20198.5	1188.64	1438.82	1390.58	3551.5	2733.41	3318.56	26258.4	35383.8	27869.1	200.642	311.125	323.95	871.376	125.177	143.826	5975.27	7198.85	6189.11	33141.5
885	278.157	5.91766	0.853236	0	0	180.148	0	0	0	0	0	0	0	0	0	0	0	0	0	0	0	411982	456428	371828	333836	350375	372092	522563	533872	477100	418876	432424	425748	320502	380269	311438	425156	438135	453792	272112	251014	249956	341020	293894	395816	305106	288292	305604	495254
886	341.044	4.49852	0.848209	0	0	0	0	0	0	0	0	0	0	0	0	0	0	0	0	0	0	192830	194643	195685	181131	153704	191304	257888	270953	216227	212640	204952	212298	197118	212636	208301	273273	279556	262561	141595	143230	150699	186359	127307	216964	201894	180434	194254	300836
887	356.183	7.92029	0.845796	686.551	208.487	170.296	0	0	0	0	140.134	164.285	0	0	0	0	675.946	184.737	410.764	305.442	0	392330	371492	357720	324292	286611	268763	489750	417222	429622	388956	321703	378430	312216	345570	348503	442352	400083	394400	361092	319934	300220	341377	299524	351619	293278	336206	298285	425216
888	253.999	7.45365	0.854551	0	567.832	600.135	0	0	0	0	415.026	0	0	0	0	0	780.024	783.883	565.318	0	0	369974	367564	386733	197581	200328	219202	133414	131649	136368	190408	201328	203702	148717	162901	178134	116690	122106	135939	389710	407384	391947	234516	188931	260730	162034	181466	175467	161106
889	128.059	4.64136	0.851462	0	0	0	0	0	0	0	0	0	0	0	0	0	0	0	0	0	0	22136.4	19413.7	28131	14829.9	18073.3	18512.3	21839.7	20703.9	30252.8	18432.6	19243.6	20211.1	9232.94	16921.6	10477.4	22248.4	18634.2	17492.3	20695.8	16180.3	22740.6	22389.6	19043.4	9539.23	11850.5	10028.9	9559.08	22773.6
890	207.836	0.701164	0.78838	27816.5	26883.2	29339.4	26923.6	27807.7	24404	28527.3	24845.2	20935.5	1593.52	8842.21	14260.8	20639.8	18707.1	15936.5	18014	62118	29492.2	62657.8	47998.2	54746.8	48572.4	43450.1	58566.6	80354.7	70669.2	66507.3	30582.2	26976	25445.9	45333.3	31919.2	30381.8	54596.2	40956.5	44825.1	39618.4	40365.1	38128.1	36045.6	39849.2	40651.3	29224.9	32823.5	32887.9	63844.7
891	207.836	0.0904495	0.791399	22964.4	23527.3	20417.2	28945	27030.2	19211.5	26071.3	29157.2	27246.4	148.903	1686.5	12009.4	27744.5	15017.5	16993.8	12334.2	0	12392.3	41860.7	45115.2	45023.8	25491.1	31809	31116.2	21340	22240	21091.1	23218.2	24180.4	24925.6	22447	21467.8	20050.1	16182.8	15622.7	16405.4	48702	41603.7	42665.9	30087.8	24920	30624.2	18836.3	20821.1	20953.6	24721.7
892	309.109	8.17534	0.853821	0	308.316	140.712	0	0	0	0	0	0	0	0	0	0	0	0	170.118	0	139.46	118064	130404	132742	121243	107886	117647	200552	183620	176404	154932	150189	144141	122705	140929	138675	181030	168173	174130	116520	114822	117590	128913	100122	139011	139440	143714	142692	178617
893	315.048	4.50383	0.848063	0	158.513	0	0	0	0	0	0	0	0	0	0	305.871	0	0	217.536	173.991	0	522103	572224	550644	295917	269022	300972	172368	189522	173776	267579	268418	274470	252416	224488	256833	168721	166841	151701	380002	383248	412904	277822	229853	305932	269999	240377	257012	198902
894	114.055	7.62667	0.831696	1366.22	1218.28	1723.32	508.712	246.558	595.976	841.894	2072.98	1525.17	866.895	0	0	288.842	4417.36	3890.95	4853.41	2422.43	2258.72	558638	502574	513456	268725	254880	260082	166657	157838	129646	268172	301131	281323	199631	241889	185536	108849	104600	113161	473103	437622	386354	276359	242132	289264	195408	205219	227175	158163
895	246.116	8.19948	0.852597	0	0	0	0	0	0	0	0	0	0	0	0	0	0	263.141	160.787	139.088	0	105898	99759.1	106108	109794	103560	97343.7	196460	181625	134596	131138	125850	122371	106053	124692	124442	180504	151211	159714	95951.4	97466.8	97989.5	89668.1	88443.3	124233	110203	113113	114569	171137
896	246.117	8.1004	0.844112	168.148	0	0	0	0	0	0	0	0	0	0	0	0	0	176.792	0	0	0	41414.8	36577.6	39291	39966.4	35468.5	41582.1	46818.2	42949	45364.4	36673.8	40039	39352	29026.9	29743.8	29588	40968.3	38626.7	40272.2	27265.9	25533	31780.7	40905.3	40218.2	50326.3	30314.2	28938.6	31062.7	39940.4
897	243.155	8.65004	0.853112	125.456	0	0	0	0	0	0	0	0	0	0	189.469	0	138.767	220.239	133.863	0	0	168294	163691	167278	169130	158771	166077	262305	236765	225022	197888	188828	193756	163740	195947	184366	220092	202950	197328	148445	137313	142876	154628	154025	191241	164885	151424	166162	249559
898	238.024	7.45228	0.853575	0	0	0	0	0	0	0	0	0	0	0	0	0	0	0	451.595	0	0	226607	209510	215940	188494	171601	207297	332578	329723	288726	250565	234708	223968	165400	187936	185385	314062	263451	315097	200699	203291	197417	216764	169940	270350	164142	182108	181481	336355
899	116.007	4.37123	0.851865	0	0	0	0	0	0	0	0	0	940.001	938.507	0	0	0	190.266	0	141.077	135.287	1451.03	913.561	698.097	1252.88	407.529	845.915	1140.7	926.71	1287.06	1048.27	829.982	782.274	1154.9	1283.54	1787.31	1562.16	1460.31	1062.08	601.978	1108.24	831.076	601.314	960.188	1126.4	603.546	1538.93	1251.26	2298.39
900	319.079	6.38352	0.852539	0	0	0	0	0	0	0	0	0	0	0	0	0	0	0	0	0	0	515455	511618	539861	291529	322012	344625	296269	272295	309416	391105	385034	306449	305844	287533	296974	252782	263415	253285	420325	463720	441517	310250	305811	327309	261299	271874	295324	272110
901	261.959	4.75905	0.853552	0	0	0	0	0	0	0	0	0	0	0	0	0	149.172	0	0	0	163.798	349319	354683	350656	318895	309100	350948	513622	543119	440106	478046	409325	389764	394488	434535	401494	464360	455232	430996	273211	266884	272428	311516	267504	364396	298248	278893	267799	417162
902	320.172	8.50741	0.855474	366.515	839.54	593.882	0	0	0	0	985.388	130.859	1133.15	0	0	0	555.714	932.489	1154.85	0	161.395	283357	307594	288394	313021	242754	255370	356872	406624	320550	337554	317629	325842	286806	331550	294259	351225	317461	319044	234658	238761	266926	252664	294054	315801	312688	311851	304902	363410
903	128.008	4.64018	0.833578	0	0	0	0	0	0	0	200.033	0	0	0	0	0	1051.37	960.315	1992.71	194.807	671.34	630365	683056	512141	606926	457561	450178	684484	530961	658394	651490	666035	512879	427541	433412	442571	651532	605350	670761	498806	540874	602213	525469	533149	518795	470206	424461	447403	619950
904	259.985	7.61283	0.852278	0	0	500.199	0	0	0	0	588.961	0	0	0	417.683	0	892.436	1525.25	703.738	367.162	0	195636	170200	169198	322395	304753	296826	465408	467007	425652	345862	364108	360640	332116	351666	310930	472700	462034	497600	158951	155150	172183	317564	299610	330881	354047	328674	307083	452115
905	436.954	8.6313	0.851235	0	0	0	0	0	0	0	0	0	0	0	0	0	0	0	299.937	0	0	0	0	0	0	0	0	10833.4	11256	10538.8	520.516	940.157	218.362	2153.61	2434.8	3642.33	11419.5	10403.7	10422.5	0	0	0	158.829	0	0	4374.97	3416.27	4227.31	11583.6
906	380.183	7.91716	0.853011	0	0	0	0	0	0	0	0	0	0	0	0	0	328.46	0	397.754	0	142.237	326764	314830	284845	315112	271081	302825	437672	393641	373280	378894	327042	353437	270179	313050	300594	367362	350834	359771	279698	285032	237923	317113	267220	346247	271231	274904	240598	360108
907	247.808	4.56155	0.828963	162777	150248	141806	155975	156662	54861.3	59553.5	60525.3	60257.9	202134	62510.1	39764.8	31394.1	43673.2	57956	51244.1	41508.8	37978.2	57005.1	58574.7	71679.5	89353.7	83184.5	79971.9	37486.4	46918.4	42193.7	63483.5	73317.4	70381.2	40003	39585.4	41075.9	36688.2	37916.8	38783.1	62330.5	43844.7	46672.7	79053.4	76508.7	64667.3	49161.7	44154.4	42389	45921.4
908	233.97	4.75605	0.853975	0	0	0	0	0	0	0	0	0	0	0	0	0	0	0	0	0	0	118584	105831	110983	181249	189971	215577	493986	507609	403249	306585	251365	261677	261861	325435	290276	503295	490534	447398	90767.3	74286.2	68969	161127	148529	198260	214882	194741	194585	401551
909	167.836	2.33884	0.779647	7108.53	7267.11	7319.81	7773.71	7508.75	6400.81	10147.5	13812.7	14835.9	0	0	3346.33	5129.27	12760.9	12510.7	11182.6	14519.4	18137.7	11120	10766.1	10377.9	29792.6	30907.8	27307	50524.6	49965.8	49449.1	40980.4	35286.6	35787.6	29671	31106.7	30638.7	57484.3	61664	55174.5	10602.5	9386.4	9933.43	31469.8	29047.5	34903.1	31750.2	28965.8	30123.5	57576.3
910	167.836	0.561085	0.822098	4937.36	5278.69	5603.45	4096.62	4481.09	3054.94	2735.48	5459.82	3660.93	0	201.499	1891.37	2453.29	4015.12	3815.14	3648.17	0	6024.75	76278.4	66033.6	62462.6	134815	156876	143145	184142	171318	174383	174249	144770	137318	123651	139435	141111	203865	182305	184865	49313.5	44038.7	40880.6	141216	121186	148199	135668	124744	124521	185592
911	167.836	1.72595	0.680889	6962.64	8478.86	8207.33	8344.89	7740.23	7355.61	8757.11	13179.5	13320.6	0	0	3676.43	4594.09	12646	11662.1	10718.7	14034.5	17359.7	7039.96	7106.09	6118.81	24671.2	23268.8	21795.6	55172.6	51305.4	50527.7	33889.9	29463.7	27925.1	30845.2	42443.8	33021.7	56584.1	54544.4	58389.7	6181.66	6429.6	7336.46	21827.1	22250.4	25612	30741.8	28012.9	32155.6	52088.7
912	167.836	1.42128	0.703082	6457.28	6580.58	6836.15	7089.91	6187.54	4892.99	6431.82	10539.3	9961.99	0	0	2107.39	3983.01	8449.14	8693.37	7524.44	10669.8	12822.2	7236.15	6438.64	7394.77	20640.4	19945.9	19840.5	41979.4	40948.1	39323.8	30588.3	26661	28041.4	30825.4	32138.4	28284.2	47738.5	41985.9	46761.7	6538.31	6007.6	6528.87	17893.9	17780.8	22521	27466.3	26737.7	25858.1	40076.9
913	167.836	0.890551	0.740594	14795.9	16218	16303.7	14235.3	12229.9	7634.22	11346.9	11166.1	16055	11163.5	8231.87	3668.34	6561.08	14462	9629.45	10862.2	13688.3	14839.3	15712.3	18347.5	13544.6	21174.8	20609.7	24518.1	35376.2	26370.8	23799.5	35017.1	29832.7	30363.1	28684.5	28683.3	28700	42259.5	26834.7	30186.5	17807.7	17912.7	14508.4	24642.6	17613.7	23748.3	26378.3	24618	27084.9	26122.1
914	263.078	4.60123	0.852324	0	0	0	0	0	0	0	0	0	0	576.19	0	0	0	0	401.83	0	0	323559	307148	306464	255576	239936	264440	233060	191502	256141	225116	225594	218772	273298	217883	247994	263418	253584	215131	327860	319359	353889	274236	290386	244008	307470	293212	305660	220206
915	211.994	4.77069	0.841928	896.24	267.476	490.385	157.346	154.545	595.087	470.985	1342.33	1141.72	0	0	783.614	366.195	4683.79	3209	9520.47	2920.68	2936.94	483042	477843	512094	426629	438492	460775	306020	328222	316192	440226	431815	428404	328697	330636	307686	335058	333655	332852	474377	492901	488099	457839	441306	431296	357600	371978	347251	298868
916	294.154	6.19528	0.853005	0	0	0	0	0	0	0	0	0	0	0	0	0	0	0	194.712	0	0	297582	301430	311726	270225	230961	266459	428077	416843	358649	340597	350183	352428	231400	290638	286993	409000	390332	359119	248793	263710	240644	253582	230186	290200	291437	294901	277546	414580
917	342.141	8.53247	0.855107	0	451.37	190.259	0	0	0	130.37	383.036	0	0	0	0	0	140.722	251.194	230.132	0	0	327356	307838	304379	185628	193434	182816	162254	162697	151972	228563	193750	219638	210084	246323	228364	129925	96352.2	132094	264280	280482	254718	194999	206154	154289	219514	206082	194790	125788
918	174.107	8.6014	0.85364	2520.81	869.714	1126.42	0	0	0	0	1867.83	0	658.612	0	0	0	1594.14	688.485	1917.88	228.047	0	300324	291571	316196	306976	292464	331200	356384	320334	309651	325438	287154	300824	210107	244653	233444	302160	252728	290040	258845	266163	272141	322187	278217	344441	242628	254565	241204	311796
919	346.159	8.22807	0.843302	399.28	146.379	219.094	0	0	0	0	207.506	0	0	0	0	275.804	421.667	348.409	157.18	0	136.122	224344	191798	205106	210773	190010	204434	300915	271385	266549	240636	228463	204099	200840	204424	217583	256162	242894	237614	179880	151905	172027	214175	176146	235469	218011	220170	204670	278926
920	212.838	6.91758	0.843795	1762.75	686.188	2416.31	590.321	606.084	4235.77	3460.64	3811.87	1795.96	0	0	3167.27	4894.57	3639.79	10652	9170.13	2257.44	2880.2	375253	361542	359323	268354	233108	261683	331502	260714	289168	317821	303349	312913	212584	298425	222468	341920	357051	330028	301948	303738	313396	255104	210346	301781	264538	233207	248378	308919
921	313.13	5.91754	0.852877	0	0	0	0	0	0	230.05	0	0	0	0	0	0	0	0	0	0	0	465385	472688	353482	284817	315140	318161	240793	239047	210461	372232	392981	382580	214331	246348	219380	237351	219493	239019	286090	278613	283675	280723	260237	345569	200412	175488	201521	215386
922	380.715	4.69252	0.78962	194740	214800	225685	250887	195599	206529	160627	111013	141378	27204.7	10957.6	93489.6	77151.9	104980	144513	121682	78146.9	104238	333141	387995	329913	376446	415526	412666	391003	367938	361767	503851	424097	400741	331349	383950	371400	363119	379270	363217	445373	400790	391899	417654	392166	393949	334236	322204	366470	357726
923	328.754	6.90501	0.851767	0	0	0	277.856	314.266	638.511	0	0	486.763	0	0	0	0	344.083	4129.55	1702.42	710.798	498.315	266649	204575	198759	126958	115702	120294	289900	257440	222217	167733	160799	185318	146418	181246	137049	267552	286092	245161	158224	170558	156034	116176	117446	177826	178605	160774	155117	249918
924	279.135	6.46053	0.841954	0	0	0	0	0	0	0	0	0	0	0	0	0	596.628	0	329.375	0	264.339	421699	483214	518671	396928	406091	394434	432934	500421	459900	440641	481699	461051	328047	376058	379957	438336	500282	436156	405892	432412	412792	423923	355973	378906	360976	361167	392220	452586
925	188.936	4.37011	0.852563	0	0	0	0	0	314.893	0	0	229.959	0	0	0	268.678	0	135.738	0	0	199.103	5295.21	4800.88	4771.49	2539.8	1685.39	3050.99	1336.47	1180.8	668.148	2498.93	2990.67	2574.56	2189.9	2647.18	2570.72	1437.16	987.102	1154.82	4685.66	4011.24	2247.45	2755.12	2884.74	4184.69	2832.43	2689.72	2435.93	1295.89
926	275.063	8.061	0.853831	0	0	0	0	0	0	0	0	0	0	0	0	0	0	0	0	0	0	246312	260738	292066	251548	242632	228932	316344	339742	263887	288151	235160	268351	148468	232995	211997	303514	315249	280782	247046	272214	263556	229186	226263	266161	213414	199723	184952	335827
927	368.031	6.72734	0.852718	0	0	0	0	0	0	0	0	0	0	0	0	0	0	0	0	0	0	70758.5	68041.6	76685.4	89773.3	92364.8	77138.3	215176	215519	173547	121638	128444	117694	67564.2	66090.1	85738.1	223700	209541	226414	56204.6	61445.2	64472.4	97454.5	68260.6	127151	71675.1	81106.4	66804.8	237909
928	228.797	7.55263	0.736013	0	29790.9	0	42116.6	33792	6657.92	7204.66	0	0	1800.82	1128.41	657.046	12784.5	0	0	0	0	15729.3	27915	30737.5	27957.3	29840.8	26517.5	34487.3	77609.8	70758	75732	37853.9	31337.8	29766.7	27489.6	28386.6	29257.4	66672.6	67143.7	63295.7	26365	22088.2	23484.6	33226.1	29877.3	32605.6	29344.1	35333.9	30038	71388.8
929	228.797	7.30068	0.701448	36040.2	36804.5	29205.9	0	33500.1	10126.2	0	16548.2	0	40872.8	0	721.103	9879.78	8203.67	0	7066.74	27293.1	0	18468.5	19583.2	22149	27510.7	25806	29661.2	39592.1	42841.4	36774.5	28326.1	22129	23827	22709.7	15387	20927.8	39719.9	45348.1	37626.4	23242	17262.1	23080.5	31188.8	29647.4	27512.6	23335.5	21168.9	25826	53668
930	294.156	8.53121	0.853179	0	0	115.684	0	0	0	0	0	0	0	0	0	0	0	0	0	0	0	62334.9	54106.8	58859.1	51143.2	44557.7	52865.6	161210	161795	110446	76930.6	65150.7	63316.9	53243.3	66332.9	72547.9	159536	122900	163200	47640.6	50447.5	44021.1	50757.4	51704.6	54704	61730.7	60122.2	58062.2	133433
931	348.189	6.12676	0.851895	0	0	0	0	0	0	0	0	0	0	0	0	0	175.536	0	0	0	0	308761	317109	341553	274797	283228	294822	475402	452091	437799	278171	244193	246027	230726	255637	228618	330487	327050	320143	287813	259530	282349	304434	232595	322445	211395	197822	218399	453002
932	315.203	8.62882	0.853746	0	120.526	0	0	0	0	0	0	0	0	0	0	0	0	0	0	0	0	218091	192510	218395	243260	230284	234525	286422	276677	221312	242253	235671	218135	175826	199044	215252	180912	178822	166887	162166	152676	154658	214770	203887	287896	175259	160668	156544	228813
933	119.035	2.72342	0.79555	175.517	151.102	189.223	125.53	0	173.686	170.105	206.124	133.277	233.385	212.453	395.708	182.483	554.982	202.017	185.85	157.68	181.745	290533	278915	303170	211062	205759	211662	214511	217900	189090	255495	245216	243772	230077	262596	253510	232314	217457	237921	277103	284228	308670	221343	196695	251118	259289	247216	272767	210576
934	379.079	7.56815	0.849128	0	0	0	0	0	0	0	374.296	0	0	0	0	0	0	0	0	0	0	440505	445060	485116	197225	163850	161194	221477	216281	178654	189283	223629	209588	174847	174801	154849	197956	186435	192596	395427	415152	382827	179865	154457	189765	166869	186518	182930	179634
935	170.023	4.7643	0.852671	0	0	0	0	0	0	0	0	0	0	0	413.459	0	143.139	0	0	165.86	0	530673	482794	503797	229479	268205	268552	178508	178497	139326	298586	292581	276023	175540	204728	190669	170005	168858	167175	420975	417857	372432	252804	224408	265923	139050	127710	119231	146466
936	311.099	5.82264	0.833214	0	0	0	0	0	0	0	0	0	0	0	0	0	292.304	205.481	192.933	0	0	351586	357072	408849	369026	337805	378550	334854	307380	298158	375534	396572	381858	252258	270021	271156	289338	282465	296776	280021	298649	276014	335756	319181	315184	241105	236642	244942	285950
937	311.099	5.9506	0.827113	0	0	0	0	0	0	0	0	0	0	0	0	0	0	275.386	0	0	0	387656	410017	0	0	287279	0	391118	368190	292979	0	333125	335266	299372	335833	291518	358110	336214	340249	329717	354739	368968	256804	0	0	321902	317973	260542	313947
938	203.963	4.77501	0.843355	251.82	270.591	211.262	0	0	0	254.416	546.639	769.084	0	0	0	371.397	2051.71	830.543	3589.26	739.216	2099.88	527505	487959	480860	257240	274096	267222	137406	149130	143040	259949	273102	265531	201576	219265	200064	153073	160915	159125	470283	460993	472306	278088	276733	255057	233672	232177	224518	143699
939	130.875	8.63511	0.853016	2101.88	3150.8	3950.08	6606.78	6248	57543	75506.3	145405	124848	58064.1	99346.8	51699	78847.9	120316	134709	140089	123151	167704	411.05	237.702	249.067	150.213	523.25	0	14997	24576.9	26988.5	233.083	0	198.404	1511.22	1706.37	1323.7	29788.2	44402.7	35862.6	123.706	0	160.701	0	0	0	6282.77	5529.4	6415.82	41729.7
940	305.083	5.67241	0.853366	0	0	0	0	0	0	0	0	0	0	0	0	0	0	0	194.67	0	0	498902	479911	488555	239527	249487	225241	221708	215774	195103	255882	241371	234755	231241	254784	238267	196884	170431	171418	372661	391626	355036	231696	213869	242389	239804	259888	221786	182985
941	271.08	6.28047	0.85362	263.901	321.064	478.231	425.832	316.871	0	320.646	364.735	402.842	0	0	0	0	496.38	472.44	334.719	383.102	867.054	455006	479164	369552	338620	301913	320304	396161	388170	360737	364635	404938	355140	317770	314729	356015	356438	322973	329763	419961	416207	452022	317325	300979	351502	368327	328679	344505	360728
942	170.87	5.09059	0.509853	8801.02	0	0	11248.1	9834.27	7309.07	9865.25	7460.56	7707.52	0	32068.2	7030.72	9905.42	7139.99	0	6234.65	0	0	0	4981.18	3436.31	7246.73	0	8622.66	4654.62	0	5580.29	0	7972.69	5822.6	4135.69	0	3210.18	0	0	5184.96	4272.5	2897.16	4545.48	7448.36	0	0	4580.99	3244.44	3744.21	3729.58
943	170.87	4.94925	0.627658	6918.4	9427.74	7953.21	9919.89	8391.95	6351.8	6781.73	6201.08	7882.37	69110.5	24887.8	5876.28	8015.53	6164.15	5942.44	5363.94	132343	40750.9	4579.52	0	5200.56	8953.6	6476.15	7049.02	3988.7	3109.26	3796.57	7758.23	5408.1	2833.82	2741.05	3096.19	0	0	4829.23	0	4068.88	2590.31	2501.45	7027.29	7425.06	6835.19	0	3181.81	3207.41	2114.17
944	170.869	4.07431	0.534079	2959	3747.19	3859.92	3104.28	3847.68	4363.23	3465.93	4075.69	4137.61	15494.4	8107.06	3830.39	6980.27	2500.19	2836.94	2962.86	0	14433.6	4306.42	5201.34	4643.61	3582.91	3678.86	4165.02	0	2796.5	3036.97	3814.47	3415.66	2278.21	2702.25	2459.88	0	2301.49	2174.04	1796.9	2788.57	2911.39	3331.12	4898.42	4989.43	4131.73	3772.89	3503.23	2558.31	2973.17
945	130.957	7.98082	0.544441	0	0	0	0	0	0	0	0	0	0	0	0	0	0	0	0	0	16673.7	0	0	0	0	25451.1	0	0	14861.4	111251	0	25131.3	0	0	0	0	122352	0	141302	0	0	357402	217288	0	0	0	23357.4	0	115599
946	535.294	8.50775	0.853981	0	0	0	0	0	0	0	0	0	0	0	0	0	0	0	0	0	0	1673.72	3758.38	1956.64	7531.81	4363.43	4720.86	47551	63988.4	27262.3	11428.2	11501.7	7966.67	5233.86	5362.66	8692.42	50624.9	29417.8	44477.1	2314.75	1592.87	1707.69	5876.1	3491.76	10829.9	3684.2	6352.59	7540.44	44350.8
947	204.107	8.0637	0.853054	0	0	0	0	0	0	0	0	0	0	0	0	0	0	0	0	0	0	139479	142907	161398	145981	136828	150946	247472	250171	206747	204112	193470	186973	152558	187770	177233	238023	222986	232417	122837	121172	121048	152665	132612	182380	157467	167373	153716	235728
948	204.107	8.23553	0.849414	0	0	0	0	0	0	0	0	0	0	0	0	0	0	107.479	0	0	0	86181.9	77222.8	79325.2	71732.9	72940.1	75868.6	153021	135826	125373	102002	98895	85650.1	85937.8	96452.6	94394.4	133632	120950	129432	58683.3	61752.2	62547.2	78886.3	65389.2	95132	85762	82904.7	90637.5	133215
949	462.031	4.65627	0.852567	0	0	0	0	0	0	0	0	159.051	0	0	0	0	155.302	0	0	0	0	420512	470920	414374	225458	236418	247203	133876	121292	137464	240646	237768	215036	205693	217068	200990	100445	112072	115434	354682	320786	339935	193004	206201	210443	226808	201993	202201	125584
950	102.931	1.62454	0.671723	93798.8	97766.1	90863.4	83060.4	88099.4	92398.9	111426	0	0	40139.6	92964.9	71094.5	88400.6	105964	103982	110882	94065.9	94414.8	101666	96204.2	94513.3	100589	98564.1	102134	117487	115444	119385	106656	104868	107139	90615	92907.1	93536.9	124974	120649	120102	96492.4	93495.8	90630	104030	95302.5	97367.1	95878.8	86906.7	97563.6	119220
951	230.064	4.04468	0.840835	240.079	261.44	206.854	190.942	223.062	0	0	190.804	176.392	0	610.356	0	232.541	0	0	0	158.327	0	274412	274076	265153	333858	312160	311816	490643	428668	421347	320525	301121	296756	197075	228968	219140	394848	346815	360144	220056	227040	240718	321833	257661	316050	224504	216121	241418	440765
952	266.135	5.67135	0.853723	0	0	0	0	0	0	0	0	0	0	0	0	0	0	0	0	0	0	477277	431908	436076	294836	305324	291095	286221	271943	245322	358764	308044	317189	226757	257424	253096	291864	265161	297242	391281	359555	347188	283504	274466	361462	225980	236673	239076	260801
953	216.141	6.03306	0.852134	0	0	0	0	0	0	0	209.182	0	0	0	0	0	0	0	0	202.784	193.912	231503	189260	212571	164788	154350	161504	259950	283828	241852	212435	201626	197319	186536	204679	194607	284096	254007	270378	184716	155237	187211	139940	156466	171271	190117	210080	206168	285742
954	195.836	7.03625	0.850408	3949.74	5019.87	3428.58	2462.95	2332.54	986.982	1693.81	2907.26	4124.9	0	967.186	933.347	2708.98	3834.37	2297.43	2408.05	2219.86	2294.36	7087.62	6429.25	10480.9	7586.51	4952.25	7326.12	5229.56	5147.71	6905.08	11212.1	7268.8	7220.58	7962.07	5373.94	5892.83	3156.59	10793.2	8163.43	3777.88	23152	6017.61	7073.35	4673.02	8575.17	6307.74	8505.66	6088.87	5484.15
955	195.836	7.55265	0.837552	1347.8	2110.7	2941.67	1349.38	1643.43	3242.58	1967.76	2029.28	1623.6	5661.94	5489.33	2770.03	2497.77	1068.18	3058.03	2129.98	706.87	1838.75	4698.9	2763.02	4415.39	3134.94	2141.27	6857.53	748.206	1474.37	761.541	3423.57	3873.45	1657.02	3240.12	2405.55	2323.89	1265.15	516.396	974.83	3844.29	1833.14	2879.91	3257.99	2825.65	2000.63	13574.6	2221.57	3008.69	1166.66
956	384.137	7.37648	0.853567	0	0	0	356.03	0	0	0	0	0	0	0	0	0	0	0	0	0	0	324497	330353	354525	357386	341926	357699	381927	377723	289676	430719	378318	345351	222312	280080	289417	334827	345382	373627	249395	278812	292681	363921	291023	436773	231229	251369	219182	337793
957	249.087	4.13567	0.844567	0	0	0	0	0	0	0	0	0	0	0	0	0	147.533	0	0	151.982	0	190546	183114	173880	184495	168442	176042	353342	341320	319893	196946	193762	198461	185625	209270	190489	273323	299085	314342	135797	139281	155753	180884	172900	206802	176012	196301	198617	337013
958	190.928	4.30379	0.678565	24335	24734.9	25656.5	26232.8	27565.5	73394.6	69399.7	39045.6	38702	414786	106146	33028.1	57583.1	33939.7	29483.5	27119	660723	160899	14941.7	14988	14240.7	22340.8	25905.5	24142.3	29195.9	29899.3	30265.5	20761.3	18922	20913.5	16201.3	14893.1	16890.9	26255.3	25706.7	24377.8	13240.1	12728.5	13255.2	22834.9	25621.9	26475.1	16226.3	15282.8	17237.8	27871.8
959	190.927	3.99371	0.603663	0	0	15970.5	19576	18559	68800.8	61359.2	0	33199.6	0	80900.6	32018.5	56695.2	0	0	19221.7	0	0	0	0	13428	0	24236.4	0	28159.9	0	28718.3	18502	0	0	16113.4	15154.4	15767.3	0	0	0	13410	0	13859	0	0	0	0	14115.8	0	0
960	190.927	3.67456	0.560218	11835.5	13577	0	14024	0	62200.2	0	0	0	0	69619.4	22543.6	47210.7	15052.8	13089.5	0	0	0	15280.2	14857.1	13432.9	13887.6	15872.8	15528.3	23842.2	20780	19820.7	0	14026.3	0	13681.3	12321	13235.6	14444.8	14080.5	13528.7	16143.6	14798.7	14294.5	0	15171.7	15872	15628.4	13538.5	13675	0
961	159.077	8.21785	0.854358	111.017	143.25	129.395	189.073	127.261	0	0	142.109	132.388	0	0	0	0	259.327	259.055	0	0	136.712	126756	107585	112028	121524	122698	128324	268760	255404	214282	172856	159070	156470	127638	169535	154036	219144	211099	224991	86798.9	91505.2	98124.2	119699	113327	147961	146920	146020	145976	232904
962	252.776	7.13584	0.720955	17865.6	18792.8	14925.5	29354.7	0	16340.2	18049.4	21035.5	18594.2	1119.18	5774.67	894.773	853.683	24052.5	18816.4	16811.1	82775	72981	42654.2	46142.8	42674.4	54054.1	50705.6	53054.1	55563.7	52813.2	57213.5	39448.4	38684	38291.4	31828.7	31764	28737.5	39947	36629.1	32723.8	48025.7	42677.5	50882.8	45011.6	58494.5	60996.2	33046.1	33141	35624.9	43399.3
963	135.921	5.1777	0.820692	118684	124639	113122	144718	140543	105440	97237.7	65833.9	71161.4	649.643	0	92266.8	147774	65769.2	67422.8	67365.8	52938	64911.4	443543	267459	281995	115367	108943	104133	48531.6	48482.2	44511.4	106560	93805.4	107464	79789.9	80181.4	80243	47647.1	51713.6	48469.2	452349	439259	457495	102023	99895	98505.4	75366.2	85775.1	80240.8	44285.7
964	135.921	5.53627	0.567834	14400.4	14950.5	13593.5	18210.3	17204.3	10262.5	8010.05	6164.17	6383.64	0	0	9896.93	17341.9	0	6263.11	5016.61	5261.12	0	49047.4	51113	48812.4	12893.7	11384.4	10894.6	4285.55	3785.19	5397.25	12517.1	12594.7	11458.8	9308.61	10036.2	9917.56	4635.62	5564.76	4153.33	48202.7	46260.3	54504	11870.3	10880.9	9662.43	11244.1	8565.17	10026.6	4802.44
965	230.085	4.44653	0.840937	0	0	0	0	0	0	0	0	0	0	0	0	0	0	0	0	0	0	250524	249467	246366	203685	206348	209241	343372	330718	304493	229862	211582	230036	212039	236463	233960	293436	291835	278059	195843	196316	201784	198664	175966	202608	229904	217684	216610	328144
966	230.085	4.28753	0.825993	0	0	0	0	0	0	0	0	0	0	0	0	0	0	0	0	0	0	35940.1	37744.4	35370.1	30341.2	32050.2	29782.2	46840.2	42852.7	36396.3	32424.9	32369.4	34440.8	32109	32917.6	33187.8	37135.1	39576.9	40219.3	26752.6	27821.7	27865	28282.3	26810.6	33159.2	28785.2	34311.6	27246.6	39029.8
967	387.234	8.55464	0.853949	136.042	0	226.168	0	0	0	163.72	938.195	0	0	0	0	0	546.126	394.161	896.407	201.106	129.458	203486	162105	191648	161769	164096	176176	254760	230357	233329	253230	230115	219818	162715	215082	211748	243067	226477	204688	157107	156126	170278	191307	153065	194223	176668	191915	186855	185202
968	333.03	6.25185	0.853351	0	0	0	0	0	0	0	0	0	0	0	0	0	0	0	0	0	0	12390.1	11511.7	21712.5	92445.9	91245.8	83372.9	342130	329298	322017	254122	246328	273766	318708	335730	347249	413108	376234	370987	9876.66	10047	7905.98	59386.6	49039.7	39662	342803	277868	286457	320572
969	138.018	4.01846	0.836337	5975.87	4388.04	4866.1	4237.09	4381.64	6332.25	5284.8	6941.96	6746.07	5616.96	2187.13	5015.01	3728.38	6636.21	6456.93	6153.77	5748.65	6079.99	5706.78	6014.12	5692.81	4502.96	5145.9	4931.66	5442.03	6665.53	6157.47	4780.75	4529.06	4947.64	4219.72	3680.05	5849.26	5108.69	7077.35	5816.7	7471.15	5659.42	6588.51	4822.77	4444.4	4274.09	4675.74	4674.92	3907.69	7724.7
970	132.867	8.31969	0.638554	0	0	18259.9	0	0	15260.2	0	0	17908.5	0	0	29774.6	0	0	0	0	253871	73288.1	14027.5	14193.7	15390.9	15252	17444.4	13985	0	0	56193.4	12772	11310.6	9589.89	18443.6	17248	19362.7	35965.7	24564.4	25312.9	10148.3	12539.4	11438.1	15373.7	16965.3	12777.3	19777.9	19386	17566.5	23528
971	129.031	4.64638	0.83324	219.567	191.297	0	0	0	0	0	212.392	227.699	0	0	0	0	282.298	172.144	504.885	251.632	183.4	413996	397970	397054	335182	363428	347501	439819	404789	420657	345773	358504	350428	313576	313855	279456	355212	373903	403234	385234	400397	385050	300682	291617	334128	334370	267944	317520	385074
972	334.174	6.13082	0.85303	0	0	0	0	0	0	236.208	0	0	0	0	0	0	0	0	0	0	0	295423	298553	287027	274673	263627	252388	440447	381676	395200	272804	218074	254048	219521	260107	218041	312333	320638	335217	213859	191704	225746	270905	222736	266026	230594	179084	216525	390752
973	268.969	4.35858	0.851775	0	0	0	0	0	0	0	0	0	0	0	0	0	0	0	0	0	0	0	0	0	0	0	0	0	0	0	0	0	0	0	0	0	0	0	0	0	0	0	0	0	0	0	0	0	0
974	315.12	3.86855	0.84168	0	0	0	0	0	0	262.022	0	0	436.934	0	0	0	0	0	0	0	190.905	221292	196714	209653	179227	218454	202762	365096	333184	297923	233746	236376	194374	207551	201628	187136	282514	273257	318814	189854	170048	163556	223896	167357	230730	190876	192904	209445	313626
975	378.216	5.39992	0.846584	0	0	0	0	0	0	0	0	0	0	0	0	0	0	0	0	0	0	456602	366093	366850	209563	233676	238425	397929	404773	359842	265620	250068	269596	244115	296954	312477	327693	262096	325721	315787	329700	308437	228554	200405	261333	249995	241379	263394	399876
976	272.795	6.91196	0.832583	461.719	612.391	362.433	556.669	0	426.983	535.603	614.551	618.271	1797.69	734.366	1386.73	892.028	555.012	2406.47	2828.36	1125.41	426.389	221072	211506	141721	146659	94449.4	128744	302756	274167	267654	169694	177320	168271	147847	187279	152709	239110	263972	240998	150828	183896	194172	144803	116669	158615	170779	153688	139865	266951
977	278.157	5.42514	0.853608	0	0	0	0	0	0	0	0	0	0	0	0	0	0	0	0	0	0	195820	187284	210656	227879	211238	216147	358265	326596	318463	261546	286885	274045	216611	238668	209624	343678	324321	339281	141785	127334	109842	215956	198164	257600	173762	152039	168732	337825
978	360.175	8.09841	0.85332	431.329	263.538	0	0	0	0	0	223.371	0	0	0	0	0	323.143	312.688	756.651	0	175.55	263325	260894	217887	223592	198686	221250	280248	281411	331398	262480	215930	264385	224350	245343	269225	327595	305044	322612	174509	176674	206081	204360	205188	223686	221104	249042	236198	334934
979	229.08	6.48323	0.85096	0	0	0	0	0	412.32	247.633	259.234	0	1053.43	0	0	0	575.476	0	717.167	0	225.131	376659	364920	375475	347170	332299	319723	422790	411270	379386	388573	353626	331821	283217	284539	300534	394337	409697	409271	331467	339898	355376	337427	342861	363301	293749	326349	295200	336115
980	455.284	5.82149	0.849994	0	0	0	0	0	0	0	0	0	0	0	0	0	0	0	0	0	0	108439	105565	145524	159399	136497	164002	174324	159469	121304	240793	239427	222791	63710.2	92281.6	95745.4	139300	153796	138880	66860.3	71449.8	62304.9	158670	125303	188615	75855.8	64625.9	69499.1	140891
981	455.285	5.96533	0.851175	0	0	0	0	0	0	0	0	0	0	0	0	0	0	0	0	0	0	116458	112724	0	0	0	0	289082	244257	180116	0	0	0	121677	148400	128321	233486	216466	238897	83097.1	95915.4	97226.1	0	0	0	129972	141466	108938	243044
982	288.156	7.98011	0.835809	0	0	0	0	0	0	157.476	179.639	192.754	683.18	0	0	0	168.424	0	147.488	134.522	0	283928	255385	255042	266316	287286	264795	338175	320896	310553	322062	312957	299845	227361	285280	265568	273538	288790	320031	209269	200539	211626	269801	252052	299366	263833	229585	225060	314188
983	193.815	11.4368	0.744681	260.446	146.893	166.744	495.03	0	0	0	1657.36	893.904	0	17521	0	0	0	0	724.35	0	1087.04	0	3668.22	0	0	0	116.247	522.464	797.663	798.185	127.113	109.789	170.036	894.693	922.048	0	0	1733.85	1475.5	2294.42	1770.82	1853.87	0	0	0	617.801	519.792	0	1381.6
984	166.054	2.90037	0.503158	0	0	0	7551.13	0	0	0	0	0	0	0	0	3318.42	0	0	7833.1	7708.31	0	0	0	0	0	10315.9	9151.91	0	0	0	11263.1	0	10848.9	0	11245	0	0	6560.2	0	0	12675.2	11617.5	0	0	0	0	11306.9	0	6976.9
985	152.986	6.90833	0.847878	0	0	0	0	0	4731.15	1114.11	0	405.345	33944.7	1022.67	21472.8	36687.4	0	478.271	642.533	575.944	493.726	3630.04	1247.08	982.649	0	0	1510.23	0	1325.9	0	0	0	270.385	0	0	0	0	0	1488.46	2154.19	0	1692.41	0	0	0	0	511.533	815.68	0
986	137.891	4.66967	0.787629	31698.1	28115.8	28776.3	18432	18196.1	26724.5	26410.4	30526.1	33693.9	4428.2	13912.8	37376.3	30082.3	27242.5	29598.1	28373.5	670.495	3200.32	309906	311060	304357	334316	336842	329392	222582	236210	278296	401954	418133	357158	340121	344729	357206	331933	329338	277362	371530	351630	381784	361797	316137	323909	372088	365860	356656	244837
987	137.891	5.67148	0.793569	33903.8	38742.6	35223.6	15520.5	16592.9	30758.4	27487.3	45189.8	34332.1	0	4845.49	51048.5	30191.8	32974.4	35904.1	33352.7	1297.16	3208.54	180049	172039	182393	141228	137624	132246	167137	166683	156836	201634	181028	204916	230987	242483	230283	172244	204784	201389	176837	185297	187728	130486	103305	145433	211512	216899	217953	174402
988	137.891	5.82381	0.789944	0	36335	37263.3	12501.6	16592.9	28972.3	31635.3	0	44404.2	0	0	50150.5	32240.1	0	0	36050.4	1123.62	2740.8	132075	144002	145349	113568	122192	114331	114050	135864	122850	165849	168901	169127	153190	170209	165052	160862	164397	162113	147492	140583	161408	110051	0	105304	151804	151090	152732	144758
989	137.891	5.42455	0.775942	37383.1	37477.3	32294.2	15936.9	20055.3	27775.4	27220.8	32736.6	32812.2	0	4972.4	47701.8	29918.5	27991.2	28934.8	31089.1	1581.67	3116.79	101024	112706	117646	65726.4	78261	76071.8	92980.5	103081	89321.8	106214	101180	97518.5	90329.8	112344	103360	116798	100744	103198	125012	0	129871	73208.7	66638.5	67576.7	90341.4	93103.2	88544.1	63873.1
990	137.891	5.96161	0.80501	39594.9	43151.6	42684.8	16350.8	15996.2	33092	35488.5	48395.8	0	0	1110.58	51911.8	33565.6	0	42356.2	40399.1	959.617	1333.26	126010	141722	0	105043	112841	114147	128006	128999	128454	159210	81371.8	85128.1	155276	177782	170386	179708	174090	177948	145282	147356	148586	98828.5	91590.1	48370.1	155699	170520	177184	139238
991	137.891	3.64406	0.722507	25386.5	26006.4	24978.8	19359.5	18513.2	18255.2	15306.6	23914.8	26204	12509.5	13354	31907.7	20796.1	25171.1	28055.3	25534.1	8036.73	10586.9	33070	37043.3	36000	24166.3	25580.1	25077	34483	26954.3	32008.6	32532.3	25849.1	30977.3	37696.7	36812	38289.4	41635.5	43562.6	44254.3	53241	59582.6	56473.4	37620.8	32315.7	39549.1	54176.7	53831.7	64312.8	65698.9
992	137.891	4.40373	0.755241	30210.3	30899.7	29004.8	16351.4	18820.1	23535.3	21135.5	28820.3	25236.8	4642.5	13787.8	27721	25251.4	24255.8	24959.3	26265.9	1035.66	3939.31	90516.7	92961.5	67458.7	37163.7	38781.9	38878	31102.1	36846.6	35318	42126.1	39601.3	45390.2	49442.2	49986.5	49376.9	36338.1	41289.4	34009	95500.5	0	124948	33008.4	34523.2	36946.6	45770.3	45396.8	48535.1	30863.1
993	137.891	4.04681	0.679288	28338.9	30184.2	27907.5	20089.9	22671.6	20968	21434.6	26054.8	26006.4	9086.75	13175.5	33294.2	24969.9	26038.1	26770	30546.2	5652.62	10626.2	43765.1	43294.6	43046.2	31427.1	31712.8	31413.8	22167.5	21688.7	23000.1	32069.9	33396.4	32655.4	28585.9	30444.2	31013.1	29042.2	28843.2	27544.9	71784.1	80030.7	79779.4	29942.4	28102.8	27556.1	25655.5	28905	32647.4	24860.5
994	201.094	0.947669	0.849064	0	0	0	0	0	0	0	0	0	0	0	0	0	137.581	0	0	0	0	178237	162733	145262	172172	154826	181011	265612	272103	248128	113574	82070.7	103717	82466.6	100614	78105.6	138667	133754	144192	131074	134030	128545	167677	147355	184662	43835.4	42238.5	45578.7	250901
995	201.094	0.678438	0.848158	0	0	0	0	0	0	0	0	0	0	0	0	0	0	0	0	0	0	117789	98243.6	123008	35281.4	31635.1	37657.9	56347.7	63300.8	56153.6	35838.1	34180.3	40219.1	20175.6	27966.4	24802.3	27082.2	34079.7	34887.9	92105.6	96424.2	108672	36711.7	27987.5	44790	10906.5	10950.3	10797.1	46200.5
996	219.977	8.32522	0.852945	1755.74	1868.18	2356.72	116.642	0	275.105	132.63	1506.81	0	0	599.019	0	193.561	1967.18	1313.75	1296.05	159.255	0	414004	367271	330851	144733	143242	151327	54430.4	61924.7	52940.7	139120	103840	136564	105446	95690.1	122916	68991.5	61885.6	65311.9	333811	342826	303366	152572	134700	165478	129522	138467	116589	63525.9
997	302.145	8.72599	0.853841	2031.34	2266.5	2068.23	0	0	729.616	267.233	2547.97	400.646	0	601.07	363.098	246.468	3425.89	2600.22	3063.21	501.286	0	198653	179902	181079	200104	187830	203274	278704	265066	246470	217645	210304	206655	196094	196757	213634	266271	220318	223133	155029	160184	148209	193528	185413	224134	184738	208876	206044	272377
998	259.076	3.1004	0.81135	133.233	0	146.892	130.965	0	0	0	195.376	169.822	0	0	0	197.894	186.014	157.983	122.062	198.618	406.219	287188	282397	270438	369428	353897	370686	400673	390496	348547	412602	423335	401338	296886	344915	329816	366338	345634	381426	241320	273197	264889	375625	338683	399793	323368	326868	338588	381638
999	259.076	2.51869	0.804059	0	0	152.371	0	0	0	0	186.719	0	0	0	0	0	0	0	147.739	123.734	147.271	59001.3	62285.4	53856.3	57519.3	51814.2	52561.8	63581.3	73153.8	66272.9	56422.7	66428.5	66430.6	69716.5	74142.5	69501.1	67718.9	69657.5	65166.9	50104.3	51118	55829.3	54303.2	46508.7	64183.8	70930.1	71477.7	73152.1	71805.9
1000	178.904	8.6466	0.85265	8648.05	10977.7	12797.9	15758.9	12778.7	55820.1	42430.1	38859.9	25897.1	68347	167862	51440.7	69654.8	35122.8	41935.6	41564.6	24137.6	39001.1	4677.39	3534.7	3805.15	1053.54	1547.64	1965.64	10979.3	11673.4	8685.7	2615.29	2540.5	2517.08	3588.29	2964.8	3575.63	17404.2	20455.1	20887.2	450.029	643.384	207.236	1124.46	262.121	186.245	5503.15	7758.77	9631.24	19397.3
1001	136.863	1.41421	0.681053	6000.58	5610.91	5623.43	5144.46	4501.16	3576.94	3914.77	6008.06	5459.9	26846	9795.46	1980.77	3306	5229.42	8026.74	5223.78	6063.42	7455.07	9273	9694.75	8990.98	0	0	10267.1	13852.5	13357.9	12119.3	15892.4	15987.4	13975.1	11544.9	14668	13403.5	13431.4	14982.8	15905.6	9266.24	8186.59	8901.13	10920.5	9427.38	11273.5	12130.9	12414.6	12319.5	13368.1
1002	221.947	0.710792	0.795772	0	0	0	0	0	0	0	0	0	0	0	0	0	0	0	0	0	0	164270	165228	206424	73711.9	63183.1	84582.3	40621.9	35824.2	32203.7	141017	160414	159996	38170.1	57535.1	46002.4	56594.9	37170.9	46704.2	149470	144660	166094	53778	52988.9	85362.3	4370.38	3328.65	5717.95	39549.4
1003	442.891	6.49024	0.853037	0	0	0	0	0	0	0	0	189.523	855.297	82941	0	0	0	0	0	0	0	273337	232903	272412	221981	208237	232420	329837	330884	282940	307476	312532	283101	198989	222487	237812	328566	311871	313970	227063	241183	210435	240504	204498	268466	239597	247883	267843	304167
1004	358.108	8.53213	0.853842	0	0	0	0	0	0	0	0	0	0	0	0	0	0	0	0	0	0	16713.1	24432.3	30234.3	113217	84792.9	107297	71686.3	65507.1	41976.5	215716	205645	225297	81180.9	103632	89566.7	203228	163610	259226	22628.5	21542.8	27717.5	99315.2	81603.5	103854	66577.2	81317.1	83127.1	102787
1005	170.945	7.23306	0.751779	0	668.101	511.998	1147.09	670.01	18188.9	14668.5	8341.42	3119.81	20076.1	15153.2	12126.1	4669.16	1236.96	20920.6	8850	3769.25	9182.56	22841.8	20461	11905.8	20464.1	19913.4	23218.2	38606.8	42904.7	32453.2	25477.9	25799.2	21082.2	25466.5	28205.6	26969.7	46105.5	42786.8	40790.8	15126.6	30013.3	18559.4	23921.9	23351.8	24053.2	29290.5	26231.1	21776.9	39917.9
1006	480.791	8.62721	0.85239	0	0	0	0	0	0	305.253	0	311.66	40256.7	16984	0	0	784.268	337.81	583.063	597.871	1969.68	0	0	0	0	0	0	0	0	334.505	0	0	0	0	0	0	322.605	0	0	0	0	0	0	0	0	0	0	0	0
1007	163.898	9.027	0.823754	33713.6	0	35627.7	0	0	0	0	0	61961.2	589.754	0	0	0	0	75895.5	0	0	2485.11	0	0	0	0	0	0	0	0	0	0	51173.6	55940.2	0	0	0	100253	97325.3	105120	22471.5	21794.1	33295.7	118704	118579	170387	75180.4	89200.5	101834	141746
1008	282.995	8.63484	0.852208	0	0	0	0	0	0	0	0	0	0	0	0	0	0	0	0	0	0	5212.53	4102.81	4102.23	2587.04	1864.29	2796.05	175856	126790	154036	16941.2	12471.9	14456.1	44459.2	37497.1	44398.2	153277	115860	109180	202.997	0	0	5243.1	148.321	0	59533.3	88325.4	85612.2	136243
1009	184.062	3.91818	0.840813	162.848	179.63	0	147.301	0	0	0	249.944	347.129	0	504.294	279.646	0	231.781	208.384	207.14	339.872	185.014	311860	259198	259394	236825	230805	240658	362644	353696	338932	264844	281678	246651	212135	247567	237001	321983	327206	335212	238413	244880	251364	238932	204574	273273	230638	233617	236257	354978
1010	206.868	4.63324	0.853029	0	0	0	152.182	0	0	0	0	0	0	0	0	0	0	0	0	0	0	412404	0	0	0	0	0	0	0	0	0	0	0	0	0	0	0	0	0	0	0	0	0	0	0	0	0	0	0
1011	166.835	6.94702	0.850536	24032.2	24193.4	21184.5	24133.2	23237.9	17292.3	21635.8	23522	22559.9	22974.1	2924.91	19618.8	25341.5	18418.6	19797.8	18443.8	19983.4	21440.2	83850.6	76369.8	83703.3	63713.7	57112.9	56308.1	60188.5	64201.1	80152.7	44884.9	54058.2	55843.2	61725.8	62891.1	69902.2	74027.1	74426.3	74717.2	83456.4	73084.2	71987.4	53258.3	50571.4	68135.4	57851.9	70972.2	65317.2	86197.8
1012	194.08	12.9419	0.839039	188180	202655	198848	166037	172390	80955	92014.2	118486	114438	148606	170767	127183	164820	100662	121800	119795	128540	127734	364484	359780	391125	192347	190578	195383	122076	119509	127382	186497	173155	174945	236358	238886	259913	110323	118088	118619	417763	418593	424197	180538	176054	175533	256176	251918	250795	116358
1013	372.214	7.42353	0.838377	0	0	0	0	0	0	0	0	0	0	0	0	514.04	0	0	0	0	0	319401	337232	326127	306900	288230	287619	451862	447847	405439	355893	316130	345297	293967	327300	327804	393576	258949	319198	278549	266709	274453	303776	281680	326325	305567	299613	284302	405039
1014	372.214	7.16019	0.825272	0	0	0	0	0	0	0	0	0	0	0	0	0	0	0	0	0	0	47337.6	43406.8	36444.2	43152.5	36424.2	35560.1	68319	55823.5	62990.4	42913.8	44700.6	35130	35584	36775.8	40778	38447.3	43322.7	46273.9	35400.5	30049	39721.5	40106.1	35859.8	45710.4	33910.8	31223.5	35298.5	46774.3
1015	372.214	6.96137	0.817634	0	0	0	0	0	0	0	0	0	0	0	0	0	0	0	0	0	0	40260	38986.2	28123.8	38990.2	32715.7	41996.6	43113.5	45407.6	27322.3	12134.5	19221	21594.6	7602.08	9341.25	13540.6	20858.2	13155.2	24759.6	21983.8	17164.3	17872	33204	28021.8	42861.7	7866.32	11211.6	7774.13	39125.8
1016	90.9037	8.63038	0.852644	1561.12	2471.86	1634.78	2793.83	2427.4	5116.23	5983.59	13469.6	10289	8061.06	19275.5	3664.61	11153.9	10524.6	14336.3	11766.3	11430.5	11488.7	389.307	186.318	154.812	0	0	0	3330.89	4289.87	4252.21	0	220.274	0	538.209	370.934	340.351	5068.19	9969	7535.1	0	0	0	122.081	143.554	0	808.186	897.91	1588.54	8765.4
1017	332.144	8.28973	0.852561	0	194.014	184.665	0	0	0	128.535	125.657	0	0	545.057	0	0	354.767	458.53	378.307	0	0	185374	166445	172310	191512	182584	200736	300234	263223	262291	193372	209525	191603	181176	191499	194009	256304	240360	231895	160582	151681	167559	187932	160635	218308	185754	177521	183723	263333
1018	199.805	0.567415	0.794432	76149.1	64485.1	59575.4	45146.6	51393.9	49618.7	61623.9	71885.8	61620.6	0	0	35963.2	43933.9	54317.3	48175.7	49855.3	132262	71255.2	77831.5	62917.1	0	138827	97955.7	151437	0	189892	138624	97387	83643.1	81686.3	167802	153309	124857	151347	139213	148842	113572	114198	89593.9	188706	216070	251414	230409	198729	162368	176910
1019	313.13	5.42553	0.85253	0	0	0	0	0	0	0	0	0	0	0	0	0	0	0	0	0	0	378747	353324	387060	322196	279260	320540	321168	279161	262293	375538	394423	357570	257814	280338	256490	317872	314758	324020	248451	250217	213494	290665	288942	372968	207161	200612	208113	279437
1020	279.093	4.50031	0.848759	0	0	0	0	0	0	0	0	0	0	0	0	0	0	0	0	0	0	471038	450021	445316	272116	246106	300151	208625	224207	201486	280111	287527	278603	227985	236113	240574	209892	232435	216896	358140	366803	384154	285311	207620	336138	258354	219823	229242	219989
1021	117.043	2.18674	0.847737	0	158.887	121.589	140.942	0	415.558	471.832	589.481	264.406	0	199.689	351.976	692.787	862.388	629.23	643.869	576.489	479.536	8378.41	7425.61	7881.88	3325.03	3323.41	3738.96	4995.7	4551.66	3812.45	4176.56	4358.32	4156.63	8208.96	6887.63	7552.95	4564.54	3922.1	5040.55	6705.48	7297.8	7081.66	3779.19	3696.53	4391.64	8054.24	7876.91	8336.04	6246.21
1022	154.995	6.5175	0.845386	0	0	0	0	0	0	0	0	252.391	3831.02	3054.45	285.213	0	0	0	0	0	0	417.82	0	0	27600.7	30212.1	33151.2	44460.1	29836.3	36929.2	37693.7	39698.4	38860.9	305.937	412.626	355.699	49643.1	43026.8	50156	9561.38	20104.7	26514.1	69113.6	67368.1	98302.9	14117	20352.5	22401.8	104473
1023	116.995	2.18639	0.847842	0	0	0	146.233	0	442.821	533.989	184.132	347.42	0	0	423.518	414.046	619.86	690.058	889.464	557.721	462.849	7813.4	8102.35	7483.59	2985.52	3382.6	3798.05	5323.62	4843.81	4581.05	4088.14	4099.01	3990.93	5589.24	9294.84	8275.39	3705.73	3657.14	5043.37	7032.87	6458.67	7383	4131.13	3495.97	4370.28	8159.81	7797.81	8170.44	4678.33
1024	396.246	8.75901	0.854034	153.263	132.324	328.595	0	0	0	0	458.626	0	0	0	0	0	347.335	481.703	623.673	0	0	139824	129669	115654	108032	110447	138552	266732	259653	182677	149180	142841	138094	136677	177871	159403	204989	188418	186281	99113.6	122630	109943	105631	98775.5	110386	136985	128562	131321	219723
1025	277.084	8.14742	0.853727	171.356	0	0	0	0	0	0	338.93	0	0	0	0	0	0	0	400.769	0	0	155671	165183	163268	201423	192165	188599	233983	247520	195083	221844	175502	198507	152924	176333	171486	223356	212552	194231	129550	144275	142911	173781	171835	204079	145164	166178	150100	249111
1026	124.007	7.12597	0.853088	0	0	0	0	0	0	0	0	359.601	8737.39	8928.92	0	0	0	0	0	0	0	7477.16	6026.77	5723.25	5199.16	5269.26	6314.67	8953.03	5011.85	6752.4	4189.11	8920.33	4097.85	3033.81	5131.93	4787.34	9794.06	7007.87	9687.25	198346	228987	230412	300841	271193	347708	106154	106741	102130	293516
1027	285.11	5.87902	0.819174	0	0	0	0	0	0	0	0	0	0	0	0	0	0	0	0	0	0	333352	341707	326907	181501	196123	205920	259060	248314	198926	221748	245773	233880	201642	219582	214048	245916	219343	251798	328239	300860	324971	184694	178785	216218	220788	223822	216690	229702
1028	285.11	5.96748	0.82011	0	0	0	0	0	365.185	0	0	0	0	0	0	0	0	0	0	0	0	383063	396503	437188	260326	238700	246370	263436	257582	201221	307892	251418	253375	212829	242026	271336	249394	259042	246212	319554	340013	332396	247713	229260	262360	241536	241287	215295	240457
1029	492.749	8.62667	0.85359	0	0	0	0	0	632.789	300.532	424.577	687.833	652.473	10448.5	0	2243.58	1788.99	2672.28	2329.14	286.332	2553.06	0	0	0	0	0	0	488.156	0	289.627	0	0	0	0	0	0	0	0	0	0	0	0	0	0	0	0	0	0	331.432
1030	296.036	4.64608	0.838119	0	0	0	0	0	0	0	0	0	493.421	0	0	0	0	0	0	0	0	411876	379351	396274	320287	326171	327871	289636	252527	269372	355467	319721	294054	305640	312502	296600	257745	229346	249788	357136	366064	342750	297159	290508	276900	328453	288669	281128	243440
1031	183.898	0.873527	0.850289	4877.57	5535.69	5382.95	5361.12	5235.77	464.59	1025.91	1391.64	468.285	19722.5	2967.39	248.895	1139.3	639.593	439.451	263.822	567.38	1389.2	8674.31	12307	11861.4	10514.7	10058.6	10710.1	1920.43	3099.22	2069.86	22211.1	19930.8	18702.3	4970.88	4288.98	3988.24	2962.7	2303.63	2042.02	11801.8	10275.1	10180.7	10947.6	6325.76	12609.3	4093.39	5290.55	4749.91	2104.87
1032	341.108	7.57667	0.846946	0	0	0	0	0	0	0	0	0	0	0	0	0	376.535	0	0	0	0	132397	143766	128246	141957	110196	130707	313831	302606	261690	124726	154244	139472	134406	156375	141902	224606	237197	219428	117890	93633.6	109119	124869	113874	135163	154111	149116	147438	267314
1033	341.108	7.97834	0.843248	0	0	0	0	0	0	0	157.106	0	579.231	0	0	0	0	148.738	0	0	0	181050	156792	148473	155403	157565	133484	281650	327345	275502	159837	181065	161175	167652	204208	192670	218788	245349	259154	131320	155840	146732	159252	146522	170256	201257	194570	194992	292636
1034	161.045	7.98099	0.835317	857.545	538.454	251.081	310.998	149.483	310.103	352.26	268.756	316.129	1044.89	585.863	249.98	0	710.526	1254.6	836.623	1583.95	1775.91	176939	169717	163316	139666	161737	139424	308959	311418	273921	168292	164460	163273	157792	198094	184377	230614	213844	244414	149213	162701	170904	169249	156398	195685	189052	174355	180521	304748
1035	161.045	7.5768	0.837521	0	0	362.47	0	0	0	0	0	448.254	0	0	422.453	0	761.03	933.179	246.311	1079.47	621.444	82931.3	77885.8	87529.5	88165.1	75328.4	73105.5	239629	236291	224929	84385.4	89109.7	90370.2	102614	103964	104062	189886	167428	183248	69013.6	75534.1	77383.4	78747.2	70878.4	91398.3	93991.8	107097	105249	229463
1036	150.999	4.73793	0.849649	1763.63	1002.12	1055.7	1489.27	1595.39	1721.15	2960.36	4104.84	3721.51	0	0	1968.23	839.253	4181.35	3917.01	3653.88	2739.8	2639.68	17701.7	9653.7	12778	17210.7	17776.8	15055.3	33966.5	40310.1	32725.4	23002.8	17948.4	18166.3	22113.9	23936.5	27868.4	32353	22946.2	27915.4	16784.8	12247	13991.5	19809.4	15582.6	17639	21112.8	24325.2	21609.5	32047.6
1037	172.992	4.11498	0.852876	0	0	0	0	0	0	0	0	0	456.038	847.115	0	0	0	0	0	0	0	347.606	0	182.466	224.869	210.57	428.127	444.792	540.991	197.306	169.509	390.032	355.111	148.048	279.014	202.321	235.213	401.449	447.428	205389	255089	250017	19725	22502.5	28110.7	139022	141469	132670	151379
1038	185.844	4.34564	0.843521	13398.3	13160.6	13548.8	13838.5	16084.8	13750.3	14025.2	26623.3	29329.9	1890	1928.25	11171.5	15400	21581.4	19828.8	19111.7	138775	61787.5	2489.72	4220.07	3833.22	9494.95	8591.9	8693.51	28082.1	23624.1	29036.6	8074.69	6143.14	8331.98	17161.8	19287	18841	22771.3	20412.6	21410.9	1229.79	1528.02	1186.08	9997.33	10642.8	10822.5	19185.4	20482.9	19873.1	30652.5
1039	357	4.66145	0.84688	0	0	0	0	0	0	0	0	0	0	0	0	0	0	0	0	0	0	1777.68	3854.92	628.454	4819.9	10652.4	8179.28	18082.5	18199	15147.8	5879.37	14588.5	6694.07	10918.4	11004.5	7275.58	11451.2	15538.7	16540.2	1634.07	1425.64	3924.81	12561.7	6332.02	8461.67	12448.2	6364.48	7673.1	12611.5
1040	341.224	5.53374	0.838469	0	0	0	0	0	0	0	204.749	0	0	0	0	0	0	177.259	0	0	0	292451	297296	288442	303964	281819	221967	391835	383114	373263	318814	328122	323451	216558	271758	246319	332087	316168	340501	237674	230018	220725	282612	268226	337505	233225	215323	223356	358914
1041	379.156	0.532292	0.852965	138.524	0	0	0	0	0	0	0	0	0	499.504	0	0	0	0	0	0	0	0	0	0	0	0	0	0	0	0	0	0	0	0	0	0	0	0	0	10995.4	10729	14015.6	4512.1	3308.66	5695.48	8622.54	10476.8	9668.52	9205.43
1042	264.141	5.57862	0.852719	0	0	0	0	0	0	0	0	0	0	0	0	0	0	0	0	0	0	220792	199086	211966	208140	199608	202397	366240	363778	304466	233233	235564	229452	197940	227693	211607	274949	309437	294676	161082	158781	182524	191657	163198	228828	178781	183359	181100	325864
1043	133.032	8.52426	0.83671	5718.6	6884.73	7853.6	0	0	1249.8	1080.22	7477.32	1489.27	10881.3	5979.65	1468.98	283.46	2479.64	6735.66	7420.74	335.84	205.008	103148	131922	101135	175752	174870	181500	268264	224786	228193	223480	243471	208490	142581	178222	196079	266910	224108	268160	132777	137466	130361	193461	185210	240057	160267	180609	176875	246695
1044	157.862	6.92526	0.853073	3172.47	2176.44	4005.15	1394.1	1989.73	572.874	1248.31	2425.77	2955.41	115666	0	0	71062.2	2526.17	3578.97	2600.84	1810.51	1280.09	9712.87	10970.8	7494.78	2425.4	4617.61	5922.68	9602.59	17182	13434.2	10217.8	0	2258.83	8674.74	10769	10996.9	16000.1	9726.11	20222.5	4919.74	1348.66	8400.74	2587.28	1498.1	9776.26	9759.36	8523.7	5753.76	18421.5
1045	232.139	7.79943	0.842461	0	0	0	0	0	0	0	0	0	0	0	0	0	0	0	0	0	0	336468	340661	359991	305101	275889	302857	366292	331343	322482	352143	337404	327765	270546	304716	259701	339036	340149	351666	280888	297503	300598	290788	246791	321443	271752	264256	287358	342518
1046	287.745	4.55374	0.598554	88060.2	98092.9	80745.7	79461	79215.1	62694.5	0	50760.4	0	0	0	96297.9	101815	70465.9	67754.1	59831.4	0	0	0	20102.7	19644	80672.8	65688	81358.9	47295.6	42631	47963.8	77926.5	80105.1	69242.9	60240.2	54099.8	55676.5	41394.8	46177.4	47777.9	19224.3	16407.2	17657	79359.8	67550.4	73786.6	65974.1	72495.8	68535.1	49275.5
1047	660.164	4.29159	0.840789	0	0	0	0	0	0	0	0	0	0	0	0	0	0	0	0	0	0	17686.6	8859.85	5118.1	6115.52	1842.73	4804.57	0	1893.7	3517.09	2489.14	8089.09	2292.87	3198.04	4379.09	5919.49	3636.22	2538.25	1899.29	319066	372121	342282	7176.03	4742.2	4888.5	3335.37	6820.98	1540.2	13646.9
1048	660.166	4.79707	0.635652	0	0	0	0	0	0	0	0	0	0	0	0	0	0	0	0	0	0	0	0	0	0	0	0	0	0	0	0	0	0	0	0	0	0	0	0	62923.4	66463.8	65593.6	1125.64	372.844	708.917	0	0	0	1064.27
1049	427.254	6.19552	0.852825	0	0	0	0	0	0	0	0	0	0	0	0	0	0	0	0	0	0	0	0	132600	239749	196357	172159	0	0	0	211119	205416	176589	0	0	0	0	0	0	0	0	0	181882	168873	245990	0	0	0	0
1050	427.254	6.30473	0.852333	0	0	0	0	0	0	0	0	0	0	0	0	0	0	0	0	0	0	376901	372908	0	0	0	0	62716.6	68122.3	53310.9	0	0	0	43757.5	48003.2	55016.9	47567.1	51514.5	56623.5	319210	306888	335007	0	0	0	47085.9	49722.9	49559.6	59687.4
1051	350.139	8.14876	0.854053	0	136.416	0	0	0	0	0	0	0	0	0	0	0	0	0	0	0	0	129125	124047	127667	142768	130402	145845	250984	251834	204406	177239	152618	158319	127174	147316	147930	214724	204398	204032	90106.6	98755.4	104336	130452	118130	164191	115042	130080	113621	231687
1052	358.177	5.94733	0.84032	0	0	0	0	0	0	0	0	0	0	0	0	0	0	0	0	0	0	216822	201745	176767	199564	216675	202225	388155	378326	252630	190308	196563	185401	140630	175434	145456	233902	218108	240973	154474	172119	184661	181425	166418	207048	141794	142683	116200	361870
1053	358.176	6.19695	0.756584	0	0	0	0	0	0	0	0	0	0	0	0	0	0	0	0	0	0	23517.3	20446.3	21707.2	22113.2	21879.8	25926.3	46179.2	42031.5	37505.4	16035.6	14479.5	16831.3	10711	14588.5	11492.7	16864.4	17054.7	16257.5	20347.5	22708.2	19973.9	22743.2	21469.8	27417	11994.6	11388.5	10851.6	35322.6
1054	171.946	8.97364	0.774659	3558.16	2281.59	2774.03	2185.84	2848.29	4368.75	5065.58	4527.85	5057.11	0	0	4396.39	0	5096.91	4358.19	6101.4	3345.42	160.588	0	0	5041.03	2117.3	4114.68	7441.94	0	0	8306.54	3781.87	3347.96	9678.24	8362.21	6685.08	8757.09	17717	14656.8	13495	62954.6	56826.8	61999.6	28406.7	0	33305.7	111711	137307	132588	75812.3
1055	171.664	8.5609	0.77516	140.704	193.233	0	216.707	0	326.138	470.754	1242.96	373.748	1304.09	1247.76	255.927	0	581.485	1102.68	915.13	190.439	0	2639.03	2321.7	1958.79	2232.12	1609.65	2460.37	6068.34	7510.25	5826.61	3449.97	2088.49	2864.14	3408.86	5033.85	4304.26	11420.1	8565.84	11757.9	39991.1	33499.6	33911.4	27448.9	22553.1	33402.4	90728.1	102244	88633.6	80315
1056	171.946	8.7988	0.770679	2639.22	1895.25	1741.62	155.085	0	0	0	0	1507.95	0	0	0	0	2652.12	2802.44	4802	183.357	0	3059.55	1865.74	2429.47	6561.58	6371.8	6751.04	0	0	0	10758.8	9676.36	8298.01	10675.4	7328.52	7751.11	14249.4	14928.5	13436.9	31802.6	37506.4	42008.8	44868.8	50442.7	69459.9	108423	126112	139163	38926
1057	171.946	9.22425	0.784557	3071.92	2408.43	2721.04	3016.14	2459.99	4884.13	4679.65	5726.35	4124.68	0	0	3440.99	4480.75	4753.94	4708.26	5524.49	2370.03	2112.28	10965.9	6806.77	6890.73	2440.05	3118.3	3751.41	8109.6	8578.19	7887.65	3516.11	2973.74	3025.49	7453.74	8648.19	7146.74	6400.43	4962.5	3658.02	66348.6	58402.5	51250.2	10489.3	25609.2	12979.1	92045.4	90366.3	89242	52152.3
1058	171.946	8.33768	0.758821	139.222	242.81	177.745	124.945	183.868	235.476	315.845	608.385	346.659	2534.8	1028.66	427.114	0	150.519	711.566	593.327	169.251	0	3959.15	2161.61	2737.59	3234.06	2281.22	3502.38	3058.95	3895.21	2314.89	3319.34	3325.19	2905.66	3877.27	4379.5	3940.24	6063.65	5573.21	3788.66	87947.5	82911.7	70251.1	30102.3	41971.5	55289.8	111847	124637	109646	73079.4
1059	282.777	6.92199	0.837687	2422.84	2044.74	2957.44	2861.65	1452.69	4156.05	5904.77	7798.1	3760.62	0	0	5521.21	5583.23	4380.01	9836.24	15069	5652.89	4650.35	295447	302194	275571	140273	124630	148029	120949	118239	132183	159693	173560	159166	145233	156698	128068	118627	144864	154560	355410	363379	364557	156170	157224	163944	168457	177028	177896	189746
1060	277.011	8.64469	0.852699	0	188.047	0	0	0	0	0	0	0	0	0	0	0	0	155.455	401.527	0	0	8619.89	6097.75	6801.38	2791.24	3351.76	2994.14	29850.2	28446.1	28692	17083.6	14289.7	12523	19991.2	21426.9	23562.3	39568.1	38818.8	33629.6	316.419	847.526	0	4589.35	1246.69	953.523	27614.7	19779.6	26436.4	42301.8
1061	330.113	6.38415	0.852924	0	0	0	0	0	0	0	0	0	0	0	0	0	0	0	0	0	0	190026	203916	183961	171826	193760	195923	342940	317320	313844	247565	248360	204008	211016	211943	199084	278162	289299	309840	161482	180749	161805	179668	181055	210760	188373	194662	212567	315390
1062	259.814	7.44818	0.785405	104738	163811	176564	0	0	38397.8	0	46236.6	46732.2	0	0	87994.3	104681	45256.4	34988.5	33812.5	90935.7	104168	341230	345693	362304	146152	168387	150102	158770	158630	161764	157782	138199	154152	116506	113457	119259	176760	195883	190572	343727	314880	334090	157639	131109	159234	115256	125401	124058	183526
1063	259.814	6.88928	0.775744	72678.9	73543.6	64888.6	79731.8	79038.1	39993.4	55529.1	69098.4	55650.2	86253.4	90864.4	0	59182.4	51596.3	59103	51798.1	72453.1	70068.7	180902	182008	118167	129156	127595	144108	218660	199622	210932	110321	137908	143380	172185	177131	98553.1	129593	201685	131491	189284	188652	210718	146576	113157	146938	137794	156789	182369	150927
1064	329.125	6.19395	0.85238	0	0	0	0	0	0	0	0	0	0	0	0	0	0	0	0	0	0	336614	330847	367602	209322	160748	190377	150613	135932	121452	237340	238170	207334	136900	167354	156114	162466	147141	134867	265393	277875	239579	177306	167385	200693	166634	162336	154429	132606
1065	195.797	7.09286	0.730039	3863.65	0	0	2379.32	2089.74	3996.12	0	0	3400.56	0	0	2478.99	0	2662.57	3134.43	4729.65	2967.92	0	7459.04	8100.89	6371.87	4778.56	10376.9	16336.2	5939.84	0	6835.52	0	0	6280.81	7704.79	6267.29	0	5116.95	0	10002.6	7588.51	0	7672.34	0	9961.38	7505.14	0	0	0	7127.52
1066	195.797	7.41825	0.834647	0	2552.85	0	2346.66	0	0	2128.43	2042.85	2389.36	5432.71	0	0	0	3309.77	2508.35	2454.7	0	2650.22	11921.7	4615.94	0	0	0	2909.89	0	2344.04	46328.2	2676.13	0	2922.52	2542.22	0	4750.11	3450.55	1370.17	1827.28	0	5393.79	0	3136.16	0	0	32460.4	4043.59	0	2447.69
1067	236.815	0.399118	0.766592	0	0	0	50111.7	0	79762.9	88336.4	0	105307	0	0	52690.3	23384.3	101090	98722.6	100166	0	99495.5	0	0	0	0	0	0	0	112297	110867	0	0	0	76760.9	0	58986.7	110876	80694.3	105695	0	0	0	134694	117272	104857	205037	166204	167529	203933
1068	128.024	4.64131	0.825641	0	0	0	0	0	0	0	0	0	0	0	0	0	0	0	197.124	0	0	124073	142970	150740	107851	160263	128657	103802	163822	99838.4	155206	113370	129944	92008.3	114038	100450	154080	132529	166601	102939	128358	131722	114211	84376.5	120848	119900	119634	111529	188878
1069	301.078	7.79958	0.846156	0	0	0	0	0	0	0	0	0	0	0	0	0	0	0	0	0	0	275715	268651	255169	137974	115970	144261	147693	141856	130798	181679	177364	165930	156444	167844	127047	116398	143288	142219	240485	265517	249033	169901	129382	180596	162332	173852	172618	147381
1070	301.078	8.0637	0.841219	0	0	0	0	0	0	0	0	0	0	0	214.089	0	0	125.573	148.515	0	0	267624	269751	279173	161490	163938	165159	162012	121996	134470	190906	175783	162132	163070	186472	165737	136441	122168	137897	237537	229886	233596	172434	157249	181198	173211	174360	180772	135536
1071	361.137	6.20073	0.851716	0	0	0	0	0	0	0	0	0	0	0	0	0	0	0	0	0	0	120328	117385	105211	143103	127102	140615	332325	321732	269170	171245	181760	199010	138861	199043	187143	307768	287740	266612	105850	103177	94197.1	144186	107261	169030	182320	180923	178876	319567
1072	136.909	5.00101	0.637568	7705.82	6269.81	5750.78	10002.5	10545.7	4457.28	5450.82	8714.17	9643.39	12930.7	5578.97	4111.72	5527.89	10040.4	8081.86	8858.35	200881	64202.9	3010.31	3133.04	2548.55	7024.98	4933.51	8420.6	0	8150.88	7132.58	6750.01	0	6316.97	4839.18	4216.58	5194.9	0	6677.84	0	2137.28	2767.05	2640.71	7798.03	7880.2	7253.53	4215.52	3878.99	5115.15	7132.9
1073	136.909	4.33332	0.643776	5199.25	5609.5	5795.59	8332.89	6590.17	3465.18	5841.17	7383.1	8642.62	13478.2	2159	2409.14	4806.53	5448.82	6448.17	5097.61	182237	39259.5	4156.15	3920.62	2246.3	5504.97	4767.64	5715.59	5499.93	6101.39	5805.4	4928.24	3815.34	4200.27	3326.33	3978.75	3664.48	5409.63	5065.09	4554.51	3352.48	3037.4	1805.01	5199.85	4478.62	5153.8	4060.97	3350.24	2990.53	6253.71
1074	258.148	1.94067	0.841128	0	0	0	0	0	153.246	166.095	197.486	173.674	383.118	248.047	178.489	185.198	290.984	172.31	202.591	218.951	238.642	0	0	0	179.701	134.994	164.706	244.675	183.192	204.603	185.469	0	0	246.48	234.16	261.763	299.169	263.363	374.714	0	0	124.407	132.21	0	148.77	428.692	424.967	238.431	224.527
1075	484.249	4.49961	0.85113	0	0	0	0	0	0	0	0	0	0	0	0	0	0	0	0	0	0	154730	153408	152810	107553	98068.9	118478	192359	214439	162747	136800	135532	124948	126390	149760	144544	149775	174890	166933	106984	109623	112693	113804	79604	151007	144567	120198	136989	218177
1076	295.093	4.13234	0.852736	0	0	0	133.248	0	0	0	159.254	0	0	0	0	0	0	0	179.024	0	0	212255	171185	169275	208578	183059	210106	257438	242220	240632	240118	225136	232997	171390	201554	183539	246136	260540	272447	143613	141912	149436	193641	190760	228404	173829	193418	184212	242448
1077	315.209	5.9485	0.851673	0	0	0	0	0	0	0	0	0	0	0	0	0	0	0	0	0	0	221920	198640	154988	127961	134193	128197	375289	375612	250302	147607	133607	135722	167802	230157	190588	267745	238914	250587	148220	163239	189313	107520	110290	128765	181839	195056	154444	364670
1078	372.262	8.81953	0.854157	958.182	343.882	1254.78	0	0	0	137.983	992.974	0	0	657.521	0	0	1167.78	573.22	1344.22	225.692	0	120900	111974	100338	122732	116247	120196	197246	214198	181778	177205	149803	129194	110395	148878	117703	157750	168463	170412	102911	89513.5	92028.6	137630	107521	136478	132072	129823	141361	178573
1079	284.053	0.947395	0.850363	0	0	0	0	0	0	0	0	0	0	0	0	0	0	0	0	0	0	201681	181774	139193	92546.9	90822.9	99551.1	120350	127091	121344	66752.4	49670.7	67073.2	63081.6	75407.1	69264.7	64648.1	58048.5	69235.8	144740	141443	151385	96860.8	82034.4	94992.8	33863	38332.5	40127.1	110025
1080	127.87	10.8353	0.762344	661.423	820.787	809.214	2022.39	1397.71	4419.34	14210.1	5298.79	4333.36	55717.2	22432.8	0	55855.3	3916.36	4845.97	4090.93	0	6672.33	13809.6	8542.03	7107.29	787.667	404.815	571.347	3899.75	4062.06	3504.56	719.767	1049.34	735.877	2719.38	2532.92	1763.24	4123.62	5117.48	5358.72	4726.43	4269.6	3736.92	448.587	382.589	213.323	2848.14	2119.48	3010.42	3807.13
1081	127.87	11.5315	0.538276	677.044	671.697	689.247	1590.88	1594.7	0	0	4543.31	0	15673.7	0	0	0	4034.23	3279.99	3282.24	0	5162.69	0	8440.81	4670.39	539.491	230.685	463.057	3650.39	3052.64	4350.51	815.466	0	485.025	0	2166.68	0	4158.95	0	4385.33	5373.76	4035.69	4351.19	419.094	158.154	478.917	1660.5	2048.46	0	4128.45
1082	127.87	10.1913	0.64128	1112.38	513.064	1155.78	4958.71	0	2305.39	0	2908.46	0	0	27529.2	0	0	2303.01	2913.24	1909.15	66699	4784.27	0	0	0	212.013	312.788	223.054	2531.33	2541.21	0	495.829	437.99	0	1670.66	1094.88	1320.29	2246.65	2819.78	4057.38	2201.9	1733.12	0	264.924	0	683.655	1775.53	1188.04	1008.3	2507.87
1083	286.77	6.92741	0.83908	1915.98	3005.98	4106.37	4051.19	2361.22	2668.39	3302.45	5914.01	6851.86	0	0	3362.28	5928.6	5589.38	13243	10822.4	7826.53	8503.34	318166	311526	277524	127087	134322	157913	124119	130244	128463	173240	138469	139561	126882	127462	120162	144100	151476	116470	337588	347911	354634	157194	158166	197177	161986	183520	177199	204867
1084	425.277	5.86187	0.844299	170.639	0	0	0	0	0	0	0	0	0	0	0	0	0	0	0	0	0	181667	183662	189330	179497	177906	175994	347543	308292	273390	211228	186410	209799	175375	230780	213245	282984	285248	294729	179746	165711	165467	187149	164588	218983	218956	214281	217800	328940
1085	252.116	8.62134	0.852879	130.549	0	0	0	0	0	0	0	0	0	0	0	182.916	0	0	0	0	0	181914	161849	157046	202073	186149	196492	170184	173932	137888	242995	231298	211058	151919	171992	187368	134014	130610	126890	136112	125651	151385	196213	171699	231928	143258	136885	126085	140258
1086	296.89	6.59683	0.816977	0	0	0	0	0	0	0	0	0	15186	51530.8	0	0	244.592	243.841	265.467	0	258.247	398192	375182	397419	197600	185183	199665	151923	144709	143407	212931	193299	193293	188240	184407	176312	140529	140596	143361	382394	402959	370785	195379	191050	192773	187094	176776	182603	144069
1087	261.092	8.44571	0.853253	0	0	0	0	0	0	0	264.864	0	0	0	0	0	315.53	111.026	692.774	0	324.655	150764	144938	140504	43163.3	46471.2	43819.4	87898.5	86656.8	68982.3	61343	52138.3	48836.3	141491	153908	154276	72298.7	69515.1	67247.6	111501	117222	121369	39607.9	36972.3	48945.4	127801	140960	129950	78791.6
1088	342.063	0.589402	0.84952	0	0	0	0	0	0	0	0	0	0	0	0	0	0	0	0	0	0	75113.9	59219.6	77970.4	20484.7	18215.6	9727.73	11242.4	14901.8	13477.7	41164.6	30776.1	19985	26950.2	41910.6	35151.5	13680.7	20370	20013	53439.8	62648.9	86509.5	16579.6	12664.2	12457.6	10113.4	17512.2	19256.5	10081.3
1089	80.9168	5.87652	0.839098	70454.4	69387.4	73700.4	79409	70482.8	91718.2	105589	125310	129866	26196.3	20627.6	65789.7	72599.2	124087	128335	125369	120264	127107	73292	72417.6	75526.9	66537	55765.9	69347.5	109210	116230	117500	59580.6	54062.1	54481.2	84550.1	75428.2	76968.1	113470	110332	108967	205525	223550	215204	131762	112617	142009	167187	176381	172081	259753
1090	282.978	4.67402	0.853225	0	0	0	0	0	0	0	0	0	0	0	0	0	0	0	0	0	0	1618.34	0	0	0	0	0	0	0	0	0	0	0	0	0	0	0	750.637	0	0	777.65	0	4916.98	3470.05	8166.81	0	0	1414.69	501.917
1091	253.792	0.743915	0.805287	150580	148148	135512	129364	107964	77357.2	98209	107296	113976	6316.14	36342.9	111428	130204	100302	90614.9	93256	60091.2	106380	98512	85280.4	79245.8	231774	189207	251596	222122	205016	208817	251286	208651	217360	251570	291868	276223	254703	247913	208230	109391	123613	120920	252556	238412	271028	263029	250581	208497	218865
1092	253.792	0.405075	0.790656	60300	60524.9	57977.5	45656.1	50270.9	30230.5	38580	48398.4	43921.3	0	0	57684.1	71744.7	54467.8	54992.2	54978.9	40505.7	74650.9	0	16997.9	19440.8	52306.5	77899.5	86245.2	52835	50580.3	55878.7	59245.4	52357.9	53686.8	61053.4	62782.7	59835.7	70185.8	53053.7	50147.1	28025.5	26783.6	25030.7	149274	130733	130021	211659	181695	188649	139252
1093	413.141	4.65071	0.840926	0	0	0	0	0	0	0	210.225	203.975	0	0	0	0	1246.83	0	1604.81	234.176	281.102	172995	176382	200995	261479	295064	272047	319542	329693	330350	279001	259273	253514	227472	245497	230625	313052	296790	272607	161505	162005	164996	257848	232527	241854	205921	224036	226646	327574
1094	263.088	4.75464	0.852964	0	0	0	0	0	0	0	0	0	0	0	0	0	0	0	0	0	0	237295	232480	209246	171007	187814	204445	387517	358056	328961	266762	245838	245408	198564	262409	249487	361363	342266	333062	151912	146110	145410	169419	135960	210989	168280	161423	167713	316262
1095	241.923	7.68972	0.852777	217.787	0	0	0	0	0	0	0	0	0	0	0	0	340.912	0	0	0	0	26596	28517.7	26036.2	20513.6	20192.3	19143.6	125159	108226	92965.3	31224	27982.2	30435	38442.8	39372.5	53933.1	110726	100950	92557.9	28287.1	23858.9	24592.1	23510.5	18110.1	25515.5	39709.8	43965.7	41573.9	108664
1096	420.817	8.62891	0.852036	1347.77	1663.49	1240.21	2851.47	2821.11	10739.1	12403.1	6718.93	5982.21	11718.5	60514	6968.69	18142.6	9811.17	8260.77	9030.51	10189.1	9758.31	203.627	175.602	196.25	0	0	0	2868.14	2658.53	2338.31	0	0	398.932	1250.55	1051.74	913.256	4556.24	4765.71	1703.22	0	0	0	0	0	0	1136.21	1371.98	2936.11	2778.88
1097	388.114	7.97913	0.84829	0	0	0	0	0	0	0	0	0	0	0	0	0	0	137.19	0	0	137.854	221529	195534	177022	196632	211898	169223	246478	274812	229635	219276	236650	206290	165600	222995	209400	217850	240059	274878	158278	180055	176226	209094	183826	236638	214544	200398	206933	251643
1098	388.115	8.10979	0.843273	0	0	0	0	0	0	0	0	0	0	0	0	0	0	131.32	0	0	0	113387	103746	108882	100395	106587	90458.9	145173	127446	132430	114010	104006	106158	103864	107316	126785	121358	110030	126540	91727	80584.7	89955.8	94112.1	105966	109357	92380.6	99364.5	91798.7	133405
1099	157.01	6.41261	0.820739	0	0	232.72	181.94	178.534	526.163	518.102	343.839	227.218	1944.49	1906.85	908.731	281.186	219.172	248.238	309.195	235.709	0	0	0	0	1182.06	1580.22	1132.72	2169.85	1544.56	693.302	2034.18	1115.99	1859.26	445.285	489.559	767.041	2663.19	2393.71	3809.54	6138.39	19239.8	0	76249	71528.2	99555.3	0	52416.2	57156.5	104792
1100	157.01	6.78674	0.794109	293.776	0	0	0	0	0	420.389	0	0	874.065	1068.94	541.71	0	0	315.855	339.092	0	0	0	0	422.475	1729.09	1404.38	1721.25	1970.14	2475.96	2660.12	2291.54	1066.63	1087.87	994.323	481.171	526.205	1215.76	2649.61	2828.81	15383	48025.2	68640.4	69573.7	76009.5	98405.1	76026	93023.3	87752.5	113584
1101	201.803	0.569773	0.79064	12854.8	10483.5	10874.2	8561.43	9289.54	11065.6	10972.2	11425.3	11992.6	123.178	0	6587.64	8839.82	10059.1	8917.55	8059	21917.7	13708.9	14715.1	10620.6	0	27087.6	22170.2	24998.3	29199.6	33376.2	5470.56	17149	13477.4	22285.3	24789.9	0	27520.1	25697.5	19859.1	22535.3	19697	19483.5	16897.7	35517	37406.9	37496.3	38186.9	36420.1	29464.8	31750.3
1102	173.896	3.26328	0.822621	1354.17	975.831	1487.19	224.668	503.215	10203	8100.19	5204.75	3847.55	3160.51	2409.95	4459.58	2836.97	3085.04	5337.42	2023.17	1071.31	1262.75	2735.31	3093.69	4036.33	507.465	207.218	180.146	1223.31	610.58	1589.52	825.06	247.712	508.615	656.745	1051.76	816.024	2652.49	3505.41	3164.26	15097.2	18708.5	17125.3	587.846	272.777	211.954	1160.87	1448.89	1189.71	1315.74
1103	383.122	7.45394	0.851893	0	0	0	0	0	0	0	0	0	0	0	0	0	0	0	0	0	0	29742.7	23668.4	28199.5	44987.2	53428.1	53842.5	148031	153204	120216	79992.8	66104.8	63761.1	48040.7	56671.8	62344.3	139357	116479	144098	24190.8	24109.5	23067.4	51526.9	33620.8	74099.4	44868	50743.8	49071.5	148016
1104	327.13	5.45455	0.852649	0	0	0	0	158.089	0	0	0	0	0	0	0	0	191.447	0	0	0	0	275698	255782	254609	249654	210475	266667	324765	311538	323362	292703	268134	248221	261998	269122	274260	290692	320771	262696	198242	162416	171110	189284	208366	257359	264440	259461	198052	305084
1105	127.87	7.23802	0.812105	40542.9	39494.7	46245.8	29620.8	29597.8	34042.5	44882	99427.7	91365.8	58008.1	45920.9	14345.1	29432.6	79010	80459.5	96633.2	0	46534.1	52774	42476	41420.1	71274.9	67566.9	68535.7	143414	129172	164021	76591.8	76818	88282.9	107292	93303.5	99427.2	139298	145398	134029	40628.1	45200.1	51324.5	75162.3	58909.1	75350.5	112022	109371	97866.7	152649
1106	127.87	9.62562	0.637918	242.385	227.67	0	1728.81	0	0	0	0	1596.37	176102	27019.2	0	0	0	2144.04	936.616	113093	2438.22	1176.6	0	1134.05	0	0	428.55	0	1371.24	3690.02	468.419	211.328	245.504	0	523.618	843.472	0	1460.47	0	611.812	0	891.188	0	0	0	573.68	634.907	0	2248.15
1107	190.928	0.0867485	0.803612	27416.2	27015.9	27399	37182.3	33179.5	44899.4	55027.8	41810.9	35409.5	26082.9	11345.4	19719	47886.6	20071.4	17657.8	17239.8	0	14027.6	31013.7	38393.3	40616.4	35540.6	38319.7	35531.7	27471.4	28648.5	26677.2	40027.1	34953.3	30350.1	28742.3	25251.5	27470.1	23605.3	23388.6	25123.4	39945.2	40630.2	42476.2	33423.1	36699.6	37316.4	27267.1	28035.4	28727.4	31215.8
1108	276.108	5.05084	0.851788	0	0	0	0	0	0	0	0	0	0	0	0	0	0	0	0	0	168.905	216225	190076	186932	165859	149194	151916	267829	279227	257997	192616	183775	176917	171618	199104	162976	252229	224288	243971	158899	154203	159702	163973	136577	150648	174479	158050	161474	232927
1109	315.098	6.50265	0.852348	0	0	0	0	0	0	0	0	0	0	0	0	0	0	0	0	0	0	134739	104894	115315	109171	110774	112721	207320	190577	193532	191070	176284	153253	128984	132643	146594	201060	207969	224888	105836	91191.4	102578	128250	115131	123058	144992	153906	116641	170637
1110	312.19	6.06845	0.843062	0	0	0	0	0	0	0	0	0	0	0	0	0	154.446	0	0	0	0	235131	233944	186367	199999	195202	204099	280572	337512	288028	225963	252363	238596	207610	243122	235105	301414	289872	242418	187857	184463	200388	185434	188549	231753	204420	204520	216269	303971
1111	327.208	5.75754	0.829158	0	0	0	0	0	0	0	0	0	0	0	0	0	0	0	0	0	0	183352	224957	234888	204144	198843	196608	364167	343012	327735	205196	215515	198568	160646	195116	189026	268463	234300	291883	158019	189658	136337	181913	162234	196918	173430	142454	166690	296421
1112	300.938	0.790534	0.852677	219.659	286.246	226.883	836.712	772.593	0	0	151.439	0	39423.3	3547.37	220.064	0	266.753	369.984	0	0	151.824	298534	205083	223796	90230.6	92723.4	69348.1	91063.5	102807	59540	61473.4	61085	65538.5	183613	131847	187681	72670.4	55061.2	72334.6	270366	283396	239499	43147.1	50081.1	68544.2	118400	84975.8	101630	135579
1113	216.107	8.20765	0.853093	0	0	0	0	0	0	0	0	0	0	0	0	0	121.786	0	118.045	0	0	67464.1	59554.2	60566.6	71467.1	75542.8	76265.3	146409	149034	104374	100255	89088.3	84889.1	68489.7	90269.1	80000.5	141509	129197	125129	52341.9	57677.7	56282.5	62104.9	67840.4	86718.8	76924.6	77360.3	78415.4	143992
1114	443.641	4.66058	0.837407	43922.7	51567.9	48754.2	54353.6	51552.9	27222.2	16584.7	11643.6	12287.4	7314.93	16254.3	12350.5	19522.1	14370.3	15605.7	18305.8	2588.08	6385.78	318037	152512	128911	208193	209644	226083	163526	152115	131023	194957	198353	222654	176304	172393	171235	170637	172399	131589	99893.7	86274.5	83713.4	206634	184414	205914	167326	181472	148994	133386
1115	286.18	1.53187	0.842957	0	0	0	0	0	0	0	0	0	0	0	0	0	0	0	0	0	0	0	0	0	152.026	0	0	0	0	0	0	130.375	0	0	0	0	0	0	0	0	0	0	146.982	0	0	0	0	0	0
1116	268.169	0.683381	0.853266	0	0	0	0	0	0	0	0	0	0	0	0	0	0	0	0	0	0	0	0	0	0	0	0	0	0	0	0	0	0	0	0	0	0	0	0	0	0	0	0	0	0	0	0	0	0
1117	268.169	0.93271	0.838224	0	0	0	0	0	0	0	0	0	0	0	0	0	0	0	0	0	0	0	0	0	0	0	0	0	0	0	0	0	0	0	0	0	0	0	0	0	0	0	0	0	0	0	0	0	0
1118	265.119	7.6356	0.829282	0	0	0	0	258.806	0	0	0	0	0	0	533.585	0	0	0	0	0	0	102760	102128	111854	98601.7	90414.3	92322.8	197308	196205	157586	96671.4	107782	99813.3	83932.8	81549.4	96987.6	198386	141669	195270	99290.4	92464.9	93009.2	99899.4	84694.5	108600	80376.2	91084.2	91711.3	200376
1119	265.119	7.44624	0.841462	0	0	0	0	0	0	0	0	0	0	0	0	0	0	0	0	0	0	120904	133609	124013	122507	136703	129128	223638	232145	193779	160740	144018	149128	124963	130591	130825	201627	172653	209749	90308.1	88694.4	97275.5	126262	97390.9	139268	116454	132164	130469	225108
1120	214.947	2.19772	0.848933	0	0	0	0	0	0	0	0	0	0	0	0	0	120.214	0	0	0	126.436	3390	2977.47	2525.86	920.457	813.487	1495.73	1611.14	1803.01	663.804	2043.85	1290.92	845.501	1963.41	2011.1	1986.19	986.193	787.443	874.645	2363.42	3054.42	2357.47	1274.87	681.559	1900.03	2173.15	2588.13	2115.61	2210.88
1121	150.89	0.937485	0.831994	14395.8	13869.5	14252	9390.91	8483.3	13597.5	13776.4	19104.1	20360.1	1204.16	4793.92	20336.6	13516.3	13560.8	17353.5	17291.1	16950	16284.4	31334	32701.5	40117.1	33017	35221.8	32027.5	46530.6	53828.8	47928.8	41350.1	46197.6	48573.6	64905.2	66710	67849	56375.4	52884.9	55384.1	39374.4	43211.4	31350	30618	24361.6	37737.4	82104.9	87346.9	67678.6	44362.1
1122	507.301	8.65686	0.852205	0	0	0	0	0	0	0	0	0	0	0	0	0	0	0	0	0	0	36381.1	34298.6	39049.8	38696.2	53139.4	45969.7	110974	107591	94826.4	54744	64731.9	53947.8	67966.7	73995.8	73251.7	100032	93192.9	78707.8	34975.7	34304.3	34317.9	46205.4	42640.2	60179.8	63040.4	59432.3	60504.5	93214
1123	78.9182	5.87654	0.838454	56689	55899.5	58373.7	65327.5	65133.3	71025.2	101891	118577	115004	21474.4	17390	47377.9	58268.3	113212	124658	115027	109312	116642	57341	50175.4	72603	52477.6	48308.8	46757.9	109320	105779	102636	47693.3	46401.9	55452.7	69751.2	62659.7	66144.2	109531	113315	103361	173706	216450	187145	104961	96892	136690	141972	159841	163619	251357
1124	220.953	0.654422	0.852589	1030.55	987.249	1268.94	872.878	563.793	720.901	1401.66	911.506	1239.16	21513.7	2188.53	2212.28	1163.04	1123.7	1285.66	961.775	2791.45	885.586	114154	139279	146236	4949.41	7084.87	6257.45	3434.57	2541.5	3281.23	15290.7	14892.5	15600.9	23240.9	25088.7	25751.7	2684.15	4422.29	2982.27	124688	114663	127735	4566	3761.31	5902.08	1134.95	1212.53	2359.43	1744.68
1125	117.055	0.904433	0.853709	4966.26	4982.48	4522.43	4455.01	3752.72	10164.4	8338.06	6905.04	6888.09	5565.54	0	7199.35	8786.93	6870.43	6372.62	8292.62	7895.81	6056.07	34821.5	26629.2	27930.5	13215.7	13198.2	11647	18373.5	16190.6	18431	15629	18854.5	18187.4	25698.4	34473.2	36726	19145.4	18330.3	18548.8	52905.4	61340.5	52579.2	27817.5	24857.9	36414.2	64684.1	64763.4	72271	37459.5
1126	293.111	7.96748	0.854219	0	0	119.924	0	0	0	0	170.12	0	579.067	0	0	0	130.404	167.415	669.958	0	0	149618	133231	118552	141562	129338	121870	201379	175904	170152	172837	168362	169024	119824	138216	142415	145246	144418	171334	105298	111847	108567	156375	135002	142615	135252	127411	132986	168547
1127	179.838	5.29936	0.585302	20719.7	6613.21	0	0	6575.67	16662.2	19761.9	6453.03	5622.72	785.121	0	29988.1	39276.7	9391.91	10661.8	12896.2	10028.2	0	65389.4	56208.4	34533.2	57184.5	57843.9	53442.2	36599	35810.9	35111.6	54048.5	48947.9	45771.9	26160.2	27922.9	25551.9	26284.6	28801.7	29514.3	59690.3	61220.7	53828.3	54877.1	63197.2	66916.8	27565	27618.6	30101.1	34545.4
1128	179.838	5.58332	0.684504	0	32562.9	0	42137.6	0	0	20632.3	0	24130.2	0	0	38654.6	55783.4	17642.3	0	0	0	0	28972.3	25882	54555.8	63841	77058.9	74764.9	38167.2	37406.1	40233.4	55094.8	64425.2	53832.9	31189.9	31188.7	29327.5	31774.8	25769.1	29503.3	13198.7	0	0	74014.6	81569	86887.5	29237.1	28542.3	30323.8	32619.6
1129	158.071	1.87865	0.528154	0	0	0	32205.5	0	2965.73	4062.18	4881.69	4262.11	10825.5	10443.9	18568.2	21412.1	5763.2	2867.7	3230.8	5272.11	4828.98	116597	0	0	0	0	37232.3	4578.2	3360.96	4750.46	48599.2	45308.6	0	0	0	26379.5	0	4524.15	5351.65	121508	0	0	35894.1	34829.8	0	0	25237.7	0	4043.02
1130	158.071	1.28605	0.604506	0	59663.5	58763.6	0	0	3593.55	3354.55	4133	4687.52	11374	11428.8	0	22168.9	0	3432.43	2888.71	0	0	0	130496	131041	0	0	39073.2	4963.23	4089.97	5331.88	0	0	47250.4	0	25416.2	28693.9	0	0	0	127038	130569	0	0	0	0	27025.1	0	0	4941.55
1131	158.071	3.43079	0.505882	40300.8	0	0	0	25450.8	2595.14	2902.19	2811.61	0	10759.2	10798.9	14244.2	16442	4079.61	3017.07	2428.8	3360.27	3680.11	0	0	0	31148.8	27863.5	26182.3	2661.94	3384.89	3352.34	34408	33089.5	31365.3	17292.1	15995.6	0	3290.65	4216.45	4455.55	0	108562	0	29273.8	29941.2	27552.9	30209.4	0	21110.3	3107.67
1132	158.072	2.33732	0.504027	0	0	0	32422.5	0	0	3513.69	0	0	0	9007.76	18351	0	0	2442.65	3032.26	4534.66	5088.29	0	0	0	33061.8	34120.1	35324.3	0	4066.05	4761.73	0	0	0	26457.2	0	0	0	0	0	0	116891	0	0	33310.9	35144.6	26031.3	25499.9	0	0
1133	158.071	0.116757	0.5043	0	0	52884.9	26056.2	30108.9	0	0	4018.56	3410.46	0	0	19867.8	18372.5	4968.85	2606.2	2554.78	4530.25	4912.37	94276	104785	105547	0	35562.7	39132.1	3983.53	5030.73	3238.62	0	0	0	22999.2	25367.5	0	4346.68	4976.03	4645.68	101672	0	0	0	0	35389.5	26715.9	0	26991.9	4013.24
1134	158.071	0.368058	0.529747	0	0	58568.7	29225.2	32818.7	0	3615.07	0	3598.67	0	8681.85	18578.2	17727.1	0	0	2581.39	4143.86	0	99692.1	0	103816	0	38847.1	0	4348.98	0	4346.71	0	0	0	0	26409	23495.3	0	4536.33	5103.55	107582	0	122948	0	0	39290.6	28330.1	24615.2	26240.1	0
1135	383.238	8.47387	0.853927	0	140.461	0	0	0	0	0	369.993	0	0	0	0	0	354.382	0	368.308	0	0	112517	127968	126724	126367	123647	147790	200960	185752	165723	159328	160285	144718	120177	139559	158989	177448	163297	177276	123344	115039	111183	135985	121603	129386	131638	138132	130223	199285
1136	240.928	6.52521	0.852759	794.082	384.028	355.566	366.274	426.26	674.499	783.9	972.285	1406.51	11603.2	121135	784.62	646.916	867.602	4602.28	3356.1	687.506	744.346	356884	350596	354037	253036	230065	242928	237114	228293	228927	263665	255356	251203	215786	199972	220840	245991	234444	234021	311149	323142	315165	248972	245369	249022	209985	215386	233312	242242
1137	101.024	0.897108	0.854755	553.22	1980.77	2769.3	1623.67	833.422	4400.44	2625.87	1451.53	2506.46	1455.49	0	3265.19	4497.85	6365.89	2811.1	4427.35	3438.1	4104.32	23295.1	24751.9	36780.7	15626.9	22226.2	15277.6	48490.7	20647.3	17603.7	50460.5	42408.9	45520.3	24712.4	20554.1	19590.3	55087.9	23487.6	33643.3	56134.6	58565	30429.2	29806.2	16902.5	29590.9	13062.8	12028.8	16350	27976.2
1138	374.143	7.06914	0.851132	0	0	0	0	0	0	0	0	0	0	0	0	0	0	0	0	0	0	251231	205630	206648	189188	185328	219008	326575	302216	256140	192487	180733	237624	163048	228292	168239	261911	257072	311284	172311	181696	195481	197612	156729	161361	147348	165195	164264	303410
1139	128.042	4.64523	0.850413	0	0	0	0	0	0	0	0	0	0	0	0	0	140.577	0	0	0	0	62991.3	74093.4	92524.4	46350.7	45306.5	74111.3	118223	86024.7	40404	52354.9	89493.5	56487.1	56512.9	55028.9	46134.2	123872	88457	58671.8	60693.4	67243.3	62853	57998.1	52394.1	81048.4	51853.9	61333.4	68977.7	61845.8
1140	147.065	2.0462	0.820024	200.851	0	193.052	140.432	153.814	1168.82	1040.3	1219.43	1857.44	252.262	306.417	578.001	1875.67	1560.69	1601.59	1831.72	2712.37	2679.95	1131.55	475.091	1036.37	1051.27	623.136	507.9	2320.35	989.805	283.156	1003.72	702.846	749.125	594.335	803.818	254.133	644.03	519.736	1403.71	748.008	539.404	1717.24	850.221	833.66	1034.92	916.142	1214.72	800.927	724.147
1141	147.066	3.26418	0.741451	245.636	208.705	186.532	0	0	317.509	316.061	344.005	1328.46	129.948	417.733	0	523.638	588.427	524.495	267.593	549.268	375.915	1155.83	877.136	342.307	511.33	175.04	191.978	429.952	266.223	301.745	0	0	137.377	165.368	184.116	331.315	201.605	0	0	289.478	230.887	232.292	185.834	231.816	177.541	146.721	136.935	216.178	163.866
1142	118.93	0.707584	0.811172	119280	118124	113873	111143	112893	72851.2	77376.4	61633.8	57021	589.403	749.365	106050	141272	60584.8	56970.3	54700	47689.6	56740	315598	335761	339166	109507	91080.9	99897.5	53497.6	43165.6	46922.2	125283	124732	128814	100528	87659.5	81228.5	62335.7	59045.8	58194.3	318359	322981	314844	101938	98913.3	106348	95638.9	95157.8	78346.9	46570
1143	118.93	1.61795	0.655017	23385.7	25479.5	20877.2	18668.2	17722.8	11757	9656.51	9555.94	8472.1	403.684	1026.78	16048.6	19543	10069.7	8571.97	7575.21	8195.7	9388.27	45273.8	47595.5	51015.1	26730.7	26439.6	25961.2	12471.5	10347.4	11623.2	32689.6	30834.1	31232.8	22529	20705.3	21848.8	12528.4	10955.9	12896.5	51353.4	45672.5	50794.5	28169.1	27184.8	25423.1	23026.6	23560.6	22235.8	10899.1
1144	101.024	5.41093	0.827938	348.284	349.363	241.247	241.546	235.432	1196.13	1575.3	2059.95	1824.59	2134.27	2903.41	571.242	716.767	1282.9	2053.14	2029	855.795	1547.97	123257	119803	135548	237366	235740	240386	314286	313250	279594	276885	269895	282333	119348	133329	139486	331136	343564	328208	110251	117282	110661	211320	217095	233556	108327	95731.4	108381	310944
1145	101.024	4.98192	0.822634	317.929	333.217	176.272	187.488	159.478	444.101	416.681	342.337	314.484	912.73	1320.8	250.402	370.472	445.902	954.379	463.545	438.721	484.343	81481.6	80260.7	76796.1	81256.2	75774.5	74384	168362	162117	141365	100735	109387	106362	97778.8	106160	97877	156703	154041	164775	68012.8	70694.6	0	89493.6	82053.6	93239.3	66602.7	72172.7	68310.4	154261
1146	226.799	3.82527	0.757309	8449.39	8213.89	6857	11721.4	10620.9	4350.43	5182.5	6345.8	6578.99	22075.6	3974.7	2517	3589.07	6086.24	5743.61	6409.44	5773.8	5367.68	10974.8	10940.7	9390.08	6930.21	6176.17	6079.61	5281.82	5153.01	5722.14	6588.66	5772.62	5916.38	3338.4	3303.17	3237.77	6054.38	6848.21	7950.67	11777.5	11072.1	10566.7	7166.11	7898.53	7755.92	3729.92	5805.94	4378.43	7960.7
1147	226.799	4.32673	0.795935	3489.46	3707.21	4050.89	3975.09	4085.51	2646.03	2934.13	3785.57	2749.49	4663.72	759.515	2310.16	1471.17	3674.85	2100.65	2683.53	289.239	3500.41	14135.7	16404.7	12405.4	6374.99	7194.35	5645.5	5581.07	4377.27	4162.9	6083.55	5608.15	6297.1	4669.6	5253.72	6237.95	4282.88	4250.17	5539.46	12111.8	7772.21	12003.5	7315.1	6195.61	6143.69	5301.47	5798.21	3247.31	4413.39
1148	327.074	5.81491	0.853284	0	0	0	0	0	0	0	0	0	0	0	317.467	0	0	0	0	0	0	339747	346975	323689	224264	225588	190943	247374	205557	194928	251446	202865	241766	165137	206560	216981	213812	220014	179582	329304	310316	312010	213113	193226	238372	193026	157995	157053	187814
1149	387.222	8.6178	0.853746	1769.33	2075.32	1805.67	157.489	0	0	0	1712.89	482.012	0	858.325	332.127	0	2570.98	1153.01	1879.82	0	162.846	200446	173475	198639	215985	208798	200754	284171	277626	146286	246185	236657	226637	188631	202687	220291	242964	240124	223777	174057	141435	166224	203706	178176	228823	211660	207618	221150	236417
1150	129.055	4.43692	0.83909	3570	2700.16	2641.44	2693.39	1915.23	3344.25	4354.52	1819.24	3274.76	1141.46	1755.38	4550.7	5750.46	3362.47	1804.95	2161.99	1366.18	1649.46	929.696	56707.9	76911.1	183750	179095	188772	165930	163400	143322	200770	198026	189469	2403.82	69599.8	62423.4	165873	170776	179336	150878	176124	198035	218288	200934	250391	104792	109036	109289	224201
1151	129.055	4.70523	0.817998	3498.07	3232.52	2060.05	3198.56	2939.51	3683.14	4882.42	3468.26	3630.01	2300.65	1334.78	5049.89	4713.43	3460.64	3199.46	3337.16	2007.03	1692.17	74762.2	68002.7	67958.8	60913.7	53171.5	65561.7	53800.7	63957.2	56650	59999	63500.9	80970.8	60071.4	43158.7	39482.8	57732.4	62820.1	56979.8	125232	154097	125505	93621.6	83180.8	102515	77301.9	78640.5	75484	96032.8
1152	235.076	8.50149	0.854133	0	0	146.112	0	0	0	0	0	0	0	0	0	0	0	148.736	116.722	0	0	124827	120058	114356	44982.7	44653	44245.6	81174.7	88409.5	75883	63263.1	55496.6	51121.8	130920	164832	161833	69686.5	68201	70976.5	101697	93006.7	103065	43272.1	38065.1	49237.9	143302	149981	143013	83912.8
1153	161.045	5.41341	0.835006	687.497	307.241	198.323	200.318	0	0	298.563	578.911	279.944	0	0	371.068	0	424.585	517.387	698.658	837.895	776.918	121777	113504	120357	98206.9	101168	114236	193842	204618	177987	143051	133581	127227	113883	129027	125057	198999	201379	209680	109173	106070	106681	92972.2	97746.8	112898	92643.7	89380.9	94765.9	175205
1154	161.045	4.96037	0.82926	244.358	177.859	201.417	0	162.566	422.296	0	251.524	288.714	723.812	0	276.201	0	279.255	1135.72	476.121	371.096	749.54	78150.9	67337.9	83575	76833.6	75494.7	74388	127641	129208	118272	107717	104928	92016	83806.4	99377	89150.2	149830	141330	141726	70515.6	70729.5	64024	73589.2	68364.6	71782.7	56748.1	60377	64148.9	125199
1155	299.121	7.79787	0.852936	0	0	0	0	0	0	0	0	0	0	0	0	0	0	0	0	0	0	198189	190978	182685	149653	147343	169959	274834	258014	237408	194494	200095	187688	141164	190696	153114	194994	227677	253838	165839	180350	191915	155105	141973	192627	176927	177884	176412	239665
1156	332.202	8.65313	0.853018	161.937	0	0	0	0	0	0	0	0	0	0	0	0	115.402	0	164.62	0	0	119382	112625	116675	120178	125752	124505	230403	205618	192276	150801	148496	142198	132084	151641	147419	187892	174829	157179	97815.5	101956	96241.9	124157	117069	150710	137790	122658	142984	195282
1157	106.041	0.527724	0.626109	0	0	0	0	0	0	0	0	38944.9	51198	0	0	0	0	0	0	0	0	104189	109778	98468.4	0	89896.2	0	36629.5	0	46955.2	0	0	0	0	0	0	46560	37900	0	102901	0	0	0	0	0	0	53817.2	0	0
1158	214.929	4.37545	0.85105	0	0	0	0	0	0	0	0	0	0	0	0	0	0	0	0	0	0	588.498	0	0	170.863	0	0	230.975	192.645	0	240.852	233.562	246.856	315.832	0	297.309	0	291.443	0	317.988	170.878	0	324.753	382.541	408.02	0	0	224.313	286.472
1159	158.899	5.35478	0.786857	7635.99	7656.33	7016.25	4288.21	3997.88	14785.2	11844	17155.8	17459.8	0	26942.5	23029.3	11873.1	13297.7	12172.5	13622.7	0	1272.6	3784.45	4791.93	4181.53	6551.04	6600.33	8388.42	10838.4	11706.1	12114	6971.17	6292.04	6156.11	12810.8	12234.1	11974.1	15537.1	14014.5	15807.4	5117.31	5441.07	3209.45	6165.63	7266.52	5009.11	12592.8	11894.2	12851.4	15126.8
1160	407.23	8.52112	0.852906	0	0	0	0	0	0	0	0	0	0	0	0	0	0	122.542	314.534	0	0	129742	133369	145047	144228	136407	141273	199613	185634	217758	168155	145460	151746	140459	154757	157451	178993	133872	165114	129556	125211	114002	140858	137323	148046	124546	149667	132741	190257
1161	190.054	2.68599	0.845359	0	0	0	108.808	0	888.99	1034	2009.4	4383.12	139.276	0	899.747	1165.45	2865.45	3000.78	2349.81	6255.61	7551.13	8410.16	6906.43	8780.45	10382.6	8845.21	7319.4	15370.4	14043	11918.1	11871.6	11466.3	11537.3	16083.2	17381.6	19665.3	13811.1	11716	13247.1	5704.1	8015.6	9417.87	9050.32	7669.61	9745.48	13094.2	14988.3	14956.8	13106.9
1162	510.877	6.49051	0.851261	0	0	0	0	0	0	0	0	0	0	663.506	0	0	0	0	0	0	288.285	160302	133109	143118	115456	116136	123200	238316	202536	179269	184053	189274	164356	115030	165003	155785	218192	191131	202019	112803	125901	131844	123733	121392	155929	139760	142805	155675	204686
1163	281.111	8.07436	0.851939	0	0	0	0	0	0	0	0	0	0	0	0	0	0	0	0	0	0	162050	157979	168047	150985	127172	160488	207195	255953	186749	198137	191443	168446	140491	178457	176080	204176	210936	205754	134152	143854	128567	168224	137091	200178	159900	167449	152158	216044
1164	281.11	7.91358	0.844719	0	0	0	120.636	0	0	0	0	0	0	0	0	0	0	0	0	0	0	60032.1	59610.2	56805.1	69852.2	54796.2	69767.3	86299.9	81760.9	76587.4	78081.7	69631.2	71512.3	48585.3	55395.8	53552.2	72875.1	69391.4	72095	38518	34850.8	33493.9	76954	68750.7	87461.8	50674	53648.7	50652.8	83784.5
1165	146.078	8.32395	0.852997	602.884	720.464	432.298	0	0	0	0	640.834	0	0	0	0	0	664.175	724.114	628.035	0	0	150607	145840	145080	164388	144617	133390	125241	158334	195596	196149	179916	171862	122109	122241	138368	101630	196736	212605	129574	127300	135955	177252	114620	189544	133487	146658	152975	155159
1166	308.158	8.61569	0.854318	132.284	224.751	144.509	0	0	0	0	511.956	0	0	0	0	0	115.823	268.564	327.326	0	247.418	173006	152151	175124	155403	148409	157428	221667	194767	162323	195995	168028	163684	145258	144440	174468	160593	175376	150734	136884	124890	129334	148439	133429	189334	155480	158291	153001	191883
1167	289.742	11.3388	0.796141	0	0	0	0	0	0	6240.81	236.42	0	0	0	0	0	0	600.618	329.332	0	139.245	880.458	442.049	392.441	0	0	0	221.144	291.028	609.988	0	0	0	113.739	174.261	0	0	0	0	136.726	144.25	0	0	0	0	137.293	0	130.72	382.364
1168	289.742	11.4131	0.609928	0	0	106.632	0	0	3892.64	0	0	458.78	0	0	0	0	582.76	606.726	0	2786	0	0	0	0	0	0	0	0	0	0	0	0	0	0	0	0	583.587	0	584.099	0	0	0	0	0	0	0	0	0	0
1169	289.742	12.0496	0.577198	104.474	0	0	279.937	0	5250.89	0	0	0	13256	4706.06	0	0	196.703	0	197.454	0	542.339	0	285.17	117.209	0	0	0	0	0	0	0	0	0	0	188.556	0	406.395	167.749	282.375	0	153.671	0	0	0	0	0	0	0	0
1170	161.849	10.6337	0.568958	0	342.848	685.442	1559.74	671.591	2977.47	0	4398.65	3259.26	22160.4	12507.6	95486.3	45711.1	2794.04	3529.77	1581.71	0	3356.63	4087.76	3289.74	2007.72	372.4	206.9	380.328	3643.35	2968.22	3050.78	601.164	355.015	186.343	907.521	1578.71	972.226	0	3775.35	4447.29	1604.94	1610.3	899.242	248.497	182.193	281.235	787.492	1189.31	806.163	3993.34
1171	161.849	10.1096	0.610893	134.038	0	129.009	0	0	0	2362.61	1728.68	0	50612.1	16413.1	77539.4	0	1672.54	4604.1	650.017	67390.7	1833.02	0	0	0	156.644	0	307.529	1802.24	2029.53	1803.47	0	208.954	0	599.436	425.094	0	0	0	3005.22	672.546	415.507	380.389	150.634	127.273	0	0	219.623	1143.12	1764.04
1172	370.145	8.51042	0.854061	0	0	0	0	0	0	0	351.858	0	0	0	149.762	0	216.69	153.983	382.265	0	0	184998	208701	204420	134619	109505	112077	104688	108019	102490	149265	114267	122626	126958	135252	122621	95612.8	76607.6	89285.1	199446	174975	189463	97792.3	116233	111323	110906	128333	111456	94390.5
1173	205.08	8.42997	0.854035	0	0	0	0	0	0	0	0	0	0	0	0	0	0	0	294.122	0	0	127471	127857	108821	116913	105362	102548	199202	231242	166291	130682	141576	124547	120201	122307	149991	239766	182210	213166	119422	114338	108005	134646	92291.1	137421	113354	127536	122801	223940
1174	436.017	6.72568	0.852164	0	0	0	345.692	0	0	0	0	296.956	1006.14	795.913	0	0	0	202.056	0	333.264	0	34504.1	35085.5	43147.9	53954.3	51459.3	49801.9	140750	137945	115181	84105.6	70254.1	66807.6	42599.5	51273.5	63954	145731	141861	143077	30111.8	31634.5	34181.1	54847.2	36987.9	78387.3	52501.1	47550.1	47560.4	154134
1175	113.024	5.41486	0.836224	225.912	221.233	253.414	190.957	189.96	0	388.98	234.376	277.977	983.631	888.817	0	385.526	166.768	254.938	237.155	190.779	517.036	124181	124333	145102	119101	105039	115182	201950	200229	175108	153351	141222	140998	113224	133685	136913	205846	225385	215947	115463	126190	120180	108830	103176	125531	87751	92730.9	94186.5	178671
1176	113.024	4.97588	0.838179	423.442	277.511	314.991	272.945	265.409	0	421.704	263.893	272.339	743.524	1153.6	411.205	328.575	174.462	264.869	284.818	193.851	237.983	95808.2	84102.5	85524.6	86271.6	83712.8	86380.8	141332	144642	125000	115694	118052	105096	93449	97753.3	90833.6	154391	148787	154627	66952.2	78106	69398.1	81619.3	75979.2	91050.1	71330	70372	64208.6	125493
1177	119.035	5.4023	0.83682	0	0	179.746	0	0	495.636	314.566	179.325	166.323	0	0	0	0	210.014	261.079	192.142	281.033	222.174	119213	104675	124089	107761	99862.1	106983	189846	195832	173596	136599	136218	138252	97447.5	116330	113215	179791	195436	193884	98770.1	101224	99750.6	85533.6	91314.5	115684	90310.1	77925.8	77531	174244
1178	119.035	4.98292	0.83083	255.91	0	0	0	160.857	453.056	263.818	220.259	0	604.476	0	255.795	0	561.097	255.645	220.036	247.021	341.456	69932.5	56296.8	61604.6	65209.2	61385.2	64437.3	107524	110868	97931.9	77550.6	83831.9	78561.9	66507.9	71186.8	74379.5	127599	110190	120072	51314.2	55714.7	59888.2	58902.6	55026	68694.9	54665.9	42888	49788.4	97572
1179	378.199	5.53347	0.851599	0	0	0	0	0	0	0	0	0	0	0	0	0	0	0	0	0	0	294963	299440	277354	204136	189693	142168	180662	165233	162615	220602	220767	217738	113279	160592	153714	154828	145925	151403	230313	213355	203473	183200	173745	220401	138135	127179	126807	175181
1180	351.187	5.94797	0.852991	0	0	0	0	0	0	0	0	0	0	0	0	0	0	0	0	0	0	191416	195573	113956	62470.3	57918.6	58336.7	311044	289102	176339	66777.9	71094.5	68558.9	132489	179771	147998	210329	207146	220828	153454	152138	187600	48464	48351.6	72301.9	135748	139282	117146	288209
1181	287.745	11.3301	0.793804	0	0	0	0	124.942	4991.07	6267.4	0	682.837	0	0	0	0	624.702	1025.13	0	0	0	809.738	0	471.304	0	0	0	0	0	320.69	0	0	114.451	0	0	0	388.553	0	900.419	0	147.868	134.52	0	0	0	0	0	0	145.839
1182	287.745	11.5733	0.768138	0	0	0	0	0	0	5329.47	0	0	0	6701.97	0	0	749.725	0	0	2293.37	0	0	0	206.018	0	0	0	147.692	0	288.907	0	0	0	0	0	0	895.402	0	0	125.441	0	0	0	0	126.835	0	0	140.911	0
1183	181.836	5.30773	0.607621	16293.6	15018.6	19923.5	0	22068.4	16634.4	15467.7	10739.8	7195.47	0	0	32893.9	35175.1	12191	13190.9	0	9947.93	13474.9	35557	55759.5	63750.4	58044.9	56819.2	58770.8	32333.6	31206.7	29948.6	47428	49037.6	51348.6	27008.1	26095	26166.9	27714.9	27518.4	27862.1	58047	55160.1	52548.6	55851.5	60272.8	62118.8	24242.3	26248.1	25529.7	32218.3
1184	181.836	5.58462	0.719937	30842.8	25381.2	29530.3	46949.7	0	26821.8	0	15031.5	0	0	0	46807.9	46397.7	0	20457.5	21647.4	0	32995.5	61406.6	25828.2	25256.2	80153.1	69437.1	71718.3	38854.6	35412.8	36431.7	59217.7	58621.1	53579.4	29730.6	24520.3	32358.1	30088.7	26959.2	29353.2	0	0	12973.7	64501.4	78420.9	82852.1	27568.4	25327.2	27517.7	32354.4
1185	197.836	7.54226	0.820731	2255.01	2107.62	1560.34	1308.98	2168.36	773.922	2372.88	2544.69	1399.95	4919.92	2882.66	2743.84	923.865	1804.75	2419.4	1770.31	2042.42	1025.31	2887.48	3685.81	3653.31	3056.8	3227.46	5659.89	1765.41	832.742	1547.89	4088.28	2185.56	2901.03	2221.4	2333.7	2787.37	2159.29	1976.62	1506.55	2762.35	3508.16	4693	2012.71	2537.06	3873.59	14299.8	2821.01	2074.87	880.592
1186	299.115	5.57878	0.853646	0	0	0	134.615	0	0	223.954	0	0	0	0	0	0	0	0	0	0	0	335504	291044	328219	232738	235617	225360	274845	252716	219519	267688	262354	254982	208930	225821	222199	219439	250516	237488	241728	248763	250573	217201	182230	255434	175094	165634	161272	228153
1187	408.787	8.62801	0.780425	0	0	0	0	0	0	0	0	0	0	963.264	0	0	1397.11	581.513	317.977	628.051	0	0	0	0	0	0	0	401.854	0	0	0	0	0	0	0	0	0	0	0	0	0	0	0	0	0	0	0	0	0
1188	328.047	0.664902	0.851276	0	0	0	0	0	0	0	0	0	0	0	0	0	0	0	0	0	0	99637.3	78304.5	84535.2	9409.04	10541.8	11112.9	9283.28	10745.9	8332.32	28206.4	22163.5	25881.6	16906.5	15756.3	17549.5	6429.13	9432.6	11201.1	68096.9	89982.6	93095.2	10074.8	8346.08	12337	13420	14576.1	13244.2	6541.36
1189	292.87	4.64438	0.815534	0	0	0	0	0	0	0	0	0	614.792	645.447	0	0	0	0	0	201.622	229.627	40088.7	41411.9	40059.2	72782.2	63321.3	69013.1	98770.3	74408.1	75509.4	62558.6	66025.6	59546.1	40606.8	38910.6	51147.7	64785.2	72156.9	72817.3	40640	42188.7	40386.2	69712.9	64560.2	63337.9	43592.6	39631	31628.9	87200.6
1190	388.114	7.57597	0.848379	0	0	0	0	0	0	0	0	0	0	0	0	0	0	0	0	0	0	167439	173263	158979	192280	155241	188003	293660	255610	230292	186796	222082	177909	170936	185870	164756	271538	262498	268440	144636	139954	130823	185352	161031	182970	162698	178996	161991	250093
1191	259.813	5.6776	0.653353	21029.1	21583.6	18799	38890.9	36559.6	15948.2	14814	14568.6	15013.1	0	0	12597.9	15137.3	15880.7	16654.1	14007.2	30408.5	31128.4	32741	35321.7	34571.8	38417.5	37409.3	29372.6	32687.7	31783.7	35905	34579.6	27779.2	26763	21182.3	18656.2	22495.3	24145.8	20453.7	28695.2	40414.6	36943.1	34914.8	40073.3	38874.2	45244.9	20436.3	22190.1	17917.2	31789
1192	259.814	5.84552	0.723203	0	28025.1	0	51394.9	0	21810.5	21657.2	21617.1	0	0	0	12704.9	16820.4	19232.4	20341	16603.5	0	41250.3	46732.6	42772.7	38449	37992	38930.4	38602.4	43599.2	43072	42381.1	27744.3	32188.5	31818.6	18588	21332	24274.4	29291.2	33008.4	33828.8	45677	44689.3	42930.8	40611	41474.1	44110.2	22003.7	20300.1	20509.8	36906.8
1193	259.814	5.97641	0.699344	37124.4	0	0	82767.5	54438.3	0	26196	26704	21670.8	0	0	17928.5	19588.5	21876	0	0	41260.7	64482.6	87865.3	0	57520.5	0	41127.8	28665.5	34037.1	33810.2	32419.1	26023.8	25118	23101.2	21331.5	18764.2	22120.2	27993.6	26625.6	25684.4	0	0	0	32506.6	29174.2	39955.2	24074.7	27522.5	20904.8	34958.4
1194	259.813	5.35546	0.69538	0	10621	12531.9	21765.2	14409.4	11001.6	10770.3	12404.2	10053.7	679.659	0	7439.44	9871.46	8983.9	10837.4	8920.14	13481.1	0	12320	12546.6	13132.4	13282.5	13233.9	11933.8	0	8400.59	0	15989	13448.9	16720.9	10361.5	9199.16	9249.88	0	7791.61	6890.59	16589.9	14420.8	15503.4	18455.7	18222.3	15155.7	8745.03	9960.98	12567.5	0
1195	276.016	6.81674	0.853448	10647	6939.26	6201.67	0	0	1091.98	2550.43	13124.6	1515.48	886.33	980.182	0	0	9773.63	8722.3	10444.1	2190.95	2097.81	160745	152144	121493	319167	251612	355106	322976	323732	306140	254774	197740	213373	130207	138191	159526	259409	253091	246019	172948	161160	166432	299168	258855	211213	189877	182680	156925	277219
1196	88.0397	8.05743	0.835064	1658.69	1225.09	1736.94	194.001	300.493	358.12	565.091	1762.11	1056.06	913.131	596.686	717.336	438.506	1728.92	2572.58	2893.11	1229.47	1036.73	239986	206095	237559	146934	141578	159035	111332	93623.9	108900	133075	156233	161349	106042	122209	98649	84940.9	84487.5	90393.2	218670	203315	218173	146062	151308	167004	115797	117800	116406	107234
1197	299.943	0.791319	0.852845	374.401	0	222.703	381.847	534.816	0	446.176	425.77	0	3338.1	3705.87	159.869	171.597	209.104	306.356	339.764	438.221	220.396	300923	189656	212937	85598.5	89030	65835.6	87111.2	95170.8	60098.7	56962.3	56675.8	58374.7	186073	129560	152483	66646.5	52839.6	71308.3	244065	280540	224284	40953.8	46695.4	64785.6	110476	83215.1	93757.4	132525
1198	227.137	5.68215	0.825766	0	0	0	1904.32	172.522	0	0	0	0	0	0	0	0	0	0	0	0	0	0	0	0	0	0	0	0	0	0	0	0	0	0	0	0	0	0	0	0	0	0	0	0	0	0	0	0	0
1199	248.959	6.46155	0.751193	324.38	212.1	167.676	0	0	380.008	358.392	2211.86	190.936	0	1824640	315.259	0	833.181	2635.19	2457.65	0	261.463	2391481	2250613	2341575	2260714	2227331	2324309	3585416	3761779	3207155	2933761	2801457	2711897	1824307	2407868	2404514	3678403	3714435	3591927	2068065	2198087	2064397	2593939	2441563	2891434	2401848	2412852	2436539	3734647
1200	126.88	4.13854	0.805713	2435.07	1611.45	2624.72	3258.27	2179.46	648.115	2441.61	3363.24	3592.96	4697.92	1135.48	500.172	3287.69	1762.86	1255.85	1802.85	67122.4	14022.2	2949.29	2551.36	2312.74	2759.88	2651.45	3599.44	3296.2	2459.07	3224.85	1484.85	2559.43	2001.28	2177.82	2261.42	2230.23	2431.93	2598.02	1102	2329.18	2164.18	1527.08	2969.85	2245.2	3224.94	2619.21	1494.71	2182.65	1781.67
1201	126.88	4.51484	0.81176	3227.98	3815.4	3953.61	0	0	1882.85	1822.33	4174.17	3165.18	11466.2	3111.89	410.143	2086.38	4193.7	3110.27	3689.18	86798.8	28711.1	1691.18	2130.94	1893.88	2978.1	3745.89	1960.42	2103.87	3425.19	2253.48	2062.96	1766.75	2639.05	553.482	1347.68	2018.83	2543.35	1693.96	1096.21	2083.02	2035.87	2668.3	3175.36	3202.75	1827.84	1563.72	2120.03	1660.3	2069.23
1202	126.88	3.83908	0.813699	0	1477.53	0	1232.33	0	0	371.289	0	0	1956.87	0	0	0	0	0	604.061	0	0	1563.95	1285.22	944.487	1791.5	1124.85	827.168	1612.92	1939.24	1820.24	795.124	520.196	1082.21	279.632	0	1988.08	438.316	709.116	258.881	1789.36	0	1399.22	624.735	842.676	760.384	1136.44	1004.62	287.442	1303.74
1203	126.88	4.89576	0.818461	5236.23	5099.9	5207.12	5609.69	5101.49	2118.37	2463.27	4524.06	5577.36	14156	5335.64	1392.5	3132.55	5115.96	4259.43	5247.95	105572	31747.2	1985.18	2430.39	2248.18	1588.48	3923.94	3828.59	3878.06	3811.84	2662.58	2942.33	2666.09	4173.15	2713.34	1244.1	1340.57	1470.48	2932.44	1678.04	1998.44	2715.82	2128.3	3937.56	1791.49	4006.58	2286.12	944.362	2535.63	2567.22
1204	265.147	8.6593	0.853699	255.998	0	145.884	0	0	0	0	0	348.886	0	0	0	0	135.198	136.195	187.844	156.751	156.459	151395	152897	145958	110961	126693	122055	179201	155543	145967	151798	144253	139322	164146	182886	177218	147622	138259	118881	156259	158222	160397	137761	135813	146756	160857	158447	168716	155932
1205	313.082	6.84096	0.851976	0	0	0	0	0	0	0	0	0	0	0	0	0	0	0	0	0	0	250620	250947	241708	257121	235315	242886	80336.9	98059.1	102272	323806	289924	290376	145707	163813	168297	77251.5	72993.7	78538	211033	196827	214220	214603	221550	292352	158525	155928	139226	77944.8
1206	264.141	6.15104	0.853123	0	0	0	0	0	0	0	0	0	0	0	0	0	0	0	0	0	0	231927	232115	236028	202446	183204	186361	324391	298539	228892	243733	218714	201919	184408	213633	193935	263706	272025	293263	198421	206360	211376	186322	170560	226309	198791	171070	201551	277642
1207	229.959	4.63988	0.830317	0	0	0	0	0	0	0	0	0	0	0	0	0	0	0	164.694	167.657	164.555	96856.5	77049.6	76544.5	140450	129758	128419	237314	237387	225368	195750	152178	163443	130304	184236	160765	272645	257994	237208	85410.5	76032.6	84279.5	131776	125417	121224	138010	104862	147801	240864
1208	358.157	8.07551	0.853319	0	0	0	0	0	0	0	0	0	0	0	0	0	0	0	0	0	0	89058.1	75378.2	83971.5	87946.6	64646.3	66288.1	195616	212762	190388	113776	105734	119813	114637	131436	128810	179851	176885	190452	57502.6	60688.5	60114.3	97502.6	79214.3	97377.8	116417	102217	106272	196654
1209	370.159	4.60935	0.852262	0	0	0	0	0	0	0	0	0	0	0	0	0	0	0	0	0	0	279706	218182	320873	137709	112074	111185	162257	116795	100732	170657	181609	152662	101405	111376	114852	149062	127983	113171	153944	217280	219246	136551	111596	179646	108752	94601.4	112858	134024
1210	300.124	8.6595	0.854004	0	0	0	0	0	0	0	0	0	0	0	0	0	0	0	0	0	0	47599.4	44832.5	45631.3	45346.1	53415.3	50550.6	169680	153454	143033	87217.6	85734.6	68801.8	71218.5	97733.9	83484.4	153038	145034	149536	36924.6	39282.3	35485.4	48226.6	42958.6	56806.2	83093.8	65970.2	78984.8	150258
1211	343.094	5.45266	0.852585	0	0	0	0	0	0	0	0	0	0	0	0	0	0	0	0	0	0	103622	91487.1	92015.1	138027	114285	123958	195853	170574	172951	203724	185723	182998	150382	172455	168240	197172	208344	178534	60491.3	58871.7	63890.3	113883	106981	138070	154402	139429	107417	186357
1212	289	0.570955	0.850641	0	0	0	0	0	0	0	0	0	0	0	0	0	0	0	0	0	0	4373.61	16552.6	20224.2	533.46	0	0	0	887.896	9906.51	0	1103.39	3893.45	6396.36	3740.37	0	15277.8	18266	14185.5	2475.69	20652	9752.23	0	0	0	1576.1	0	0	0
1213	138.89	8.60673	0.847146	11501.5	13527.5	13261.9	12373.3	11678.8	11706.4	13632.2	16790.1	16301.3	125442	100850	11468.7	12130	15336.3	17925.2	14251.8	14701.9	16922.2	21758.7	20870.8	22608.4	3329.48	3106.94	2871.11	6190.93	8516.9	8465.66	7583.11	8550.96	7738.59	7721.5	8017.06	7870.14	8158.04	7401.92	9638.27	21685.2	20773.1	19177.3	3845.76	2909.03	6111.75	10842.9	9722.82	11309.1	7751.68
1214	533.072	6.38748	0.852647	0	0	0	0	202.314	0	0	0	0	588.888	0	0	354.201	0	0	0	0	0	53279	42386.2	40066.1	48439.9	59175.6	57928.9	213345	193764	182250	73979	85828.3	63477.1	87875.9	97776.8	93401.3	176220	180384	182828	36324.8	43377.9	41316.5	50453.7	46468.6	66838.5	86582.1	88307.1	104856	200074
1215	126.88	5.54865	0.660314	7357.09	5314.97	6711.29	9827.88	6956.56	2325.63	4720.02	6811.31	7109.26	17685.8	15318.7	3635.79	3111.27	6191.38	6515.26	6045.77	122639	28279	3093.73	3880.22	3489.18	6410.25	6029.2	6552.67	7284.05	4466.39	5514.46	5546.42	5263.15	4716.23	2943.77	3269.5	3646.32	6270.78	5554.57	6000.01	2398.4	2298.71	2854.97	5438.29	6725.73	5828.23	3999.42	2564.54	2780.09	5881.66
1216	289	5.00838	0.834984	0	0	0	0	0	0	0	0	0	847.653	0	0	0	0	0	0	0	0	340792	313233	262683	129959	131507	117273	134239	118983	104154	150720	154089	140174	149309	159858	163891	111734	105724	112427	250819	234553	260080	143388	119618	136169	161041	143539	133461	113076
1217	357.127	4.39531	0.851949	0	0	0	0	0	0	0	0	0	0	0	0	0	0	0	0	0	0	570.544	972.627	657.123	372.423	216.904	579.483	1382.1	698.037	1126.98	759.101	255.517	1256.38	1185.82	1279.87	1197.01	1540.52	2161.13	1509.96	0	410.116	1348.02	396.71	705.587	720.526	1628.08	1228.01	2245.44	1455.78
1218	156.864	6.98022	0.851082	401.592	535.17	0	0	0	0	409.167	0	1107.02	99870.8	101703	125972	105951	0	421.064	551.201	374.212	0	0	669.037	1156.43	1234.19	0	0	967.047	0	0	1060.71	1328.49	1118.08	0	1044.65	1093.31	1328.95	1922.27	811.563	1412.17	1037.85	0	0	0	0	0	1020.85	1425.71	1491.37
1219	214.032	8.32353	0.853864	1302.26	1545.52	1545	0	0	0	435.324	2226	227.407	942.82	1609.42	0	199.183	2471.15	2312.92	3349.47	129.481	144.919	179017	139352	171100	182048	181245	179116	164964	217502	219432	229701	196775	204188	160008	168273	185853	281748	226856	249245	127937	140489	136863	201201	183493	249737	200966	180897	171833	240627
1220	190.964	1.72785	0.842086	139.256	188.423	326.569	253.439	144.057	417.17	146.702	239.864	399.404	0	188.927	128.833	138.162	165.018	203.464	0	179.511	163.44	263.366	590.201	721.312	183.13	195.306	179.275	525.023	335.835	237.905	771.428	661.651	247.908	587.396	420.618	419.942	369.477	215.173	168.122	471.777	794.989	471.537	153.539	173.18	293.797	667.955	155.399	283.869	467.75
1221	417.082	6.28951	0.852701	0	0	0	0	0	0	0	0	0	0	0	269.856	0	0	0	0	0	0	23020.4	31146.7	9976.73	32269.6	28671.2	33157.1	272638	261381	191100	41608.1	45466.1	38266.4	85069.9	108846	125591	242455	202979	234275	25569.4	20374.5	28366.3	34295.6	31515.3	32686.6	123760	110865	106744	257722
1222	187.859	5.15146	0.846065	1422.36	1775.56	1994.18	2911.77	2195.09	1221.45	974.793	1740.46	2410.49	3355.07	4345.19	367.466	1210.17	1450.53	2524.8	2277.26	49475.6	13448.2	2219.66	855.226	1461.01	1654.07	2540.47	1639.5	1996.64	2117.89	2256.81	498.578	1304.89	1571.83	626.574	1151.76	645.54	2375.19	1623.61	1434.49	1547.29	815.687	980.753	1076.06	1447.7	2041.2	391.968	1196.47	292.073	1241.92
1223	146.013	8.32418	0.852762	713.179	449.592	659.316	0	0	0	0	944.892	0	0	0	0	0	1097.36	606.608	1047.23	0	0	148222	118129	98836.2	113960	113029	160908	195757	206920	138003	159203	124698	146979	119132	141096	164382	216430	162421	185520	102867	119780	101929	115318	117236	129320	113952	117011	77110.3	223046
1224	150.041	5.16629	0.851393	0	0	0	0	0	0	0	0	0	0	0	0	0	0	0	0	0	0	8237.78	6131.4	7548.56	8446.86	8613.36	11790.1	39459.2	36090.7	31043.6	31836.1	30760.4	32708.4	13637.6	17181.5	17050.1	57204.4	58042.9	66957.4	6947.71	6659.23	6205.58	8090.61	7169.03	7095.35	14633.2	13407.6	14565.6	32121.9
1225	251.947	4.6158	0.850085	0	0	157.941	0	0	382.432	0	590.349	1210.35	0	0	313.707	0	0	200.62	507.198	205.233	510.23	328740	14336.4	1941.36	0	1034.49	0	237.757	0	490.339	0	1170.78	1252.31	0	0	0	421.604	0	237.495	0	1501.74	0	0	544.038	0	0	0	902.34	205.971
1226	260.078	5.11789	0.852203	0	0	0	0	0	0	0	0	0	0	0	0	0	0	0	0	0	0	158656	165082	161422	147653	166544	180105	287932	275996	232437	174165	195746	157658	136550	160408	144216	216955	203520	239943	148663	168037	143268	129630	143294	181400	152271	150803	162076	255043
1227	216.033	5.41331	0.845611	0	0	0	0	0	0	0	0	0	0	0	0	0	0	0	0	0	0	235529	226714	232774	132772	123182	130056	131267	135337	108144	164523	147256	154710	122862	135040	143902	149649	146853	157847	216568	203044	221476	123579	127147	137556	104724	97874.1	104051	133112
1228	216.033	4.96742	0.838832	0	0	0	0	0	0	0	0	0	0	0	0	249.733	0	0	0	0	0	172901	146963	161724	94331.3	93802.4	104290	106671	109191	92472	133585	126267	109300	98030.5	102790	105500	130076	123633	118965	146553	167238	149127	90750.5	88971	99329.4	75561.1	74688	71925.5	94989.4
1229	287.111	5.67219	0.853319	0	0	0	0	0	355.474	0	0	0	0	0	0	0	0	0	0	0	0	92744.5	158593	157660	87444.5	164603	150309	144249	231914	252368	108233	156819	180825	124135	168686	178986	142179	219370	242514	131527	141154	118209	157969	138739	172609	178443	183492	184064	229218
1230	469.23	4.60731	0.851925	0	0	0	0	0	0	0	0	0	0	0	0	0	0	0	0	0	0	114267	101216	110444	65321.6	61677.4	68951.9	159553	129915	99322.2	100206	103188	85978.1	82077.6	94467.3	103886	133299	85803.6	118438	82627.3	113903	113336	59904.9	59563.4	105930	82014.3	61586.5	84144.6	140126
1231	271.189	0.624505	0.851921	305.666	210.233	172.186	380.87	219.547	0	197.445	741.04	269.389	0	237.499	311.002	204.289	515.959	807.013	398.369	255.344	286.695	827.011	434.323	314.678	177.783	0	0	0	222.586	0	185.802	298.21	0	0	308.076	0	219.978	0	194.698	0	129.914	0	280.478	0	184.348	0	194.839	0	0
1232	271.19	0.908523	0.843722	0	263.359	0	0	153.709	0	145.867	170.947	189.682	406.531	0	171.357	543.368	0	226.025	534.592	0	239.708	305.273	0	0	0	188.532	0	220.512	0	0	0	0	0	0	0	0	0	231.302	0	0	0	315.882	230.838	0	0	288.423	174.899	251.282	0
1233	497.271	5.67177	0.852607	0	0	0	0	0	0	0	0	0	0	0	0	0	0	0	0	0	0	160840	142191	131709	118355	106213	99341.9	201649	200182	144511	152791	121928	136856	120090	130072	125628	167818	134570	168228	110580	94469.3	91141.8	100876	88655.3	127132	129239	102296	92277.8	164261
1234	226.092	2.37856	0.8395	0	0	0	0	0	0	0	0	0	0	0	179.516	0	0	0	0	0	115.69	198086	196634	184014	197947	191820	201823	262935	267262	250096	220851	220320	221540	212614	226808	222264	246943	228362	252678	181579	175027	180043	192756	181782	227305	232078	218378	233659	272507
1235	202.963	0.976046	0.852283	0	0	0	0	0	0	0	0	0	0	0	0	0	0	0	0	0	0	6727.21	6251.82	5350.49	3707.54	3675.71	2292.67	4650.27	4127.73	3347.53	4209.73	3619.05	3517.3	3683.08	4937.08	3800.5	5434.92	4585.05	5098.91	119616	140131	150928	9873.71	9513.84	10543.9	72501.5	92443	83398.3	33854.6
[truncated: 3,127 more rows]
[truncated: 360 more columns]
