# Supplementary material for: Metabolic preference assay for rapid diagnosis of bloodstream infections
Source: Nat Commun. 2022 Apr 28;13:2332. doi: 10.1038/s41467-022-30048-6 (PMC9050716; doi:10.1038/s41467-022-30048-6)
Supplement: Supplementary file 7 — Supplementary Data File 2 [file 41467_2022_30048_MOESM7_ESM.xlsx]

## Sheet: Extended Data File 2. Filtered 
Metabolic Preference Assay for Rapid Diagnosis of Bloodstream Infections
Extended Data File 2. Filtered biomarkers at 4 hours (533 peaks). Significant biomarkers from the initial MAVEN untargeted set were first computed by analysis of variance using a Bonferroni corrected α = 0.05. The 1864 resulting markers were then filtered to ensure that the average signal intensity for at least one organism was >20,000, and that a 4-fold change in average signal intensity compare…
medMz	medRt	compound	pVal	MHB	MHB.1	MHB.2	MHB.3	MHB.4	MHB.5	MHB.6	MHB.7	MHB.8	MHB.9	MHB.10	MHB.11	Cal	Cal.1	Cal.2	Cal.3	Cal.4	Cal.5	Cal.6	Cal.7	Cal.8	Cal.9	Cal.10	Cal.11	Cal.12	Cal.13	Cal.14	Cal.15	Cal.16	Cal.17	Cal.18	Cal.19	Cal.20	Cal.21	Cal.22	Cal.23	Cal.24	Cal.25	Cal.26	Kpn	Kpn.1	Kpn.2	Kpn.3	Kpn.4	Kpn.5	Kpn.6
117.019	2.18865	10	1.44632e-39	1778029	1746147	1797293	1305426	1273992	1153303	1125042	1216778	1144308	1176758	1062256	1045590	1281870	1286467	1355745	1609291	1859571	1752080	1300163	1272256	1221599	1452005	1251799	1325146	1553195	1660915	1524923	1271006	1256142	1137527	1166198	1070075	1088558	1792406	1676083	1677147	1313331	1315203	189518	10900000	10900000	12000000	17700000	19600000	18400000	42300000
117.019	3.43967	11	3.43551e-31	8104.4	10512	10249.6	11564.1	10099.3	9267.71	12023.1	10867.6	10390.6	6983.35	6474.5	6425.23	9003.13	6700.22	7455.4	7975.59	12111.9	9509.17	13408.9	11051.1	12163.1	9606.18	6541.11	8155.38	9493.68	9370.43	9740.33	10883.7	12074.5	10658.5	8767.73	9150.03	6948.91	9435.04	8906.68	9089.23	10413.8	11526.6	8833.97	69212.7	65010.7	72576.8	123312	124642	114245	318854
117.028	2.1888	12	3.8578e-37	1577.85	1054.18	1398.65	988.692	932.763	1131.4	770.648	581.456	288.494	787.631	1110.17	308.926	800.152	618.066	664.838	842.157	1856.65	898.403	1130.52	416.844	947.893	1139.98	749.398	775.804	1243.42	1471.33	1187.72	1069.92	946.723	842.656	694.252	683.648	531.096	1390.34	819.662	1026.87	779.458	1196.57	0	8884.46	10505	10554.8	12543.2	18273.8	16118.3	38069
190.932	4.37865	102	1.1861e-41	633.076	280.244	336.166	275.894	0	0	0	614.303	480.356	236.511	227.365	669.374	657.786	662.899	809.193	410.602	562.799	678.316	475.013	328.393	300.577	964.746	681.366	515.617	240.549	286.043	1029.81	232.265	160.81	207.297	523.758	869.607	656.98	191.898	583.215	953.655	346.101	289.543	0	19048.7	21053.2	18058.8	25737.5	21920.7	25039.7	29131.3
115.003	4.36946	105	4.2122e-28	55404.2	57548.6	56025.9	56864.3	67480.6	54083	62461.5	64541.1	70444.2	54553.6	53539.2	51622.5	56981.1	60729.2	62421.7	46024	51878.3	55513.9	68186.6	62340.7	76614.6	65324.9	57761.2	55929.2	53486	56358.1	49252.2	66237.9	65552.1	66827.5	67723.8	64754.9	57101.8	52655.1	49257.1	50783.7	72728	68032.1	8223.31	1097588	1165240	1125285	1364805	1464813	1546170	1642714
134.047	4.77716	145	1.01546e-49	5907504	5480722	5823084	10000000	10000000	9137695	7436496	8053228	7361600	9478949	8860781	8511671	6517002	6566668	6195576	4130048	4642772	4335130	6855096	6352540	5839178	7597942	6732596	6763390	4573888	4735044	4247028	6963612	6686294	5932364	7748892	7469264	7087560	4512884	4718935	3909219	6406038	6462130	815922	4391190	4299351	4537262	1463398	2122460	1754374	1627439
227.102	4.61591	147	1.40077e-83	6113698	5648614	6523730	8576432	9230971	7469142	6215080	6693106	6144920	6957892	6195588	5536280	5736288	5493248	5657204	5038282	6270996	5669556	6504906	6171794	5471446	6657506	5380286	5448344	5402478	6084652	5488750	6201496	6124120	5363856	6100120	5962454	5303806	5893536	5613354	4808396	6004316	6119294	5734762	5115864	5093596	5619184	5150140	5576366	6202864	5195886
117.025	2.1881	148	4.78435e-25	692.399	1007.12	654.372	414.697	592.157	190.139	218.478	414.776	222.613	442.409	259.128	193.717	241.461	417.172	193.79	226.616	417.841	444.26	564.837	218.24	492.118	300.566	210.342	260.127	539.567	539.277	454.581	263.895	260.01	184.086	174.745	234.42	0	462.304	304.84	199.619	238.591	0	0	6240.82	6984.68	3971.57	16511	8205.84	7655.88	55243
241.118	4.50023	169	7.9643e-81	7286642	6661310	6922022	10100000	10500000	9433488	8051504	8299260	7971164	8193872	7559076	7447810	6666896	6511132	7112976	6264814	7237558	6533790	8937889	8467552	7151460	7748270	7011662	6464564	7005014	6819970	6426446	8630012	7628528	7344554	7365110	7052508	7056742	6220548	6827718	6329526	8676984	8125614	8098896	7144152	6649362	6873024	6302104	7070590	7128926	6250136
173.103	8.60152	184	1.7532e-57	3893152	3963645	3899810	4981230	5250054	4496342	3297665	4066297	3866875	5426922	4242024	4692912	3020228	3368299	3479061	2532387	2861189	2805076	2980387	2629403	2333756	4113382	3360353	3088455	2960038	2881107	2796664	3165519	2863756	2651157	3618725	3763478	3538496	2953354	2398306	2517588	2683566	2311295	1560257	4401222	4142817	4414602	3874973	4510280	4310332	3477472
104.035	8.21353	191	8.01793e-65	6486146	6149590	6012182	9240741	7953354	7322244	7580558	8197878	7789154	8032756	7830832	7896318	6329654	6319634	6909450	4443630	5402588	6147408	8689746	7672536	6370046	7517364	6129772	7103896	6277082	6231610	5424842	7966764	7623102	6657484	7500148	6547778	6029984	5950170	5677746	5220450	7732566	7648646	6927374	19924.6	17278	16444.2	5262.75	8786.31	8874.59	6687.87
216.945	2.20165	196	1.24913e-36	54852.4	51025.9	58434.9	40309.8	43424.6	31991.9	26302.2	32876.9	25696	40839	33052.4	31894	36666.9	39926.2	45568.4	46822.6	57940.1	51242.1	36060.1	31094.4	27385.3	52020.4	37284	38487.2	42849.6	52354.9	48335.8	31053.5	32182.4	27781.8	37670.5	30020.8	36674.3	58511.7	46763.9	45066.4	34463.6	30007.2	4708.17	551543	544112	596249	1111290	1245945	1160553	3116533
203.102	8.23574	210	3.09042e-73	1086917	1034195	1065103	1621100	1765009	1280649	1177530	1310089	1195170	1146195	1088352	1078822	853985	832847	958451	771238	968964	853975	1251054	1259976	1036802	1124170	910491	899937	1002778	961837	915383	1219531	1231479	1113396	1116947	1012379	904189	981690	945893	779728	1261428	1152369	1196663	380091	368147	404715	153463	214207	219280	21037.8
215.031	4.97734	227	1.31911e-35	1378566	1252131	1209046	1673354	1822391	1612518	1622218	1680492	1527242	1857700	1761628	1772641	153567	176114	161252	265928	231947	305423	152342	202649	150404	382754	391872	258968	233599	188656	225276	201672	218752	154848	315832	319760	331837	231827	165573	200476	141448	163044	192629	18207.9	18997.8	20788.5	18158.3	22373.5	26759.1	7671.39
215.031	5.41252	228	5.42655e-34	1656600	1616338	1732347	2130231	2070622	1770184	2002820	2017702	1881121	2505190	2289967	2293579	174160	214077	193270	351144	291844	395613	198234	267600	179870	478597	527177	332561	318854	256735	274887	270802	299540	207992	427718	375007	421173	330935	212895	244445	218462	188395	233068	19624.3	17468.6	18513.7	14073.5	22285.3	17701.3	5559.47
215.031	4.52579	229	5.62313e-10	98521.1	99026.9	98064.6	89989	91434.4	90847.5	78999.6	88850.1	70743.2	107513	91570.1	87803.7	29917.7	31936.7	33368.9	33737.9	38551.7	39922.3	20121.2	18497.4	18305.2	42980.3	39031.4	44455.2	41478.7	44756.9	36070.8	22286.6	25265.2	23215.3	42637.4	41645.4	43115.3	46185.4	44238.3	43410.7	16120.5	19954.2	15928.3	6834.02	7684.38	4124.4	8526.54	10330.3	9988.18	6793.69
73.0288	2.18895	250	9.35958e-40	83515.5	77501.7	81652.1	77029.1	81573.9	67388.7	56435.8	56335.3	55486.9	41021.9	35240.4	31882.1	50161.5	48535.1	51048.7	74863.1	84850.8	81946.8	61294.1	57642.9	55029.9	55119.3	47913.7	45748.2	73282.7	81070	72967.3	59270.3	63179.8	51582.7	39525.5	35177.4	35565.8	85654.1	76569.4	76063.7	63566.4	64930	4607.49	476826	483765	512072	796502	851325	815470	1928105
89.0237	5.48726	258	6.5792e-72	220151	205428	229603	560613	628712	484611	714660	788548	686723	691151	701110	695730	455969	0	606608	60347.6	58996.8	78187	366363	455850	0	660142	421115	622563	72577.4	98766.1	104697	383432	481704	428404	514023	460307	553786	129077	0	236402	507958	430505	112853	1612207	1664967	1684403	593953	595810	553839	324220
89.0237	4.37344	261	1.10032e-05	18469.4	24047.5	27313.6	32185.2	39780.8	40780.4	34262.1	44343.1	45440	10709.4	30432.7	34046.5	24293.8	22359.5	22872	19670.2	21088.2	15779.6	28597.6	27943.8	31746	29033.5	25178.7	24476.5	21518.5	18098.1	19557.7	31300.3	32139.9	31880.7	24357.9	26479.9	27530.5	22779.9	20902.9	15782.8	29949.3	30710.5	28461	23936.8	30018.5	33767.8	32091.2	24651.9	24098.6	21515.4
356.144	4.61819	277	2.77247e-58	2296557	2187991	2375350	2910828	2807426	2213360	2064066	2358016	2042596	3332738	3041900	2492027	2452160	2451409	2742882	1673928	2267215	2106114	2004571	2144251	1842244	3167299	2297153	2419521	1939550	2106156	1963873	2438715	2074710	1702056	2846302	2629511	2389958	2118530	1904465	1702924	2260211	2270015	1891388	2395267	2297844	2284832	2001064	2308399	2697167	2251582
118.023	2.18557	291	7.84276e-40	73355.8	71150.3	74181.5	52599.3	55678.1	48238.9	46422.8	46726.2	46776.4	48248.1	43666.5	45236.8	52563.5	51429.5	55355.2	71984.2	74360.2	73361.5	51599.7	52558.2	48260.2	59967	52211.2	53744.9	66903.1	66304.4	61837.1	51105.6	51830	46265.1	47514.5	42766.7	45736.5	75877.8	68353.4	67226.6	54020.7	52608.2	6392.84	462937	465816	513526	785554	830797	798782	1800713
111.019	1.15505	330	9.77999e-43	2080312	2053997	2044244	2571394	2502256	2200833	2164440	2252179	2239725	2439550	2196083	2038368	1912314	1832368	1959132	1766236	1890841	1836412	2400239	2435567	2241628	2179843	1924380	1962392	1791269	1912851	1766624	2501228	2222992	2252775	2150970	2082999	1975818	1959347	1818756	1803451	2381546	2337047	1075269	1321981	1279413	1293924	185762	483191	416488	243971
259.077	5.11799	333	3.34671e-69	1421182	1495354	1556408	2406128	2583864	1929699	1744096	2058438	1936328	1797404	1307573	1508588	1423154	1428929	1402126	1271655	1392035	1417484	2026625	1799801	1684132	1658901	1414381	1458940	1213588	1431176	1268292	1758744	1634184	1763244	1525882	1556430	1607052	1387100	1325636	1256058	1806333	1761629	1661876	1491504	1486832	1304715	1521077	1578334	1712010	1406004
199.071	5.38179	337	3.3306e-74	1377036	1391206	1450617	2221379	2195180	1688858	1560704	1580290	1618412	1606194	1347570	1402604	1334103	1260104	1446189	1178099	1317925	1289806	1674012	1636752	1490534	1648768	1330184	1358919	1271692	1250083	1232681	1671525	1579299	1518508	1318640	1470908	1363684	1300037	1277418	1167068	1672080	1493002	1637975	1311565	1280323	1210662	1278935	1370652	1373698	1300888
89.0237	4.96866	345	1.11488e-41	144688	146741	149258	333902	364446	313068	368726	405556	371329	363156	325605	353961	0	0	0	39989	36687	41835.7	119892	0	0	220732	0	0	42372.9	37116	43827.8	24746.4	0	0	0	16668.6	0	47285.2	49103.5	12342.1	19345.2	27050.4	60255.3	0	0	0	22620.1	0	24738.7	0
89.0237	4.54333	346	3.15615e-32	18469.4	0	23345.4	33010.2	43467.4	40703.1	39740.8	59064.2	49453.3	27241.1	31169.9	34046.5	24293.8	24140.8	23557.3	16426.3	21088.2	18646.5	33325.6	31307.2	32505.7	24946.8	25500.2	24476.5	17043.4	16021	19557.7	32130.8	37314.8	35871.2	24357.9	27503.2	27273.4	0	20902.9	0	36181.8	30710.5	26220.7	112130	114867	146080	32992	27912.4	25089.3	21756.9
219.096	8.34713	367	3.50764e-32	622995	603395	558630	1306010	1378002	955395	831017	982068	845783	558341	492352	509253	430288	384285	406158	417309	474068	528193	987484	918663	756661	588376	447578	448795	562475	597779	508038	922262	846023	763796	525655	463031	389881	543323	477067	416373	931790	915134	804406	269156	259777	262772	167664	210841	201084	16083.6
179.055	5.41299	368	4.57013e-36	762745	713767	738094	1385748	1424818	1181050	1232214	1282907	1155061	1040586	1011419	990863	68651.7	74736.4	69034.1	132869	116042	161211	113963	146936	101413	196702	211871	121119	124303	107392	119253	165355	161666	120762	164440	156798	166828	136092	86291.1	99286.2	115844	114275	143989	6638.04	6082.72	7801.73	4573.86	9445.67	7069.28	1435.72
179.055	4.97599	369	9.34169e-36	539611	487692	491402	912820	1044211	898394	860372	890386	843465	756108	689564	720821	51055.7	59475.5	54825.9	95021.6	85749.2	121502	81437.1	103466	73790.4	139154	149223	98675.6	84736.7	73251.4	84907.2	97889.2	108549	84626.6	115761	118379	123673	86561.4	60934.8	71186.8	79054.2	78640.7	94134.8	3310.8	6865.66	6910.03	5474.24	8224.32	9347.54	3346.02
179.055	4.44396	370	3.83511e-13	54082.8	57230.5	63000.7	94139.7	103301	94764.3	73177.5	85413.4	76088	72315.5	60130.8	58298.6	25334.3	25965.5	28611.3	23398	27375	31611.2	28324.9	26001.2	25325.2	31968.6	25824.6	26074	31182.5	28617.6	26364	34043.7	33085.5	32115.4	34791.9	29243.6	26174.5	32647	29878.6	30789.1	25471.2	27234.7	22270.6	12578.3	13384.5	11447.1	4282.26	4599.39	5511.2	10341.5
455.215	4.61489	383	2.75781e-65	860121	842769	966050	1497939	1418918	1051117	810753	888040	853512	978018	904978	703839	664509	622941	733352	551584	789970	728281	909692	960350	634069	1029458	678282	652115	655263	868770	686727	924216	903073	670022	848389	760347	641237	776327	671805	569407	905128	897411	833544	652836	607653	747839	585647	697252	802487	613845
387.11	7.57548	389	6.41688e-38	1285076	1280541	1154644	1750541	1929008	1638792	1645692	1643103	1679195	1401218	1419752	1392899	1356693	1397493	1301956	1018688	1243008	1220732	1795840	1717860	1520480	1403951	1319414	1295288	1158833	1114482	1093736	1870475	1707364	1398075	1408193	1209905	1303675	1205001	1080526	1068042	1716209	1771390	1838878	1153026	1440417	1399377	62245.9	152457	140295	1354943
387.11	7.98242	390	2.66938e-43	1512453	1420507	1385231	1734812	1783222	1685442	1558755	1692484	1420683	1569289	1509382	1317500	1294121	1232564	1379241	1170123	1454749	1324370	1653157	1570757	1352324	1289961	1320927	1384274	1255688	1411083	1178747	1758416	1599848	1440378	1565873	1458651	1319964	1383213	1143519	1258978	1442084	1677512	1669008	1421240	1402571	1396488	64197.4	165956	143486	1266710
275.103	5.05111	393	2.52447e-71	1174041	1119454	1070829	1593406	1842130	1584907	1215350	1444833	1322720	1291864	1138764	1218943	1133720	1127844	1194189	1050460	1234418	1172253	1501350	1373209	1360732	1334435	1078343	1121524	1036199	1098178	975464	1522310	1296124	1275261	1143826	1178132	1110810	1050431	1135688	1091617	1400856	1457653	1313169	1098933	1119723	1147980	1009092	1126512	1104944	961953
99.008	2.19528	415	1.41455e-39	37868.9	37624	39552.3	26553.7	26460.6	26133.5	24740.7	25504.7	25430.8	22063.3	20887.5	21802.4	25422.7	25692.9	25305.9	33600.7	38983.5	36179.3	28159.2	25399.1	25323.8	27011.2	22376.2	26197.4	34367.6	34634.1	30322.6	25152.9	25040.8	23170.5	22744.8	21241.5	22614.9	38044.1	34302.2	34715.5	30582.8	27453.1	3779.56	230776	252139	275310	408793	429040	413138	968070
151.025	4.40008	424	1.16605e-66	5724.86	6467.84	5515.44	4489.5	5334.93	6120.39	8196.91	7222.85	7173.89	7276.3	5273.63	6433.44	5008.13	5967.94	5407.03	6295.97	6424.59	6521.97	6059.32	7913.43	6305.31	6243.03	5858.27	6888.02	5667.05	4895.24	7753.98	7005.77	6870.12	7608.26	6027.85	7728.55	5895.64	6256.42	6491.66	7999.36	8020.94	6540.69	1299176	4182.76	4460.19	4756.91	800.439	1543.61	1488.12	2249.95
291.095	5.81533	452	2.71733e-64	974672	788532	851722	1423482	1497462	1234075	1037572	1216991	1071727	1089366	932649	910403	845809	896084	919531	876894	905712	925636	1276738	1201517	1063984	941986	810383	917062	1009531	815488	895784	954079	1136704	1077998	923954	858485	960922	960132	923243	857407	1213384	1106541	1181142	947611	905488	903513	870855	962716	949591	819959
340.187	4.25909	467	1.20561e-59	830290	809393	859585	1178460	1251461	1218520	866769	1111379	991297	937505	745729	763581	688823	740074	805572	757149	846413	797666	1017860	914758	836857	879822	720229	734380	800939	819279	808681	1028950	1020013	898890	856744	798282	748303	822797	721004	763656	1009427	951626	932428	732087	783444	796936	766748	815033	845577	756274
483.247	4.49954	471	6.60186e-74	633529	551812	576655	927508	988262	757604	574722	663541	613919	724784	616740	594410	466370	450426	511008	449216	605312	567912	727328	636105	485786	667863	505272	454148	578683	562645	474755	723719	483391	560996	593334	545187	504320	460584	545884	433811	706374	630867	607694	526361	481574	516115	371130	532799	516349	405428
87.008	6.37904	472	8.22129e-06	1754.93	4406.16	2180.18	214650	223495	1570.43	230168	233186	220178	254985	232004	242934	173493	156592	179852	2146.82	2188.62	2049.59	211140	218972	194112	200007	158703	185606	2782.77	2036.11	1956.77	205895	208950	203931	231209	215264	200366	2106.77	4379.6	3323.08	199845	204382	1850.89	129426	121976	127382	17776.3	71813.6	61426.5	21073.3
87.008	6.78914	473	1.95324e-06	60533.3	91913.7	82640.5	222540	267954	225825	232323	249634	186706	247011	221625	210465	183235	164258	181109	72255.7	103916	111715	205224	228562	184445	202917	177105	184463	113330	109384	109939	196994	211559	209602	212933	216787	197322	116983	122231	125043	170674	233764	109750	117926	114019	121473	18371.5	93262.2	83810	21188.5
225.062	5.41498	477	1.83194e-33	524577	475232	500940	809236	760760	647005	821327	848174	783063	852521	814191	797042	49856.7	57483.6	51917.8	94078.5	76408.8	104128	75296.3	100296	59999.3	152954	167221	96854.1	89612.2	71691.1	80059.6	103619	112928	80716.1	133282	115466	128348	85667.5	54031.1	60382.1	82073.8	71232.5	102587	6033.15	3953.92	5520.96	3470.26	5764.9	5884.28	1854.45
225.062	4.97233	478	3.06497e-33	391077	360086	329398	539366	597797	561308	611463	620262	611027	605093	583013	617759	39843.1	48017.2	44354.3	66029.4	48204.4	81107.2	46557.5	72319.2	47491.7	121427	118930	76707.7	55517	44239.2	53260.8	64214.4	77723.1	56115.9	92981.3	97221.6	95844.6	61075.3	42117.9	49865.8	46618.4	54819.5	62589.6	5747.71	6384.66	4648.96	5240.16	7184.24	7153.23	1454.35
225.062	4.56735	479	1.79075e-07	16924.7	15278.6	15838	19786.4	21184.3	19669.9	16531.8	20036.8	18025.1	20738.5	16798.2	16484.2	6676.88	6812.08	6124.29	5966.6	6704.12	6771.64	5220.51	4656.31	3780.63	7679.71	6976.88	7372.69	5765.93	6268.59	4927.29	6237.36	5275.53	5262.66	9102.41	6584.5	8886.65	6421.08	6091	5594.45	4012.97	4564.49	4170.35	592.991	891.221	934.185	1087.98	1486.48	1524.83	251.677
217.03	5.41155	481	4.12469e-34	527045	536135	543125	691529	669990	586095	652496	652190	600853	801552	763063	753325	55155.3	64083	54947.7	115794	94760.4	133326	55062.3	78103.5	53718.1	131627	158521	95979.2	95527.7	78104.8	87551.6	80319.7	89302.7	60714.7	135560	126081	136802	102758	62245.8	71696.4	67297.7	57101	75126.8	5536.42	4328.81	6938.85	4731.54	8733.78	6852.11	1791.76
217.03	4.96702	482	6.44502e-36	445353	397452	409154	541270	577292	522064	514651	539016	491880	596675	566253	567101	42021.8	48446.7	42971	73968.1	68059.6	102767	44668.7	57422.4	40469	111086	128802	75775.9	66396.7	54288.8	70252.6	54597	60912.8	41308.7	91594.5	86502.9	100979	77996.9	46818.8	56683.4	44517.5	42485	52513.9	5667.07	5959.81	5875.94	5143.34	8576.34	7634.3	1470.84
217.03	4.53458	483	2.88478e-10	29141.7	29497.6	29528.5	27311.2	28901.4	23091.5	18980.9	24676.4	21172.8	31150.2	25980.8	24612.8	9081.89	10449.8	11001.9	12335.3	10538.4	12050.6	5944.38	6322.62	5576.02	11168.8	10709.7	11024.7	14413.3	12293.6	10820	9229.04	7189.33	6673.77	13840.4	13653.4	11189.2	14430.4	13125	12418.6	6309.03	5068.92	4395.46	1327.55	1892	1131.74	1948.95	1806.17	1890.47	1554.97
270.185	0.678433	487	1.05805e-46	0	0	0	0	0	0	0	0	0	0	0	0	0	0	0	0	0	0	0	0	0	0	0	0	0	0	0	0	0	0	0	0	0	0	0	0	0	0	279995	159.626	0	0	0	0	0	0
270.185	0.968272	488	1.22538e-38	0	0	0	0	0	0	0	0	0	0	0	0	0	0	162.597	0	0	162.565	0	0	0	0	0	0	0	0	0	0	0	0	0	0	0	0	0	0	0	0	57712.5	0	0	0	0	0	0	0
242.123	4.50056	493	1.91487e-80	864553	791389	868612	1203516	1255347	1131150	945052	984437	961790	961791	810196	916410	791975	774725	838021	759693	872198	789730	1075669	989843	840643	924390	843307	764181	844726	817294	761372	1017880	831851	880093	884860	841188	841771	737593	824203	751876	1025969	979370	957733	834664	798496	795511	751014	829924	823147	739753
377.082	7.56926	508	1.2047e-44	506460	604755	577120	617463	712191	590793	599891	610802	579090	581644	615884	660798	576145	617784	609234	485797	563465	595880	613480	582797	565038	632504	586387	593537	550875	535227	529766	656759	591852	511842	650416	548886	606048	591403	501635	521013	584407	604822	653599	506433	667662	640638	26160.5	63645.5	63671.1	602828
377.082	7.98165	509	4.203e-45	157924	134740	145931	130734	147406	135619	112447	122365	107500	180392	153126	141812	131664	132325	131888	115502	151072	144677	120616	120551	97199.6	153393	134461	142813	133915	137900	113500	131771	114868	106869	155184	155220	135748	138110	125813	122176	101951	112930	122844	133636	127853	141020	4799.49	13301.2	12486.2	125539
277.094	4.50017	528	4.33005e-61	770893	687236	717092	688998	713740	670553	655361	664769	618819	1004798	896784	934818	854366	816177	892364	670906	737568	708452	735482	685620	605552	957146	896122	802960	752262	721635	665770	692277	651585	615322	928170	894924	908794	672237	720011	669906	723860	680625	686674	920512	838472	880352	711278	886744	897276	784240
231.059	8.21247	540	8.76196e-49	604889	558317	549507	1192618	853878	1031361	937964	977786	962498	581426	623294	601149	517160	500715	556099	400458	514583	506153	833248	989242	823546	588673	460450	560813	563802	522093	494460	991363	972232	850035	574918	539872	520819	554998	510075	516363	967944	894127	861763	0	0	0	0	0	0	0
228.108	4.61559	553	2.82005e-79	637841	572365	680757	934119	887391	731631	655776	725191	594136	705968	576865	529028	554707	547148	527935	486410	643270	545573	678270	627402	545334	709206	552318	517545	571961	612232	591821	665904	620307	537425	633682	624368	522689	612738	559423	483878	596342	602532	589347	522822	515024	555184	546424	555900	599810	511824
273	2.16863	564	2.84063e-72	36877.9	36263.4	35940.6	16277.3	18029.4	14337	14009.5	13366	13395.5	13110	10495.8	12460	18573.5	16986	18317.3	28627.5	33618.1	33345.7	18325.3	14438.7	14608.1	18144.4	17180.2	16404.2	29882.3	30366.7	30856.2	16660.3	15091.9	13177.9	13770.9	11493	13753	29768	26457	28972	16736.1	15339.6	196.013	394476	422838	474144	643934	703008	645139	1061642
71.0132	4.40247	582	4.31143e-29	3942.21	4882.9	5062.78	8919.71	7287.03	6901.98	5734.75	7956.13	5999.01	2860.48	2952.25	3772.82	1196.87	2479.61	2528.55	3161.46	3617.7	3889.89	4934.06	4119.1	3479.68	3782.87	3207.46	3447.91	3491.13	3043.53	2614.01	5183.15	3953.05	4788.91	3167.28	1580.85	3379	3353.81	2315.58	3467.76	4704.4	3702.65	1918.01	81741.3	88648	82237.6	114806	107713	120334	131278
308.095	4.65534	585	1.41811e-09	165467	136740	155480	238516	271794	186945	130356	149252	132197	159631	136369	127124	46571	34922.3	37496.4	48021	41149.9	49191.1	19127.1	35944.9	23773.8	58535.5	42017.6	48651.7	39954.6	45646.8	45222.2	32224.2	30813.9	23500.8	55630.8	53372.4	50341	48678.9	40315	48652.1	24869.1	24633.9	12115.3	6778.2	9520.76	8256.83	5496.73	4804.64	6983.15	4330.15
308.095	4.97127	586	3.09826e-30	113155	100667	110969	327768	378551	286934	275884	323539	283278	111234	106818	109572	6811.56	7934.51	7790.81	18182.4	19025.7	25054.3	23109.9	33569.4	23959.2	23826.4	20002	14660.1	15382.7	14596.9	14885.7	36827.7	34031.5	28414.8	17824.4	17472.5	15350.5	18661.9	11125.8	14046.6	25012	23343	31653.3	1598.42	732.959	1061.59	405.956	783.33	314.457	266.733
243.968	6.23636	618	4.80841e-45	5204.43	12658.6	16055.1	101251	95498.5	52928.1	162178	172069	143645	252082	222327	252122	158325	153839	190086	0	19369.4	29007.8	73426.5	106702	95250.9	207294	151230	213615	32528.4	42486.5	52653.2	76790.2	111904	97685	174177	158474	160138	71620.5	102149	105560	100056	95745.3	6309.52	633233	562165	640309	210557	198760	227218	77568.4
243.968	6.47864	619	4.43423e-43	16371.3	41594.3	46985.7	90344.7	75335.8	61922.7	135700	138473	129620	212466	189376	224966	152311	139019	181026	26745.3	46493.9	58933	60942.6	0	77330.1	169721	142804	189517	56572.7	70902.7	86006.8	69139	86137.3	87705.6	165243	135922	150224	81103.8	86801.4	131735	90654.5	90602.6	7131.91	524758	574553	586507	203267	182461	215372	76808
243.968	5.83257	620	1.85848e-49	0	0	0	28967.1	38117.7	22609.5	60100.8	77757.6	54606.8	72201.8	65042.9	87389.7	47336.7	37661.9	52941.2	0	470.019	1133.44	31407	49728.3	26669.7	73511.7	37101	59327.5	3045.29	5435.74	5778.97	30536.7	39320.5	37219.6	59326.4	45278.2	56792.7	11999.8	12858.6	18215.4	36920.6	41645.1	477.43	378878	381334	345859	57667.1	56455.8	65013.2	21026.4
243.968	5.66962	621	1.89691e-50	0	0	229.703	17334.7	23900.4	8848.99	44818.3	46616.8	34727.4	56798.6	35638.7	53332.4	29275.2	23963.1	34671.9	0	0	0	18037.2	19627.5	22174.5	54625	23390.1	36824.3	434.466	440.514	2568.5	19469.8	29722.9	22106.5	40056.1	26656.6	36785.8	4601.54	8247.46	12180.2	17370.2	20623.4	559.965	260477	273172	292019	31978.4	34784.4	46378.4	9518.57
243.967	5.97438	622	4.58449e-36	0	490.164	656.578	41657.7	47396	24985	83825.1	94951	79754.2	0	0	0	0	0	37249.1	0	1735.6	5292.48	41005	59918.2	43518.9	0	0	0	4468.23	8639.69	10411.3	44033.8	59169.5	48228.2	0	0	0	18322.6	20340.2	26778.5	37339.8	58290.7	1992.05	193079	172409	191343	0	0	0	0
243.967	4.8107	623	1.16091e-41	0	0	0	0	0	0	387.984	612.466	0	276.182	288.36	448.089	0	0	0	0	0	0	309.523	0	0	394.056	0	0	0	0	0	0	504.647	356.933	0	0	0	0	0	0	349.195	0	0	20260.4	22679	31101.6	491.271	0	269.457	0
243.968	5.41814	624	1.15603e-51	0	0	0	0	4728.05	1143.1	16040.2	15683.1	0	13909.5	14226.5	29695.1	5439.42	5350.87	15513	0	0	0	2946.98	6334.34	5323.54	12668.5	5480.89	18585.3	0	0	0	5619.56	14418.5	5781.73	8438.3	7236.69	8896.52	0	261.906	1478.38	7701.59	4934.26	0	134967	150501	142692	9749.23	9046.29	18179.9	4610.92
243.967	5.00758	625	1.40985e-13	0	0	0	0	0	0	740.219	0	804.84	0	1094.18	1031.63	0	311.805	421.133	0	0	0	346.424	0	0	0	0	297.7	0	0	0	0	287.898	313.997	0	0	446.426	0	0	0	0	0	0	0	0	53130.2	0	381.158	1270.2	0
187.994	8.21377	640	5.6108e-42	471236	428988	423144	316149	258786	282351	331830	327564	320798	514456	527279	524142	457384	464911	496311	330498	395696	378375	337051	326317	290842	486331	445034	503310	462986	437436	414258	319466	322734	306262	490577	441944	443906	430696	428228	406415	316225	304323	305349	1967.56	1268.53	1975.59	411.966	784.792	840.335	343.014
74.0241	8.21234	642	1.32772e-61	298784	284095	285396	528773	468735	422463	345962	385672	361252	328585	319060	325116	253774	253960	274852	210816	250640	277245	407372	371213	306045	320499	261286	284145	288550	294050	250381	382033	318539	315169	312368	264218	260247	281379	262789	241312	357883	357509	326552	19791	23206	25594.1	22303.7	23233.3	24511.3	13596.4
327.029	4.61559	644	6.0391e-49	658903	573993	664974	737030	695565	791484	820490	775462	902929	695787	618250	523722	610218	528302	553854	614645	715907	683506	787399	823507	686193	625075	609296	578578	582537	660597	651713	797346	852135	772394	500740	582158	524550	634632	660737	621977	781715	773204	738452	526049	516708	578269	597362	593400	586934	556083
299.256	0.562469	652	4.64622e-16	4018.14	4932.87	3953.49	3704.66	4189.22	3758.76	2853.85	1972.19	3332.74	2018.7	1570.12	498.615	4878.79	4931.08	6935.65	5727.48	14194.6	6826.61	4561.81	3907.31	5694.58	4819.32	5208.64	4202.3	6622.22	5925.46	6249.78	5695.16	6095.94	5091.42	2337.66	3259.66	1644.58	5535.47	5476.52	7106.76	3471.09	4247.72	3499.58	1920.39	754.197	1756.86	1282.49	1210.75	2595.27	616.593
231.014	4.36571	664	4.2109e-13	0	0	0	0	0	0	0	0	0	0	0	0	0	0	0	0	0	0	0	0	0	0	0	0	0	0	0	0	0	0	0	0	0	0	0	0	0	0	0	7803.45	8176.52	7534.89	10531.9	11493.2	11579.9	14773.5
89.0237	0.96102	670	5.93414e-26	32594.1	57598.6	54632.7	61662.5	89011.9	87483	126176	146921	145496	111667	117823	119642	97094.6	100193	104383	73448.9	63082	69416	292903	270109	259596	110592	92683.7	93948.5	72579.2	71496.9	65988.8	249957	236045	222076	160688	156274	144607	67220.2	66281.7	66545.1	252177	274543	269039	151568	176043	180641	524546	518336	524124	135089
151.025	3.80391	672	3.69545e-32	478401	480166	510320	496283	513619	432042	973754	998832	932002	868985	762725	786474	585609	610460	662910	405058	435637	439262	641059	685690	636972	769725	633207	679971	437919	433153	430330	755244	788990	754617	662437	670286	658092	462020	446287	440164	712690	740225	45780.2	437107	432435	521542	30516.3	46723.5	62734.3	42999.3
172.096	1.66434	689	2.40528e-49	72737.2	70730.9	73391.2	46161.6	51341.3	49372.7	44233	51142.3	50194.2	52007.6	46112.2	47167.9	43818.5	46754.1	50691.6	139916	176844	173123	62579.2	64707.2	54545.7	57800	48541.1	44762.4	67232.7	75480.3	61394.5	67357.6	52171.6	56340.3	54596	59898.8	54279.9	199916	183494	147494	67313.4	76542.9	106470	382782	399762	406264	543174	548644	543975	675818
196.071	8.20035	694	1.04653e-25	4706.09	4982.14	5681.94	8283.15	9372.46	5943.94	6420	6740.54	4858.27	5887.58	5502.61	4945.44	5351.29	4926.81	5138.99	5278.23	6084.6	5503.34	9384.98	8406.59	7164.24	7077.95	5672.31	5068.66	6611.65	5411.51	5809.53	8227.62	7293.15	6676.39	4157.04	4173.72	5474.83	6944.19	5330.64	4222.11	8629.78	8108.86	7583.83	6263.74	7371.17	7338.85	7514.31	7901.77	7169.04	7019.68
131.07	4.03228	707	4.28847e-63	3560.13	5609.02	6935.47	4831.78	4837.85	5471.44	5511.5	4812.42	5666.95	6042.72	3393.46	4194.71	4859.12	5354.05	3726.27	5570.93	6033.46	7610.97	5210.43	5133.63	5079.17	6236.06	5592.26	5582.44	5709.49	6610.74	6330.18	6145.78	5386.35	4520.37	3977.86	5607.11	5838.4	5337.09	5289.18	7175.8	5420.56	6345.66	4968.64	123417	126912	133104	198312	212481	208515	103865
131.07	3.40347	708	1.63215e-14	2935.75	2234.07	2326.7	4591.64	4754.29	3587.75	4882.68	4939.77	5063.27	3300.39	4027.62	4542.57	3921.82	4012.93	4011.21	3021.59	2413.37	3370.08	4794.11	3912.8	5429.58	4986.76	4117.36	3913.41	3380.4	4266.13	3285.39	4451.39	4031.19	4958.28	4399.64	4132.46	4119.31	3941.89	4106.19	5244	5111.13	4969.46	4648.02	0	0	122371	0	0	0	0
131.07	4.73329	709	3.21703e-44	9080.8	4374.27	3952.94	5380.48	6964.81	4481.68	7916.09	5344.03	7479.1	4508.57	4302.17	4070.06	8183.23	4648.87	4265.61	5069.79	4145.23	7089.11	3830.45	4030.01	4956.05	4917.06	2635.84	6235.98	6993.41	5765.59	4697.14	5820.93	5763.11	5403.56	3359.47	3186.36	7433.28	9486.64	5812.45	4627.24	6774.98	5259.16	7967.93	30478.4	33717.8	29030.6	55762.1	56903	57147.5	57823.1
131.07	5.41752	710	1.50304e-73	6145.48	6364.32	6262.51	5617.45	3734.12	6702.56	6499.97	5523.58	5724.33	4764.56	5729.79	3597.77	5194.11	4885.53	6706.01	5043.31	6101.04	5362.56	5500.09	5777.69	5332.48	3839.28	5461.21	5580.84	6246.98	4774.71	5830.91	6595.62	6315.84	6249.69	3640.33	6275.18	4752.14	5037.17	5120.4	4423.92	6916.02	6377.52	6634	16197.8	17372.3	14777.2	31853.5	31159.5	31700.3	16182.1
131.07	5.69221	711	2.07692e-33	6571.95	7117.49	5280.63	5542.22	4491.33	6538.05	5885.03	4583.32	5757.55	6045.74	4666.87	5006.39	4965.57	5479.26	5265.04	4611.08	5416.51	6105.82	5332.19	5064.95	5292.97	4616.67	0	4501.31	6617.73	5929.58	5457.44	0	7793.4	6044.94	4160.99	6041.48	3726.74	5629.85	6050.03	5948.48	6366.18	5766.19	6899.63	0	15229.5	0	22216.7	21198	20596.8	14669.8
174.087	8.39015	714	6.3725e-82	9798.27	11213.2	11020.8	16661.6	15953.4	14594.8	11217.6	12540.7	11219.2	12683.5	14400.9	11994.8	10251.2	10423	10116.6	8517.78	11379.1	11052.9	11707.6	11430.9	10803.8	10827.7	10136.5	9413.4	9207.53	9929.04	8208.66	12474.1	10975.7	12199.7	12574.7	10421.2	11864.2	9115.51	9084.45	9171.85	13198.5	10789.1	26618.8	9500.94	9550.54	10645	10077	10751.4	10534.3	9701.27
131.081	8.38957	722	4.86853e-69	4994.74	5249.79	4720.5	8769.12	8789.93	7003	4868.61	5315.92	6686.12	4302.8	4846.04	3633.47	3485.46	3151.12	3712.48	3859.92	4791.5	4979.64	5867.62	5057.66	4931.44	4123.76	4428.21	3563.91	3326.25	4685.96	4406.88	5252.76	4871.77	4193.37	3411.51	4137.75	3448.43	3575.57	3395.53	3906.97	4883.16	4585.04	13682.2	3402.35	3151.41	3680.98	4071	3662.42	4295.8	2859.61
215.065	7.19048	736	3.998e-73	356728	428268	408726	499727	549426	441991	404900	427978	383728	569214	507640	496495	471998	450125	461290	366140	372027	384497	457748	412494	363098	536789	497969	462428	409567	423431	371529	405931	408237	394605	509637	492197	483262	412561	408380	353755	409742	421292	386289	467478	447396	444643	414990	497415	450752	452677
217.945	2.1969	737	9.16464e-36	5170.13	5295.56	5414.4	4369.49	4145.85	3674.04	3165.62	3498.72	2841.02	3217.95	3237.36	3368.85	4412.99	4461.16	4339.69	4446.41	5208.98	5198.93	3344.99	3322.18	3402.59	5480.31	3384.21	3609.85	4907.1	4322.54	4148.32	3751.3	2946.8	2086.8	3988.47	3918.69	3451.8	5550.32	4233.02	5004.9	3566.1	2953.39	180.27	54352.4	59455.5	62215.6	109488	120475	126078	332145
242.154	0.694869	745	1.00428e-46	0	0	0	0	0	0	0	0	0	0	0	0	0	0	0	0	0	0	0	0	0	0	0	0	0	0	0	0	0	0	0	0	0	0	0	0	0	0	162286	0	0	0	0	0	0	0
242.154	0.997709	746	1.1867e-33	0	0	0	242.758	0	0	0	0	0	0	0	0	0	171.983	0	0	0	0	0	0	0	0	0	0	0	0	0	0	0	0	0	0	0	0	0	0	0	0	45725.4	0	0	0	0	0	0	0
311.063	4.603	749	2.18931e-60	37726.2	37960.5	35805.8	34076.6	33090.5	35988.2	41782.5	40530	43230.5	48384.5	39326.4	33519.4	41683.4	39345.2	43308.7	33999.5	40665.7	34619.1	44587.1	40093.6	46557.4	55301.3	37764.6	35124	32053.2	34468.2	39060.9	38990.7	46480.2	46645.5	41457.4	35493.4	39741.9	31527	38784.9	42914.6	37373.6	43602.4	40121.6	33746	29810.1	33644.8	33000.5	27953	38789.8	33893.1
394.098	4.61489	753	1.1355e-49	415525	380074	457572	395612	358178	324433	301744	281308	257512	468417	492901	398042	418311	414517	398434	325954	437271	431486	276177	306108	234273	464526	428336	357242	341520	417056	419133	304263	281573	219469	385728	427170	379804	421079	396495	360818	291692	298576	231437	376652	376745	459888	384193	378832	422310	391461
357.145	4.61802	759	1.17094e-54	353511	315154	341914	396903	462878	343321	334500	350549	284356	534018	485732	386818	398010	379419	371060	264298	344973	306938	289088	300845	248389	511653	373340	328149	281671	333161	310652	376358	342538	245134	423845	382430	375927	320563	304656	252530	348810	340506	272916	363640	349965	358367	307402	334502	407254	347113
231.096	8.2158	762	2.64901e-93	126402	120222	120696	199329	196501	142046	153685	151216	144728	148147	137921	131502	109916	125804	125240	82454.5	111507	110077	178758	156719	133462	141393	104744	115325	128029	113030	101566	163205	161182	120178	135118	125508	111143	126473	110309	106592	156048	151520	138086	16373.3	15885.2	17535.7	13292	17154.1	16528.7	11479.7
119.023	2.18683	767	7.7334e-40	13020.8	12088.1	11829	8143.3	8993.66	6934.49	7940.89	7286.59	7559.21	7893.07	8180.33	6150.36	8075.56	8243.57	9436.75	10446.8	12713.1	13120.8	7258.14	7886.75	9085.61	8578.1	8672.24	9822.67	11253.2	12302.4	10722.7	7899.63	8408.11	6588.97	7927.34	5947.1	6190	12116.4	10961.6	11573.5	8153.56	7470.65	1178.91	79034.8	83788.4	93900.8	145602	156239	134514	343570
257.064	8.60163	785	1.15782e-30	242869	261451	257832	206544	214821	189271	140794	172470	167610	339816	289125	302863	183831	213771	221469	160556	183813	178334	130715	122886	98409.9	264657	224714	196169	188746	183825	180943	139948	120509	117354	225482	240006	237810	193915	151948	172230	118515	111755	60829.9	277325	270577	282416	241383	331011	284558	230515
189.086	8.32212	804	2.24505e-68	441704	390948	385933	527255	513867	422706	431505	426427	438320	455609	367656	404129	299906	316664	341772	269978	373124	383975	446943	375242	369703	357225	335832	347775	371038	411517	340170	415128	414262	335234	403563	331708	289484	370996	363110	347166	399563	429465	384544	208118	196132	197432	104797	119680	125214	11307.5
247.032	8.21367	831	3.43071e-68	366030	341260	351973	455273	323988	388835	390071	385973	368650	374183	416527	397691	358019	334397	366153	255217	319144	326788	374897	394105	330156	388358	314912	376394	361936	323963	320460	383375	379302	346382	372094	357764	352907	337314	331658	297924	387802	358454	349735	0	0	0	0	0	0	129.382
135.05	4.76757	832	5.02928e-49	306905	301409	299775	539426	537424	477093	360406	403723	382851	484774	467518	458536	327767	336130	317766	205685	214279	221883	340475	307926	306902	402262	371137	359230	237118	234348	209463	350707	351719	316413	406127	386661	383872	232073	237782	193179	327365	346198	31730.5	235864	227715	233940	61497.4	88581.4	95191.8	72673.9
105.039	8.2144	848	9.23614e-64	219284	201763	196610	308612	258341	246747	251061	270978	252592	262040	257866	260864	209601	210201	230727	146325	179655	204514	282910	260235	213742	245855	200213	239879	209144	205129	183134	263009	250154	221305	250597	222047	202135	195562	188391	179834	262854	250030	223135	545.97	155.112	330.541	212.268	147.75	0	0
456.218	4.61419	852	1.27088e-56	174588	143212	182055	322046	340690	223840	163938	172173	177169	202218	179034	137659	135339	133224	150474	103132	167063	153382	193362	189449	136627	197546	148332	137422	112907	183334	146951	214728	185816	140811	160068	171476	126459	150837	133986	114591	164377	167632	184224	119125	124313	124607	113964	146243	161114	128944
423.234	5.41174	858	3.78642e-25	141670	127337	113727	176701	157789	137555	131057	163086	123835	329458	267132	254432	14703.9	18955.5	18350.1	18952.3	21827.4	29572.8	17986	22251.2	12387.7	57120.6	43520.8	29148.4	22183.1	17551.9	19840.2	17416.6	21460.3	12608.2	47087	39362.3	42577	22029.3	13480.8	16154.4	13612.9	17355	20786	1474.87	773.419	631.846	1033.14	1639.38	842.689	0
172.023	8.21008	859	1.59127e-49	386409	456452	453749	380631	429776	328036	434524	360658	441815	464552	459560	467541	421672	423069	448289	369666	438471	421424	454393	340655	291579	428033	408467	400351	488064	450828	450729	375391	426898	311208	447064	404382	404039	484904	448339	454784	348352	421129	312654	2559.08	2772.34	2235.97	509.895	1656.19	1050.41	510.171
188.055	5.06712	864	7.17661e-47	38961.5	34145.9	32703.8	33692.1	36342.2	31410.5	32703.6	26953.1	31973	29084.7	28069.2	27804.9	29663.1	30536.5	30047.7	27873.1	35386.4	33901.3	39371.5	33423.9	28956.9	32553.9	31905.1	26555.6	30549.2	31809	27800.5	37692.9	31520.4	28771.2	35472.9	34808.7	29883.9	28378.6	37568.4	28135.4	46867.9	37685.1	67558.8	220700	217148	210558	434542	458098	465934	338743
191.066	8.51926	870	8.05351e-55	177803	187205	175281	329518	356410	258144	209502	266295	233735	231624	206468	206782	162051	165285	182503	154235	163847	159234	260303	268485	214091	227414	179577	184802	183588	188187	159391	258297	232375	227658	218983	204119	172651	182607	166981	145341	250218	246409	237278	121328	116249	115675	60537.7	84842.7	83351.1	21326.9
518.375	8.53134	876	3.81547e-10	42902.6	44987.8	40434.4	172613	185263	124543	93027.1	128111	90129	52553.4	46462.9	38171.7	29349.3	23877.9	27347.7	27297.6	35594.2	40230.1	126986	106980	72674.6	57242.1	32726.2	34891.3	37676.6	53363.1	33962.5	125799	100609	83407.3	44988.7	38133.3	29236.1	42122.8	36514.5	28001.2	124537	137329	82101.3	24136.5	23411.3	25792.6	19385.3	25886.3	24036.5	11922.6
146.046	5.05615	877	4.13031e-15	16894.8	11545.9	17007.7	30940.3	31411.4	27909	18630.1	18769.6	16107.5	15173.4	16968.6	18085.3	15232.9	16146.3	15169.4	12868	16098.8	13195.6	14728.1	15635.1	11747.9	16079.8	15468	17925.5	12959.8	13531.2	11706.9	16416.5	17173.6	14850.1	16234.7	16497.6	14854.4	14206.5	14874.6	10757.6	20605.2	15776.5	26723.1	417478	395438	416254	28257.6	30975.3	30342.9	25598.6
174.039	5.67813	879	8.92029e-27	13641.5	12655.7	12108.8	16835.5	18252	14229.4	13868.2	12016.5	11520	12584.1	10921.7	11989.8	10482.5	9065.64	11804.8	6679.48	6888.92	10634	11052.8	9622.48	11710	14966.9	10015.9	10763.5	9392.57	9773.78	8870.63	13902.1	10806.5	11455.9	14258.1	11089.6	11203	8140.98	10407.7	8764.75	12017.5	11503.5	16688	21842.4	20623.2	18362.8	54607.3	50172.5	47286.8	105690
145.062	8.1919	881	3.87609e-54	118948	143621	139616	121292	101118	101113	100568	114439	86723.5	112651	114992	115100	101977	99837.5	121592	114672	142023	140254	102283	129110	102285	123286	98884.6	113067	155279	140278	143608	88319.4	100971	107901	114096	99892.9	102431	148867	141189	127558	113386	92616.3	3004.74	61952.7	52668.1	78455.2	2205.02	2900.75	3503.15	8018.7
341.044	4.49852	886	1.4061e-64	201894	180434	194254	300836	319557	283748	248867	275906	259921	255532	245169	233150	194240	188442	215887	165914	208871	198873	300867	270854	210891	257861	230045	195901	205937	196398	169476	271953	237405	231857	230784	210543	225556	163058	195323	193204	292353	273332	246953	207631	208516	216951	182835	216274	214642	177313
315.048	4.50383	893	2.2255e-33	269999	240377	257012	198902	202729	191122	151287	165975	153961	318960	282134	300069	282318	271595	299922	256824	269315	250524	172513	160204	149373	284020	308449	256254	266532	244579	260953	149068	157034	152294	289165	288865	308365	246844	267727	268285	175735	164069	159513	309615	282978	295104	251344	297603	308340	264984
116.007	4.37123	899	6.60398e-27	603.546	1538.93	1251.26	2298.39	919.216	1108.44	378.617	1194.54	1140.05	1359.61	1513.71	1370.66	1543.59	812.657	1226.52	1584.26	2586.34	2242.82	3170.2	1680.07	1044.63	1462.82	814.624	731.578	1143.86	1251.89	1128.28	2031.84	1016.45	1878.8	1490.37	857.384	1478.52	1700.61	1470.89	664.841	2034.4	2166.24	0	41441.7	36003.3	44365.9	58342.4	54086.9	58972.2	69562.9
261.959	4.75905	901	8.12742e-57	298248	278893	267799	417162	464276	395634	296776	320279	294079	340628	317301	306097	211347	218432	208208	178176	211641	189162	275920	235965	221214	276649	195151	227406	174845	221677	172684	301795	278405	233284	289065	273170	258471	204307	216913	142327	241739	266365	21112.8	150629	142024	148812	44369.7	65320.2	60276.1	45203
233.97	4.75605	908	1.4652e-35	214882	194741	194585	401551	477239	418423	351248	397155	369695	228667	205710	216416	125097	150338	130896	140587	137986	150111	286048	289248	259940	185983	137692	137588	129284	163225	139992	325281	322771	288868	169088	172109	163125	153602	161267	126771	286814	342832	32053.8	96317.9	101494	114392	33993.1	51875.1	42268.9	36783.4
263.078	4.60123	914	2.5099e-81	307470	293212	305660	220206	228930	264243	259824	252313	320684	260552	288318	222229	305411	293700	304784	232256	321796	302912	309689	292026	311566	267170	303734	274789	289255	265777	304389	326253	320570	311415	253334	281544	243182	300824	307931	281349	291743	308129	307899	261311	256506	279026	300683	269317	319912	276893
174.107	8.6014	918	5.33631e-57	242628	254565	241204	311796	337017	281550	201718	257920	250806	341563	263209	294887	196167	208450	225798	161117	179948	176091	183158	167026	144916	245310	207461	193031	183987	179907	172115	202135	178805	166903	219691	234931	218103	186328	140625	160716	166889	143338	95360.8	273016	256580	271942	251839	273724	273030	217934
188.936	4.37011	925	7.63208e-44	2832.43	2689.72	2435.93	1295.89	2353.02	1371.78	1315.55	1373.07	1779.61	2002.42	2668.55	4430.11	2707.39	2797.25	3401.91	2255.14	1901.72	3568.23	1701.43	1008.41	1961.22	3731.45	3699.54	2708.03	2073.05	1345.33	2378.22	2007.38	1501.38	1589.53	3908.12	3942.21	3972.41	2381.75	1424.26	3039.25	2799.69	1087.11	0	67303.1	59745.3	75318.2	82001.1	92070.6	100437	107736
379.079	7.56815	934	2.08068e-45	166869	186518	182930	179634	211460	171934	176431	174806	178964	169945	166253	187242	178079	179866	177985	140273	164604	187240	180237	183060	160136	179729	174095	149472	164294	161504	172767	200487	178085	149610	190810	166479	167636	178151	157428	155268	188957	169222	203310	144904	193180	191934	7792.31	19561	18111.1	179349
170.023	4.7643	935	2.86088e-39	139050	127710	119231	146466	147458	132626	119766	126437	122217	244647	237052	209731	160112	166481	164796	85362.9	85960.4	89106.2	101088	94717.6	87864.5	190153	151114	162058	89358.1	106699	86265.2	115042	105327	96490.8	190748	191809	173633	103598	99429.4	84061.8	96600.2	96569.9	7712.61	95985.1	94657.4	99162	29528	38022.6	33497.3	34257.8
535.294	8.50775	946	2.16457e-08	3684.2	6352.59	7540.44	44350.8	65657.8	18813.8	15067.6	23673.8	15788.9	13981.3	12204.7	13972.3	4912.56	8192.37	5977.55	4562.54	4887.27	6742.41	44760.1	28455.8	13546.8	13445.5	7337.67	4331.07	6828.72	7332.34	4450.91	28553.7	22902.2	16329.6	11827.4	6297.25	5407.67	8353.33	5622.17	2508.68	28133.4	23841	15087.4	5961.28	6938.6	4937.01	3393.98	4945.25	5193.88	2643.35
204.107	8.23553	948	1.40635e-73	85762	82904.7	90637.5	133215	152206	104923	99457.2	106612	99943.3	98853.1	91207.2	87083.7	66029.3	67337.8	77031.1	65622.1	79882.3	72108.8	108300	109968	84831.3	91893.2	74304.4	74354.7	83209.7	80561	77856.3	103015	103209	89277.9	94495.2	86417.9	72814.1	79342.3	80997.1	67254.7	101396	94230.1	94895.1	28538.9	27989.3	30260.9	10569.5	15463.1	17206.6	1250.33
138.018	4.01846	969	6.64519e-23	4675.74	4674.92	3907.69	7724.7	6752.56	5493.81	6236.19	6655.92	6899.17	4144.03	5698.61	4812.28	4501.4	4673.01	4057.81	4046.18	4900.26	4359.9	6314.93	6112.77	5579.53	5010.3	3933.83	4606.53	4729.09	4913.85	5207.12	5917.68	5803.54	5136.49	4177.89	5552.7	4813.54	5875.23	4979.3	4994.57	5444.09	5871.49	6323.89	4647.24	4672.43	3870.4	5618.6	3965.56	4797.97	4442.98
268.969	4.35858	973	5.84937e-16	0	0	0	0	0	0	0	0	0	0	0	0	0	0	0	0	0	0	0	0	0	0	0	0	0	0	0	0	0	0	0	0	0	0	0	0	0	0	0	4457.93	6099.08	5918.5	6804.47	9644.16	9175.44	11957.9
229.08	6.48323	979	2.57163e-85	293749	326349	295200	336115	416684	387659	337738	362878	349602	380138	353377	351834	306167	299158	328271	260812	302670	287108	340073	345597	357604	332250	343209	338054	317815	290671	286988	334590	358606	327562	348683	340143	301298	312932	309749	297009	328640	355466	324003	307439	345063	318071	285078	345960	329792	302453
279.093	4.50031	1020	7.8427e-61	258354	219823	229242	219989	213637	213931	212852	205437	211372	327261	279572	294747	271647	257960	282036	212145	249583	223386	238604	214665	181470	282908	284796	258889	243523	231491	219998	218244	208711	204159	295058	277937	305098	213448	231409	211242	225625	218694	209383	276532	268961	269659	228075	289678	295925	255539
117.043	2.18674	1021	4.59621e-37	8054.24	7876.91	8336.04	6246.21	4837.51	3999.6	4286.88	5296.93	5208.53	4318.43	4065.8	4054.98	4870.98	5642.72	5449.88	8049.46	7918.92	8136.7	5301.94	4836.83	4944.76	5625.35	4786.17	4528.05	6796.94	7351.77	7097.35	4784.82	4998.16	4677.83	4713.52	3948.1	4480.29	7820.85	8193.17	7573.6	4902.33	5328.33	713.527	46080.8	55720.5	42962.9	83232.6	77841	67617.7	202859
154.995	6.5175	1022	6.35013e-06	14117	20352.5	22401.8	104473	123900	98649.5	119317	117139	116321	95812.1	90216.1	91062.2	63597.2	60015.3	65701.5	17576.7	24036	25989	105280	108071	101146	74987.3	63835.6	67175.2	28527.9	31899.3	33763.6	97302.5	107519	102424	84051.5	82804.9	73340.9	27648.3	33985.5	34920.3	98149.8	106162	36629.5	43946	41175.8	45666.6	6857.19	29215.3	25510.8	7825.23
116.995	2.18639	1023	1.38026e-36	8159.81	7797.81	8170.44	4678.33	6258.33	5222.92	4337.66	5447.43	4436.42	4611.02	4193.67	4051.65	4676.49	4930.96	5626.17	4733.08	8012.14	7732.5	5498.31	4608.48	5309.55	6173.84	4847.03	5118.94	7695.48	6579.74	4906.07	4676.07	4698.85	4393.16	4738.22	3897.88	4224.7	7617.53	5496.19	7714.48	5047.1	5536.51	591.071	47338.4	53261.2	47732.4	79423.2	82486.6	81344.4	214849
124.007	7.12597	1026	1.90455e-15	106154	106741	102130	293516	340981	258566	294013	266808	289675	285500	310068	321091	285418	271209	318891	88990.9	100332	109187	220741	259197	215340	332264	272795	300619	105101	93712.4	107294	220297	213586	213993	279136	304173	290560	101452	90580.5	100005	228378	199506	206640	294177	253684	288056	295828	300604	310752	250044
341.108	7.57667	1032	2.68778e-30	154111	149116	147438	267314	313131	215174	192488	202197	199203	130698	141386	144712	130957	128250	125413	110858	153844	140777	220635	210850	192249	142295	120344	125276	139181	144954	131428	220186	203981	184031	142652	103982	123195	149787	135852	130082	207392	214651	206466	116728	148491	140072	4820.93	15747.6	17606.7	120600
341.108	7.97834	1033	4.62537e-34	201257	194570	194992	292636	311640	294164	220871	237392	206677	178911	176942	144027	147672	137198	157725	164836	187372	179508	236460	213492	191954	145109	148377	153292	171032	192357	166570	250861	228399	206595	169597	160327	150925	195554	182303	178283	202254	232280	235601	159339	159017	158503	6337.17	16247.3	14424.2	139122
161.045	7.98099	1034	3.83731e-36	189052	174355	180521	304748	307896	270806	197480	215572	187216	190825	174182	168940	140627	127966	136853	155041	185927	171170	215547	199838	193791	173446	137908	145381	168651	189506	146078	215264	199885	187097	164794	156549	143854	176780	163086	163170	196370	202891	213368	144864	135713	150187	4589.32	14443.5	10987	125951
161.045	7.5768	1035	2.62034e-26	93991.8	107097	105249	229463	237432	169236	149135	162165	155877	84919.7	88967	84033.5	83972.6	76757.8	74420.8	86666.6	97183.6	95426.3	150837	160057	134805	90426.8	72075.8	73914.1	98965.5	101099	87107	168261	152415	133324	84296.1	65810.9	75187.7	102082	100545	91896.8	152025	154590	128291	72614.1	77961.4	78055.9	4253.9	6995.67	9257.31	71467.4
379.156	0.532292	1041	7.26502e-19	8622.54	10476.8	9668.52	9205.43	9586.73	8448.75	9126	7702	8029.81	5317.31	5562.06	5652.92	5507.39	5393.15	5669.4	9159.37	9144.73	8787.55	5282.69	8498.04	6507.15	6757.69	4647.09	6099.08	7850.75	9874.85	9011.82	7414.29	7607.21	8279.53	3749.04	4852.75	5644.86	9149.59	8346.82	8872.43	8229.99	7609.3	3958.76	3759.67	5589.86	6728.27	4811.92	4919.39	6766.35	5031.38
258.148	1.94067	1074	2.17168e-43	428.692	424.967	238.431	224.527	173.719	184.689	232.559	165.652	228.038	144.195	0	0	0	0	0	271.694	347.035	350.486	189.893	176.651	180.156	0	0	0	245.401	464.146	416.108	471.547	171.265	208.184	0	0	0	828.127	276.479	452.304	259.093	205.719	120683	0	0	0	0	0	0	0
484.249	4.49961	1075	4.88189e-70	144567	120198	136989	218177	229394	171728	133213	147000	137059	168877	119958	136422	108721	100123	118118	100436	140680	126002	166716	142556	106187	155411	108077	99489.7	138608	122632	113075	172299	139792	114704	138965	124380	110687	107010	127085	103295	167852	145708	136190	113780	108955	119970	93404.8	124380	115739	93211.1
282.978	4.67402	1090	1.51028e-45	0	0	1414.69	501.917	1272.24	1866.41	6962.91	4129.13	4605.91	1744.6	2811.54	3886.37	1723.01	1791.12	1335.81	1162.03	1158.3	766.954	1470.82	5630.07	2973.07	1151.88	1996.97	2308.24	955.504	733.622	1574.85	4033.52	5156	4256.7	2460.95	1394.67	1289.28	1545.74	0	572.681	3306.91	5068.2	1406.27	27965.8	31435	30781.7	2227.34	4673.01	3148.98	1877.72
263.088	4.75464	1094	1.60063e-43	168280	161423	167713	316262	321999	267617	233872	279464	244770	201071	203216	191256	120355	128366	130252	106398	118416	106157	221846	220503	191862	147410	116786	136291	117644	122670	95782.3	250878	226416	200945	156068	162990	133956	129971	118107	87285.1	199905	215066	23247.4	73047.1	86265.7	94202.6	25745.7	36022.3	35782.6	28567.5
388.114	7.97913	1097	3.26936e-42	214544	200398	206933	251643	259523	249315	223018	243537	200822	224624	215431	188130	184942	173151	198359	168401	212914	198470	244025	223675	195728	185761	190688	201432	181731	199376	175498	249601	238019	205275	227512	208261	187704	205671	184018	176158	204708	243601	238062	206247	199474	206431	8301.57	22521.3	18679.4	177482
388.115	8.10979	1098	1.69239e-41	92380.6	99364.5	91798.7	133405	147761	121847	99866	96957.1	89842.2	97696.2	105736	100580	0	54856.2	0	56417.6	63658.5	64171.5	53045.7	0	0	76639.2	62483.8	71762	68033.9	68482.8	63387.3	68351	0	0	59495.2	0	53411.3	0	0	42083.2	0	0	0	0	0	0	0	0	0	0
276.108	5.05084	1108	1.94458e-67	174479	158050	161474	232927	271791	233416	171308	208352	192793	174797	154289	168880	166374	142388	175748	151356	184142	178927	219022	204342	208221	196060	158003	167203	149591	161526	142780	229558	186978	197542	158729	172273	162516	162664	168588	165003	209813	219045	198784	164191	163650	164787	138929	157864	150738	135588
286.18	1.53187	1115	7.26068e-47	0	0	0	0	0	0	0	0	0	0	0	0	0	0	0	0	0	0	0	0	0	0	0	0	0	0	0	0	0	0	0	0	0	0	0	0	0	0	149107	0	0	0	0	0	0	0
268.169	0.683381	1116	2.27107e-45	0	0	0	0	0	0	0	0	0	0	0	0	0	0	0	0	0	0	0	0	0	0	0	0	0	0	0	0	0	0	0	0	0	0	0	0	0	0	63383	0	0	0	0	0	0	0
268.169	0.93271	1117	1.29548e-39	0	0	0	0	0	0	0	0	0	0	148.918	0	0	0	0	0	0	0	0	0	0	0	0	0	0	0	0	0	0	0	0	0	0	0	0	0	0	0	10866.5	0	0	0	0	0	0	0
214.947	2.19772	1120	1.6868e-35	2173.15	2588.13	2115.61	2210.88	1983.14	1513.12	1220.22	2131.3	1292.09	1723.51	1369.95	855.557	1717.77	1493.36	1597.26	2105.91	2442.86	1705.14	1707.97	1743.1	1815.2	2669.72	1618.85	1738.91	1667.17	2252.83	1929.92	1690.63	1079.25	1144.07	1457.96	1104.38	1416.34	2396.11	1985.67	2390.46	1035.29	1048.91	168.385	22647.2	23148.2	28298	46315.7	57522.1	51013.5	153860
147.065	2.0462	1140	8.8316e-84	916.142	1214.72	800.927	724.147	766.24	948.092	801.766	766.11	544.098	749.686	1019.12	783.279	494.073	959.049	786.413	833.481	614.392	504.885	816.277	292.958	861.046	298.011	471.493	869.139	482.452	1199.37	694.139	1582.32	886.191	612.516	1060.46	952.035	1243.55	21292.3	1151.26	1243.55	1208.43	1401.59	1013.38	958.764	594.709	594.317	1070.81	451.724	581.804	264.581
147.066	3.26418	1141	2.01948e-66	146.721	136.935	216.178	163.866	143.443	270.997	139.579	192.241	265.673	0	177.042	303.013	143.071	193.58	297.355	227.079	214.265	131.019	0	0	0	0	174.473	205.792	137.826	343.497	210.014	138.598	160.738	0	244.162	0	134.372	234.448	0	255.624	243.199	127.481	215.716	490.949	209.448	149.87	190.689	0	0	168.829
101.024	5.41093	1144	2.94319e-26	108327	95731.4	108381	310944	319966	268604	224253	236225	221605	192061	184399	184038	44586.5	47455.8	36859.2	19552.1	19353.8	23950.4	103938	105316	83743.9	76357.6	71614.8	55234.6	20427.9	16702	18654.8	106269	95112.1	81970	102254	97206.8	83608.6	20484.9	17144	14979.7	94093.3	95447.4	68977.5	42101	39518.8	39561.1	2468.03	4218.11	3203.41	12814
101.024	4.98192	1145	6.20743e-36	66602.7	72172.7	68310.4	154261	146574	136900	125027	133685	124941	90983.3	90646.2	97649.2	5815.17	7557.19	7561.66	14043.8	8641.06	14373.4	10419.8	13301.6	10905.3	17226	16582.8	11099.6	10792	10635.5	10477.8	13551.9	13586	11559.6	15624	13331.1	12825	11447.1	8089.94	6740.04	11350.2	11061.1	12896	1167.15	0	1426.84	1751.91	1993.11	1884.52	999.948
327.074	5.81491	1148	2.51355e-73	193026	157995	157053	187814	205704	167939	154989	182554	175653	247343	210362	206975	189110	191715	204135	173291	191278	186672	205035	186126	166754	201182	172166	209929	189115	165493	183688	146448	176727	163088	214930	193773	218266	189277	182601	169136	203703	173140	193786	216317	195470	186309	192530	206680	210871	183860
161.045	5.41341	1153	1.84334e-34	92643.7	89380.9	94765.9	175205	190068	162386	156233	154462	157293	119590	117930	112926	7480.36	6705.26	7811.31	14406.7	13161.7	17596.2	13334.7	18254.5	12682	21689	22669.3	13652.3	14699.8	11960	12597.2	15267.4	17391.6	12100.2	16761.1	16495.2	18389.5	13305.6	9848.1	9783.07	13711.7	10044.4	14604.3	691.482	1667	1714.72	322.014	543.385	750.989	577.3
161.045	4.96037	1154	1.66068e-33	56748.1	60377	64148.9	125199	137133	125372	102436	114516	106249	81315.4	82030.4	87626	6276.24	7547.01	7325.31	10414.1	9953.56	14186	9403.41	12985.1	10443.6	13864.7	17253.4	12258.1	11076.7	7737.75	9151.85	13377	13392	11186	10642.1	11143.3	12177.2	9614.74	8210.71	6798.87	10094.3	10355.6	11708.3	1100.83	1178.4	1382.63	668.598	1428.3	880.388	1248.39
106.041	0.527724	1157	1.74682e-07	0	53817.2	0	0	0	0	51587.3	0	51813.3	0	0	0	0	0	0	0	0	62853.3	0	0	53751.6	0	0	0	0	64956.8	0	0	0	0	0	0	0	0	56448	0	0	0	0	0	0	0	0	0	0	0
214.929	4.37545	1158	9.45408e-14	0	0	224.313	286.472	0	0	458.798	264.358	306.531	181.311	0	0	0	0	220.895	181.541	313.94	0	0	0	556.201	240.055	249.33	0	236.135	0	0	306.13	434.147	0	0	0	250.237	0	0	280.997	190.006	312.694	0	7263.87	9373.44	8995.75	9894.51	10868.9	10963.8	11836.6
190.054	2.68599	1161	1.89888e-51	13094.2	14988.3	14956.8	13106.9	13720.1	11330.4	10301.1	10845.7	9623.79	9237.31	9932.36	8793.48	9717.56	9773.34	10796.7	10962.8	12925.9	11843.3	13719.6	12643.9	10719.8	12204.3	10398.7	8755.09	12990.5	13241.3	12786.3	12794.6	10513.5	10057.6	10838.8	11937.9	9989.92	13979.3	12347.7	10727.7	13345	12699.3	13309.9	182255	182404	177782	280667	286852	299203	239441
113.024	5.41486	1175	1.31678e-34	87751	92730.9	94186.5	178671	187545	150059	157372	163508	154045	136850	125518	120096	9364.58	10465	8846.71	16438.5	14193.7	19155.7	11726.9	16855.6	13161.1	21154.7	22755	12415	14667.4	11855.4	14694.8	17675.9	19079.7	14404.4	19953.4	18473.2	19108.6	15827	11082.7	10410.5	13594.2	12360.1	16490	368.99	937.232	366.326	532.054	503.558	782.036	343.824
113.024	4.97588	1176	2.7869e-34	71330	70372	64208.6	125493	130295	122324	118878	119122	112080	95536.4	90208.4	96296.6	7027.41	7102.92	6707.42	11748.6	10015	13834.1	9930.41	11151.5	8434.34	18835.9	16094.6	11976	9332.54	8813.56	9716.6	13042.1	12321.7	10386.8	13138.8	13826.9	12560.2	10168.3	7445.17	8606.28	9967.42	10375.8	11657.5	941.301	620.704	363.204	265.236	1562.08	1084.93	334.617
119.035	5.4023	1177	6.46166e-38	90310.1	77925.8	77531	174244	185584	149066	138494	147060	141949	114793	117034	109107	8999.5	11957.4	12798	15815.8	14458.2	21709	16065.2	17685.4	11964.6	19418.7	24616.7	17921.3	17712.8	14450.9	15487.7	21712.2	20648.1	13391.2	22726.7	20527.4	17521	17365.2	10669.8	13513.8	14528.6	15749.6	16684.3	884.372	521.742	1130.69	1259.87	955.261	997.481	1031.17
119.035	4.98292	1178	2.2068e-34	54665.9	42888	49788.4	97572	116694	100442	82912.4	75515	83263.1	77383.3	70474.2	71788.5	5943.65	5029.21	5458.39	8120.97	5622.24	10140.1	7311.45	8264.63	6021.02	12696.8	13871.4	7171.86	6819.96	5917.98	7159.59	8347.88	8726.68	6473.55	8424.73	9426.52	9945.72	5896.65	7009.82	5994.23	6342.86	6157.56	8528.99	1135.26	1269.08	435.119	1588.99	1658.88	1037.52	568.066
388.114	7.57597	1190	7.49372e-38	162698	178996	161991	250093	261895	224784	242060	254361	243112	197254	199354	199005	170832	189691	183894	125490	153838	179155	261992	243872	210415	186848	181512	179913	158044	168946	151339	270301	224697	193899	191056	164368	174177	166056	161838	151510	247406	226624	256547	179765	196520	191558	8708.2	17839.5	20117	169346
358.157	8.07551	1208	9.79485e-41	116417	102217	106272	196654	202284	172672	129753	144685	141739	141784	113195	110873	91670.3	98320.2	96267.2	85751.2	108972	98708.3	143728	152017	135155	87314	94161.3	92755.5	108654	107404	97443.9	170402	148899	132054	113513	75013.8	101533	100444	97083.8	81445.9	157162	137619	132263	58564.4	45257.1	54172.7	50001.3	58145.7	55750.5	8127.56
370.159	4.60935	1209	8.42975e-33	108752	94601.4	112858	134024	111005	103190	79470.8	92496.9	91991.1	166065	135362	122300	120274	115269	145141	65828.4	106577	93329.3	88404.6	88244.6	76212.2	205417	134220	108520	95695.2	104850	80110.7	101178	90521.3	59166.4	142463	172778	106745	103935	86741.8	64619.4	84418	90590.2	81058.4	112560	127191	149762	116331	133711	131337	115752
357.127	4.39531	1217	3.51283e-35	1628.08	1228.01	2245.44	1455.78	3938.44	745.432	1726.03	2453.57	1186.73	1482.77	869.83	1932.54	737.129	1167.54	1704.14	417.438	883.258	1097.97	1059.16	2463.57	1258.52	1649.04	770.161	1598.89	1113.58	375.251	513.592	2601.53	1103.03	1470.04	1757.68	900.053	351.434	1249.57	713.291	1294.17	2659.59	950.076	0	33223.7	34512.8	35942.4	37058.4	41405.6	47697.2	46899.2
190.964	1.72785	1220	8.16024e-08	667.955	155.399	283.869	467.75	240.766	164.781	190.748	202.328	216.799	249.379	265.364	446.77	694.499	860.142	824.297	218685	267093	265554	363.838	296.62	497.912	1323.47	817.464	710.248	14971.6	16400.4	13293.7	781.877	239.084	384.065	29707.5	26578.2	25520.5	322355	286671	262790	5085.24	3961.66	447.679	0	0	0	0	0	0	0
150.041	5.16629	1224	2.01366e-56	14633.2	13407.6	14565.6	32121.9	31847.1	25781.2	32550.2	36933.8	34522.1	18241.5	17036.5	19619.4	16891.5	17192	20232.1	17865.3	23406.4	19198.9	74763	73804.2	63024.6	19928.2	18984.7	19078.2	22217.9	22074.3	14975.8	50524.1	46504.6	43030.6	29996	32536.2	28687.7	21625.8	14635.7	17566.3	60437.6	57893.6	212212	16244.1	15071.7	15147.4	11209.8	11167.1	9714.3	11090.8
260.078	5.11789	1226	1.93506e-65	152271	150803	162076	255043	275780	211187	193634	219309	199530	166905	118930	154999	153716	151691	152082	130233	143956	151235	212564	191855	184780	170819	143112	152052	124473	151524	133583	201518	178797	173282	159146	158328	164187	143886	137163	122661	188036	192149	179274	169278	146114	130603	164393	160267	179933	146217
216.033	5.41331	1227	4.55856e-31	104724	97874.1	104051	133112	118074	104315	118747	125344	113597	150030	133857	147429	10433.5	9773.33	11146.1	19898.5	14342.1	20033.7	8330.56	12097.1	10549.1	22832.8	24828.4	16625.4	16498.2	10860.2	15428.9	13970	13924.4	9406.81	21106.2	21289.7	20433.5	18723.5	9809.89	14673.2	10252.1	10994.1	12259.2	369.731	711.136	580.639	294.719	861.26	503.925	302.317
216.033	4.96742	1228	4.756e-33	75561.1	74688	71925.5	94989.4	100841	83381.6	79328.8	103988	88707.3	117898	97632	104617	7001.06	9161.54	7881.25	11785.9	13006.3	16443.3	8212.85	9166.44	9007.73	18078.4	17476.7	12315.3	12558.4	8471.73	11308	10216.5	9595.43	7798.67	14378.3	16266.8	16497.4	14288	8950.66	10577.3	7733.05	8532.64	10228.2	1076.25	449.761	966.409	349.219	988.668	982.926	399.965
469.23	4.60731	1230	2.51109e-56	82014.3	61586.5	84144.6	140126	145907	86313.4	58656.4	72735.8	53644.4	112073	86127.5	67451.6	69637.7	59017.1	80930.8	46575.4	74536	64521.1	70118.2	56593.2	57596.6	115975	69719.8	65949.1	52893.1	74365.5	52091	87764.5	64890.5	62420.6	92926.3	89308.9	69604.8	62090.5	65473.1	41368	53134.8	69410.4	61467.6	70240.5	66838.9	73444.7	49420.8	68223.8	76451.7	49111.9
271.189	0.624505	1231	7.15538e-44	0	194.839	0	0	244.255	0	286.674	0	164.038	0	0	0	0	197.438	297.461	179.881	218.152	0	381.279	0	223.603	161.745	0	0	0	202.687	0	261.059	301.209	285.135	0	0	305.252	0	0	0	175.581	0	51230.1	0	0	582.392	220.962	227.899	380.958	450.882
471.207	4.46339	1263	1.06244e-39	130835	96985.3	108687	144374	134973	101821	75868.2	65347.3	74118.4	187492	166194	146539	110416	132911	141202	82673.9	102066	97579.2	98878.6	76585.3	66943	171284	127238	109181	104403	115537	93632.9	98631	69733.2	71914.1	155649	146502	131901	98508.4	109050	79676	88782.6	90073.4	80566.4	134001	127362	136233	102421	130336	144562	108425
177.968	8.2136	1277	1.2403e-36	89629.4	78605.6	79689.3	49192.2	47238.7	42267.7	42993.7	49215.9	48529.1	99498.4	94360	96880.1	90801.5	74445.2	88160.5	58606.6	75499.7	79586.2	54368.8	48084.1	43490.8	83858.4	72199.6	92313.4	86305.1	82290.4	82918.2	46578	50857.6	45907.8	84572.6	82562	75525.3	84018.2	81044.6	75393.8	46249	47058.8	42082.8	0	0	0	0	0	0	0
178.049	2.1671	1278	1.41114e-43	182020	175378	177513	313237	334043	279678	266227	267987	263121	190922	169895	174550	152498	147133	164844	143536	153606	152989	256992	265627	228375	175463	148892	154358	152812	160740	149703	250075	253480	235339	166292	163812	159286	147810	142304	146916	250843	265237	268708	93739.2	92755.9	90839.9	61446.6	65381	62697.6	32336.3
341.188	4.25878	1294	5.34839e-60	142148	138072	143061	204326	209502	206774	148266	178922	161855	154465	129350	129329	117511	124187	136417	128154	145975	133957	174914	155999	144910	144948	119642	119245	129398	134694	135648	180105	176136	156886	149792	139552	117150	138225	112348	129673	166959	160163	160022	122172	123687	134615	137807	136749	135386	126508
187.133	0.578941	1303	8.79503e-59	2759.95	1436.55	3055.98	3693.94	5575.11	3570.15	3117.72	2719.19	4521.62	959.005	676.733	850.645	2097.73	1181.76	903.526	2601.98	2954.26	2177.45	3786.82	4283.97	2530.4	1603.31	1286.29	1872.71	2355.61	1295.34	1285.19	5398.06	3497.13	3493.33	872.338	2902.04	2045.34	2698.53	1471.05	1558.38	3010.05	3624.38	147806	2279.35	754.1	1886.48	2489.16	2025.25	1980.37	1910.09
302.099	8.4869	1311	8.04256e-77	92464.4	96921.5	95164	97990	98214	88919.3	82890.2	88491.2	79625.4	81030.7	73367.7	63751.2	26207.3	30133.7	24905.4	43527.2	55539.6	51997.7	40307	51526	38094.7	39055.3	34215.6	29794.3	42149.5	41111.9	40141.6	30847.1	38931.4	34776	33029.4	32953.1	31503.1	43913.9	38856.1	39029.6	33859.2	33118	62548.8	2586.9	2038.85	2697.02	12180	12961.4	13664.9	2418.41
355.015	4.61404	1312	3.23595e-57	173210	164795	186101	167400	191014	175369	162363	160147	148478	234584	237924	199114	223446	205688	216866	135260	181692	179662	150241	146100	143835	237972	201298	203680	142337	197809	163780	171277	160466	141802	218352	209568	199178	160756	166378	138867	149942	145451	158241	191558	190036	225573	188155	215307	226504	201128
188.948	5.68788	1314	1.74544e-45	0	240.366	448.145	8224.96	8189.82	8790.4	20232.7	29359.9	22448.5	31157.2	23071.5	23997	20621.1	21504.3	24517	474.777	741.773	3182.54	12717.5	17814.6	18871.4	28677.8	19108.7	24299	2574.38	3487.36	5850.4	14313.4	17164.1	19140.2	26309.5	23344.3	24785.1	7394.46	8786.71	11389.5	17426	15852.3	1813.17	85451.6	85943.8	91367	24410.2	23653.7	29164.6	16187.9
188.948	5.96431	1316	4.70575e-37	1232.64	1339.4	3522.29	9301.77	12160.4	11598.4	23173.5	27640	24270.9	22449.5	26288.1	28756.6	13773.5	11592.7	0	1990.71	5803.71	5239.97	13805.3	18668	0	23209.8	13626.6	25932.4	7084.01	8309.3	10694.5	12012.4	19687.1	18101.6	18617.3	15862.5	27973.8	15097.2	0	15043.4	0	0	2964.75	77601.9	89142.3	95416.7	0	26669	0	6661.4
188.948	5.45964	1317	7.26294e-38	0	249.276	269.027	4472.47	4282.02	2976.82	10009	10040	9607.55	13121	11854.3	12090.1	8703.15	8125.38	10133.4	170.452	235.228	358.824	5130.82	7341.37	6860.9	12190.8	8312.25	10279	658.001	857.609	793.453	5649.95	6701.44	7602.46	9971.17	8388.92	9713.92	1345.62	2611.29	2780.71	7779.4	8740.23	853.641	46592.4	52277.7	61529.4	12611.5	11546.1	13128.2	5748.13
188.948	4.68815	1318	1.65085e-36	255.852	0	0	622.614	0	0	0	1167.92	1372.8	1679.18	1329.86	437.212	0	913.263	0	0	309.307	0	0	207.937	583.388	1660	0	0	0	0	0	0	0	0	0	0	434.538	0	0	0	0	0	0	8223.47	9029.68	15591.6	419.265	1122.82	1131.82	0
188.949	4.44443	1319	2.90449e-22	0	0	0	0	0	0	209.265	0	0	0	0	0	0	0	158.995	216.074	0	0	0	0	0	189.325	0	270.644	0	0	190.357	0	0	0	260.898	0	240.901	0	0	0	0	0	0	821.808	685.563	565.554	172.909	240.713	283.615	0
188.949	5.07901	1321	2.35133e-18	0	0	0	0	0	280.676	1058.78	2384.36	1776.6	1531.19	750.876	1245.98	716.171	870.774	1614.24	243.688	0	264.428	329.88	0	579.283	1160.11	842.118	1261.67	0	0	0	0	730.77	322.701	1355.41	1100.89	614.166	0	204.318	0	641.078	0	0	12651.4	11875.2	14324.1	1221.74	1255.21	1401.14	0
175.071	8.43224	1334	2.09426e-58	91812.5	92983.3	85057.1	169356	166661	132034	109425	123093	113637	108326	93448.7	96469.4	73623.2	70826.7	72008.7	63795.7	71303.3	72854.5	106291	95252.2	77040.2	100206	75792.6	79834.9	77088.3	77273.9	71597.4	97648	95792.9	93795.6	86564.9	77716.5	71556.9	74058.3	68769.8	61763.6	106829	104704	93287.1	44749.9	43497.8	46332.9	35099.1	38644.6	36030.4	14562.9
198.963	4.37172	1341	1.21626e-46	1528.41	1859.21	2433.69	1497.66	1128.95	814.633	1593.5	1952.19	978.829	2339.71	1610.69	1174.75	1529.72	1417.74	2208.46	829.69	1152.04	1033.08	1124.77	1762.01	1431.72	1442.11	2353.8	1449.28	1316.9	1642.29	1092.26	3020.89	1305.77	1320.85	1566.91	1499.24	1170.42	959.994	1150.67	1420.12	1055.67	1543.95	267.154	45171.1	41523.5	47722.1	54415.5	56967.2	70953.6	70056.7
71.0132	5.02537	1348	1.0042e-25	46948.9	48101	48880.9	110891	110840	100217	75759.1	80145.2	82111.8	43178.3	41723.4	41867.8	8429.96	7352.32	8763.79	13467.9	12867.3	15925.1	16347.5	15727.3	12469.6	11814	7114.34	5885.99	15877.9	17297.1	11247.7	19659.9	15386	11459.6	12565.5	8762.35	10304	14976.1	10707	11475.4	12034	10787.7	12606.2	8361.03	5331.07	6458.98	5493.55	4255.44	8119	4281.04
71.0132	5.4117	1349	5.46107e-27	55752.5	42399.5	52549.7	138248	142213	122266	103415	110647	108627	47741.6	45787.8	42981.2	2082.63	2706.97	1794.38	5528.66	5741.47	6154.3	5918.83	8058.67	2868.31	5782.54	8558.26	5199.21	4302.56	3505.61	5226.06	8989.41	6657.72	5419.17	7444.06	4510.44	3946.18	6312.22	3937.08	4106.27	4254.97	4012.95	5651.79	1481.99	703.587	460.989	364.667	815.351	454.865	226.644
292.099	5.81456	1361	1.72111e-58	139228	109118	136204	198189	215612	184421	153325	164630	155259	149302	122442	123224	113241	111663	133783	114707	121876	129667	186939	164947	163626	132773	114074	120581	131254	110914	126506	137307	159934	152246	138798	111275	127485	135365	129822	122904	175290	159631	169789	133011	126950	124663	121848	139048	125385	106895
298.997	5.38107	1364	7.08844e-35	40492.7	37186.8	52717.5	89810.2	89037.8	64516.9	59762.9	73927.4	62832.9	34753.2	23315.8	26295.1	21472.1	18093.3	25117.9	22850.1	28025.5	23020.4	34931.4	31994.3	26483.7	28779.2	20646.7	24011.7	22956.7	22082.4	25729.2	26002.2	31563.1	33327.5	21643.3	23975.6	20775.1	23707	24713.5	21842.6	33510.1	30531.7	32776.3	16222.8	21512.7	18988.2	20959.1	21311.8	22995.3	18361.5
122.024	2.98597	1365	1.87731e-40	288.889	617.18	601.606	5845.25	6630.82	6518.38	806.75	269.369	491.132	853.187	492.546	555.081	22552	24207.8	21149	2960.63	2154.39	3660.06	22880.8	23467.3	21513.9	19740.8	15784.3	16616.1	3213.78	2952.43	2958.47	25756.9	25565.6	22889.3	21277.1	22130.8	17458.9	4590.98	4278.89	2804.92	37886.2	35645.7	212842	77382.4	74114.7	72622.5	169512	144317	159070	215967
295.051	5.1174	1368	1.53923e-65	136508	141577	154964	145899	169771	114804	132140	162381	151589	217323	151709	175233	160185	164350	167251	128182	143524	139053	152850	136168	119052	178771	172685	168763	119911	137908	129780	140831	124886	126442	169160	176827	191800	137783	133714	117516	143437	138632	138249	180143	176360	154319	171908	169352	195563	152788
131.046	8.23946	1373	2.0232e-77	77470.4	85180.9	87304	96259.8	106278	83910.2	89261.1	87524.9	93028.2	105099	103589	82463.2	86476.8	83218.8	79351.1	62759	77374.8	78553.6	93000.5	77987.9	84780.6	103073	79337.2	84867.7	72219.3	82419	72896.1	86039.8	89694.8	91235.5	80304.5	88096.8	84786.5	66776.1	63912.9	66985.2	96554.5	86658.4	8444.08	19536.1	14516.6	13657.1	43034.3	63445.7	57837.6	5059.31
311.078	5.05121	1387	5.98467e-69	146152	124813	130720	121713	134051	125391	109109	128617	115064	176537	159149	174046	150215	156339	166135	123610	148468	131905	126876	133700	124456	191906	147564	160343	124912	120498	112149	146232	124075	112429	153406	168457	149476	119481	133501	132488	136445	129056	117534	154251	146250	157566	141799	163608	144563	131513
243.968	8.42469	1395	4.22803e-42	98732.4	110351	109768	23983.8	23352	23549.7	37751.7	44541.2	42646.7	34145.2	27244.8	26908	26772.8	24873.7	33373.2	68805.7	75489	68654.7	23557.8	32337.9	33484.4	30844.5	25428.3	32146.3	60449.6	50424.8	45075.4	28339.3	39786.8	32991	24220.6	26551.7	26538.2	48329	43492.4	38036.2	25563	34039.7	6311.68	109598	110152	122172	41788.7	38432.1	40910.4	22815
243.968	8.28156	1396	1.55794e-43	78284.9	86181.9	85845.1	12782.4	12738.5	15169.4	32417.3	22928.4	19920.8	29213.8	26124.4	31378.5	23478.3	24287.7	33594.3	56607.4	52400.8	46677.4	13526.3	21394.3	21713.2	32931.3	24156.8	32637.4	41647.8	38808.4	33639.4	19603.9	28459.5	21618.7	31822.8	24641.9	31833.1	36813.2	33212.4	34972.4	18399.9	17005.9	3578.01	109912	122834	119884	40545.4	38591.1	45653.2	23767.5
243.968	8.93258	1397	1.04796e-36	55030	54672.3	55507.8	13261.8	18724.4	15377.2	20898	26263.1	23225.6	12386.9	12311.1	11185.9	11636	8982.87	11555	28457.6	31841.5	26842.4	15889.6	21528.8	18559.7	12735.4	9832.15	10965.4	24166.4	23707.4	21578.1	18834.3	20621.4	18153.3	11264.4	10130.8	9170	20873.7	15338.8	16804.8	17206.2	18405.5	4776.42	42194.3	36291.9	47212.9	9971.64	13390.1	15468	7755.65
471.074	7.98127	1413	3.9794e-44	141812	136748	135955	119672	127579	122938	109444	121380	94802.9	141200	120880	114800	115803	110046	121395	114530	138549	131769	111590	103107	100047	116630	112988	117722	119388	131774	112661	120336	113497	99309.4	139236	129307	118798	136877	121379	128269	98101.1	116442	115214	128778	126252	121568	4391.92	14523.8	11868.8	118496
271.09	8.23717	1423	5.78684e-50	47718.4	42618.7	43992.2	66403.5	76364.4	61988.4	59742.7	65515.7	55228.7	41250.5	44356.3	42236.8	36524.5	34102.2	39254.3	37748.8	41125.1	44193.1	58941.6	63573.9	53607.2	49701.2	37235.3	41350	49587.4	51612.6	45755.8	55003.7	56670.5	55795.2	45033	37031.9	39670.7	47601	48381.3	42893.8	56944.1	52082.8	59275.7	23934.8	20103.3	24050.7	9814.34	12591.2	12953.7	1306.92
143.034	5.41264	1429	7.4376e-33	58967.2	55622.3	60508.9	113413	122858	95574	100949	100479	99059.4	62905.9	62841.5	64306.5	4448.58	3081.35	4776.78	7860.84	7628.42	12127.6	8948.91	11099.3	7626.1	12306	14517	7316.11	9283.17	8200.91	7092.33	12671.8	12801.8	7431.76	8780.88	11549.2	10488.2	9122.26	7044.01	7618.85	8508.95	8536.9	10177.1	215.694	327.017	340.843	313.691	385.63	718.994	340.799
143.034	4.96302	1430	5.77313e-33	43517.5	39826.8	42723	90440.7	94953.1	84533.2	71900.3	75594.9	72804.6	47235.7	50234	51207	3676.63	4801.65	11473.1	7700.04	6105.51	9942.51	4248.52	7979.22	3681.13	7865.93	9561.3	5938.27	5860.06	5475.4	6662.84	8051.34	9799.74	7115.84	8909.67	8722.44	9621.87	6378.25	4662.41	5116.32	6100.26	7850.16	6419.02	528.204	276.033	739.135	622.992	590.279	567.563	362.306
257.026	2.16954	1437	5.24472e-67	6200.5	5725.61	6068.93	4121.45	5420.79	3199.38	3667.63	2911.88	3761.37	1537.04	1830.21	1633.35	2975.07	2511.99	2823.28	4289.66	4346.23	4693.5	4409.53	4197.4	4576.95	3771.85	3641.03	2475.04	4385.81	5467.04	4702.4	4610.55	3674.87	3326.23	2434.91	1793.69	1191.21	4699.47	4441.59	3849.58	3678.42	3317.24	224.559	56420.8	60956.5	57746.9	96227.7	92324.3	87609	143180
325.078	4.50166	1445	2.52396e-74	192664	162895	171719	202762	222990	192742	172392	171314	169564	238233	197886	225940	197403	199050	215888	169009	188972	174604	188143	175880	147222	213315	213192	177714	194569	173764	173526	183682	170794	162326	199429	202131	225790	169126	176902	170345	190006	174157	169352	203163	188089	193898	157846	209111	216654	182086
226.829	2.13912	1446	2.92643e-12	0	43462.5	0	27827	0	0	0	0	0	46453.6	48455.4	0	0	0	0	0	52137.6	53299.2	0	0	0	0	0	46173.7	0	0	49265.1	0	0	0	0	0	0	50416.2	47211	49153.6	0	24298.1	0	63164.4	0	0	0	78450.1	71583.7	93044.3
369.031	4.50252	1461	1.11519e-54	101059	87206.1	95164.5	149986	160556	127021	115521	108028	109593	90009.9	90133.3	86289.2	85955.6	64552.8	72821.9	83451.8	106784	96240.3	124687	108096	89891.2	90101.7	78092.6	64473.6	105809	97070.7	93553.9	127326	107812	106562	77263.2	77428	73760.2	86639.9	95687.2	93036.9	121004	118807	117977	82924.8	67005.9	70682.9	68418.9	75453.1	80449	63842.2
220.101	8.34716	1464	1.10318e-30	49675.7	50992.2	42567.3	105878	106526	75355.4	68776.1	77918.5	68734.4	47080.1	36395.9	37420.1	33579.4	31307.7	29057.5	33189.2	36791.5	42152.6	79846.8	72115.7	58028.6	42958.3	33315.6	34973.5	42232.5	50257.4	34193.1	72326.5	70381.8	63111.2	39467.6	33121.8	28767.5	39806.3	35028.4	31861.7	72879.7	76984.1	63007.2	19485.2	20515.2	19385.2	11218.5	16202.1	12713	629.518
200.076	5.38213	1467	1.2958e-72	116740	108745	120767	158302	169010	151716	121900	123724	128282	130582	107787	118293	105237	102283	108028	95420.8	108054	100681	130017	138732	124794	133481	96267.6	110481	104468	98558.2	100035	135978	123262	127530	108414	112702	104413	101304	111778	89603.3	133413	123055	130829	103902	100033	90458.2	101083	110562	109440	108262
326.135	4.50576	1477	7.0231e-09	167787	142909	139924	182312	174512	163690	163959	159626	156452	10098	7766.28	9776.99	8221.81	7954.04	10200.8	137495	158403	147647	175179	161472	134176	8932.29	8155.27	5587.17	168011	156079	149164	169598	141681	159898	9507.87	8458.6	8689.1	138832	153720	134783	177596	173799	174098	8851.08	7585.82	9020.1	6621.17	9380.09	8263.65	7599.61
326.136	4.39326	1478	9.21532e-09	119902	103915	107637	92525	127938	100467	97610.1	111976	106586	3348.8	3267.01	4395.39	3264.17	4080.66	4547.78	86682.3	99054	106144	113045	105865	103074	4640.51	2668.97	3789.94	101384	101026	71941	126263	116517	111805	4168.97	3870.61	4405.38	96093.6	93012	92302.6	103707	109130	110853	3559.48	3677.8	3314.35	3783.35	4040.85	4602.28	2785.05
201.955	5.59594	1486	6.99229e-29	358.391	2003.89	2506.54	18559	24968.8	12416.8	24744.6	28294.7	22502.3	42627.2	33912.8	40431.4	21954.9	22062.7	25097.1	278.352	2324.25	2604.01	16117	23980.7	18698.2	38135.6	18270.6	28958.3	3445.62	6664.16	4468.72	18364.6	23169.9	17624.2	25873.8	24744	26536.7	14371.2	9798.34	10076.1	17597	22456.6	4245.83	61847.7	60091.4	56517.1	21572.2	23154.1	25371.8	11217.6
201.955	5.39764	1487	2.48824e-41	0	595.77	317.452	9552.51	8904.42	6446.3	19683.1	19451.8	17492.7	19885.2	16044.8	20879.6	13823.2	11932.1	16077	358.409	231.978	546.572	10335.2	13868	12368.1	16757.5	13199.5	16984.2	765.058	1234.69	2556.97	9918.18	13867	11897.1	13928	13691.7	15918.9	4020.45	3938.49	5720.14	10407.3	12159	1457.73	48820.8	46959.1	48233.8	16770.9	14100.3	15774.9	9864.41
540.326	6.53356	1499	3.93251e-65	84254.6	101328	100844	130870	118481	98685.9	112479	98343.4	104994	80294.2	67873.4	88435.1	56077.7	50998.9	78481.9	87476.6	84000.2	73475.5	62244.4	73356.2	76933.9	63890.6	72830.5	63424.9	91022.9	95583.7	103599	82707.4	98437.1	91609.1	82785.3	65083.7	83117.4	86616	85392.6	91910.8	82730.6	89325.7	36259.1	75632.7	62519.5	69059.3	67640.3	68287.3	63165.1	55396.8
273.002	5.38223	1519	9.38901e-50	92153.1	98277.4	102466	74557.8	77039	57792.7	56835.2	54186.8	53797.6	111382	88147.6	97977.7	90123.4	92463.7	102390	75832	89361.2	85817.6	63415.7	64729.1	59018.6	110241	84591.2	96102.9	87500.3	77863.9	81915.9	60737.1	61844.3	59818.1	84609.5	97148.1	86395.8	92729.5	95980.5	88392.6	56819.3	58348.5	52492.9	87141.2	82317.9	81128.5	83122.5	94422.7	95123.5	88420.2
296.2	0.675464	1523	1.45916e-35	0	0	0	0	0	0	0	0	0	0	0	0	0	0	0	0	0	0	0	0	0	0	0	0	0	0	0	0	0	0	0	0	0	0	0	0	0	0	30290.6	0	0	0	0	0	0	0
216.034	5.11301	1528	3.39676e-21	35493.9	27593.4	29758.1	29685.8	30930.5	26003.9	18578.4	21827.5	25375.8	50727.6	63301.6	55411.8	3795.99	6107.66	4920.75	5386.4	5249.64	6508.46	2347.5	4685.57	1558	11867.6	11492.5	6642.82	5183.65	4156.4	4658.95	2436.85	1881.87	1398.13	9935.02	10214.1	10746	4521.62	2924.56	3997.11	2322.27	857.463	2051.07	286.603	0	0	0	215.684	0	0
455.097	7.57507	1531	3.75726e-27	70768.9	75304.9	70009.9	131149	143318	109048	112062	112838	96564.3	80453.9	65537	65113.8	58093.2	58477	67451.4	51709.2	63062.1	68690.1	129313	116207	107025	80806.7	64181	55449.6	67156.3	62016.8	59661.4	120862	109134	99412.5	81622.2	55276.3	62240.4	67527.5	61237.6	55709.2	118079	108906	127364	57944.7	70177.2	71900.1	1122	4443.82	8157.53	68458.5
455.097	7.97914	1532	1.96882e-34	69923.6	65309	68369.4	94924.6	107858	94109.5	82327.8	99324.9	82942.8	74734	57055.3	52652.6	53313.5	50407.4	56730.4	50333.8	68775.7	62844.6	96379.8	82181.3	72310.3	57881	49000.3	54690.2	56016.6	62978.7	49647.9	96615.4	86947.1	77227.4	70066.4	62176.2	53959.4	62624.4	49299	58803.1	73417.5	94914.4	94211.5	59534.1	56897.8	61303.6	3224.86	6497.13	6912.3	51925.4
243.966	5.18833	1540	1.33229e-20	0	0	0	249.937	288.289	0	2029.43	3155.34	0	0	0	0	320.343	306.425	2811.67	0	0	0	598.575	939.376	984.774	0	833.657	2291.88	0	0	0	0	1254.96	0	0	0	0	0	0	0	640.277	928.264	0	0	0	0	2018.07	12676.8	11995.4	0
243.062	3.38928	1553	5.61578e-60	75564.3	73940.4	72048.5	142630	143500	125153	113995	117314	114676	91204.9	83803.5	87508.1	9505.44	9969.25	10070.5	20255.9	21076.1	28389.3	22258	31564.7	24181.3	15938.9	23465	16127.6	17976.5	17962.2	19699.5	24068.5	27492.7	20286.8	48510.6	46188.6	43270	41241.7	33818.4	35372.9	53531.4	44245	31157.8	2651.66	2769.42	3687.42	1261.15	288.502	351.493	1885.7
370.11	0.676999	1609	8.96602e-69	0	0	0	0	0	0	0	0	0	0	0	0	0	0	0	0	0	0	0	0	0	0	0	0	0	0	0	0	0	0	0	0	0	0	0	0	0	0	23556.9	0	0	0	0	0	0	0
59.0134	5.4139	1633	1.33102e-25	22990.2	18471.6	19697.6	55355.5	84287.9	64664.3	47021.3	65929.1	57762.9	29446.1	25399.2	29613.5	3465.42	2300.61	2042.37	5520.64	2609.8	3390.81	3086.33	3034.14	3703.43	4487.32	3954.07	2158.79	3459.12	4221.83	3359.2	3855.65	3346.85	2352.92	4707.13	4096.05	4521.37	3508.28	2785.77	3190.67	2608.98	2303.83	2180.66	1580.12	1292.62	1779.78	1861.22	1390.69	2022.48	1386.01
351.093	4.38848	1643	1.10605e-28	63593.1	62570.8	58889	173019	206215	155902	141409	143689	153582	157666	132222	129070	96449.9	96759	98412	48275.1	55014.4	57635.8	109636	110346	121769	98623.4	101098	96529.1	53360.7	57779.2	50728.1	140160	135089	125825	127914	116045	113210	52767.2	47997.9	53271.3	124543	117427	118593	120151	114395	110419	1304.17	7094.46	6134.48	93152.1
300.26	0.56445	1658	7.07286e-16	0	446.928	0	270.18	284.007	0	0	0	0	0	355.406	0	334.331	379.437	343.132	448.636	2372.88	1675.87	393.741	0	253.958	262.224	0	179.112	835.943	305.117	1168.87	833.222	0	389.097	0	0	0	1677.45	492.812	295.23	155.042	250.226	0	0	0	211.678	274.411	0	0	0
378.089	7.56975	1677	8.41022e-44	71368.9	72205.8	67771.7	69640.3	77758.1	74674.2	64560.2	69093.1	64410.3	71451.5	70982.3	71542	66571.3	81101.7	71784.5	61420.4	65600.5	74210.2	70058	74279	67689.3	70963.5	70935	68047.3	59329	65051.1	60037.9	76860.8	71899.6	57510.7	76407.1	67578.9	62748.8	67990.2	60012.1	58259.1	75140.7	73801.3	80317	59563.4	78498.3	73336.8	1604.18	9020.99	7832.83	71029.1
135.044	4.76807	1680	2.29184e-50	88957.3	85120.3	79377.3	142249	138691	131649	96857.2	120373	110844	150966	121040	126787	93441.5	101230	96959.5	50948.1	69711	67559.5	101552	86010.1	75239.9	114746	106922	96099.5	64906.5	70587.9	56066.5	94103.2	93608.3	73510.7	112026	104699	106222	60531.2	61975.1	52688	95733.6	88087.5	13786.8	66131	46805.7	53488.6	14485.5	22734	25264.4	22345
374.172	4.72657	1682	1.24969e-51	91324.4	94311.6	92682.4	127308	169164	126083	102030	111863	104983	90114.6	77674.7	65595.1	76897.8	74723.7	78947.2	85662.4	94282.5	98434.7	104975	93768.8	92168.7	89317.6	78432.1	78659.2	90503.6	102426	76592.1	100154	113175	86088.5	72871.2	71104.5	69541.6	97192.1	83173.2	78242	107798	121914	80998.9	79429.4	82452.1	82788.5	71751.4	70379	78382	61685.2
220.084	7.85851	1690	1.78926e-16	21625.7	22421.4	23929.2	134538	147400	113497	24556.2	27890	26520	38988.7	34639.1	32771.7	17871.1	16469.3	16505.5	10219.4	13426.6	14545	3974.67	4944.77	4042.3	25140.4	17274.4	19997.2	24442.8	13890.8	10573	12409.1	9630.63	10808.2	17051.6	15480.9	14073.7	13493.6	26656.5	11528.1	5105.97	4788.79	4526.06	37033.8	32557.6	38425.2	54504.3	57140.7	55762.3	30040.2
333.005	5.11863	1698	1.90975e-52	96380.1	99799	102548	77283.5	88970.1	63917.4	60271.7	65234.2	67695.6	102930	75397.9	91628.8	86456.7	88988.3	83852.7	88527.4	92078.1	91418.1	64917.8	58388.3	51504.4	92821.4	88751.6	88994.4	81078.2	93536.8	79883.1	59402.6	52953.4	61644.1	98047.1	95857.7	86592.6	91201.2	86968.7	85349.7	59133.5	55945.4	54993	90173.2	78466.7	82691.1	95289.6	91454.9	110606	88231.3
287.067	7.85991	1710	6.28273e-18	21082.4	24788.4	21585.8	149811	162402	117849	25404.1	31648.2	26727.1	34319.4	29746.5	31354	18560.4	12412.9	14539.7	11400.1	12524	13995	5470.62	4628.66	6008.69	21910.7	14010.4	16874.4	14197.5	14050.1	9917.63	12594.9	12535.3	10920	15210.8	13658.6	12115.1	13269.7	12559.8	11384.4	5460.09	6008.87	5356.6	37222.1	34808.8	35494.4	49522.1	53749.8	55576.7	32004.9
209.064	3.58719	1739	3.66519e-11	16216.7	20565.2	19285.1	73558	72409.9	52221.5	70034.2	74924.3	65741.1	172681	156923	168809	144878	135946	161977	18163.9	17601	16835.9	57447	67144	55860.8	168096	124455	155666	16405.6	18577	14835.2	57831.4	54944.9	57086.2	139105	157828	159181	16835.5	18042.5	18007.2	64704.8	60168.3	56868.1	14551.2	15765.4	17833.6	674.161	736.042	1150.73	238.787
218.944	2.17758	1741	1.46323e-35	1429.18	1732.86	1762.45	2259.15	2821.38	1311.92	1334.13	2088.47	1351.66	2114.64	1111.18	1492.67	1568.3	2744.37	1887.34	1948.65	1580.73	1601.06	1507.86	2074.89	2240.19	2338.48	1127.7	1382.7	1214.73	1830.17	1510.88	1990.9	979.1	1252.02	1408.74	1539.15	1889.26	1839.13	2308.22	1853.24	1082.67	1260.97	115.233	11745.3	13185.2	12033.3	26818.8	26881.3	28898.4	72380.7
174.055	4.46123	1743	4.16978e-38	0	0	0	0	0	0	0	0	0	0	0	0	0	0	0	0	0	0	0	0	0	0	0	0	0	0	0	0	0	0	0	0	0	0	0	0	0	0	33336.5	0	0	0	0	0	0	0
317.047	4.50301	1749	2.16554e-32	79213.3	69467.7	72516	54912.2	57003.2	56470.2	44985	43923.8	42813.8	94031.9	85884	92028.2	86507.5	75403.9	90162.1	75847.4	82925	86127.8	44020.1	48839.8	39305.8	91654.2	86893.4	73783.7	78904.8	78674.2	74308.8	48953.4	47444.8	41511.3	81017.4	82988.8	85518.3	70251.1	80263.8	79864.8	43829.7	45200.9	41398.2	96073	80653.7	89387.8	75545.9	92647.5	92436.4	76247.5
137.034	4.41291	1757	3.14811e-57	1863.03	3020.39	1908.03	3517.46	5118.67	4114.68	2683.34	2003.45	2748.3	1995.62	2657.34	2099.96	4082.84	3609.64	4404.99	4335.29	3235.03	4569.32	9923.51	8490.56	8834.1	3402.85	3811.37	3073.93	2482.75	3884.04	4995.09	7219.64	6445.05	6528.05	5650.39	4324.36	4808.35	4589.58	3683.85	4580.93	9027.05	8002.77	10300.9	79054.8	57075.7	78999.6	147316	161639	135281	180528
297.068	6.48293	1758	1.76239e-69	100634	92371.4	102924	127740	157716	134702	112101	127475	109773	133170	113297	117682	87330.4	95320.9	101920	77157.2	98786	89024.4	118479	122074	125041	110763	99213.6	106419	104408	100351	86074.4	118236	119775	120659	108856	112048	94574.2	101857	99163.6	81474.5	125222	121115	115131	91039.6	108128	101944	88084.7	108387	99525.6	93475
300.099	4.4907	1762	3.55126e-35	90576.7	73787.7	85011.9	121332	123725	110346	101841	115498	108903	79769.2	64115.6	66097.2	60491.3	47502.1	56859.8	62287.6	80396.1	73259.2	121768	101935	90838.3	70784.6	55222.2	55097.9	75783.8	68393.6	70980.4	116245	98603.3	96025.4	66559.7	62078.2	65041.4	70542.6	72988	59264.9	123523	112545	124200	49354	55512.1	52858.5	41634.9	62148.6	64001.2	45602.4
171.946	5.79736	1766	1.14267e-05	0	0	1983.82	24021.2	17369	0	0	0	0	28566.7	29463.2	0	19669.6	0	23100.2	1247.08	4185.02	0	21185.9	25277.4	0	26371.4	0	0	0	8985.38	0	22768.8	26611.6	0	26187.8	19525.4	24022.5	10814.6	13445.9	0	24318.5	26156.1	0	47801	0	43392.4	26636.4	20900.6	23342.1	0
171.946	5.68325	1767	7.11574e-26	822.155	1188.12	2542.83	22231.6	19486.7	17099.2	22654.4	34200	31533.5	21931.2	22314.2	30696.8	0	21135.7	20347.1	1976.22	1755.68	4792.06	17262.3	27319.9	21514.3	24639.7	20633.1	23958.9	2624.77	6093.46	7876.2	19265.8	23156.5	21811.8	27046.7	19560.6	21588.1	8164.87	10190.7	14903.4	19547.8	22150.4	4764.66	53054.1	49848.7	44063.5	26475.2	21376.5	24082.5	14759.3
235.047	5.38136	1776	3.71358e-55	83237	87576.8	84545.4	93875.3	88496.8	64729.4	79150.4	75465.4	71772.5	123706	101499	103655	108429	98343.9	114395	68067.7	80608	80064.7	84539.2	78576.3	71164.2	125300	95251.6	107629	77702.1	70535	69084.7	87609.5	78305.8	73763.9	99660.2	105813	102418	77843.4	81847.6	71123.7	79203.7	71635.6	81773.6	98298.7	93075.1	79634.1	94609.6	99106.6	105069	93901.1
365.031	5.81486	1779	9.33205e-56	89199.7	74533.2	77017.1	79145.7	83224.8	64359.4	54447.4	72785.3	64710.2	99834.6	80009	86203.8	66925.9	86209.9	95985.6	89439.1	83861.5	80989.8	77206.4	58769.9	54945.7	90365	75371.6	80548.4	95475.5	75587.4	87942.4	54338.2	69936.5	63176.3	86345.5	71708.4	91578.6	89719.5	84470.3	78682.5	65164.1	63801	76623.1	84422.9	81839.8	75665.7	77949.1	93213.2	88068.2	77533.9
235.917	2.18501	1794	2.42762e-96	10412.9	9360.78	10553.7	9694.11	11182.6	8621.29	7353.43	7850.01	7472.88	6851.27	6063.57	5355.6	8446.87	7486.25	8099.16	5379.47	5772.59	4739.58	8933.41	8003.76	7832.99	9243.82	7170.59	6836.12	6923.49	8798.15	7514.19	8569.14	6670.04	7124.01	6449.89	6285.53	6195.29	5880.96	5255.93	4248.55	8227.34	8918.82	1537.59	70177.4	74610.2	77700.2	120760	129077	116757	155285
457.219	5.41849	1810	2.02353e-33	29064.3	20302	25718.2	64275.2	67958.8	52668.3	26778.7	29955.1	19975	35312.8	32168.4	26674	653.826	1672.87	3329.05	5467.43	5264.89	6391.69	2968.94	4688.48	2439.82	8324.68	4251.5	2912.2	5587.48	3506.88	2645.9	3798.23	4431.97	3736.96	5482.8	6022.62	3978.44	3881.11	2622.8	3142.33	2303.55	1798.88	5672.7	0	0	0	0	0	194.019	0
287.063	8.23729	1817	5.43269e-64	45974.7	46024.7	46702	41846.1	41126.4	36156.7	38149.5	36443.1	34091.7	47869.5	47328.2	45530.5	39976.2	37284.4	43654.2	38531.4	45790.1	41878.2	33372.6	42306.6	33294.9	50410.5	41461.2	43313.8	46197.5	45677	47047.1	36536.2	37005	36711	49117.5	49383.3	44717.9	42135.8	43406.9	41241.1	36061.9	34342.9	35967.1	20923.7	21865.2	23418.6	8664.32	10741.6	12007.2	1109.09
151.06	4.37575	1838	1.0244e-09	339.677	395.82	554.528	987.673	1577.71	1171.86	568.805	746.128	1187.08	1048.35	389.936	751.517	19461.6	22665.4	22772.1	14911.1	18012.3	13863.9	26738.9	23421.7	23827.8	20662.7	15523.8	17670.5	16129.8	19254.5	14512.7	28232.5	27901.8	27103.3	27440.8	26868	27921.9	28848.2	24968.4	26278.7	49698	48676.2	33020.3	1071.3	1439.67	605.905	974.685	1656	1449.67	345.971
152.959	4.38044	1855	4.80441e-18	1057.84	771.79	453.943	825.062	594.722	264.86	258.049	513.496	613.214	0	187.495	0	0	0	0	265.14	772.342	786.182	609.243	700.135	414.084	200.654	0	0	1178.1	878.258	458.53	592.224	355.42	355.771	0	0	0	365.808	582.471	461.325	789.038	474.593	0	434.809	437.172	586.551	1013.25	1492.47	477.755	731.761
172.021	4.76334	1856	5.57617e-41	41889.6	40544.8	39733.2	39742.6	49518.4	39438.3	38112.4	40476.3	34898.5	73256.4	65100.5	62651.1	44022.2	50272.7	40219.2	21371.5	33355	26460.2	25150.6	24317.9	32460.1	50971.6	44595.1	49096.3	30868.6	33390.5	21339.1	32663.4	33267.6	26544.2	54356.8	54053.6	45328.6	29163.2	30476.5	25664.5	29011.1	26106.9	3300.28	28634	26689.2	27867.3	7635.15	16050.8	10124.9	10094.2
258.148	3.16051	1860	5.74705e-47	192.666	190.579	187.817	220.396	129.881	120.668	214.048	291.222	275.216	0	0	0	0	0	0	165.772	338.411	349.151	144.726	142.174	182.188	0	0	0	180.726	241.963	358.182	141.178	198.163	251.57	0	0	0	481.224	435.422	527.855	0	130.692	44203.6	0	0	0	0	0	0	0
379.135	5.39293	1874	4.26932e-25	17338.3	14763.2	20326.3	60120.1	47900.5	35225	31869.3	39889.3	37290.5	7134.17	7281.25	7060.14	0	0	380.343	1701.96	1251.77	2399.74	3827.63	3780.35	1841.33	533.886	351.04	0	2356.91	2151.21	1671.2	4004.96	5280.46	1460.32	311.304	541.718	602.79	2488.95	2751.5	1637.75	3444.53	3466.6	3754.65	0	0	0	0	0	0	0
460.168	8.07986	1876	2.57745e-37	33660.7	30646.9	31838.9	60202.5	60010.2	51127.7	41569.3	39946.3	36152.1	35019.6	24800.1	34937.6	20605.2	26796.3	26061.1	18930.4	21061.4	23213.1	39537.4	43773.7	38863.3	28867.8	26430.8	22856	27402.2	26803.1	23602.7	46042.8	39962.1	35268.4	29623.5	29040	23812.9	25760.2	19042.9	19921.9	44177.2	38367.7	40722.9	24271.3	21437.6	21488.3	759.932	2000.39	3240.07	17130.5
328.211	0.561582	1878	1.87802e-73	0	0	0	0	0	0	0	0	0	0	0	211.693	0	0	0	132.154	0	0	0	0	0	0	0	0	0	0	0	0	0	0	141.538	0	0	0	0	0	0	0	70693.7	0	0	0	0	0	0	0
150.98	4.37785	1879	2.32034e-30	261.911	0	298.92	0	214.17	0	363.02	368.984	220.405	285.091	337.601	238.075	0	645.187	295.157	164.604	0	232.1	221.149	0	316.264	425.099	0	462.163	0	293.842	353.906	606.145	199.124	223.342	673.816	257.173	498.566	156.96	199.317	171.439	192.142	296.513	0	16625.5	15934	14442.5	18021.3	18967.2	25143	20776
229.08	8.33967	1888	5.45266e-48	45492.6	39039.2	36108.9	72881.1	85356.5	56110.7	41693.9	50679.1	44726.2	47918	33281	31572.7	26100.2	28516.9	32610.5	20492	35512.6	33432.5	59553.1	50399	38794.7	45404	26309.5	28422.9	29066.8	37288.3	26116.9	51603.9	43383.3	41102.9	37735	29288.6	25234.9	26730	26025.8	24510	53282.2	49558.2	42991.1	7518.51	5530.42	7553.25	2809.22	3454.65	3430.13	2158.89
349.033	5.05175	1898	3.3005e-50	74696.5	69582.8	66035.6	46871.6	57679.3	51055.2	42342.4	40716.4	44939.3	71417.2	64886.3	68977.7	63857	57141	69121.1	64751.3	75853.6	73161.3	49207.9	41853	46589.5	74430.5	59102.1	70410.1	64876.8	62368.6	57274.5	46851.1	44292.5	37145.4	66610	75291	67730.3	65345.9	67156.7	65495.7	46456.2	49357.4	46816.2	69235.4	62880.7	64189.7	69833.9	69518.4	66238	57864.5
278.098	4.50104	1905	1.31461e-61	79306.2	77847.2	80295.4	80818.9	75765.8	69949.8	78251.2	65266.7	71842.6	115715	97813	104573	91653.1	90509.5	96422	71858.2	81905.6	76628.6	82641.6	74095	62010.1	98656	91424.5	85369.3	81602.4	76089.8	71980.9	73449.6	69336.7	71281.2	96814.7	102308	99135.4	74287.7	77098.5	65542.8	76386.5	76097.4	70737.5	90604.2	99604.3	92768.6	80352.6	90918.2	96872.7	82804.4
297.065	3.99521	1907	2.93723e-24	0	0	0	182.285	0	0	225.71	236.767	0	0	0	208.163	216.237	0	308.275	0	172.535	153.326	0	258.246	191.94	146.03	0	0	146.727	196.31	184.494	0	0	0	0	0	183.08	173.721	0	205.702	621.02	271.982	146626	182.698	269.628	0	0	0	191.623	0
341.062	4.38838	1912	2.28138e-31	57424.1	60846.9	58606.5	115827	119573	108188	86837.9	95383	95153.5	150948	126514	116163	85645.7	86961.2	87768.7	43620.2	50094	52808.2	76595.6	69752.4	81252.7	82876.1	91839.3	90496.4	54462.2	48508.7	46322.6	89569.7	82821.7	78751.8	113699	97512.5	101820	48746.2	44013.9	47045.9	77195.7	74253.4	74106.7	109244	107018	101026	1832.62	5927.15	4411.78	90415.2
180.058	5.4125	1913	1.18836e-33	36339.7	36590.7	33539.1	79504.3	79746.4	66567.9	67921.9	77909.4	66831.3	55715.3	56529.7	46951.4	4053.45	4561.56	3714.08	7768.01	6237.67	6514.35	4921.02	7219.18	5038.56	7496.33	9718.81	8258.92	5143.78	5473.01	6728.11	7877.42	8315.37	5574.04	8959.97	6544.8	10280.5	5828.1	4909.57	4456.75	6638.48	5765.88	7115.7	293.782	0	0	0	234.227	0	0
213.889	6.88881	1918	9.26593e-30	8934.02	12999.5	19770.8	17387.9	17890.5	20068.9	20944.9	19739.5	20684.1	19014.4	21001.9	5219.99	14018.5	11372.4	14087.5	6990.11	17734.4	12475.2	18916.9	17672.5	24458.7	11388.8	9607.78	17652.3	12694.1	20772.7	13561.2	17921.5	22336.4	18525.8	9775.21	4532.39	13652.5	10986.8	18015.9	4665.71	22431.4	26806.5	7340.44	24662.3	28072.2	27684.7	11629.9	8590.67	9739.22	8855.8
117.011	2.18596	1922	7.14721e-39	2393.14	1836.87	978.792	1324.42	1242.85	910.85	709.207	797.628	1132.53	1392.57	948.534	536.91	1289.39	1634.94	950.918	1615.69	2608.69	2223.41	823.168	1175.55	1557.16	1168.66	510.112	1187.96	1452.32	1241.94	1346.17	1354.12	1166.14	661.789	1070.72	934.739	872.5	1786.47	1928.3	1730.49	1340.85	425.984	0	9552.95	10104.5	14705.6	16174.9	18294.3	20707.1	51770.2
395.127	4.97568	1926	4.51137e-38	28011.4	27302.1	23241.8	52868	57270.3	45337.7	39806.4	45509.6	42241.8	37341.7	32011.1	33039.3	3376.92	2967.47	2964.4	3936.05	5097.56	7026.97	5832.77	5298.36	3209.74	8902.53	6235.09	5222.93	3960.74	4736.66	3682.58	7188.12	7449.98	4561.61	4444.71	4724.74	5073.33	4360.99	2466.27	3417.86	3709.67	4654.79	4216.84	0	461.53	0	255.706	435.125	274.974	0
90.0273	5.79536	1940	1.12494e-53	2660.08	3235.36	4149.48	10858.2	13073.4	8879.11	14286.2	15618.5	13421.3	15135.8	14710.5	15753	10408.1	11921.1	13896.9	2521.41	3874.66	4386.69	9355.77	11587.9	10538.2	16092.7	11211.9	13244.3	5127.47	6532.82	5535.85	9914.79	12339.8	9384.84	11720.4	11929	11956	8286.11	7430.75	8037.63	11555.7	11458.2	2277.43	43544.3	44276.8	39058.1	14078.5	12908.1	16309.2	6311.57
90.0273	5.15975	1941	1.60005e-17	849.428	1082.29	794.302	0	3569.8	0	6339.95	6879.88	5654.49	0	0	0	0	2555.95	4006.57	248.425	211.369	0	4096.67	4608.27	3006.79	4917.11	3691.28	3900.86	0	356.998	228.931	3501.76	3238.27	2664.42	0	3411.46	3602.32	332.925	590.649	0	3109.57	4135.9	397.38	0	30542.3	0	0	0	4942.2	2033
90.0274	4.80727	1942	5.75253e-10	0	0	0	0	0	0	698.53	0	1038.74	0	0	0	0	0	0	0	0	0	0	0	0	0	0	0	0	0	0	0	0	0	0	0	477.524	0	0	0	0	0	0	0	0	0	0	0	0	0
549.166	8.34506	1970	9.16227e-38	85671.1	97062.9	87891.5	28280.7	24521.8	23440	73281.6	80757.8	75583.9	61681.4	55333.3	62373	30897.3	27813	29736.6	37337.2	46663.5	50145	31919.3	33320.3	32335.9	48248.3	41010.8	41028.9	46630.6	59329.8	49744.1	42307.6	46721.9	44721.9	42608.3	43747.3	39376.2	53779.3	46716.6	48486.1	38088.3	36696.2	41280.7	5613.45	5892.4	5184.92	3637.22	4667.47	3195.2	3479.76
112.023	1.15524	1983	2.65427e-42	86813.9	91204.7	83182.2	109357	108558	96053.6	92422.6	101019	94119.5	99585.1	93185.3	86986.6	82796.2	77145.9	88706.1	71992.1	83405.9	76789	106126	103611	97483.3	91752.9	81223.1	81142.9	79155.5	80749.6	74804.6	107518	95320.7	91126.6	96729.2	90245.2	84818.4	80794.3	78374.3	75587.9	98306.7	101128	41674	53950	55576.7	55077.1	7040.7	19680.9	15641.3	8422.51
232.063	1.41346	1989	2.13544e-08	6693.73	6933.55	5722.36	145147	133376	133363	24616.7	22047.7	23905.3	29545.8	25874.2	21900.5	12004.9	14067.4	13684.6	3410.59	3122.24	4007.47	6396.02	5370.45	5480.41	15909.4	12624.5	13814.6	4355.68	3723.66	3369.23	12649.6	9018.23	9931.35	14222.4	13757.6	11337.6	4399.73	4361.55	3556.26	6058.4	5414.21	5186.04	25145.8	26855.9	30042.9	19017.2	21932.8	21844.8	30540.1
252.995	4.36022	1990	6.81016e-11	0	0	0	0	0	0	0	0	0	0	0	0	0	0	0	0	0	0	0	0	0	0	0	0	0	0	0	0	196.483	0	0	0	0	0	0	0	0	0	0	464.868	307.357	549.02	531.799	329.332	1416.58	1192.43
309.1	4.65917	1998	6.13076e-10	18047.6	19450.2	14393.1	29555.2	31275.3	23719.2	15511.8	14522.7	15171.6	14899.7	17304.1	12659.9	2656.51	1613.44	3136.44	1518.22	2951.96	0	2756.66	525.427	0	2130.33	1925.44	1831.35	4642.44	2984.16	5108.14	1809.7	3039.02	936.824	2658.49	2198.39	2751.11	2028.21	7240.23	1568.25	1740.26	0	1129.77	0	0	0	0	0	0	0
309.1	4.96264	1999	1.32494e-31	11565.4	10165	10895.9	29617.5	35803.3	28304.2	25738.2	29326	28416.1	13742.1	12085	11186	280.117	773.256	756.251	1572.58	2956.62	4770.84	2302.31	4161.83	2455.28	1948.04	2167.1	1183.65	1729.2	1332.69	423.029	3776.09	3961.18	2557.78	1125.56	1192.38	1686.08	1620.75	783.032	755.858	2210.59	3135.31	3237.99	0	331.428	0	0	0	0	0
153.019	8.33999	2001	1.40896e-08	302.769	717.954	276.405	287.304	397.067	321.831	394.398	0	244.712	0	0	221.804	0	153.912	0	320.042	0	536.723	653.914	0	568.699	255.649	0	296.57	523.11	226.541	252.357	369.293	0	0	304.402	141.35	0	325.993	271.64	559.327	181.981	681.105	144.43	848.857	1296.77	336.869	419.761	248.034	137.396	150.039
94.0293	4.06058	2005	2.85741e-22	0	0	153.318	466.666	238.428	0	179.108	0	0	152.402	0	178.803	0	0	162.287	0	0	125.747	163.754	140.941	152.163	0	0	0	0	0	174.925	235.772	176.86	152.571	153.078	0	0	0	149.044	0	0	0	208.845	0	166.686	0	190.438	0	0	0
72.0085	8.2167	2014	6.1378e-52	35873.8	34673.2	37997	93196.6	73029.8	67673.7	48796.5	62630.8	52547.8	37010.9	41978	37512.8	28690.9	25215.6	35867.9	23924.1	31277.3	38411.9	67877.8	61601.8	44580.5	31918.8	29247.3	30574.4	31679.5	39349.5	27202.6	57495.6	47867.5	41711.2	38617	32639.2	26266.6	35212	30751.8	22786.8	54884.1	55125.6	52412.1	329.788	1003.75	0	0	0	0	0
179.055	7.98347	2022	3.25588e-32	55518.3	49262.4	53170.5	97518.8	93058	82481.8	61427.4	60922.8	58664.1	42715.6	43095.4	40661.4	36165.5	33504.9	40115.8	39682.6	50944	45640.8	65312.2	57801.9	55892.7	43750.1	35893.1	37310.4	49412.3	52703.2	42844.9	66277.2	58078.8	57053.9	41866.6	37621.8	36763.7	50612.2	42241.7	44262.1	58146.1	60388.9	62327.1	39248.8	38320.6	41348.4	1901.03	4353.56	3475.14	32132.9
588.406	8.53803	2058	6.38815e-10	14952.7	12115.3	12703.7	49421.6	61678.7	40634.6	22534.4	32538.3	22162.2	11526.4	10015.6	10284.6	7675.77	5608.46	4168.28	4070.63	8574.26	7565.69	23671.2	19598	16017	8178.58	6737.34	5403.51	6517.45	8945.36	6911.44	23549.7	21489.5	17564.2	12875.6	6824.96	6066.32	8526.55	6878.67	7506	26411.9	24046	15546	7046.09	6815.9	4904.45	4164.05	6720.93	6177.48	4487.32
330.125	8.23406	2064	3.3213e-50	19636.7	18079.4	19156.6	45070.8	45468.6	33411.3	29777	32288.6	28681.9	19726	21456.1	19525.9	16786.1	15197	16739.8	15831.5	16964	14986.2	28687.6	33026.1	27439.9	20371.5	15891.2	15376.2	20422.4	15617.3	18012	25194.3	30482.9	31089.7	20692.6	17317.6	16391.7	18091.5	16999.8	12097.6	32505.3	25211.4	33708.3	0	0	0	0	0	0	0
117.026	2.18853	2067	1.04155e-32	692.399	1007.12	695.659	414.697	219.95	190.139	218.478	414.776	222.613	442.409	259.128	193.717	241.461	600.85	193.79	501.097	497.103	664.074	196.018	218.24	492.118	300.566	213.879	260.127	539.567	694.595	454.581	263.895	260.01	184.086	174.745	234.42	0	745.462	304.84	199.619	238.591	0	0	3702.92	6984.68	3971.57	10434.5	11237.8	9990.04	41694.2
265.077	4.60288	2073	3.33527e-74	92655.7	89674.4	78217.9	72967.5	63192.1	77616.5	77895	82965.4	96466.3	88961.8	74672.2	58375.2	92057.6	77048.3	74034	65615.1	92498.1	84058.3	101619	79699.3	90704.8	73754.2	99811.7	88789.1	84937.1	86169.2	89485.7	93672.6	91406.3	96973.6	72693	76410.3	77338	81691.9	94882.7	82606.7	93968.1	86553.8	71823	76480.8	79489.5	82281.4	90122.4	86784.4	77638.5	90506.8
245.006	0.960206	2086	1.81791e-37	6094.42	4624.31	5359.16	7774.98	6785.07	3575.65	14929	13554	14598.9	15079.9	13702	15741.1	12266.2	14184.7	10810.7	8748.72	9105.69	9695.35	31282	29172.2	26890.4	12457.6	11705	14469.5	7727.93	9266.92	7603.18	26619	24873.7	24423	21253.3	20294.2	19860.8	8135.66	7534.34	7632.19	31564.4	36864.5	31420.4	20595	24238.9	21217.3	86083.2	90220.1	89138.2	17160.9
183.112	4.61709	2098	2.6156e-66	50822.4	46895.6	47504.7	81163.2	80891.6	64500.1	56449.1	51862.5	52057.8	58073.6	43524	42349.6	46731.8	34383.3	49110	37066.2	45874	43407.2	59253.5	49718.5	49426.9	59669.4	48355	35783.2	47954	47935	49248.9	54256.6	50053.9	53356.7	57743.9	52679.8	50579.4	50532.1	50220.8	36783.6	59830.6	56976	50636.2	45886.4	46419.6	46803.7	47058.8	53481.4	59005	39453.6
245.075	8.20771	2099	2.08083e-30	44215.5	48199.4	49357	70385.8	49234.9	59596.2	39760	53099.5	51341.8	28249.4	24823.5	28902.2	32525.3	30469.2	28513.5	35276.6	44939.6	39043.2	54532.1	49767.9	44746.1	31430.5	30096.8	30071	34763.3	32889.6	33327.4	61121.2	57939.1	47098.4	25522.7	33891.9	31263.9	43772.1	28681.4	30767.4	54704.8	51168.4	47277.3	0	597.643	0	157.59	0	0	0
243.158	0.643512	2112	8.46493e-44	511.676	286.335	485.511	286.618	0	460.494	427.074	259.211	447.579	228.583	239.824	0	0	320.931	503.847	556.675	334.012	643.942	404.26	203.467	211.957	218.583	390.485	173.623	226.482	190.584	359.446	521.337	253.977	501.947	0	0	304.028	271.208	336.745	466.466	260.444	647.61	23940.2	231.503	224.91	178.082	0	238.949	395.831	0
137.024	3.48344	2113	4.23606e-13	1890.94	2024.6	2486.56	3190.83	2891.13	3529.43	1552.9	3368.08	3101.36	1648.31	1184.02	1397.92	1610.48	1198.77	1544.56	2532.61	2403.96	2475.07	4082.16	3395.7	3310.91	1558.35	1485.03	1404.28	3564.48	3685.71	2555.11	4089.02	4821.89	3357.31	1399.08	1306.65	1577.82	3042.6	3078.76	3305.93	3139.42	3436.05	4772.6	1729.46	974.483	2492.68	1080.65	1723.44	1370.91	1409.49
301.033	4.58943	2118	6.10998e-44	93100.3	95746.5	86978.3	59475.6	62168.4	54315.2	61098.9	71680.5	73134.9	49025.9	47197.9	56741.6	74401	62973.1	69418.9	96001.7	103210	91038.7	66578.2	61312.3	72839.3	44666.5	55027.8	64770.3	91190.6	101876	99222.5	69978.8	73530.7	76594.4	44154.8	56777.2	53141.1	101854	107364	104173	66277.7	69585.3	67684.6	69374.8	51961.2	51244.1	74325.3	78948.9	60840	58404.4
275.844	4.38735	2120	6.94158e-15	0	193.207	0	0	0	0	0	0	0	0	0	0	0	0	0	0	0	0	0	0	0	0	0	0	0	0	0	0	229.949	0	0	0	0	0	0	0	0	0	0	5476.6	4496.78	4195	4652.36	5412.12	5836.44	6356
326.172	4.40854	2124	4.43896e-52	64746.1	65657.3	64789.3	98904.5	96048.5	85005.1	68276.8	76689	80393.9	68532.9	56957.3	59651.1	57819.1	53468.7	59481	54394.6	64830	64799.3	81111.8	68186.1	69815.9	59192.3	53859.4	50989.5	66291.9	63478.8	53750.1	83922.3	78606.7	67580.7	63200.2	59494	57516.9	64137.9	56090.6	57403.1	66292.3	72709.1	73684.8	60803.6	58179.1	61836.5	49121.5	54806.3	57238.7	51772.6
266.154	0.709028	2129	8.63026e-39	0	0	0	0	0	0	0	0	0	0	0	0	0	0	236.47	0	0	0	0	0	0	0	0	0	0	0	0	0	0	0	0	0	0	0	0	0	0	0	27989.7	0	0	0	0	0	0	0
442.16	5.4011	2130	1.04032e-31	52625.4	43308.7	50691.6	100366	114749	90261.8	48378.8	67474.6	64314	27001.1	21321.4	24191	11367.4	9862	10568.8	15971.8	18639.2	17204.4	18539.8	17165	13349.5	11570.9	12219.7	11700.3	17027.5	18764.9	15158.6	19105.1	17618.1	17140	11871.9	12435.4	11688.8	17084.6	15958.3	11547	19411.1	15433.7	18930.7	10230.5	11791.4	10438.9	10466.1	10045.7	9456.31	9514.44
194.102	3.63768	2131	4.24558e-65	14648.8	12973.5	15402.6	21587.4	20199.3	15303.7	20781.1	20976.1	19591.7	26679.2	25551	21411.3	13978	14118.3	15810.1	10032.4	11259.1	9862.68	14032.5	13672.2	12142	18228.1	16889.7	14622.7	10996	8925.03	9070.29	14712.3	13451.8	12935.5	20158.3	15868.4	19712.9	9547.56	9025.63	8745.68	16025.8	15138.8	9000.63	50896.9	54221.4	56718	43022.6	46588.9	52870.9	50662.6
378.125	4.61629	2137	8.23906e-60	84061.7	66628.4	85088.1	119425	132464	113901	92384.8	88719.5	86662.9	102349	87118.9	68852.6	71290.6	79892.4	77689.4	66854.3	94599.3	83661.3	86623	81562.6	80202.9	88142.6	81706.6	69595.8	78791.3	79568.2	77402.4	104083	96673.8	88187.8	73186.6	72869.8	67961.2	82172.3	86141	75894.3	89630.7	90844.2	76015.8	69643.2	64755.2	83124.7	74966	70551	82659.7	58804.1
88.0397	4.23659	2147	9.50839e-35	4779.81	6467.52	6565.74	6500.56	5678.51	4009.36	8235.88	8993.16	6886.69	6745.76	4310.33	8209.97	5126.36	4518.3	7045.5	4603.21	4374.22	3555.52	6246.68	5667.49	4914.1	7231.86	5847.38	5875.16	4175.43	4056.96	4149.5	6575.45	6855.19	7539.97	7423.53	7082.76	5813.96	4692.39	4507.22	4434.1	5044.82	7919.15	4837.29	6533.15	6756.89	7464.74	5901.7	6422.23	4671.54	6061.76
424.235	5.41013	2153	9.94068e-26	26220.8	22122.3	21621.1	30936.1	27446.7	22244.6	20491.5	31259.4	24595.7	56995.8	44103.7	43889.7	4099.64	3237.03	2263.8	5131.54	4518.87	5004.46	2564.67	2436.8	1776.3	10029.5	9344.77	5521.93	3693.03	4322.36	3682.06	3907.93	3626.89	2772.38	10111.8	7324.18	6504.3	3412.57	2790.46	2615.68	4751.69	3251.57	4572.27	0	0	0	0	0	0	0
256.057	5.44057	2166	8.43264e-75	61582.9	64831.4	68843.5	85119.3	79599.4	64860.7	50744.3	60679.4	53686.9	94041.1	82342.7	74512.9	34875	33873.1	31231.6	32682.9	36710.9	35195.4	25837.8	27263.6	23528.9	50283.2	46659.6	34646.3	36962.3	33244.9	35470.7	29634.3	33001.7	29712.1	51328.2	45097.9	43066.8	38271.3	31690.9	29182.6	27015.3	31506.2	27306.6	3744.52	3562.72	2698.41	1542.11	1197.69	763.86	1321.81
256.057	5.91852	2168	1.49702e-56	53936.9	46857.9	47480.7	67035.4	60936.1	46163.7	32217.5	37786.7	32691.4	28208	30221.1	26195.8	13378.4	17046.8	17451	23736.8	34085.7	26879.8	21694.2	20624.9	19069.3	19832.9	14973.6	14561.7	33626.5	34336.8	33747.2	23537.8	19401.6	19401.5	18731.2	19022.2	16147.1	32990.7	25287.8	25030.6	19503.1	22479.4	18757.5	9790.67	7700.94	8608.35	8440.55	10776.5	9430.73	8354.69
521.2	4.50058	2170	1.44593e-79	86357.9	75545.8	77017.3	91626.3	85656.1	79223.1	53811.1	75405	52979.1	87529.1	78798.3	68603.6	69544.2	65823.3	66905.1	71186.9	75928.1	79789.7	65994.7	48791.1	55280.3	78790.9	70770.3	61957.7	87678.5	79033.7	77746.1	72866.2	49072.3	59877.7	72837.2	67589.6	73732.9	66565.3	83604	67730.1	65514.4	61362.2	61737.2	72946.1	66887.4	68347.1	51874.5	69400.1	69287.1	64509.5
303.233	0.528055	2171	1.52205e-17	969.302	1978.41	1265.82	6555.7	5958.17	5768.32	6760.72	6560.3	6761.76	3052.8	1569.86	1832.95	1994.42	2117.61	3045.41	896.921	1290.76	1350.05	4058.46	4684.81	4742.22	2208.93	1586.62	2145.76	245.367	740.962	539.862	4857.03	4886.35	4100.7	1877.57	1821.06	1938.68	1502.73	1094.3	965.776	5556.41	5851.96	1574.82	1928.21	1749.14	2550.52	1829.15	1553.68	1847.95	1910.99
106.039	8.21435	2186	1.3861e-62	39893.4	37687.1	34132	55018	49920.6	45724.3	42404.3	50870.5	48771.8	48280.2	45905.2	48596.5	38088.3	37562.6	38343.8	24661.8	29233.2	38311.8	51899	45245.9	40253.4	49430.7	34132.2	45145.4	37051.8	34286.6	30307.4	43586.7	37876.3	36824.3	42014	41872.5	40015.5	34831.5	34698	30366	43464.1	45778.5	42076.2	0	0	0	0	0	0	0
132.867	2.07039	2188	7.23878e-54	25754.9	0	0	0	39028.8	31584.3	29902	0	32060.9	0	0	0	0	0	0	0	0	0	0	0	0	0	0	0	0	0	0	36914.2	30955.8	0	0	0	0	0	0	0	0	31935.2	30055.3	38559.1	40895.3	34593.6	51657	52420.7	59467.2	75740.3
117.055	3.96677	2193	3.9116e-45	12638.2	12590.6	11236.7	4765.75	4827.41	4977.31	4166.45	5111.56	4692.18	6151.69	6945.87	6314.88	5961.45	5796.11	5938.65	11802.7	12860.1	13751.3	4801.26	3309.57	4151.46	7237.2	5242.98	4973.84	13056.5	14954.1	13593	6197.63	5161.38	4769.71	5147.61	6433.69	5315.26	13820.7	17022	16869.7	4825.98	5086.68	4325.15	35156.7	34110.2	36476.1	51274.8	50002.1	48097.9	41704.5
261.069	5.11784	2209	1.54831e-63	55917.1	52568.7	58901.3	96918.4	105772	79720	71363.5	84941	82785.9	69284.4	53898.8	54943.6	53498.6	55555.4	50041.1	50867	54672.5	54502.9	78567.2	76239.1	67207.1	57250.7	57684.5	55694	53703.2	46762.9	53186.4	57784.8	66269.8	65180.7	58477.2	62236	54982.7	58632.8	48592.9	48884.7	71749.6	67659.1	69191.7	51954.6	54874.1	45719.9	59595.6	60620	65494.4	53632
561.096	4.61803	2218	1.71812e-19	48968.2	38255.1	46985.1	24018.8	31101.7	20988.4	18750	12894.6	19706.2	41940.8	49204.9	39989.8	50190	39789.2	47025.9	42675.8	52215.5	36491.4	15405	18253.3	14949.5	48389.2	40435	30277.4	40619.1	44559.5	34189.7	10559.9	14752	16356.5	44733.3	41285.2	38264.8	39759.1	30674.1	38653.1	14280.1	17660.9	13475.7	44653.8	32321.9	43101.6	37858.1	48659.3	48236.2	39396.5
359	5.11777	2219	1.94351e-57	30526.3	31194.3	32091.9	41493.2	57423.4	38472.8	39378.6	52072.5	42983.9	37723.9	27785	37156.6	25047	25392.9	25371.2	22242.1	26908.5	28405.1	46471.4	33353	29520.3	34983.2	27351.7	26859	26603	27018.6	25440.4	36175.9	35208.7	37025.9	31713.7	26750	32320.7	27068.3	26023	21311.5	38360	35608	34453.9	28012.8	29489.9	26573.8	28954	30176.1	30293.4	23684.2
172.961	4.37271	2227	2.86428e-33	227.475	196.167	195.683	224.257	287.798	304.935	372.771	230.73	226.406	615.466	401.685	0	0	0	194.539	513.851	273.694	248.484	526.687	258.084	312.116	729.876	516.319	731.063	484.611	0	704.473	509.547	518.473	212.073	313.571	179.233	0	214.221	206.373	239.336	345.265	301.424	0	13752.4	16361.3	16661.9	17716.1	17598.7	21595	21669.1
209.08	8.60136	2228	6.24834e-22	36159.8	34681.8	36757.4	28946.4	25803.2	27346.8	22090.8	22170.9	21279.8	54850.9	51485.2	46662.8	31083.2	33302.7	39066.9	21602.3	26701.4	25256.3	17251.9	14963.2	13764.6	44558.1	37781.5	27889.4	30488.6	24866.2	23944.7	18832.8	16765.2	15067.4	36062.1	45076.8	39699	26362	20857.6	20864.2	15213	17038.2	7138.35	44083.6	42184.7	46959.8	38484.8	46842.4	50897.2	35318.8
395.085	4.39559	2229	2.08901e-44	446.646	970.814	0	377.517	818.77	0	0	0	272.473	0	0	229.564	656.967	320.767	687.715	629.398	231.233	0	404.966	0	687.541	391.136	0	233.955	287.997	259.451	190.555	396.882	0	0	266.727	363.254	0	282.865	271.048	486.886	290.813	373.645	0	15336.7	15992.3	15645.9	19344.5	19501.2	21204.5	25121.5
289.115	8.82381	2235	1.00818e-56	854.923	533.44	769.048	1522.39	1083.52	1733.14	194.571	611.893	660.429	530.486	862.813	198.642	226.217	176.881	256.531	525.243	235.962	306.139	0	186.983	294.707	305.771	520.52	926.882	575.553	611.751	574.006	517.771	0	188.234	458.87	0	475.034	405.634	794.259	0	193.053	0	0	15816.9	14686.5	15664.2	4561.77	6985.13	6545.62	17224.5
185.021	8.16831	2242	6.36064e-23	0	0	131.316	0	0	0	0	0	0	0	0	0	0	0	0	0	0	0	0	0	0	0	0	0	0	0	0	0	0	0	0	0	0	0	0	0	0	0	0	0	0	0	456.105	0	0	346.219
503.216	4.72057	2247	1.90771e-30	40209.1	44491	45232.8	75284.3	97877.3	76383.6	61386.1	61846.1	57631.9	36073.6	29060.6	32533.2	33570.6	34518.2	31088	28820.1	36054.1	41314	68471.2	45993.7	51003.9	35262.2	24486.9	29399.5	40999.8	44500.1	34436	59862.3	49189.3	41979.1	38214	32328.6	29243.6	32012.9	34237.6	33756.5	54903.9	60168.8	60928.4	34546.8	33042.1	28310.5	25552.6	28985.3	35392.9	25436.8
289.065	3.38082	2248	2.89796e-67	49890	46738.9	49243.1	70330	71872.3	58574.1	69764.6	72887	71433.7	66988.5	65825	60600.3	8003.02	7325.35	8374.68	12035.7	13242.4	18832.5	14329.8	17627.9	13496.8	13436.5	15989.5	10644.4	12698.1	11331.1	12718.8	15363.8	17098	16188.9	39709.5	34810	36729.9	25971.3	23613	22771.1	33846.4	30872.9	17637.3	1663.54	2357.6	2370.22	1778.95	558.689	312.366	2122.83
59.0134	4.97149	2256	4.91994e-28	13312.6	11853	16598.2	39405	44949.2	31275.8	29590.3	28005.2	29602.4	25143.5	17096.8	20680.4	3480.22	1750.04	1908.02	2376.43	1984.01	2871.66	2680.65	1645.12	2511.63	4909.58	4579.82	1860.76	3142.24	2566.16	2901.24	3438.08	3571.57	2425.22	2476.39	1940.03	3425.13	2384.04	1974.25	2432.35	2219.28	2671.42	2564.42	1505.74	1215.27	1358.02	964.283	974.811	1457.77	1201.28
244.968	6.25182	2265	5.60666e-48	312.254	1957.17	1790.85	9696.6	9473.55	5611.09	13831.8	16386.9	14561.6	22548.3	21007.5	21182.6	15257.9	13261.9	15596.4	1047.75	1735.78	2656.76	8304.51	10172.6	9476.92	17248.9	13895.5	21207.6	3963.63	7739.71	6730.37	8809.25	7847.62	9903.49	15283.4	14893.1	13064	6697.81	9877.4	8921.77	9332.6	9235.7	463.29	64257.5	50564.7	61621	22238.9	19017	20649.3	7212.7
244.968	6.47629	2266	5.32321e-44	932.283	5021.48	5085.66	4660.9	9471.17	8080.73	13384.6	10908.8	14431.5	21659.1	19013.5	21837.1	15003.2	11265	17941.3	2393.17	5919.08	4362.99	6877.09	0	7362.79	15926.1	14699.8	19020.3	5563.2	5120.46	6488.86	7700.25	10128	10510.2	16308.1	14967.9	15277.4	8730.68	0	12743.3	6127.93	10029.1	440.419	53337.1	51145.9	59915.9	21926.6	17655.6	20756	7774.94
244.968	5.83756	2267	5.1486e-50	0	0	0	3425.43	3203.56	627.981	5507.88	7848.61	5235.2	9722.63	5819.12	9943.06	3271	2728.11	5857.33	0	0	0	2177.35	5655.28	2271.06	6990.16	3923.32	6309.87	0	0	304.755	3047.77	4699.63	3653.11	6591.83	4651.99	5833.53	255.598	523.64	1065.43	4915.69	4464.98	0	34355.7	34744.2	29052.4	5573.6	5153.62	10212.8	1577.75
244.968	5.98447	2268	1.64898e-27	0	0	0	4985.83	5595.97	1627.32	7355.52	11332.6	5808.2	0	0	0	3923.1	0	3804.61	0	0	0	6707.69	6271.59	4029.03	3961.07	2814.1	3292.58	402.059	487.434	478.724	6004.65	5625.47	4820.88	3848.58	0	0	677.574	1170.35	2386.77	4801.74	3137	0	0	18264.6	19579	0	0	0	0
244.968	5.64875	2269	2.90879e-49	0	0	0	590.351	848.099	0	3366.37	6542.6	1920.19	3249.15	3968.62	1919.3	1475.52	1524.66	2255.68	0	0	0	913.41	1435.57	343.562	5012.43	948.736	3963.88	0	0	0	446.038	1963.9	985.605	2650.31	1749.57	1355.26	0	198.211	0	917.211	739.268	0	23593.2	21053.5	29796.9	1970.43	3882.65	1948.33	0
244.968	5.38178	2270	5.14866e-51	0	0	0	0	0	0	946.563	890.433	462.303	1908.46	654.808	483.603	307.503	0	332.457	0	0	0	0	347.508	0	401.354	315.528	533.45	0	0	0	216.759	0	0	282.381	0	225.52	0	0	0	646.684	361.98	0	13538.1	13594.2	12589.1	701.242	600.233	394.131	0
228.063	8.71873	2281	7.03938e-36	3109.09	4217.73	3189.58	5076.73	4626.84	4010.07	5039	4466.98	4258.01	4371.73	5152.7	4972.15	4947.87	3909.4	5521.79	3788.03	4310.75	4236.47	4970.34	5272.19	4717.28	5610.69	3909.74	5050.89	4623.72	3683.86	3568.97	5232.07	4946.31	4410.41	4864.65	4595.52	4973.56	3675.99	3075.43	3682.84	5908.3	5211.88	23233.1	3575.87	4079.8	5050.43	4701.57	4355.07	4401.45	3983.9
226.063	5.41198	2290	6.30474e-32	36462.3	30963.7	28874.6	53322.3	46241.3	45326.6	49220.4	57293.2	45200.7	56035.6	52160.6	52034.3	3104.52	3542.62	3008.85	6696.07	4879.22	6125.7	5026.88	5200.96	2982.59	10425.9	8192.14	6649.38	5628.17	4561.46	4418.3	5296.49	6677.43	6378.28	9200.35	9005.23	7353.96	3335.36	2905.7	3754.99	5106.05	4014.36	5869.68	255.658	319.453	278.645	0	264.991	0	0
328.03	4.61728	2291	1.09656e-49	72583.8	70487.3	72086.3	73858.1	69674.8	82029.7	89689.4	89453.2	90939.6	72813.6	81160.8	63259.5	65800.3	62429.6	64766.4	63142.8	86998.8	76453.7	81487.9	79866.1	65776.7	69486.1	63595.9	72513.8	64947.3	68018	57901.4	77654.1	76950.9	75200.6	53002	59925.2	56438.7	67118	67269.3	60760.9	79810.1	75550.8	70915.2	50593.8	49997.6	61866.6	61180.3	63170.5	62763.7	62049.2
162.956	5.57966	2299	1.82379e-46	0	214.257	296.773	3915.17	3217.35	4148.19	10024.5	10473.1	9712.12	12547	11877.9	15788.7	9392.01	9092.26	11648.2	250.776	582.248	529.904	6443.62	8364.34	6507.79	11858.3	6766.08	11836.6	468.283	1555.58	2394.29	6716.12	8626.07	7136.88	9956.46	9597.84	11534.5	1950.98	2831.21	4437.43	7362.13	7795.9	923.211	40363.1	43294.4	42079.4	11573.9	10534.3	13430.3	5239.66
162.956	5.29363	2300	1.26488e-48	293.479	0	376.505	2022.03	2488.16	857.884	6085.46	6308.17	6640.05	9607.31	8541.37	8910.2	5783.83	6347.52	7492.09	208.329	348.236	226.702	3940.94	4548.41	4027.22	8851.73	5610.58	8311.01	368.16	562.436	755.065	3207.45	4293.93	4564.7	8844.83	7753.92	6363.12	1691.4	1736.37	2760.18	4088.81	4415.17	327.063	37029.8	38368.9	44806.6	9637.31	6871.87	7720.87	4202.28
162.956	5.837	2301	2.48426e-42	314.598	647.457	1057.13	4881.79	6018.86	3232.28	7782.58	0	8580.78	12132.4	10967.9	9492.8	7809.92	4904.17	10274.5	717.645	1465.91	1675.19	4776.86	6666.55	5595.72	9924.64	0	9646.39	1973.62	2097.83	2586.63	5929.55	6007.53	7884.7	0	5437	7463.76	3647.88	3998.15	5558.17	6274.86	7021.28	1575.7	26230.8	26739.7	26368.7	9863.27	9777.57	0	5387.26
329.072	5.81523	2304	2.79715e-72	47491.3	43811.9	47848.8	59531.2	62676.1	53867.3	48213.3	58947.2	48775.6	74651.1	60933.6	60981.9	50954.1	55617.6	58274.8	55117.5	58307.7	51025	60742.8	53593.8	51228.4	62822.4	51929.9	59335.2	59335.3	49979.9	52713	53036.2	57774.1	52103.8	66154.2	55965.9	64776.1	61039.3	51940.4	54127.7	59932.1	51223.6	54923.5	63292.3	56289.7	53174	60589.8	59093.8	62856.2	53582.8
358.141	4.77555	2306	2.39552e-52	64847.2	56919.8	61596.5	93050.4	100310	76252	63903.7	67094.2	70232.7	63285.2	48560.7	51569.2	49924.5	48298.3	51474.9	45711	59174	41566.4	79060.9	65924.6	71094	49640.5	49378.7	44106.5	49142.9	62943.6	47623.4	76806.1	67926.9	62695.2	57903.9	51900.3	52555.8	51992.5	51536.8	42999	63419.9	70693.3	77071.6	44101.9	51775.1	51312.3	54304.9	56900	50634.9	45222.2
241.092	8.60189	2309	1.13337e-56	29404.3	35553.3	33465.9	45082.4	52950.5	43909.5	31498.9	36190.5	35571.9	37588.3	35735.2	34735.4	21404	24868.9	24859.7	20196	21125.8	25100.4	28065.1	22912.1	18391.2	32639.6	26066.8	25680.2	24439.5	24179.9	19764.9	28673.6	27289.9	23926.9	29289.6	29832.7	26490.9	20999.1	19249.1	21549.7	26733.1	21783.9	15797.4	31510.3	31181.1	35786.3	31171.8	35543.7	30853.4	27532.5
117.008	4.36641	2310	5.16457e-24	0	242.904	220.943	0	210.637	192.718	208.846	0	0	0	512.307	0	182.425	0	0	0	670.806	0	0	209.253	221.524	0	0	235.89	163.68	0	0	0	199.571	209.272	0	0	0	0	0	0	196.323	0	0	6419.43	6636.27	7263.45	8844.5	9461.71	7230.19	9610.18
74.0324	2.18196	2311	2.36903e-34	707.765	817.734	955.606	846.04	1463.9	1379.18	867.027	976.111	630.755	403.327	166.46	350.052	730.389	251.326	890.114	863.296	1084.26	1051	594.781	698.731	401.085	537.413	496.877	507.675	1054.08	923.971	841.41	837.284	770.643	412.43	244.225	488.404	665.102	1329.31	1052.55	1105.22	1120.19	765.631	0	6600.64	5537.31	6881.52	9999.6	13407.6	12812.1	31359.3
305.088	4.38845	2315	9.70313e-28	26893.6	23879.4	23874.3	92398.9	116030	79609.8	62748.5	70374	68778.4	56120.6	45188.7	47079.6	32026.7	32201.1	35788.9	23771.5	20688.4	24438.1	49463	49369.2	49859.2	36265.7	33098.6	33943.3	24265	22955.2	21741.4	61757.8	64037.3	53738.1	40354.7	37025.9	35818.4	21161.5	20156.8	21569.1	53908.3	51711.2	52887.2	38639.1	42775.9	39485.7	177.839	1898.38	1817.42	31634.8
342.125	8.19817	2326	9.55717e-28	23964.3	26408.2	21581.8	66541.8	52007.1	45862.2	41408.8	43301.7	44957.6	21105.1	22803.4	20693.2	18928.8	17249.2	18590.2	16094.7	21978.2	22931.2	47005.2	46007.8	36961.1	24344.5	17792.9	19165.7	22690.9	22987.4	20437	47803.6	44346	38380.1	22069	18379.9	21174.5	23194.2	18712.1	18435.6	48058.2	43381.2	42146.8	5089.55	5605	6660.19	5859.61	5398.04	5595.38	4705.79
219.109	8.60266	2328	1.31926e-18	36688.5	36011.5	31507.7	28519.7	27071.4	26788.2	27033.5	31955.3	32313.6	73317.8	61108.4	62561.7	34477.4	37926.4	44869.3	19694	25437.7	26538.2	22744.5	17479.1	18478.9	52761.5	47157.2	37498.7	24676.6	29305	22990	25960.8	20267.3	20413.1	51207.3	47513.9	46471.3	23874.9	20750.5	21959.2	19530.1	17617.7	9724.81	53206.1	50162.9	55256.7	51727.7	56643.1	52371.4	47652.3
152.029	4.36304	2336	1.56366e-59	250.61	374.426	288.397	412.793	0	0	274.825	604.552	211.98	0	245.345	0	226.164	304.089	213.84	213.402	168.628	177.065	260.688	186.363	180.594	325.315	218.65	0	205.843	186.388	194.063	0	0	265.71	0	216.716	267.864	0	217.762	191.042	312.411	220.589	63838.4	0	0	187.047	0	0	0	0
519.208	4.65807	2340	8.70388e-08	20798.3	29267.5	23220.7	76481.7	62472.6	53897.7	58616.2	63017.4	59056.4	7485.19	8948.61	11009	7663.31	4666.39	9455.75	25801.7	27474.2	21390.5	58063.2	51483.9	54518.3	9463.89	1659.06	5733.84	20723.6	32616.4	22032.1	67879	57535.4	46065.3	6819.26	6018.79	8495.11	23600.4	34774	18298.6	64484.2	53746.4	64322.8	11834.9	7251.11	5561.94	10066.7	11220.5	5917.41	4335.55
435.044	7.56602	2341	3.67475e-41	22325.2	30177.9	27112.5	28197.5	35213.5	27312	22630	26452.4	24774	26491.4	28998.7	25954.2	27637.2	25925.4	23567.8	18560.6	26893.4	27459.9	27697.9	26534.5	27585.5	24928.2	23783.5	21192.7	25115.3	22197.1	24128.6	25860.9	23827.2	25402.2	27291.3	24244.4	22220.7	24852.5	24185	20842.2	24319.8	29057.3	26272	25377.2	26045.2	22584.4	771.748	894.604	888.958	27397.9
284.164	1.42202	2343	2.58101e-39	0	0	0	149.539	0	0	0	0	148.969	0	0	0	0	0	0	0	0	0	0	0	150.163	0	0	0	0	0	0	0	0	0	0	0	0	0	0	0	0	0	35372.9	0	0	0	0	0	0	0
162.957	4.50836	2358	1.78338e-28	0	0	0	0	0	0	159.533	0	0	0	0	373.445	0	0	0	249.224	0	0	297.219	0	186.987	241.715	0	212.639	0	0	200.545	218.457	205.854	243.498	0	209.566	246.538	0	0	0	0	0	0	1722.33	2251.54	2857.64	252.081	226.662	0	283.861
375.029	5.04996	2363	6.53392e-58	25864.1	23842.8	21634	29562.8	33806.2	29429.2	24790.9	32869.3	28131.6	25618.2	24343.9	26139	14250.4	18978.2	19901.3	15236.2	21474.5	18869.5	26714.7	23165.9	19968.4	25007.5	18743.2	20265	18454.3	14862.5	14713.3	24646.3	21729.6	22539.5	21742.3	17416.3	17757.5	15135.4	18651.4	19434.2	24825.2	27172.3	25338.4	18739	19411.8	15804.3	16699.7	16532.3	19262.7	16417.3
300.906	2.14216	2365	8.38676e-85	49110.1	45412.5	47869.6	30515.5	32105.6	30314.5	27421	26562.1	29352.3	25732	23132.5	27209.4	30532.7	29946.7	30831	39039.7	42781	45880.8	31689.6	26584	29963.5	30598.7	35367.6	32019	41721.2	42419.6	41684.9	32644.8	29699.6	31623.9	27459.5	25034.1	24559.6	38995.2	40824.5	44576.9	30370.1	31613.2	6299.21	103457	111548	96110.2	102639	113826	108476	96969.5
277.841	4.38321	2368	5.34485e-14	0	0	0	0	0	0	0	212.276	194.206	220.734	0	0	0	0	0	0	0	0	0	0	0	0	0	0	0	0	0	0	0	0	0	189.915	0	0	0	0	0	0	0	4754.09	4611.47	4182.5	3738.79	6207.66	4972.78	5103.48
174.101	8.60164	2372	6.1376e-57	47902	48403.4	46542.6	60865.9	70681.6	57826.6	46955.9	51233.1	48408.9	70018.5	53980.7	61405.1	40378.7	40117.1	41909.4	27830.9	36610.5	36977.1	34819.2	29773	25161.9	45068.2	38096.2	40122.8	37746.6	32084.3	35554.6	36528.8	34020.4	28654.9	45797	46927.3	42413.4	34993.3	29936.7	33100.1	31829.9	30908.6	16196.4	58669.3	52895.9	49439.9	47888.6	61175.3	59669.1	42610.3
244.967	4.85057	2379	8.28294e-42	0	0	0	0	0	0	0	386.817	0	282.179	0	0	0	0	0	0	0	0	0	0	0	0	0	0	0	0	0	0	0	0	0	0	0	0	0	0	0	0	0	1883.5	2417.71	6668.41	0	0	0	0
564.326	6.51447	2389	8.3627e-40	14083.6	19797.4	15123.9	33702.1	40516.4	36598.6	30804.3	29699.5	34412.6	17768.8	15098.5	19571.6	10673.5	9360.97	11081.9	12706.7	11189.5	11952.4	11966	19150.8	16431.8	11653.3	17517.4	17219	17249.8	15642.5	16889.5	19536.2	22604.2	22586.7	15331.2	12968.8	16590.2	13089.1	15238.5	18371	17186.2	25113.8	4119.84	21473.7	19409.1	17946.6	9412.48	12496.2	15890.5	31891.9
204.07	1.70612	2397	6.51439e-21	5250.11	5118.83	5073.58	1265.29	2066.57	841.401	552.253	1533.11	1168.28	1249.55	1097.78	1392.4	2746.72	2314.83	2403.62	10794.5	13581.5	12822	1968.62	1804.91	1969.71	3142.19	3045.28	2935.56	6024.46	5268.26	5212.52	1140.96	1398.16	1603.69	2196.41	1345.14	2004.26	19333.3	15394.5	15125.3	1109.91	1916.42	1130	14971.2	18482.4	16682.3	2224.44	2213.2	2307.49	48666.1
218.031	5.41119	2399	1.33901e-32	30421.7	26516.2	29955	35396.9	35669.2	33731.1	33564.8	37059.5	28493.4	39408.5	41279.2	42585.2	1848.49	3294.47	1928.04	5346.22	3641.48	5933.22	3018	3926.25	3647.58	6254.67	9187.45	5755.62	5425.49	3592.51	4304.27	4119.28	3510.24	3282.63	7364.3	6618.18	5801.4	4491.93	2299.15	4227.23	3186.55	3767.59	4452.91	0	349.351	206.357	0	0	0	0
328.151	5.86809	2403	6.79709e-46	35978.4	34405.2	33505.1	64734.4	70640.8	59353.6	43146.2	45086.4	50043.4	59021.1	52744.7	48750.3	44637.1	46950.8	49859.4	26587.6	32837.5	31228.1	50377.3	54530	45793	67346.4	43865.2	42275.1	31144.3	33283	33790	44951	47996	46435.5	56564.4	49821.4	44382.6	34372.8	30158.4	31010.8	40949.6	41508.4	48232.9	50217	49544.3	50186.8	36512.4	40143.4	45064.2	44394.8
274.002	2.17134	2405	2.76831e-70	2966.28	2427.61	2508.57	1544.42	1216.52	899.082	644.834	915.83	1033.57	501.325	504.375	276.277	1375.77	1060.03	974.963	2246.55	2962.11	2205.05	1460.3	1064.15	753.282	1673.18	815.413	944.454	2170.34	2448.44	1954.34	1419.56	982.809	1080.57	510.888	999.016	233.846	1849.25	1691.05	1699.75	942.619	928.949	0	29668.7	30531.3	34050.4	48820.9	51893.4	48752.2	80978.6
117.027	2.18867	2415	3.76593e-38	1795.7	1862.24	1811.98	1332.76	1526.05	954.162	869.445	809.261	1020.58	1204.37	536.597	717.247	1540.12	982.578	1286.32	1256.14	1836.51	1556.37	982.227	1360.48	1038.95	1231.32	737.201	1206.58	1274.2	1432.82	2238.81	1088.62	1224.47	914.997	762.281	1258.27	748.753	1980.16	2454.82	1149.08	1593.09	1006.11	0	9613.76	8945.66	12520.4	17065.7	22697	17394.8	50428.6
503.32	1.0019	2426	2.37199e-64	0	0	0	0	0	0	0	0	0	0	0	0	0	0	0	0	0	0	0	0	0	0	0	0	0	0	0	0	0	0	0	0	0	0	0	0	0	0	48083.9	0	0	0	0	0	0	201.373
273.025	7.19064	2447	5.49155e-75	41405.6	44459	47047.9	56000.7	66478.9	48241.6	47685.7	40480.6	40881.6	54769.7	47293	42319.1	48621.5	40372.6	43563.1	38751.7	37075.5	40060.7	45638.3	34169.9	41804.9	49461.4	47518.9	45639.4	33756.3	36505.2	32845	45370.2	40185.9	43283.2	47493.5	48511.1	31865.1	46378.6	49182.2	38596.1	46778.6	56143.8	35358.1	47216.1	37676.7	44775	33596.1	42322.1	39102	35935.1
117.008	2.18605	2457	5.34903e-37	1626.98	1391.99	1182.96	855.187	1322.55	1216.2	784.163	301.805	613.529	944.568	1087.1	641.349	448.916	928.864	720.029	633.37	1655.48	792.927	1330.23	869.877	757.221	383.306	932.388	1099.26	1234.99	1353.56	1075.8	914.101	1067.43	591.381	278.823	589.556	510.752	1790.92	639.837	1111.03	835.1	1305.11	0	8408.99	12813.3	7869.41	16890.9	15248.4	16344.1	49876.1
131.046	4.24101	2458	1.88448e-37	6333.77	7063.32	7045.06	4345.87	5450.6	4890.59	9155.98	8351.92	6719.37	8645.79	6801.62	8338.58	5423.16	6543.78	6960.34	4406.43	5280.28	5048.78	4986.44	7293.69	6435.14	9119.92	5756.9	7220.58	4107.48	5807.36	4820.23	5346.2	5468.99	4991.34	8406.87	6965.19	6391.85	4897.29	4914.84	5339.49	5878.49	5971.66	4044.34	6854.67	7333.84	8104.95	6237	6063.76	7826.01	8632.92
395.106	4.6161	2473	9.57259e-47	66532.9	63566.4	67850.4	55993.1	49785.6	57750.4	42508.2	41853.5	44900.2	88467.5	80533.6	66997.8	82840.3	60012.3	61780.1	57627.8	73916.3	62118.1	49816.6	56662.7	44167.7	59332.8	61750.4	61868	54824.3	68272.7	63308.7	47304.3	47085.9	47055.2	68924.3	73883.4	58707.5	64192.4	61399.3	44603.5	49683.8	40890.9	38714.8	57104.7	61760.3	71086.2	53518.1	64955.3	60715.5	58412.1
312.119	4.60599	2487	1.04689e-07	73132	59242.9	66072.1	60014.5	63978.3	73736	60679.6	67523	76504.9	214.016	0	1522.04	2162.39	840.064	1904.96	60320.5	69593.9	67106.5	67929.6	66460.1	68374.7	0	794.459	227.631	56079.2	64619.9	67919.4	71080	88799.9	69448.9	0	296.295	649.748	64772.4	66989.4	56255.4	65101.2	76223.6	76448.6	2935.06	1043.64	289.035	1154.04	1367.12	2423.66	1730.44
314.111	5.41776	2496	1.06348e-43	38319.1	41895.8	39852.6	88701.8	86574.4	79554.3	62515.4	69592.3	64245.8	52259.6	50327.5	48686	40820.8	45997	47701.5	36985.7	38022.4	35946.4	70971.4	61655.1	63625.7	51723.6	46920.5	44805.5	42762.6	38427.4	34377.2	66635.7	61329.8	65210.9	56555.4	46325.6	50060.7	39041.9	28067.5	30034	76144.4	66559.2	72475.4	51874.2	51137.5	53591.8	49994.1	56512.9	51855.1	47719.3
519.247	5.81704	2505	3.84399e-47	30446.1	22078.3	29304.5	48493.9	55623.2	44682.7	27865.5	37233.2	34512	35647.7	22583.5	25945	22628.3	21263.1	23707.3	25953	31996.1	31057.9	41370.9	39555.2	28044.7	28091.9	19508.6	22897.8	31524	28256.5	30253.4	33509.2	36523.6	34493.5	29614.6	24373	25499.3	30950.9	29228.6	26334.8	37090.1	35858.3	38216.1	28313.7	23152	20874.7	23873.8	27904.6	27882.4	23670.2
200.018	4.41528	2521	8.38305e-14	389.048	798.064	702.694	1200.3	728.205	1903.99	1408.32	1354.25	1489.76	1256.24	1908.53	1048.47	1071.74	1095.99	1107.03	573.836	0	226.03	1159.69	1303.08	1605.27	1390.48	2436.05	916.481	529.793	558.306	215.648	1298.4	1944.03	1229.89	1212.23	1198.13	1174.02	259.023	690.026	903.239	2355.37	1458.55	747.506	2724.57	1899.4	2246.92	1339.85	1147.32	1719.89	1024.7
199.94	2.18131	2526	5.65247e-74	8496.35	8274.22	10217.8	9389.57	12184.8	9555.66	7502.12	5940.26	7812.01	4993.02	5120.06	6334.63	5955.97	5922.64	5139.92	7645.58	7070.12	7511.62	7525.81	7794.33	7094.57	6666.78	5971.48	6572.44	7788.01	7955.67	8362.53	8026.28	8326.56	6886.12	5477.22	5269.94	5929.22	8151.24	7137.17	6422.81	7766.87	7830.2	1204.36	31924.3	31862.3	35565.4	43772.7	40093.4	43627.5	59014.8
147.065	8.86919	2528	4.96337e-06	1484.66	3212.62	3078.01	5757.99	3373.93	4157.32	1448.35	3213.24	1649.69	3502.36	3700.05	3238.85	3775.89	4424.14	4067.1	2169.9	2896.53	4093.51	3958.72	3868.88	3982.35	3845.35	4657.32	3588.86	3074.26	3692.83	2858.86	2397.26	2138.75	3056.41	4681.31	3782.99	4479	3020.52	3719.93	3987.67	2752.94	3268.3	3546.77	7273.69	3653.23	3195.11	3717.84	3748.86	5120.39	3829.6
180.058	4.97247	2534	2.99632e-34	29826.9	26787.7	26380	53438.8	67938.2	52345.9	43036.1	53162.8	39817.2	41812.4	37142.9	34882.8	1954.9	3963.09	1670.48	4915.69	4182.36	5944.01	5326.81	4918.11	2991.69	5708.83	7186.6	5772.23	4536.22	3569.45	3321.89	4678.93	5220.86	3797.43	5682.16	6646.26	5117.6	5539.58	3511.87	3545.89	3259.54	4424.52	4191.23	412.288	468.971	240.418	303.272	237.143	384.603	0
89.0237	3.82405	2548	1.05746e-18	7570.07	16420.4	15674	11939	21881	22492.1	13817	28280.3	26643.5	10836.2	18174.2	18996.6	23537.6	19700.9	16456.1	17566.4	16143.4	16877.7	26823.1	24706	27674.5	19593.5	21579.3	19043.9	16445.7	15195	14947.4	24036.7	25107.6	24975.5	20331.6	21415.7	22687.1	15015	17887.4	16461.2	25567.3	24726.5	26681.4	26294.5	31254.2	32709	40472.4	28858	25589	25162.7
221.077	7.85967	2555	9.13048e-17	9593.83	11446.9	11493.9	71030.1	71689.6	53912.9	12120.2	14537.6	11638.5	17774.6	17208.5	14744.2	8397.75	7696.82	8638.42	5651.77	6347.37	5093.56	2288.89	2758.58	2196.98	11975	8311.35	10186.8	7251.77	6671.25	5563.91	5324.84	5857.69	5142.33	8451.16	7273.15	6870.78	7648.75	6799.13	5814.94	2244.05	2291.69	2632.55	18288.5	18389.1	18968.5	25273	27405.1	27658.5	16161.1
216.047	8.2133	2598	1.27933e-36	27875.7	32943.9	33022.8	21428.3	19126.4	19604.9	26366.8	22894.8	22323.4	13552.9	15073.9	13722.9	14978.4	12987.3	10954.9	22651.4	24581.5	24774	15652.8	19138.9	21515.3	15093.4	12104.3	14586.4	28041.4	23587.4	23195.5	16540.4	22539.9	20801.8	10709	14629.9	13829.7	24408.5	19907.9	23622.8	15945.8	17774.7	6423.25	162.463	0	0	0	0	0	0
215.885	6.89017	2623	1.09103e-31	5768.34	6330.91	5862.04	10158	11330.7	7736.31	11258.5	8350.48	13036.5	4437.1	7092.9	5024.46	5986.01	6216.64	6535.34	4600.27	10169.4	9802.9	12300.7	11772.4	14033.1	7343.87	3367.83	5691.1	6793.57	4287.81	4882.63	8567.47	7323.15	12235.8	6464.77	6481.35	4245.52	7344.33	10904.3	7689.2	16014.8	11463.4	1737.81	21012.5	13290.1	11147.6	5181.36	10527.4	4595.02	5670.85
296.185	0.537771	2631	1.18728e-83	0	0	0	0	0	0	0	0	0	0	164.572	0	0	0	0	0	0	0	0	0	0	0	0	0	0	0	0	0	0	0	202.829	0	0	0	0	0	0	0	22307.6	0	0	0	0	0	0	0
312.195	1.34684	2641	1.50181e-32	0	0	0	0	0	0	0	0	0	0	0	0	0	0	0	0	0	0	0	0	0	0	0	0	0	0	0	0	0	0	0	0	0	0	0	0	0	0	24796.5	0	0	0	0	0	0	0
104.015	8.21367	2659	5.25708e-53	30055.7	31350	25353.1	36876.7	40047.1	28495.6	19569.8	25880.3	38439.8	40610.6	39706.6	45892.9	22848.6	25242.3	34375.2	19290.4	21768.7	24014.3	30813.7	31822.3	25637.2	35781.2	33443.8	30895	22370.8	29932.2	17242	30042.6	27077.6	35715.2	24701.5	21425.5	27605.5	25424.2	26258.3	21778.8	29522.1	32785.8	27264.6	0	0	0	0	0	0	0
445.074	7.57184	2668	4.21283e-38	34010.9	38182.4	30199.7	47144.9	58393.8	45591.3	45116.7	47328.4	42394.8	38080.7	33512.2	34255.2	35696.3	33178.3	34026.8	26771.4	34994.3	39410.8	45783.5	46678.2	48266.2	45810.2	29609	36310.4	35253.7	34324.9	36489.1	46116.7	48521.3	41397.1	35323.2	28305.2	38026.8	37124	29227	35837.2	47023.5	42171.6	46507.5	27669.3	30458.9	36606.8	716.805	2200.26	4067.01	28075.4
243.124	4.49776	2685	1.28753e-73	46242.3	44544.7	45742.3	70602.8	73054.2	61622.9	53301.4	53089.3	49630.3	51887	51116.7	43457.4	39412.8	48427.9	46333.3	39680.7	42822.3	45482.5	58663.1	56290.6	52539	47993.9	45737.2	43315.1	46650.4	45502.7	38522.7	56056.1	49700.2	46368.1	46665.6	46690	48843.7	37441.9	48317.8	39983.5	57283.2	55427.9	53797.5	42584.9	44014.4	43498.4	38928.9	49877.9	52876.3	42591.3
232.062	8.21275	2704	5.28975e-46	33457.9	27774.7	30924	51006.3	50749.9	59710	56885.3	54743.4	53147.8	32697.1	32768.5	33022.3	28931	27742.7	28489.5	20375.8	26334.3	29013.8	52536.1	57032.1	49204.7	31338.6	26541.5	29859	31443.2	31086	27095.5	55722.9	56843.9	47497.9	29045.3	31192.8	29236.2	33087.2	27850.1	27205.2	58761.2	47522.9	49083.3	0	0	0	0	0	0	0
229.108	4.6134	2711	6.26523e-63	37733.9	41502.1	33176.6	66109.4	52861.8	49214.7	35143.2	35409.6	40866.4	57137.4	35959.9	23273.2	32103.7	34117.4	29996.7	31639.5	29309.7	35309.2	45982.6	37075.4	37483.7	38413.5	31891.5	31396.9	29913.5	46738.7	38283.7	48609	31007.4	34056.6	39726.2	38654.9	33750.3	34376.7	31224.9	28359.8	30146.2	36268.5	29631.2	34699.9	31824	30433.2	37162.6	40034.1	39791.8	29166.8
218.947	2.19475	2718	3.62152e-35	419.166	241.406	201.977	198.753	323.485	124.703	0	165.93	169.576	193.39	187.1	145.327	211.841	195.151	332.081	208.155	430.497	188.023	212.985	134.641	448.126	267.276	136.277	189.53	338.021	337.358	239.546	192.495	155.429	193.031	212.732	385.725	0	197.161	182.696	379.837	140.699	307.43	0	6334.73	5680.68	5268.75	11522.9	14784.3	12896.1	28983.6
196.027	8.2885	2740	4.98105e-53	0	0	0	0	0	0	0	0	0	0	0	0	0	163.646	0	0	0	0	0	0	0	0	0	0	0	0	0	0	0	0	157.023	0	0	0	0	0	0	0	0	0	0	0	0	0	0	0
264.071	4.95961	2745	4.38531e-21	34336.9	31169.8	30463.7	44964.5	48524.3	45930.9	54831	53993.4	54240.1	828.867	1482.05	1008.66	0	0	0	5312.85	5943.45	8549.78	5775.45	5403.49	4586.25	0	0	0	5337.85	5095.98	3821.38	8013.49	7256.96	5116.81	0	0	0	5722.92	4802.49	4778.01	5215.69	4266.39	6673.52	0	189.469	0	0	839.521	386.838	0
275	2.17336	2754	1.39437e-71	2977.19	2083.8	2730.12	821.884	1776.51	1042.49	707.274	511.323	371.743	602.692	205.894	475.567	716.005	906.5	1150.77	1570	2803.96	2073.18	949.96	1048.09	460.757	1149.2	906.995	1517.43	1756.73	2186.95	2252	768.569	734.101	501.647	475.814	228.368	490.41	2236.31	1922.2	2095.91	937.986	453.195	0	25353.6	28219.7	29239.6	37767.6	44710.3	41063.1	69545.9
342.078	0.69977	2759	3.11048e-60	0	0	0	0	0	0	0	0	0	0	0	0	0	0	0	0	0	0	0	0	0	0	0	0	0	0	0	0	0	0	0	0	0	0	0	0	0	0	8502.74	0	0	0	0	0	0	0
256.023	4.86754	2770	2.3171e-47	0	0	0	468.659	411.349	0	1044.88	1030.99	491.385	732.262	883.848	590.283	481.374	462.622	727.589	0	285.659	0	498.038	516.382	485.342	1124.53	877.422	722.164	0	0	1207.78	1254.36	505.304	335.955	943.468	676.256	594.001	371.799	267.723	471.106	397.088	482.599	0	9159.7	10749.3	10327.2	505.694	533.094	659.075	328.007
509.16	4.46077	2774	5.51437e-24	45362.8	28963.6	37344.8	30630.3	30705	23252.8	15711.6	19932.7	14717.5	49649.3	52321.7	42605.3	32830.5	39003.5	44816.6	29720.7	34137.7	33291.9	22677.5	16587.8	17840.2	50182	40623.5	32245.6	37184.1	38128.6	35676.4	19849.1	15726.3	19816.3	47443.8	44812.3	43564.7	35479.4	30680.5	26399.4	19191.4	18863.3	21037.8	37891.9	42778.7	40286.3	32316.2	48695.6	41534.8	30635.1
365.058	6.48311	2775	1.96016e-57	37889.1	35609.5	39731.1	49758.9	63507	52469.8	51968.3	47730	47912.4	51049.2	38918.1	40541.7	39853.3	37426.4	40389.3	26120.1	35360.8	36231.2	48672	54166.1	50627	42479.8	36515.4	44518.1	42549.3	34967.3	30530.1	51956	49095.2	46883	48347.2	43312.5	39056.6	40416.1	39755.3	32480.2	44126	54545.2	42337.7	42055.1	44519.9	41964.9	35211.8	42260.9	34802.9	38956.8
173.961	1.72798	2798	3.52016e-11	677.723	320.761	422.362	1768.27	1771.9	1071.02	850.288	752.544	668.977	287.548	579.133	307.754	1193.06	1137.02	1442.67	76795.9	79728.8	74314.6	1332.99	1171.23	1107.25	1921.56	1147.79	1236.54	15140.4	15315.9	14497.6	1831.42	1530.99	882.392	21611.9	22576	22583.5	85796.9	74079.7	76179	7386.45	6558.52	896.884	0	151.636	0	0	0	0	0
100.012	2.18211	2823	6.19889e-38	942.87	289.974	863.533	272.286	520.976	703.15	462.088	957.025	510.596	472.189	196.457	534.056	394.505	654.742	1021.23	1193.02	1763.89	1160.59	867.229	742.844	1011.93	605.453	282.277	719.132	885.515	679.652	965.426	435.143	487.955	449.992	242.304	304.239	818.994	1402.43	1042.75	832.026	1032.93	704.249	0	6821.57	7683.8	7692.34	13293.9	16746.1	13092.9	31400.5
172.984	5.56418	2826	1.66496e-49	0	0	259.14	4225.78	3917.26	2991.04	8786.89	11114.5	8415.22	11195.6	10015.6	11082.4	8908.6	6283.97	9430.48	614.038	295.684	1025.91	5950.66	6967.43	6307.85	10190.5	8460.74	9111.75	394.698	875.283	1158.21	6732.51	7735.05	5613.03	7735.63	7601.67	8997.81	1630.89	2789.35	3649.35	5712.64	6777.56	1137.42	28478.9	25844.1	28820.8	8897.72	8691.13	9886.49	3841.81
172.984	5.28455	2827	3.54769e-50	0	197.842	258.596	3120.19	2224.79	869.941	7830.37	6146.67	6901.17	8109.5	7796.01	7005.91	5793.39	5669.17	7026.44	196.047	238.225	0	4227.21	4841.86	3245.21	7915.75	5295.78	7309.62	219.576	223.293	296.989	2161.76	4983.74	4767.13	6080.16	5798.6	5882.19	1031.6	1325.23	2094.28	3695.5	5307.16	579.286	29666.4	25669.6	32130	6032.22	5922.5	7126.91	2691.93
156.078	8.60143	2834	1.77381e-59	31121.3	27429.3	26246.3	51765.9	47195.9	48013.8	26281	32083.5	31793.2	33214	30853.7	31097.6	18624.5	17332.6	18861.1	17249.5	22634.1	18712.8	22103.2	20840	18823.8	23019.4	23332.9	21466.9	21381.6	19507	19635.5	21954.8	19778.7	17651.3	22327.3	16991.9	18667.7	18759.5	16878.8	16814.4	17205.9	15486.1	9455.15	25736.9	25017.8	28335.7	26520.5	33663.5	26314.9	19437.3
245.041	8.34366	2835	1.70026e-35	3233.32	2558.86	1389.8	6465.38	4828.98	4912.46	3848.58	3345.19	4009.5	1427.63	604.915	1238.92	1240.22	720.717	1155.51	2073.13	2039.81	2791.17	3443.57	3519.17	4269.17	792.571	2146.86	759.394	2944.22	844.396	1632.77	3993.28	4043.47	4668.18	2331.02	966.898	1094.08	2307.84	2079.5	988.57	3439.03	4261.9	5039.4	0	356.193	0	343.232	430.88	711.872	259.232
243.967	4.4439	2838	9.23092e-16	0	0	0	0	0	0	0	0	0	0	0	0	0	0	0	0	0	0	0	0	0	0	0	0	0	0	0	0	0	0	0	0	0	0	0	0	0	0	0	328.652	181.051	253.753	0	0	0	0
202.07	4.42918	2858	3.33337e-19	11793.8	10862.1	9861.76	6875.81	6704.63	5316.01	4339.05	5927.28	6312.06	6484.51	5613.83	5141.57	7356.69	7356.26	7061.88	9303.98	11728.7	9522.92	7283.51	6411.38	7396.58	9012.29	6465.28	7200.48	12027.8	11904.3	11349.9	6004.37	5853.44	5208.72	6689.79	5295.77	5431.26	10399.5	12489.8	7593.13	5556.66	6473.38	5967.06	21743.4	27853.1	25775.1	4665.06	5868.28	5489.13	23049.6
493.17	4.61141	2860	7.81836e-62	54869.6	44079.3	66313.2	39308.5	48409.6	53434	35941	46142.9	35557.2	40436.4	51453.2	41850.1	31587.8	42656.9	38303.1	42255.8	58412.1	50826.7	44084.7	32357.8	34774.8	44202.6	39889.8	44301.8	46329.6	59341.5	57338.9	45721.8	29593.9	36515.4	46814.7	48998.2	41448.9	49115.3	48734	45124.1	39684	42076.5	38005.1	40709.3	42120.7	46807.1	40880.2	44602.1	39405.2	46937.5
160.843	7.41345	2861	1.09079e-05	118092	119742	112660	4636486	4544120	127313	181168	74317.1	118277	2935174	66678.4	97673.9	1673219	873753	2714231	95384	59029.9	91979.6	182889	181525	105529	973035	92785.9	86621.5	105509	109353	105993	138304	105177	141118	100407	91619.1	822158	93151.6	99860	828923	1930659	69044.5	116595	101250	117813	92722	61271.8	113261	109373	86949
213.889	6.03134	2872	3.73764e-41	1449.42	1831.17	1783.99	10963.6	10494.3	7393.92	14657.5	15681.2	13023.3	17815.3	18583	19633.9	14866	14632.7	17177.8	1250.88	2635.12	3281.4	9032.14	10860.9	10770	15846.9	12563.4	15801.5	3741.74	5390.8	6465.23	7070.05	8283.53	10640.9	16101.7	13866	12893	7229.81	6930.23	7890.14	9722.53	10401.9	1361.74	32803.8	34075.3	36156.9	16025	15190.5	15894.5	7060.48
213.889	5.36048	2873	2.68152e-46	0	488.83	0	4945.16	0	2229.8	10569.2	11019.7	9445.19	12894.6	9215.57	12381	7118.1	6405.23	8552.52	223.394	457.763	267.642	3452.55	4685.96	4528.45	11322.9	6936.12	7778.85	330.852	520.993	541.708	4156.37	5348.17	4870.59	6762.89	6310.46	8044.83	1391.01	1295.79	2770.92	5229.57	5239.16	744.181	34025.1	33739.2	34918.2	7584.28	7918.44	8689.77	3449.8
213.889	5.5769	2874	2.60215e-45	0	0	194.428	6017.14	6929.39	4517.19	11866	14399.9	12736.1	15856.7	16057	16794.8	10248.2	9665.58	10382.2	238.046	201.429	1176.98	7631.29	9050.67	9651.98	11511.5	8598.29	11554.5	1188.11	1703.76	2279.99	7408.65	8606.1	10313.7	13801.4	10738.9	8963.66	2893.94	2773.47	4284.81	10278.8	9039.2	1583.93	42610.1	37577.4	39705.3	11236.2	10169	12031.7	6680.04
213.888	5.89549	2875	4.04833e-17	0	345.287	1223.23	8832.81	7147.31	4583.17	12645.9	12268.9	10346	5423.88	13171.9	0	0	0	0	444.844	614.593	2546.1	8243.61	11394.2	9951.03	0	0	0	2829.37	2282.41	3365.03	7106.82	10443.8	9971.03	8992.41	0	0	5496.75	4897.35	6368.08	9965.01	6930.94	1534.53	27501.7	0	0	11533.2	0	0	0
213.889	5.1814	2876	9.16475e-18	0	282.414	0	1820.29	3028.93	1178.26	4955.12	0	0	8998.56	8439.87	9552.2	4664.83	4007.88	0	0	0	203.067	3327.65	3797.29	2026.32	5237.62	5312.4	8293.06	0	0	0	0	4009.51	4413.18	7632	6522.48	5756.01	923.438	297.892	410.993	3170.76	4591.13	362.539	32392.8	32442.8	33502.2	6790.77	7253.1	8127.51	3089.05
213.888	4.99601	2877	5.3495e-16	0	0	0	344.534	471.836	630.773	2042.16	2708.04	3293.03	7849.52	6087.04	10230	4351.71	4050.37	5467.66	0	0	0	667.381	0	0	5757.76	4467.06	0	0	0	212.499	718.638	2726.38	1086.14	2076.55	2336.52	4711.17	0	253.156	555.17	1058.51	0	0	0	25135	0	0	3587.55	0	2749.5
213.889	5.79668	2878	2.04444e-39	0	472.689	0	5071.81	0	2759.48	10261.7	9819.32	8560.81	14480.6	6263.54	15671.8	10982.6	9979.34	11762.9	233.794	0	836.505	5974.5	9055.26	7297.16	13387.7	10474.6	11961.9	438.94	1945.93	1098.3	6285.89	8700.62	7387.51	5411.46	10257.8	11149.1	1780.91	2828.93	0	7300.69	6578.11	832.062	20541.5	33946	33206.3	0	12129.9	12957.4	3421.67
313.077	5.0511	2894	1.72553e-66	40776.9	33068.8	37421.2	34373.2	40805.3	37101.3	29201.5	39594.1	39313	51277.3	46230.6	46647.3	42393.9	41822.7	46564.9	36761.2	41603.7	31093.2	41104.4	39533.8	36906.6	58286.8	46620.6	48003.6	37533.3	36815.4	29475.1	44451.4	34672.1	36123.9	45387.8	50095.6	42978.3	38583.4	38599.5	30968.2	38141.8	35218.7	39825.3	45937.7	43299.7	44519.9	40917.9	44018.9	47715.2	38495.6
379.079	7.98188	2898	2.44402e-44	46585.6	42883.7	42000.4	40793.6	41952	41786.1	34817.3	34882.9	30471	43331.3	43441.5	41972.9	35612.4	39507	39916.8	34362.9	44797.8	43967.2	36575.7	33904.6	30086.3	44161.4	38263.2	41178.3	41130.8	43874.1	35601.7	40726.3	35217.8	29836.9	45406.7	47059.8	41705.9	41249.6	40479.5	36976.4	29505.8	34107.8	34469.8	40797.3	38144.4	45628.2	1515.67	3712.49	4903.74	36721.6
104.055	8.21447	2925	5.71119e-54	28231.3	22420.8	29199.1	42751.6	26086.5	32223.8	38428.6	45431.5	34370.9	31179.1	31452.1	25290.3	33827.5	33010.2	25002.3	20556.6	24207	23518.2	34589.2	39883.9	34979.5	35456.4	22547.5	33146.4	31100.9	23342	25838.8	41596.6	38622.3	21871.7	36935.7	36275.6	27255.6	21599.6	21982.4	22668.7	33266.1	33724.2	33039.6	0	0	124.177	0	0	156.378	0
331.234	8.63441	2954	6.54039e-92	235.28	222.466	199.364	205.089	252.42	222.042	214.96	0	223.457	286.905	312.184	258.568	259.541	265.056	0	160.205	156.669	655.61	458.848	199.479	0	469.272	217.313	0	239.245	0	180.613	0	143.221	173.858	157.548	0	417.498	301.859	222.349	205.993	441.455	0	0	198.871	142.25	204.833	182.096	244.627	241.829	0
235.044	2.18559	2955	1.01692e-26	0	162.728	0	0	0	0	0	0	0	0	0	138.47	0	0	0	0	0	0	0	0	0	143.854	154.362	0	0	150.749	0	0	0	0	0	0	0	0	148.998	0	0	0	0	2800.42	3543.16	2552.63	7899.89	7544.48	8596.3	27310
172.985	4.49837	2959	8.79584e-31	677.299	659.935	546.105	950.789	1899	2989.41	2810.86	1846.66	2102.07	0	0	0	0	0	0	364.295	371.341	875.783	1025.24	1769.69	1139.16	0	470.7	0	351.972	300.235	624.457	1064.76	1294.96	3121.79	260.981	218.263	185.162	305.634	530.655	1296.68	1804.41	2486.99	713.288	1002.57	1217.22	2848.53	322.201	0	459.477	210.889
172.985	4.80968	2961	1.40188e-34	0	0	0	0	0	0	0	0	0	0	493.012	0	0	0	253.114	0	0	0	0	0	0	0	0	567.938	0	0	0	0	0	0	0	0	0	375.099	0	0	0	426.578	0	6765.45	7621.7	6455.62	726.283	0	0	0
131.034	5.41052	2963	8.44652e-34	18225.3	14879.8	13597.6	32267	37115.1	29889.7	28843.4	23624.1	29597.4	22283.3	19363.2	19841	907.323	891.956	2114.15	4508.71	4160.08	3320.83	1845.58	3663.51	3822.71	4484.41	3855.22	2173.05	3659.47	2844.27	2665.22	2180.71	2292.2	2796.36	3430.78	3419.86	3615.97	3283.28	2688.72	2202.54	2129.89	2195.28	3739.75	337.751	364.475	255.492	543.347	304.263	242.63	306.75
258.978	8.21874	2964	1.36912e-51	16667.8	17251.8	19485	8468.76	8419.55	6793.19	16314.1	11718.8	9640.72	13940	15413.2	14172.6	14604.6	16450.5	18581.8	10826.3	16349.2	12658.4	8125.54	10039.3	8065.03	24954.1	11510.3	15498.2	13433	10173.3	11369.7	14011.1	15709.9	9374	16071.4	15326.3	20133	11420.6	11861.1	10063.9	10392.6	9141.93	4193.32	0	303.178	0	0	188.93	375.186	0
226.063	4.97317	2969	9.5537e-32	23819.5	20316	21800.7	33699.1	33814.4	33442.8	36583.7	37082.4	36469.3	42634.8	32790.2	37052.4	3338.7	3725.09	1396.8	3829.08	3441.16	4564.32	3207.82	4002.3	3527.66	8738.42	7776.76	4979.02	3875.52	1777.77	3475.23	5071.43	3321.89	4341.71	5587.98	6192.24	6191.95	3555.19	0	2866.34	3010.5	3943.62	4904.86	0	270.03	294.238	0	334.336	289.066	0
244.968	5.98162	2974	1.04892e-28	0	0	0	4985.83	5595.97	1627.32	7355.52	11332.6	5808.2	0	4568.89	0	3923.1	0	3804.61	0	0	0	6707.69	6271.59	4029.03	3961.07	2814.1	4825.1	402.059	487.434	478.724	6004.65	5625.47	4820.88	3848.58	0	0	677.574	1170.35	2386.77	4801.74	3137	0	0	18264.6	19579	0	5076.01	0	0
244.967	5.3904	2975	4.90628e-51	0	0	0	0	0	0	946.563	0	462.303	1908.46	654.808	450.953	307.503	0	0	0	0	0	0	347.508	0	0	315.528	533.45	0	0	0	216.759	0	0	264.161	0	225.52	0	0	0	646.684	361.98	0	13538.1	13594.2	12589.1	701.242	0	394.131	0
388.187	4.7725	2984	1.28606e-61	40397.9	46320	48962.2	55969.4	65972.1	49824.8	46277.3	38529.5	43261.2	39039.8	43046.9	41013.6	32925.5	32232.4	28560.3	34562.9	44003.1	32584.4	51700.2	44209.5	48200.2	36766.2	32860.8	34154.1	36163.5	50463.5	34985	44110.9	46709.6	37451	38848	34499.1	38517.1	38101.8	41782.8	29768.4	43046.8	46854.8	40443.2	32073.6	32864.8	37071	31005.8	35244.8	31067.4	28962.7
242.116	4.50049	2985	7.6856e-76	46628.5	37552.1	40798.7	56577.2	66124.2	55022.6	48316.7	49176.6	43738.3	46557.3	42704.5	43139.9	37860.1	37590.9	40765	37765	40214.3	45494	59186.6	49046.1	44613.7	43092.3	42659.3	42398.7	42505.7	42283	39047.3	52426.3	44972.9	40082.3	43949.8	40811.2	35670.9	33560	43088	33537.1	49832.7	49278.8	44649.8	45434.7	40985.3	40991.3	36812.8	45564.4	43076.4	36274.3
443.25	5.40544	2989	3.22983e-37	11848.7	13939.1	15706.3	34496.8	31205.3	23078	15674.2	24428.5	22327.1	21955.6	17597.2	16040.1	13030.4	12960.7	15663.2	11653.1	13164.1	12841	23742.5	16003.1	14975.8	26873.1	15868.5	16283.1	12759.9	14114.6	10661.4	25883.2	22756.3	17087.5	17332.9	19437.4	15573.1	12069.8	12971.2	10155.5	21159.5	19679	25426.6	11394.2	12229	11233.2	11263.7	13641.5	13026.4	9081.01
152.995	7.99033	2991	3.42234e-57	1401.58	1293.89	1359.08	1111.78	843.004	1199.41	1309.34	1947.67	1008.2	1674.26	1473.01	1345.96	900.965	893.808	818.25	798.3	560.98	937.097	1377.94	710.938	956.068	1077.61	1028.94	432.355	1126.5	1140.66	484.295	836.963	1150.25	1072.86	808.425	1004.12	719.469	780.402	1046.98	1138.74	547.107	805.124	2252.99	2727.34	3032.02	4143.03	3853.87	4579.83	4970.7	2491.62
364.092	4.50422	3000	3.23172e-07	62182.9	52609.2	57417.6	49285.9	45695.3	44525.6	42328.6	44971	39919.1	2449.41	2008.6	3010.76	1903.74	2332.52	2369.27	53601.6	66096.2	58660	47078.1	46769.1	36576.4	3035.86	1213.77	2267.19	61327.1	65062.8	59582.5	40794.8	43143.5	42671.8	2137.59	2847	2975.13	57199.2	66185.3	60262.1	41173.6	38301.9	45922.1	2102.92	791.219	3460.26	1325.83	2387.38	3026.83	1777.6
364.092	4.38321	3001	1.31058e-07	61566.2	51638	51042.7	28469.3	42986.8	32106.2	29589.9	34727.8	35547.2	1675.47	1904.77	1291.76	1342.88	2487.5	1600.22	46527.3	47749.4	57649.2	31567.7	33701.6	35015.1	1499.68	1476.68	0	48750.1	49562.2	41380.5	36186.3	38306.6	33952.3	2176.01	2700.17	1462.25	50280.3	44598.9	44568	32533.8	34687.9	36438	1713.51	1219.65	1157.8	1282.58	1038.82	2290.39	1056.73
286.18	2.82652	3003	1.72763e-46	0	0	0	0	0	0	0	0	0	0	0	0	0	0	0	0	0	0	0	0	0	0	0	0	0	0	0	0	0	0	0	0	0	0	0	0	0	0	24351.7	0	0	0	0	0	0	0
161.993	8.21212	3007	2.3063e-57	47046.8	46494	44333.2	64419.3	46823.5	43423.1	46704.1	39187.7	53119.5	48098.9	46453.4	47676.2	37483.9	38268.5	43980.4	36975.5	44773.6	42797	47694.4	53734.7	43291.9	47275.6	38051	44110.2	48302.6	46329.8	41565.3	55768.7	43873.6	47482.8	45269.4	40121.8	43979.1	49353.7	40232	44010.2	51272.1	41208.1	47409.4	0	0	0	0	0	0	0
321.204	8.62109	3038	6.11505e-103	250.098	832.231	0	232.436	0	0	0	0	231.933	0	0	0	219.074	183.311	0	584.755	0	606.423	0	0	0	0	0	0	0	168.161	589.775	0	0	0	322.032	351.034	0	167.97	176.909	1057.69	194.214	0	0	0	201.352	0	0	0	0	0
228.101	4.61709	3046	2.20511e-65	32463.3	32981.2	30045.3	53029	51271.9	44425.8	32812.7	42640	35176.6	39585.9	41136	27006.1	27062.2	31547.3	30161.5	34640.7	32819.8	31824.8	37793.8	35783.1	29244.3	38413	32669.8	32995	39433.1	41229	29010.5	34995.3	35619.3	29950	24659.5	40458.5	30194.1	39075.7	33355.6	30074.2	32614.8	45498	34449.6	26335	34126.3	32462.2	29444.7	26369.7	34520.9	35258.8
309.105	4.50514	3062	2.79848e-40	38476.3	32951.4	38978.7	73787.4	74469.3	70193	59189.1	62430.1	52285.6	41826.3	37555.3	38787.3	38576	34599.7	37781.7	29796.9	37712.7	32802	57450.4	55803.2	50992.9	37141.3	39354.7	30520	33100.9	37595.2	32808.6	54494.9	47828.6	47797.4	32488.9	32019.2	36600.8	32608.7	36186	28992.5	57373	53321.5	51732.8	37668.2	35651.9	36331.4	31622.9	37704.5	38718.6	35340.9
309.106	4.39028	3063	2.22325e-34	171.849	21844.5	25327	37706.2	48751.4	41680.8	36656.9	41033.9	36613.1	23004.4	26278.9	25239.6	22804.8	17033.1	24453.3	19632.4	19447.3	22259	35203.1	36255	37129.8	22895.9	21922.3	20832.9	24720.8	24689.3	19926.3	35465.6	36801.1	31707.4	26804.2	22980.2	23061.8	20618.6	19463.6	20659.3	36462.4	38673.1	35899.4	22824.3	20779.6	21648.8	20179.4	19693.5	22764.6	22798
172.054	5.38298	3071	8.98917e-32	324.418	228.889	0	0	0	685.539	0	0	0	0	322.586	0	279.984	246.872	295.648	247.028	216.262	0	0	0	0	306.331	0	313.971	0	0	0	309.503	0	0	0	0	311.304	0	0	231.613	0	0	341.828	0	446.45	0	0	319.014	0	248.366
161.045	0.961543	3073	4.30745e-25	892.577	1177.74	1754.21	2047.6	2644.64	2594.05	6444.15	5868.53	7050.68	6978.5	6486.88	5246.85	5458.41	5091.53	4256.37	2338.18	1863.48	1313.31	15609.5	14325.6	13225.6	6540.32	4271.89	4552.85	2205.2	2451.76	2175.77	11359	10080.8	11252.7	9128.33	8503.43	8370.18	2540.02	1310.32	1990.13	12422	14210.4	14132	7362.9	9633.43	9328.62	37539.9	41781.1	40699.6	6890.64
173.101	1.66284	3077	5.62554e-46	4402.24	4108.26	4830.53	4058.34	3533.65	3213.86	3598.93	2916.41	3277.4	4323.97	3022.71	3962.14	2581.33	3080.43	3421.87	8097.61	12776.9	11162.2	3982.08	3752.67	3232.43	3552.22	2815.65	3319.8	3851.57	4554.02	4192.67	4359.79	3788.13	3902.41	4061.49	4340.03	3922.13	10865.3	11500.2	10401.1	4335.73	5492.5	6961.15	27239.7	28702.1	29296	39865.3	40260.7	43990.9	51615.1
512.208	4.61599	3084	3.62496e-63	35317.3	32743	39987.2	42251.5	48754.8	51325.6	33401.4	34049.4	34827.5	32662.2	44216.3	40394.6	30605.9	38808.2	32753.7	29919.2	35093.9	28165.2	37199.4	33258.6	30619.3	26062.4	28914.5	26263	30044	32756.9	24615.6	27903.2	47575.8	36757.7	25971.1	26027.5	31549.5	31964.6	29051.2	30865.2	30687.4	37407.1	34936.1	28379	42748.1	32718.5	32709.9	32193.6	35477	34843.9
338.058	4.51142	3097	8.7518e-17	50324.3	45471	47755	65267.4	65142.8	64921.1	51948.3	51705.5	50761.3	15346.2	14634.3	15141.8	15301.1	13422	15371.7	50243.2	47130.3	48603.3	60771.1	49263.1	40286.5	12744.6	17350.1	12924.5	54292.4	46920.3	45991.6	53251.7	50957.7	54278.4	15202.6	16372.6	18974.3	42858.6	52886.3	45120.5	54690.4	49775.2	56224	16613.5	14274.5	18567.9	13105.3	17177.2	17319.3	12197.9
400.109	4.36164	3115	2.76939e-28	0	0	0	267.692	0	0	0	0	286.389	183.739	0	0	0	0	0	0	0	204.613	0	0	467.86	0	0	0	0	0	0	314.672	0	0	0	366.769	0	0	230.115	0	250.32	0	0	6254.46	6999.66	5596.86	6363.8	8618.6	7146.9	8319.65
179.055	7.58105	3127	9.03975e-27	24852	29445.6	26550.9	60782.9	59566.6	62051.8	41856.9	41693.4	35589.4	26094.4	22950	22334.5	19253.2	22058.2	24449	25442.9	29035.1	24514.6	41976.8	42333.5	31855	23949.5	21638.4	20657.8	24050.2	22627.5	26797.7	43159.5	36929.4	39185.2	22518.7	20142.5	20697	23881.2	24125.1	21717.7	41966.5	47478.1	41360.3	23345.7	28835.1	23315	625.405	1707.37	1750.97	21256.1
181.966	7.1257	3128	1.28705e-17	21309.2	28935.8	19940.2	51236.9	51702.6	44509.4	47568.5	47502.7	44306.8	56265.9	45840.7	48526.4	51183.7	41527.1	55842.3	10519.9	19138.5	22956.8	35630.2	42682.4	37780.5	69121.2	41975.5	52312	14788.3	21659.3	24379.5	39474	40255.6	37456.3	45318.8	46589.5	52109.6	16858.4	15768.7	19295.1	42550.4	32355.7	39414.4	48106	38931.5	51088.4	46093.6	48146.2	43044.6	44336.6
640.404	8.47711	3137	8.22432e-38	17744.5	19397.7	15461.9	41738.1	34150.2	28920.3	21265.6	28329.9	24969.4	20135.6	17740.6	13795.8	10570.2	11818.1	11640.1	10036.6	16013	13830.9	24802.9	23006.5	16645	18815.6	12746.2	14159.4	16602.3	16929.8	13407.9	22960.8	19691.2	18937.3	13105	12711.9	11773.9	16126.6	13855.8	12132	21783.7	22014.1	941.814	13275.1	12440.3	12416	15047.3	16181.5	15501.1	13428.8
297.047	5.11868	3140	2.65207e-65	36147.5	42219.1	41981	44749.4	48789.2	32534.9	33594.6	46258.7	40343.4	54222.8	47128.9	48079.1	46290.3	40935.4	43643.8	34309.6	38723	41446	44665.3	38038.7	32376.5	55833.6	45481.4	46600.5	37356.3	41398.1	33611.4	42728.6	28895.1	38767	52043.8	54772.4	51249.8	41244.8	38863.8	35029.8	39564.8	34230.8	35164.6	46628.2	38723.3	40303.4	52120.9	51920.4	56399.4	39093.7
102.055	7.82479	3146	6.24981e-31	256.115	887.149	1481.03	585.568	1514.28	1215.03	274.121	490.498	811.691	1459.77	1067.23	2520.8	2656.92	1448.63	2428.76	1183.23	984.784	1129.93	1341.13	338.632	1210.9	2004.11	847.006	1474.03	430.068	853.172	1478.99	684.328	1242.77	1129.21	2349.44	1289.51	1435.69	778.649	467.202	346.873	1095.4	739.328	1093.58	3385.22	2952.89	2545.63	2835.5	1943.84	1980.67	4071.55
287.184	1.54786	3169	6.13452e-44	0	0	0	133.551	0	0	0	0	0	0	0	0	0	0	0	0	0	0	0	0	0	0	0	0	0	0	0	0	0	0	157.227	0	0	0	0	0	0	0	24820.8	0	0	0	0	0	134.417	0
259.153	1.89832	3180	3.20226e-41	0	189.506	0	0	0	0	162.286	158.452	0	0	0	0	0	0	0	0	0	388.296	0	0	0	145.875	0	0	0	0	136.562	0	0	0	128.134	0	0	0	0	372.727	0	0	18169.3	0	0	0	0	0	0	0
134.06	1.15393	3214	1.93781e-48	121.543	155.68	0	0	0	0	0	0	173.976	142.588	0	149.095	151.288	0	0	0	0	0	154.59	0	0	0	0	157.424	0	216.556	0	0	150.361	0	0	0	0	0	0	0	216.499	0	22341.3	127.993	0	0	0	0	0	138.692
330.11	5.43389	3217	3.37733e-36	18630.1	15925.4	16006.5	16536.2	14550.1	12520	11913.9	6758.81	5443.02	19568	15542.6	16922.7	13486.1	7378.39	11650.8	19039.1	14444.1	13117.7	27654.2	24363	26495.8	16399.3	10275.8	18817.8	10945.7	19037.1	13695.4	25772.4	22364.2	13880.1	10972.4	13357.4	13404.4	19905.2	10541.6	16394.1	19232	16168	31068.2	11734.1	10377.7	14412.1	4964.15	12391.8	18031.9	9950.24
218.031	4.96813	3222	3.60654e-34	23682	22671.5	19941.7	27840.1	31998.9	30977.5	25038.7	27871	25487.4	29477.8	28501.4	29917.8	2424.01	2020.2	3361.82	3236.47	2801.17	5806.96	1715.09	3609.02	1145.72	5376.98	5277.32	4433.57	3346.94	2680.01	3474.95	3439.47	3693.59	1739.57	4186.05	4848.14	5010.64	4045.39	2758.41	3243.64	2689.17	1790.33	2425.58	0	0	0	0	0	0	0
155.951	4.84868	3231	1.34004e-42	0	0	0	0	0	0	0	0	0	232.266	235.069	0	0	0	221.194	0	0	0	0	0	0	0	0	0	0	0	0	0	0	0	0	0	0	0	0	0	0	0	0	2167.54	2839.34	3784.81	0	0	238.026	0
157.011	8.27733	3254	9.65946e-27	22231.8	21554.9	21129.7	20110.7	14523.2	12160.8	18913.1	14358.5	19871.5	11238.6	9874.78	12532.5	7985.85	8948.79	7304.73	15331.3	17484.8	12102.4	16978.7	17575.2	11953.9	7631.81	8032.77	12001.9	16542.9	10700.7	13323.2	15622.7	16822.5	16318	8438.07	8742.45	6852.59	14467.5	8850.9	10284.3	17716.6	17454.8	6891.42	0	0	0	0	0	0	0
189.993	8.21409	3256	1.27615e-41	28221.3	27060.2	28804.7	17649.6	18414.4	18671.6	18421.2	19972.8	18884.3	28095.2	30135.5	31221.8	27930.5	28489.4	28935.8	23060.3	23172.3	26281.3	19504	19550.6	19068.6	28750.4	25910.4	32291.8	30474.7	26728	24927.1	19099.6	20326.9	18448.7	31770.5	29120.1	32158.7	25718.7	27749.9	18803.3	19524	17954.7	18176.2	140.422	155.981	0	0	0	0	0
214.047	8.42067	3259	2.75765e-69	21020.4	22366.2	22267	28527.6	27996.7	23805.1	22590	20688.3	20187	22685	18399.5	18869.4	9472.58	9963.01	10347.8	11385	12854.9	13330.8	15111.3	15022.2	10913.2	14126.9	12580.5	11373.9	12052.9	11758.5	12348.6	13657.4	14508.8	12037.6	14559.4	12372.5	11630.4	12404.9	10932.9	10509.9	12580.7	11577.5	12230.1	0	0	0	4876.26	4406.38	5250.76	192.881
176.039	3.01284	3279	4.71524e-23	1976.94	2100.26	1809.69	2554.55	3257.93	2148.16	1739.35	3067.66	1639.13	1703.11	2200.8	2261.37	2069.74	1776.55	2375.9	2212.09	2206.11	2072.41	2581.98	2262.21	1918.28	2944.57	1593.61	2247.67	2830.02	3221.93	2644.31	2825.43	2785.92	2747.54	2051.59	1748.09	1617.94	2401.38	1990.18	2192.5	2684.41	3049.31	1549.06	11340.6	11174.9	10477.8	57760	62187.9	63556	23373.6
275	5.3818	3287	8.37707e-49	25702.9	25647.2	28513.8	21703.9	23893.5	17149.9	13928	15957.6	14365.2	28664	23003.2	24059.4	26200.9	25767.7	26469.1	22351	26682.1	21768.3	16963.5	18440	13876.8	33428	24939.1	27950.9	23094.9	22736.3	20172.2	16493.2	16458.4	17823.8	24274.2	28693.6	25874.5	22964.2	24701.1	22983.4	15873.6	16587.6	16622.7	22313.2	24081.8	19199.3	25200.2	24511.7	22423.4	22641.9
244.97	4.75417	3299	4.04395e-40	0	0	0	0	0	0	0	0	0	0	0	0	0	0	0	0	0	0	0	0	0	0	0	0	0	0	0	0	0	0	0	0	0	0	0	0	0	0	589.575	1434.22	604.42	945.208	0	0	0	0
299.078	4.50251	3316	2.86621e-76	48394.3	46947.3	49478.5	61614.8	66141.9	62540.6	50192.1	50922.9	46074.3	52639.2	54499.5	55600.1	51899.7	47939.3	44392.9	47084.7	51885.2	48332.4	48128.9	49154.3	43856.2	47538.3	54297.4	45949.5	49596.4	49752.9	40464.6	51040.4	42870.6	46450.6	50127.9	48829.4	50400.8	43597.7	49207.2	49581.3	53768	48793.4	45660.5	55925.8	48181.8	54835.7	43958	48454.6	56449.4	41395.3
299.078	4.37938	3317	4.27025e-09	39543.6	36003.9	36434.2	41084.4	42292.2	0	33702.8	0	0	34379.9	36994	36255.3	33967.1	34462.6	36198.6	35034.1	32790.7	37450.6	0	31750.4	0	30338.8	30960.8	32336.6	32078.6	36018.6	29271.5	36050.3	39732.9	35268.7	34502.9	40175.4	35897.8	34373.2	0	0	0	32336.7	41611.8	33979.5	36460.9	34777.9	34015.6	34995.6	36529.3	31297.9
412.019	4.64361	3335	2.92719e-45	1221.96	0	0	0	0	572.528	0	0	0	0	0	0	0	0	0	0	0	0	0	0	0	0	0	0	0	0	0	0	0	0	0	0	0	0	0	0	0	0	0	3522.46	2527.18	1922.6	0	0	0	0
115.026	4.36617	3352	9.26072e-25	191.406	0	0	0	0	0	0	0	0	0	0	0	0	0	0	0	0	0	0	0	0	0	0	0	0	0	0	0	0	0	0	0	0	0	0	0	0	0	0	4859.07	5535.74	4350.8	5915.63	5907.49	5729.93	7709.52
380.083	7.56977	3371	1.84454e-45	20698.8	20467.2	19283.9	20433.9	26120	20867.3	22660.1	22194.6	20454.9	22581.8	19920.5	22140.5	20472.9	26338.5	22091	19548.8	24084.4	24452	23694.1	21129.1	20041.9	25816.2	22844.2	19218.7	20848.5	19523.8	19175.5	22647.5	23061.4	20705.4	20766.1	22212.5	23566	23294.7	20132.2	21510.2	21116.3	20879.8	23796.4	18046.5	20173.5	20753.3	0	1612.28	1548.2	19134.3
347.217	8.60303	3387	4.19045e-50	17832.3	17665.4	17730.9	27682.1	28116.5	22183	14519.8	18288.7	14976	27506.3	20318.1	19138.5	8645.91	9448.11	11575.9	7135.93	8943	9354.5	9576.25	7572.25	5795.76	16491.7	10861.7	9748.32	7887.39	8771.73	8251.9	10369.4	8766.82	7534.74	13954	12686.4	9846.15	9508.96	7063.27	7674.06	8204.45	7630.9	2920.2	15871.4	13909.2	14700.3	14403.5	20238.5	21561.2	14136.4
155.952	6.34981	3391	4.58311e-45	1083.82	2992.62	3520.79	10372.3	9055.78	5834.77	10684.7	9952.56	12144.3	14244.4	14872.4	13810.4	10401.5	10142.2	10046.3	2231.18	3570.24	4269.79	7669.71	10457.9	7212.14	13474	10770	11378.2	4581.81	6121.73	3623.29	4853.33	8584.81	9039.04	9009.38	8753.17	10515.6	6127.23	6734.56	7616.74	7870.48	9139.11	711.031	27324.8	24121.1	29607.8	11871.9	11315.2	12547.1	5124.63
155.952	6.01383	3392	4.49139e-37	0	0	343.808	5593.8	3983.62	2553.67	4415.71	6587.94	5554.31	6749.73	5145.84	5608.58	3917.61	3617.7	4320.8	318.682	268.359	365.54	2940.87	4279.09	2246.36	4917.44	3637.03	3122.52	1239.52	1561.69	801.897	2706.49	0	3153.09	3976	0	4528.27	2169.36	2494.78	2114.85	4496.7	4525.65	469.56	0	0	9328.41	3422.22	4520.43	0	2760.45
216.07	7.19049	3398	3.14024e-64	29284	28131	31762.8	34928.4	40469.5	29826.6	24965.6	25682.2	28680.5	43014.6	35147.9	40050.8	28302	29520.3	40321.7	27521.8	30387.5	30347.7	34766.9	27344.5	25870.8	37285.1	33925.9	29871.8	28324.4	31631.5	27825	29421.5	28504.4	24132.9	38250.6	27226	33671.7	26971.1	28531	23492.9	28362.3	29837.7	28620.5	28691.1	37646.7	32120.9	29862	37500.4	28983.9	32979.1
125.035	0.896834	3402	8.41357e-56	494.472	959.702	876.556	188.653	267.084	220.426	414.744	2227	901.651	1315.57	631.707	459.441	1784.03	834.411	2378.45	1060.08	1333.75	1023.15	1168.12	2211.97	1214.48	1526.33	1339.01	1863.73	830.125	1133.06	1152.84	1338.26	981.144	707.102	1797.7	1004.14	1187.13	1124.21	1497.25	420.437	2128.27	1803.43	2659.42	4275.4	3593.8	3508.26	3851.4	3295.5	4598.76	3916.25
197.127	4.49927	3424	3.37211e-67	31435	30722.9	29163	50443.5	51183.4	40900.5	33348.3	33860.7	30991.1	29921.7	24139	31093.4	25580.6	26705.9	26509.1	23347.8	29833.1	30335.3	38980.8	38071.5	30701.3	34459.7	27351.2	24914.3	28013.1	27908.8	25987	39744.8	32734.5	31250.7	27955	25824.9	27348.3	30654.4	26963.9	24973.1	35688	35330.6	30562.5	27744.9	26199.4	29133.4	26355	29473.9	26213.5	26935.4
410.144	4.7277	3437	6.02605e-57	38246.5	43048.5	35818.6	29260.5	37672.5	40350.6	29740.8	34983.7	31516.7	49548.4	41084.1	41085.9	41210.7	40949.5	44068.7	41699.5	39886.8	38288.6	33670.7	38582.7	30841.2	44639.1	37065.3	40563.9	39888.2	33941.9	38232.1	38880	40162.1	34522.5	35102.6	46287.5	38692.4	38858.7	34848.5	34415.8	24494.7	37767.6	29807.5	40657.9	38925	43374.9	38160.8	47117.9	38517.9	32182.5
151.06	4.84904	3440	3.28004e-88	1077.5	1174.81	1566.23	2181.51	1051.57	1107.01	769.082	705.464	1078.46	1359.45	715.498	275.43	30644.1	32667.4	31523.2	24440.8	27445	21121.5	26037.6	31167.4	26881.9	34991.8	32692.2	30661.9	30649	29832.8	30448.5	45954.1	39373.8	45688.2	53784.5	55115.7	48126.7	36390.9	36070.2	43171.4	57510.5	58660.7	51667.1	520.211	562.706	678.783	921.208	840.943	1344.96	827.005
428.983	2.14733	3444	6.43884e-69	1034.07	438.695	457.337	0	0	165.53	212.9	0	168.716	0	0	0	146.116	0	0	348.145	218.222	680.542	330.606	0	0	0	214.375	143.69	178.088	392.143	439.808	223.207	0	181.343	0	0	0	224.97	164.96	227.406	217.365	0	0	20380.2	18447.2	21327.4	30536	33436.2	31258.4	48411.6
114.98	4.36493	3456	2.85011e-26	0	0	0	0	0	0	0	0	0	0	0	0	0	0	0	166.822	0	0	0	0	0	0	0	0	0	0	174.072	0	0	186.857	0	0	0	0	0	0	0	0	0	5137.38	4662.44	4415.48	4753.92	6492.48	8109.31	6451.29
258.047	8.39074	3466	9.7574e-93	1145.39	740.253	563.095	560.519	1319.17	464.909	194.641	530.074	713.207	1255.42	703.487	725.71	1218.45	812.509	535.38	533.394	452.565	593.219	197.149	521.276	657.953	1454.74	947.538	779.996	1481.93	1019.73	1081.26	508.051	381.933	507.811	1003.62	771.241	1053.31	1200.35	1025.53	516.08	179.353	468.461	2063.19	521.017	574.357	842.088	221.338	560.498	1041.93	758.255
187.133	0.897899	3474	2.87716e-54	1422.11	932.789	2281.39	1311.73	1394.73	1364.4	2087.91	1216.9	969.358	927.428	506.716	566.914	629.055	236.816	226.298	1897.1	622.691	451.31	1940.2	2133.68	2447.02	2119.9	920.509	956.51	1375.71	1637.52	1765.34	1424.82	1587.38	2960.8	887.927	1131.31	637.799	1261.13	2388.2	1684.46	1529.37	1313.49	34649.7	1054.24	302.427	545.482	424.256	687.817	851.573	1266.88
541.331	6.53366	3475	2.86293e-64	26868.2	27556	26462	33706.1	35610.6	27303.5	24206.5	27367.5	29555.1	23828.9	22136.5	21105.1	17311.7	18189	18042.4	25556.5	18760.2	20249.1	16599.5	19100.7	25380.3	16522.3	18372.3	20681.8	22252.8	23963.4	27419.7	23151.6	24142.5	22643.1	23520.5	16855.7	25202.3	23521.7	23991.1	25668.2	20943.2	20602.5	8999.68	20332.9	16694.1	22599.9	15986	16375.1	12952.5	13917.2
316.052	4.50246	3478	6.17243e-34	27254.7	22008.2	25836.5	20659.4	21515.5	20483	16182.6	16281.6	17794.4	28097.3	35010.7	32264.4	29212.3	26115.5	30954.2	26813.5	24751.6	25715.2	16092.4	17003.2	13847.5	29271.7	27847.2	25214.2	28592.3	27114.5	26748.6	18249.9	17832.3	15605.9	31235.2	26709.4	30974.8	23749.8	26449	28122.6	16960.8	19713	17006.9	31664.6	31462.9	25923.5	28844.6	30387.2	31986.2	27565.6
440.11	4.2591	3480	3.95729e-43	22080.9	23664.4	21092.9	32686.5	34195.6	33315.9	26446.2	34937.6	31209.7	26786.1	19422.5	22913.3	17750.5	20823.6	20597.7	18450.7	23990	23085.1	31472.2	29128.3	25972.6	21558.4	19890.6	19420	22095.8	24683.7	19831	32408.8	31618.1	27947	23789.9	23490.9	19459.5	23893	18137.7	21780	30703.3	29670.1	30762.1	18032.3	19833.6	19659.2	21482.1	24468.7	21140.7	20057.1
343.035	5.11849	3482	7.06873e-86	39402.7	44251.8	41380.4	48146.3	58537.3	40982.4	38601.7	47137	48390.6	43412.4	34396	40369.7	37727.1	38987	37430.2	31394.6	35023.3	40534.8	46558	41099.3	36423.4	38840.9	36253.1	40235.7	32210.9	37489.5	35634.4	36237.8	26512	36722.5	39538.5	40500.4	43990.5	37836	35101.6	33577.3	45599.7	39582.9	37121.3	38534	38911.8	33947.6	35516.1	39818.8	51242.9	37081.9
472.209	4.46485	3498	3.52803e-38	26027.3	19876.2	26195.9	30625.6	25812.3	21035.7	16324.5	15928.5	14631.8	31037.5	37305.1	32544.7	24151.4	27673.8	31720.6	18092.3	20847.3	21417	22390.3	16352.7	14137.8	33197.5	25001.2	20466.1	22336.4	22404.7	16972.9	18262.7	18115.3	15313.7	32281.1	30778.2	25986.5	21708.7	18218.2	18660.8	19296.2	19769	16408.6	27765.8	29453	29882.1	20344.7	28020.9	28614.8	24635.1
303.021	8.52358	3501	5.8624e-32	18359.9	17146.6	17693.9	27238.8	32664.3	21461.6	18279.4	22601.7	18764.8	22745.1	22146	21149.6	16460.7	14970.3	19095.8	13066.4	15326.8	18996.4	24971.8	19289.7	13987.8	19333.5	17139.4	15256.6	18956	20653.9	17498.1	22401.2	20512.2	15807.7	22044	19680.6	11872.6	19333.7	17485.9	13611.5	21152.3	22890.2	12857.5	13121.6	12376.1	10378.2	10323.2	11892.6	11538.8	3150.56
608.313	6.53339	3508	1.41876e-63	25087.4	23509.7	29408.4	38749	40095.4	36441.6	29330.4	30258.1	25244	26076.3	23280.8	25804.7	17241.5	13211.6	19363.3	25034.2	25047.6	22316.2	20978.6	25913.7	23939	19676.3	22620.5	24984.5	25571.6	24678.5	28119.4	24934.5	29933.7	29156.5	22908.3	19017.8	26656.9	24780.1	27681.5	23474.9	21434.2	27720.9	11090.2	19133.4	22304	23714.6	18885.8	25433.7	19028.9	17108.1
306.968	4.97724	3533	3.54835e-33	17680.5	17031.6	15099	25575.8	27238.3	25142.6	22847.8	22956.3	18974	24142.5	23510.6	22579.7	1208.03	1580.86	1286.85	2981.51	1391.3	2799.51	1147.1	2858.09	1086.78	4627.22	5046.24	3448.31	2175.47	706.967	2667.93	498.189	2699.46	2138.72	4438.56	4450.05	3791.86	3179.18	1938.66	1895.26	1134.27	740.335	1326.31	257.358	0	0	0	0	0	0
338.097	5.05118	3535	4.75723e-27	27974	25118.8	23353.9	39957.2	50809.1	37688.1	36028.3	40410.3	34786.3	13549.6	13530.9	18211.8	17385.1	13598	15939	21106.1	24483.8	22307.7	41142.8	35471.6	45866	18979.2	14899.6	13601.5	23771.8	22473.1	23252.7	41131.6	38242	34118.2	16068.8	15231.5	13913.5	19095.1	23486.1	22870	42056.2	35955.1	33474.4	15411.7	16087.2	15813.3	12676.8	16104.3	13881	12008.3
342.046	4.49771	3545	7.14804e-62	21501.5	19408.1	20357.5	33663.6	29343.4	28650.9	25728.8	27436.9	28612.8	29560	26116.7	22424.6	20416	21091.4	25290	16128.3	21652.7	20736	28785.6	25867.5	20082.1	25128.1	21119.7	19458.8	22478	19383.8	18442.1	32596.2	23565.5	24731.4	24764.9	24344.5	20862.2	17846.2	21550.6	20720.5	34717.5	26890.8	28744.9	23553.4	21990.9	23218	16658.5	24545.4	25700.5	20662.8
389.114	7.9831	3551	7.56372e-40	30415.8	28142.1	27871.6	35788.1	39176.2	38374.3	31649.7	37507.3	33668.2	32982.7	29083.2	30798.2	25290.8	23573.2	23599.7	26085	31443.4	29928.4	32481.6	33217.2	29090.9	25211.7	27921.8	28714.5	26139.1	29943.4	24822.5	39442.4	32106.3	29946.1	33721	31685.5	28049.7	33550.4	24596.4	27373.4	28862.1	37781.4	37878.7	30344.3	30450.6	27635	912.27	2839.04	3500.99	27426.6
471.239	7.79972	3556	4.11085e-50	20335.1	20731.2	23072.8	34798	32325.5	30058.7	24199.4	26780.4	24819	30808.2	24741.9	24334.9	18847.3	22250.8	16874.1	14932.4	21877.4	22110	32550.1	22189.1	21550.6	23994.8	18168.8	22607	20961.2	23365	15900.5	27311.2	25857.7	20966	22552.5	20908	18414.1	20218.1	18160.3	16377.2	26590.7	26841.3	25868.1	12919.9	12845.4	13373.9	5138.35	7058.84	7035.36	2439.22
201.955	5.59186	3568	6.21155e-29	358.391	2003.89	2506.54	18559	24968.8	12416.8	24744.6	28294.7	22502.3	42627.2	33912.8	40431.4	21954.9	22062.7	25097.1	278.352	2324.25	2604.01	16117	23980.7	18698.2	38135.6	18270.6	28958.3	3445.62	6664.16	4468.72	18364.6	23169.9	17624.2	25873.8	24744	26536.7	6896.44	9798.34	10076.1	17597	22456.6	4245.83	61847.7	60091.4	56517.1	21572.2	23154.1	25371.8	11217.6
519.156	5.11781	3571	1.97432e-53	14813.3	15904.7	17169.9	35217	36224.2	22525.7	17627	25162.1	24719.5	22425.4	15651.1	15960.1	11926.4	19123.4	14180.4	11263.8	16604.9	15806.6	25333.5	18877.2	15723.9	21695.5	13357.2	14726.7	12054.4	17745.2	10748.6	20959.3	18338.7	17804.2	20681.4	16265.4	17888.9	15524.1	12518.3	10823	19443.9	20531.2	18098.7	14744.9	13509.8	14282.2	15559.7	16685.3	19907	12091.1
234.97	4.75568	3583	7.42353e-35	19216.5	23321.5	17154.9	37179	49624.4	38357.2	35447.1	39262.7	38085.5	21160.6	19018.5	17827.4	15373.3	12764	14876	16554.5	13627.4	16428.8	28487.4	32606.3	27924.4	21211.7	16087.4	15369.4	16125	15477.2	9804.56	28085.1	31046.9	29760.7	17204.1	11109.6	17446.8	16017.5	17895.2	9822.81	27271.4	31647.7	1607.48	12663.9	10979	11640.2	1990.83	5768.05	4652.09	3807.67
367.028	5.8146	3584	1.92031e-57	29290.1	19851	23069.3	21116	23662.5	26260.4	20544.9	21307.3	21717.7	31373.8	27655	27149.6	25182.6	24645	27609.8	28902	29358.2	25390.2	24381.9	24649.4	21295.2	27269.1	25307.5	27794	34253.8	24355	28782.5	20152.2	18741.2	20165.8	25743.2	26611.1	31200.6	28261.9	26184.4	25238.7	23249.6	19047.5	24782	27090.4	27570	25833.6	26002.3	27867.7	28945.7	27173.5
213.149	0.575961	3586	5.94968e-52	781.475	390.657	948.75	2004.19	662.503	1624.56	856.115	1197.12	1578.18	0	0	304.69	331.224	1530.5	581.96	305.777	749.395	2385.74	2453.05	2722.91	1927.48	0	341.157	180.34	690.813	486.065	1835.94	895.153	850.289	920.646	352.335	1418.44	0	1275.65	1220.26	2339.93	1922.74	2454.52	30850.5	308.572	360.093	0	372.339	516.221	655.188	297.312
154.975	2.20752	3592	5.48129e-11	22044	18460.8	19266.2	10202.5	9992.94	9691.95	8342.76	8739.86	9510.5	236.52	605.631	199.893	617.278	705.391	887.045	18386.8	21408.5	21312.4	8475.45	9669.67	9763.05	380.445	228.693	458.116	19214.9	19568.6	20423.4	9922.78	8749.05	8172.95	376.263	211.069	464.014	20891.5	20574.4	19375.5	10561.6	9311.06	1183.34	1515.19	1357.33	1778.13	1388.73	1874.47	1312.99	2016.87
260.969	0.959253	3599	2.82032e-39	1717.13	2911.44	2812.37	2735.88	3089.42	2512.45	4562.59	6198.75	6358.31	6194.59	5664.53	7255.44	5152.91	4765.75	5887.37	3546.01	5633.4	4465.63	13901.5	13715.4	12967.8	5932.27	5010.67	6195.1	2256.47	3554.18	2767.19	12232.2	12023.6	8694.66	8723.83	9241.28	7948.33	3925.4	2211.23	3031.17	12115.5	16059	12059.3	8127.01	9050.3	9296.95	33631.8	33992.3	38760.2	7342.54
433.046	6.48352	3618	3.13175e-49	23312.8	25797.4	25903.7	37530.9	40846.4	35953.2	26398.6	36094.3	27665	28728.7	25755.5	29229.1	23213.8	22004.5	22908.1	16066.3	22469.6	20166.4	30042.4	35741.6	28691	30408.7	19854.5	21384.3	23380	26773.7	19539.2	29376.1	29046.1	30417.3	29719.1	25977.6	22216.2	21921.9	23573.4	16267.3	29700.6	35784.7	27523.8	24138.8	26763.7	28431.9	19564	26215.8	24004.4	19767.6
237.046	5.38228	3681	1.2231e-52	24973.7	26441.4	26913.3	26887.4	27826.1	21596.4	20835	21893.9	24814.5	36894.4	32500	30536.2	27478.6	28249.6	31667.6	18756.2	23922.6	25514.5	22392.2	25286.2	22455.6	36006	26932.6	28187.5	18742.2	21833.2	21346	20069.2	22720.5	20979.1	31779.8	32595.1	29065.3	24884.5	24150.1	18574.3	26697.5	25202.9	24969.6	30449.2	28846	25931.8	28729.5	26055.2	29905.5	27512.5
133.013	8.32568	3686	2.92197e-41	1418.73	857.811	1689.31	0	582.668	1024.62	1507.24	349.274	1051.45	0	0	0	0	1003.86	0	0	0	732.82	2486.67	936.174	0	0	700.72	0	0	407.39	601.072	445.434	728.139	138.265	626.54	0	0	1137.44	472.172	0	0	0	689.767	23713.9	25388.3	20356	11961.6	12264.8	10998	7136.76
335.003	5.11817	3722	1.75019e-50	28468.9	28917.9	32066.1	23149.4	25607.7	15079.1	20044.3	23521.8	17670.2	30584	17602.5	27299.4	21444	22838.4	26115.8	26662.8	26101.8	26334.6	18817.2	17385.1	17612	27888.4	24098	24856.1	22331.2	25419.3	25653.7	18277.8	15021.6	15202.1	26820.4	25982.5	23655.6	28832.5	23503.2	25671	16745.7	17566.9	14850.4	28677.1	27332.7	26432.3	29846.4	29191.3	29804	24596.8
325.032	4.62	3725	4.28315e-41	27921.8	25338.6	30246.1	35180.2	31098.8	31467.2	38271.3	44061.5	36118.5	27393.5	32020.8	25714.3	24829.5	24699.2	22557.5	24871.4	30819.6	33263.3	39428.1	35798	29741.6	38957.8	29866.4	21296.5	27366.8	30238.7	30872.6	33972.4	35619.3	28237.2	22488.4	17751.3	24882.4	35793	31909.9	28045.5	37653.2	34739.6	44486.3	26737.7	23625.2	28903.5	35935.5	24196.4	31333	19840.7
471.075	7.5757	3740	5.61358e-41	32908	33279.7	34089.7	38934.9	47006.7	36039.6	34093.6	36410.1	38857	35487.5	33379.9	36485	34604.4	33095.3	32953.1	30319.8	31326.6	39025	41378.9	33496.8	33889.6	36650.6	29756.2	36139.2	33637.8	30660.6	31913	35085.9	36661.7	33789.4	40844.5	31575.8	36489.3	32295.7	25228.6	33016.1	32927.1	38206.3	41209.7	29679.6	36883.4	36859	0	3849.54	2745.2	31825.6
264.083	4.60464	3742	1.1396e-62	31497.7	22107.6	25796.8	16335.7	25610.9	26625.9	25495.5	22270.1	22176.8	26989.6	19885.3	30695.7	27571	31593.8	22115.6	25067.2	33165.9	24418.6	19338.5	25348.1	36681.6	32397.7	27979	28333.9	27720.1	23768.9	23606.4	22993.7	31798.4	36028	16984.7	24276.5	23379.2	27468.6	31402.6	26446.8	28241	26407.3	28320.5	24966.8	33148.2	27140.4	26427.5	30255	29847.6	28794.2
342.11	7.98038	3758	7.32194e-33	27287.1	22091.7	23030.5	33187.8	39704.9	33221.3	25133.5	30354	23813	21839.4	20608.1	18992.2	16557.9	13967.1	19206.6	19560.4	23593.6	20665.6	27810.8	27574.8	22362	17180.8	18455.6	17753.4	20139.2	22584.2	19751.3	31334.7	27424.2	23115	19561.2	18568.8	17660.5	21409.8	17688.5	20967.1	25004.1	26968.2	29284.1	18156.4	18498	18687.4	426.205	1186.03	1640.08	15129.5
358.152	4.61804	3764	6.73668e-46	28858.8	29276.7	29440.5	40263.4	40041.8	25899.4	17834.6	28651.2	22855.7	37130.9	32711.1	24882.2	31706.3	29615.4	24957.9	16942.4	20797.3	18662.4	22005.4	27053.1	23881.9	34685.3	25417	22625.5	24028.7	18977.6	21511.9	28248.8	26831.3	13354.3	31916.8	30415.5	26702.9	20448.5	21544.3	19028	24265.2	25352.7	22553	26959.8	25308.2	22209.9	26119.5	28793.8	31053	24203.4
157.011	5.5787	3776	4.55677e-39	393.75	0	0	3077.22	3703.06	3219.92	7337.57	6544.99	6859.37	4429.88	0	3888.47	2327.8	2395.55	3485.33	0	243.246	0	4214.57	5565.24	5492.37	3194.16	2501.39	3253.03	510.544	268.162	308.615	4714.38	5857.76	4713.88	3802.13	3323.3	4160.08	1248.65	558.847	511.415	4386.22	5512.98	385.953	12533	10198.4	13163	4608.9	3821.53	4401.42	1351.91
157.011	5.27128	3777	5.17335e-42	0	0	0	1630.13	1685.19	652.436	3388.81	4443.38	3410.77	3113.29	1482.37	3030.41	1635.72	1459.68	3404.68	156.567	0	0	1444.75	2239.41	2968.28	2875.62	1967.8	1804.04	141.416	228.128	0	1189.73	3234.42	2147.34	2348.97	1862.96	1976.89	209.202	303.883	280.415	1949.25	2858.9	264.25	10019.8	11581	11754.6	2354.34	2008.36	3109.3	474.506
198.932	2.17318	3790	3.12516e-38	361.532	151.999	168.517	0	181.683	154.661	160.512	148.799	162.415	0	170.711	158.261	0	165.129	134.352	199.063	295.122	202.829	153.365	0	122.48	0	141.355	0	209.491	155.759	184.327	137.789	164.781	0	193.329	0	0	380.722	174.113	0	0	159.81	0	1972.94	3024.32	4054.1	6369.31	7119.56	7128.84	20656.7
469.017	7.97937	3796	1.88553e-30	21240.7	17542	16908.9	32984.8	35108.4	35380.6	29477.9	36211	26746	17455.8	14297.8	15354.6	16006	17262.6	16287.5	14974.2	17427.2	16489.7	32197.1	29476.9	24182.6	17213.6	15434.1	15866.7	17902	17845.9	15701.1	34022.9	30183.3	29290.2	16004.4	16975.6	15887	19272.4	17274	16868.1	28762.1	32869.6	30977.7	15202.1	14335.8	17867.4	410.953	467.677	2253.11	18569.2
134.076	4.76473	3801	2.21996e-42	19714.1	16519.8	18979.5	45776.5	41648.8	38754.5	32843.6	32294.5	31660	32452.7	31150.7	29914	25230.2	21312.4	26090.9	14326	18761.7	13204	27865.2	29083.8	20321.3	28684.7	17149.8	29804	17202.5	16752.9	11732	30617.2	30950.7	24570.3	26028	25839.9	25899.1	15188.9	18136.8	13394.6	23466.6	25994.8	0	17418.1	20742.2	16427.1	4330.29	9101.7	4602.28	6119.23
105.031	8.21337	3837	6.14667e-64	19039.8	20822.5	17021.5	27940.8	26925.9	25280.4	22968.2	25924.6	26913.1	24407.6	24789.6	26528.3	20270	15562.8	19935.5	13837	18530.9	19566.8	26960.1	23107.3	18483.2	27531.8	17497.1	20367.1	21505.6	16256	16887.6	22577	25285.9	18970.3	21689.9	19628.2	19705.6	13126.6	15627.2	14369.9	23885.4	22907.9	20786.9	0	0	0	0	0	0	0
359.063	5.05177	3839	6.90086e-81	31318.3	30708.3	29347	33874.8	41206.9	36947.1	29290.6	34318.1	32872.5	36150.4	33644.9	33337.7	31762.4	35250.9	35369.2	30106.8	33992.7	29982.5	33914.6	31024.9	31952	37760.1	30250	33545.3	30287.6	28202.4	26846.7	39376.7	31961.9	25380.4	29997.5	34051.8	27856.9	29371.6	26386	27014.3	30834.9	35467.1	37093.7	29312.3	33527.9	32044.7	29498.3	31397.9	32823.1	24719.4
256.169	0.688763	3840	4.29144e-64	0	0	0	0	0	0	0	0	0	0	0	0	0	0	0	0	0	0	0	0	0	0	0	0	0	0	0	0	0	0	0	0	0	0	0	0	0	0	18814.6	0	0	0	0	0	0	0
237.915	2.18357	3857	2.26624e-94	2638.47	3470.48	2697.07	3114.7	2589.43	2802.3	1992.52	1837.6	2921.3	1881.83	1147.34	1995.31	2335.97	2451.89	2461.86	1566.85	1509.48	1737.04	3309.05	2641.36	2508.2	2502.53	2251.64	1914.78	1818.33	2693.26	2857.38	2661.04	2416.31	1384.61	2345.51	1562.24	1549.76	2014	1627	2168.47	2367.25	3049.34	185.36	23371.5	22179.3	24692.9	34125.5	36169.8	35908.4	44046.5
280.094	4.50106	3863	1.16484e-56	25421.4	22499.5	26413.7	23189.1	22325.7	23901	20501.7	20579.4	22000.6	31019.7	29585.9	34595.5	28212.3	26352.9	31836.5	21704.6	25379.8	25218.1	24641.9	19112.5	18231.4	33206	28131.3	22584.4	22343.5	23854.2	21355.2	25346.1	21801.4	19271.1	30951.1	28472.8	30747.9	19022.6	23165.6	23678.3	23703.6	22119.3	23869.2	30614.5	29435	30579.6	25160.1	28325.7	31268.2	26028.8
244.968	5.38673	3878	8.70161e-51	0	0	0	0	0	0	946.563	890.433	305.579	1908.46	654.808	483.603	307.503	0	332.457	0	0	0	0	347.508	0	401.354	315.528	533.45	0	0	0	216.759	251.747	0	282.381	0	225.52	0	0	0	646.684	361.98	0	13538.1	13594.2	12589.1	701.242	600.233	394.131	0
392.12	4.74379	3886	1.26095e-16	14057.2	11859.9	13892.9	42547.5	43169.7	33816.2	29364.5	34935.2	32123.5	10486.1	12117.7	11313.3	11714.6	9025.72	9933	14605.3	13296.4	6806.3	40212.2	31368.4	31830.1	12673.4	9819.06	9655.52	10100.9	10952.2	11433.9	31582.3	39576.2	35176	10668.8	15761.2	10581.9	12443.9	14871.4	9549.93	34982.7	32836.8	32698	11202.1	12910.3	12873.8	0	0	0	6392.01
526.221	4.50026	3898	1.35513e-63	24052.3	21812.3	24663.6	40835.2	39124.8	35805.3	26357.6	32410.4	28377	28704.2	23048.6	23993.6	25628.2	23138.7	25590.6	21198.7	22273.5	23633.1	28622.5	31746.6	22877.5	23235.4	21362.6	22079.9	28063.9	25353	25502.7	36247.4	31503.2	26846	23572.9	26681.3	24221.2	19856.6	23831.5	22255	31053.2	26290.3	29070.1	24901.7	25559.5	29778.1	21258.5	24383.1	25863.8	23044.2
213.888	4.99218	3900	5.33267e-16	0	0	0	344.534	471.836	630.773	1943.36	2708.04	3293.03	7849.52	6087.04	10230	4351.71	4050.37	5467.66	0	0	0	667.381	0	0	5757.76	4467.06	0	0	0	212.499	718.638	2726.38	1086.14	2604.69	2336.52	4711.17	0	253.156	555.17	1058.51	0	0	0	25135	0	0	3587.55	0	2749.5
296.967	2.18181	3912	2.28364e-60	224.192	407.217	382.677	164.766	136.768	180.032	0	140.556	126.445	162.85	0	0	134.167	0	0	144.216	282.869	506.877	173.029	0	233.37	170.061	0	163.551	334.1	405.748	219.989	335.626	229.474	0	161.346	123.273	0	366.867	0	428.367	149.944	288.867	0	8027.97	9436.86	9618.7	17063.7	16076.6	15525.6	28018.5
287.041	6.48369	3932	5.37678e-63	18968.7	21203.1	21054.5	18058.5	20562	18945.5	18211.4	16310.8	18541.9	19908.8	20314.2	23078.9	23494.2	22172.4	19212.6	19663.1	20831.7	20935.3	15816.5	17478.2	18557.8	20360.5	20290.1	21682.3	22701.2	17529.9	17070.9	16590.1	15860.9	16397.9	20796.6	18800.5	18022.5	20724.2	24557.7	19986.6	17027.1	19423.4	15370.6	18815.1	22824.9	21869.1	20358.7	24876.5	23571.3	21546.7
389.114	7.57673	3933	2.50828e-36	26771.3	31901.5	21818.4	35441.2	35998.3	32428.3	33732.2	33908.8	33141.5	26928.5	28969.6	32567	24959.2	26465.3	27249.6	26273.5	25450.4	28441.6	40603.8	37096	31673.5	35611.4	27283.8	25779.2	23069.8	23141.5	24278.8	41702.1	32300.8	27366.3	30941.7	24806.8	23554.9	28166.2	23163.5	22907.2	36011.4	40833	35193.4	23949.8	28601.9	21184.6	452.472	1930.38	1008.92	25496.2
358.133	4.39791	3935	1.312e-34	0	0	0	0	0	0	0	0	0	0	0	0	0	0	0	0	0	0	0	0	0	0	0	0	0	0	0	271.496	0	0	0	0	0	0	0	0	0	0	0	4428.46	4218.9	5610.14	6107.19	6616.14	7485.05	7111.13
425.003	4.50002	3957	1.69474e-70	38879.9	37116.7	37899.3	27106.5	33515.8	38776.8	33187.2	36984.1	31800.7	43315.6	39052.7	40162.8	34391.5	35546.7	37923.6	38827.8	43235	40205.8	36116.7	27313	26631.9	40382.6	34806	36809.2	40468.3	41883.4	34234.7	33611	30245.3	32140.4	38770.8	34528.6	38061.2	35038.2	39862	34977.2	37948.6	31704.6	31505	41875.5	39658.1	40709.8	33485.7	38187	39044.8	36157
134.017	4.76428	3963	4.9811e-41	21020.3	24096.2	23111.7	26716.4	29319.9	29297.3	24566.8	26352.6	27391.3	42973	33806.9	31738.7	28241.6	28687.9	23563.5	15224.6	14657.6	18121.9	26115.4	23817.6	24959	31471.9	30585	22140.6	15048.5	14746.1	19657.9	27948.7	24793.4	24577.2	39326.3	29930.1	30605	20097.3	14528	14869.8	28180	24751.7	1208.79	17603.2	11898.8	17788.5	5461.88	5895.43	8994.49	6046.56
201.038	6.23206	3978	8.42039e-39	0	0	180.733	2902.53	3063.87	2449.82	4684.13	4816.91	4780.07	1291.69	2257.59	3043.8	2055.09	1656.55	593.814	0	166.641	308.393	2383.96	3680.23	3071.51	646.706	1227.71	2015.76	274.676	326.065	228.697	2358.91	2166.49	2703.84	1028.92	319.777	1735.74	1364.73	631.186	1911.74	2421.81	3705.23	203.517	8190.78	10373.2	7088.5	3046.04	960.386	2725.21	485.178
396.097	4.61722	3983	1.47419e-46	27234	24208.5	30142.7	25268.8	25999.1	18658.5	17401.3	26878.5	21623.3	30709.5	26259.1	19736.3	23655.3	21939.8	23418	24239.7	27216.4	26709.3	16222.4	17139.1	10348.7	28026.9	21879.3	23852.4	26675.4	28587.1	25990.6	13711.5	19274.1	17099	23668.3	26254	24321.5	25875.7	21210.9	28022.6	19122	20191.1	14565.2	18948.4	26990.6	18949.5	20822.7	32432.4	28183.1	20218.1
283.032	5.38257	4005	9.64048e-76	29072.6	33405.5	37532.9	40438.2	41214.8	31408.2	33792.4	30627.5	37483.3	34909.8	30586.8	35406.3	31798.6	28546.3	29629.2	28969.5	32870.1	29555.3	31372.9	33655	30262.5	38376.3	30153.3	27020	27161.4	27067.5	28762.3	31675.5	37025.1	32776.3	29849	36114.2	29991.7	27717.7	32429	26212.3	34237.1	28241.7	35405	31725	29323	25965.7	29019.4	34160.2	35814.3	33282.1
215.884	5.35148	4023	3.36405e-47	0	323.034	224.806	2613.32	2372.42	976.714	6403.66	8229.73	4456.71	10654.4	5715.29	8995.43	5235.38	4396.63	4472.59	314.977	0	214.727	1740.35	4399.94	2778.95	5290.5	5246.05	4795.76	194.169	649.615	594.576	2654.57	4242.05	2708.93	4564.5	4855.23	5281.37	1134.12	488.73	2204.09	1918.59	3876.43	0	18676	20096.7	25758.8	3945.11	3800.85	5686.41	2702.31
215.885	5.57663	4024	9.09194e-44	0	0	223.422	3223.74	4307.99	2913.14	9199.57	8677.23	6877.99	10553	9021.48	10973.7	6881.14	6404.33	8517.64	0	0	225.611	5420.5	4997.3	5390.77	8678.42	6861.31	8785.01	288.53	588.928	610.294	4808.83	6602.49	5396.94	10034.9	5971.62	6843.04	856.587	1553.89	2649.18	5301.18	4981.45	534.876	26718.6	26824.5	25897.8	6687.47	7725.21	8402.01	3051.05
215.885	5.15592	4025	2.00724e-28	253.355	0	239.452	788.184	1428.92	611.12	0	0	880.823	5029.93	0	5747.33	3974.06	2998.18	4679.81	342.671	234.309	218.235	1425.29	2855.94	2557.81	5441.08	3449.67	4040.01	0	231.398	280.087	1498.34	0	3158.23	3017.62	4254.32	4159.99	253.218	529.892	271.029	2322.54	2539.51	229.341	21966.1	21774.3	21799.5	0	3582.65	4335.62	1871.37
317.967	2.18809	4045	4.53418e-40	141.923	161.766	181.856	160.783	124.606	0	0	207.37	181.513	0	0	171.76	0	0	0	0	0	0	0	306.943	0	160.55	0	0	0	0	0	186.47	0	0	0	156.077	0	0	168.099	0	143.987	0	0	2781.28	4936.4	4665.95	8123.02	10501	7738.2	18679.7
119.025	2.18276	4056	6.36459e-42	764.058	1036.26	1099.45	412.117	262.901	742.977	249.907	698.92	475.274	214.972	309.395	278.784	245.182	234.243	399.982	725.272	687.974	1415.34	293.818	384.135	275.405	575.118	214.281	423.202	239.432	485.026	694.096	509.252	180.497	498.913	256.363	464.848	225.813	765.652	731.351	1040	430.853	265.655	0	5453.42	5893.37	6491.12	8441.45	9403.64	7808.99	20915.7
328.078	5.81457	4091	1.43264e-69	26977.2	24462.7	19728.8	25910.4	25590.8	22865.7	22185.1	26638	24682.9	32618.5	30581.9	22818.7	24926.4	25318.9	29070.8	20991.6	27574	28476.2	26151.9	23853.6	19284.5	23619.3	21984.6	26411.9	24992.8	24489.2	26187.1	19260.4	24812.1	20662	26000.4	25363.3	30292.2	26138.2	22665.8	21412.4	24925.9	23805.3	23756.1	30460.3	23132.4	23777.4	23287.6	29930.9	26563	21025.1
356.017	4.61507	4151	2.0514e-34	17227.9	22692.2	19446.8	24957.8	32663.3	21338.4	5425.27	21308.6	17819.1	32733	28069.3	27516.5	26966.8	18501.2	23779.3	22461	23257.7	14055.7	19179.7	13406.2	12315.6	19226.7	18755	25209.5	17080.2	9050.56	11540.4	15198.4	13632.9	10934.9	24000.3	14271.5	18436.7	22373.8	12105.8	8896.08	10839.4	17338.5	22375.2	14215.3	24652.6	29451.5	16633.7	24118.5	23722.3	22951.1
243.124	4.49853	4171	1.46954e-76	46338.5	37934.6	45742.3	50198.2	54277.9	45955.7	43108.9	49474.1	37238.3	51887	51116.7	43457.4	39412.8	49068.9	47409.4	39680.7	42876.1	45482.5	47244.6	46295.3	35253.4	47993.9	45737.2	43315.1	46650.4	45502.7	38522.7	45089.1	38316.5	39782.5	46665.6	46690	48843.7	37441.9	48317.8	39983.5	44796.4	43866.8	42444.9	42584.9	44014.4	43498.4	38928.9	49877.9	52876.3	42591.3
342.11	7.57691	4178	3.03414e-30	17259.5	19163.2	16832	30799	32719.9	28082.8	21316	25292	28552.1	15459.5	17553.6	14739.5	12470	15394.8	14936.1	15035.1	19159.3	16152.1	25785.7	21365.9	25378.9	15891.8	16398.9	16541.2	19482.1	15268.5	16658.5	28700.8	28743.1	21000.7	13775.1	15028.8	15840	15170.9	16240.9	14008.8	22634.5	26851.4	21090.3	14193.4	15297.8	13234.9	0	0	544.943	12155.7
277.975	2.16677	4222	1.87519e-32	3531.63	4546.06	3979.12	4884.83	6237.9	5238.32	4921.45	3213.58	4193.14	4702.07	4003.83	4331.33	3913.25	4527.36	3997.76	3389.39	3993.22	3510.9	3342.91	3134.16	2726.84	4796.96	4115.04	3676.24	3075.85	3973.84	3461.67	4532.41	4351.75	3394.28	4151.22	3861.42	4445.32	3871.17	2959.59	3258.32	3018.31	4355.13	3572.98	5730.4	4944.17	5979.79	6741.83	6925.23	7740.32	15039.2
146.982	5.58202	4225	1.26974e-39	0	193.652	0	3940.19	2680.72	3205.45	7608.46	6848.85	5066.38	4393.21	4210.89	3313.9	3679	2631.98	3850.42	0	0	242.592	3702.42	4852.02	2721.83	4146.36	3209.79	4145.86	0	304.754	321.118	4888.3	2857.55	4887.29	3848.72	3736.4	3806.02	358.279	1067.96	2046.55	4493.64	4136.58	469.426	13428.4	14424.2	14217.7	3821.73	4381.04	5018.55	1253.72
146.982	5.32073	4226	3.70543e-47	0	0	0	659.599	1307.57	511.727	3619.88	3835.88	3485.64	2180.35	3858.51	2830.92	1709.97	1921.55	1662.44	0	0	0	2404.05	2332.54	1836.68	3327.21	1423.72	2194.41	0	0	202.175	2392.26	2146.11	2175.91	2669.01	2488.39	953.958	0	221.143	735.444	2148.3	2634.65	231.736	10851.7	10352.7	12940.3	2057.54	1836.21	2057.08	677.408
487.187	4.76805	4232	2.77326e-23	20664.6	11792.7	15116.3	30038.8	37854.1	22029.3	25314.3	23901.4	23844.1	11570.3	13169.1	16030.9	13236.3	10106	12998.5	10292.5	14387.4	10375.6	25914.3	23848.9	22066.2	14442	7109.79	11040.3	10662.6	13425.8	13305.7	26688.8	26073.9	22284.3	16088.5	13487.4	11562.8	15255	18967.7	7403.34	24095.3	29532	26268.6	9698.83	13988.7	15367.5	10503.5	11279.7	12895.4	10822.3
249.031	8.21293	4233	3.52352e-66	24761.1	21177.3	24530.7	28200.7	20744.6	23214.2	23437.3	17902.8	23143.5	23881.6	26091.5	22929.6	24129.2	20594.7	24333.5	16282.9	20389.1	22220.2	22275.6	24382.1	19505.2	25847.3	18225.6	21548.4	21257	18533.7	20365.5	20851.1	24083.6	21795.2	22762.4	22299.2	22817.4	20480.6	20772.6	15523.9	25685.7	19144.4	21262.8	0	0	0	0	0	0	0
241.188	4.50037	4235	2.20029e-56	23276.5	19930.2	20681.4	27480.3	26202.2	21413.2	19408.7	20677.8	26464	25102.2	18467.8	22909.4	16774.7	20161.9	16312.1	13621.4	19356.8	18362.7	24552.2	28768.1	23398.5	22687.5	20999.7	21992.7	13343.8	15955	13489.7	22842	24696.5	22061	19866.9	18008.6	14514.8	18826.2	18368.1	18270.5	21094.4	22634.3	23621.8	23452.9	19922.6	20950.2	19838.5	27099.4	23148.5	13884.6
241.971	6.22959	4238	2.57693e-45	0	216.197	502.12	3710.32	4434.02	2581.94	7133.42	6584.31	6754.33	9695.58	8769.12	9105.32	7561.08	5458.67	8472.92	213.087	605.363	1307.13	3895.71	4840.36	4435.83	8070.55	5783.09	10648.9	1196.78	2374.72	1580.5	3720.05	5406.32	4325.96	6901.88	8668.08	5444.32	1618.93	3033.05	3599.95	4295.03	3543.27	0	27039.6	22258.4	27934	8452.87	9045.63	9262.85	3226.7
261.047	8.20659	4242	6.13391e-36	25190.4	26088.7	26146.6	24872.4	17223	21083.3	22147.4	19683.7	16230.9	20870.1	15733.8	14558.1	22609.9	19128	16413.3	19119.8	23825.3	23903.4	18994	18337.9	15603.4	18928	19952.1	19385.8	17345.3	21065.7	19057	17050.6	22592.7	16002	16653.3	17734.5	20391.2	17392.1	17296.5	17450.4	19451.1	16674.7	18205.7	0	0	0	0	0	0	0
152.029	3.80665	4256	3.39011e-33	21171.4	20085.4	21846.2	22413.1	20095.3	18987.5	46876.7	40527.4	41811.5	37494.6	35027.9	34980.3	27272.8	23661.4	28856.9	13622	18601.4	17151.6	27708.4	29567.9	25726.2	31334.1	26873.7	28322.8	18719.8	18353.3	18746.8	31167.6	34286.3	33212	27917.2	27755.5	22756.3	18728.6	17373.1	18210.6	28664.9	30677.6	1382.79	16740.3	14894.4	22031.8	298.614	1683.66	3216.96	2301.88
117.019	4.80157	4269	1.54956e-28	2026.92	2497.84	1849.06	3115.46	1494.13	1440.02	2883.14	3192.75	2256.89	1327.27	2753.55	2341.3	2252.74	1874.77	2504.53	2061.57	2438.1	1571.56	1767.93	2911.62	2517.92	2456.62	2278.86	1903.44	2099.45	2353.75	2213.92	4867.47	3058.75	2651.43	1802.38	2375.01	2914.28	2219.84	1990.48	2013.83	1726.64	3264.64	2269.78	7020.68	7580.21	6146.42	12916.4	12390.1	12424.3	27377.1
117.019	4.58521	4270	4.71848e-29	1338.94	2611.66	1440.8	2586.33	3564.78	3470.45	3204.37	2330.3	2937.76	1572.12	1630.07	1200.33	864.508	2114.83	2820.72	2169.01	2110.36	1581.53	2877.59	2574.69	1649.02	783.568	2738.44	1734.54	2346.68	1712.44	2858.57	3120.47	1758.88	3517.41	1492.12	1064.7	3005.14	1804.36	2264.72	1896.87	3338.04	4183.96	2934.81	4013.38	7459.2	6651.19	10271.5	9021.35	7419.25	19869.2
232.938	2.21634	4278	4.0665e-50	309.108	365.109	210.663	0	133.827	183.331	0	139.493	0	232.833	306.723	183.428	141.995	514.073	186.052	152.396	176.906	168.683	185.855	0	0	235.596	144.458	233.66	183.491	574.055	310.2	234.522	166.665	0	163.427	174.939	363.375	217.093	175.47	132.582	0	168.859	0	5881.89	6957.43	7082.54	11908.7	10539.5	14573.4	30595.7
241.973	4.77385	4279	7.71435e-44	0	180.942	0	0	0	0	0	0	0	0	0	0	0	0	0	0	0	0	0	0	0	0	0	0	218.012	0	0	0	0	0	0	0	0	0	0	0	0	0	0	818.7	432.822	2434.61	0	0	0	0
155.952	6.15139	4287	3.38731e-48	241.68	631.015	0	5161.54	5135.87	5018.19	7394.69	6858.8	5554.31	6595.44	6992.46	8164.13	5124.22	4800.56	4320.8	450.952	1111.07	506.519	5145.99	6074.45	4765.13	5423.19	4496.72	5983.64	1239.52	1536.84	1813.51	5551.38	5965.33	4622.33	4807.84	5030.36	5402.01	2445.46	2265.49	2118.65	5443.07	3303.88	711.031	18773.7	19043.7	19892.1	6586.23	7298.49	7024.97	3893.68
155.952	5.99046	4288	6.01765e-33	0	0	343.808	5593.8	3983.62	2553.67	5445.84	6587.94	5554.31	6749.73	5145.84	5608.58	3191.54	3617.7	4320.8	318.682	268.359	381.188	2940.87	4279.09	2246.36	4917.44	3637.03	3122.52	714.116	1561.69	392.055	2706.49	4537.45	3153.09	3789.04	0	4528.27	2169.36	2494.78	2114.85	4496.7	4525.65	469.56	17453.9	0	9328.41	3422.22	3379.52	4739.06	2760.45
155.952	5.83783	4289	2.68366e-49	0	495.587	416.258	2477.83	2981.75	1713.2	5026.98	6303.75	5752.88	6997.29	0	0	3010.9	2948.37	3987.84	0	0	0	2919.01	4592.78	1898.66	6284.74	2499.6	4499.87	273.422	399.003	1417.41	3864.2	3299.58	2812.78	2730.98	2800.73	2385.03	963.32	423.9	1793.95	1915.1	2510.87	0	20187.7	15005.5	16384.6	3639.9	4710.8	5036.32	1034.04
101.024	7.98399	4319	1.05526e-29	15908.8	18633.8	18082.9	38533.5	39258.4	33663.8	23000.5	23803.6	21741.2	21000.9	20152.9	18737.9	16478	13384.7	11534.6	14530	18201.6	15384.5	25852.4	26317.2	24334	18382.2	16214.9	14554.9	18244.2	17246.8	15337.4	29337.7	23112.7	24623.3	15896.1	17397.7	15626.8	16033.4	14218.7	13585.9	25168.5	25647.4	24820.8	14229.7	13788.4	14454.9	1162.78	2546.85	1083.7	12814.9
283.977	4.65729	4340	3.43133e-42	0	362.999	0	0	0	0	0	0	0	0	0	0	0	0	0	0	0	0	0	0	0	0	0	0	0	0	0	0	0	0	0	0	0	0	0	0	0	0	0	1677.38	1166.22	2087.85	0	0	0	0
394.121	4.77581	4354	9.93473e-58	28377	30890.3	21622.6	29349.9	34226.1	22464.3	21802.5	17492.8	26774.7	33125.5	29771.5	32209	27967.5	22072.1	22175.5	19972.8	26776.4	25789.7	28590	24607.3	22935.3	26639.1	22656.1	26684.9	22062.8	24947.5	25156.1	31494.3	26822	22824.3	27559	25515.6	23208.4	26556.6	23836.5	19987.4	25030.5	27563.1	29284.1	27157	25744.7	23889.2	25498.3	29957.4	25880	24012.8
357.141	4.62154	4359	6.27628e-38	23923.3	19857.9	17057.9	26892.8	20968.5	26544.5	13073.9	14372.4	14132.8	19203.3	29847.5	24694.3	12517.6	23837.4	26816.4	20539.4	17375.8	13518.7	16955.3	16298.5	17989	26689.9	20311.8	24585.7	20709.6	20543.4	21018.7	19433.4	12984.3	16469.5	27578.5	25139	24404.6	21066	15908.1	11951.4	20295.5	10211.3	22850	24794.9	19769	26452.7	12935.9	24518.2	28778.6	21633.6
[truncated: 140 more columns]
