# Supplementary material for: Metabolic preference assay for rapid diagnosis of bloodstream infections
Source: Nat Commun. 2022 Apr 28;13:2332. doi: 10.1038/s41467-022-30048-6 (PMC9050716; doi:10.1038/s41467-022-30048-6)
Supplement: Supplementary file 8 — Supplementary Data File 3 [file 41467_2022_30048_MOESM8_ESM.xlsx]

## Sheet: acorr, 4-fold, 20000, cst
Metabolic Preference Assay for Rapid Diagnosis of Bloodstream Infections
Extended Data File 3. Parent ions of significant biomarkers (210 peaks). Peaks were clustered into 210 groups based on retention times, potential adduct/fragment masses, and covariance of signal intensities among all replicates (equally weighted) using R software, and the parent ion, representing a real biological metabolite, was identified from each group based on highest signal intensity. Compo…
grp	nGrp	gPar	medMz	medRt	compound	pVal	Compound ID	Molecular Formula (Based on M-H)	MHB	MHB.1	MHB.2	MHB.3	MHB.4	MHB.5	MHB.6	MHB.7	MHB.8	MHB.9	MHB.10	MHB.11	Cal	Cal.1	Cal.2	Cal.3	Cal.4	Cal.5	Cal.6	Cal.7	Cal.8	Cal.9	Cal.10	Cal.11	Cal.12	Cal.13	Cal.14	Cal.15	Cal.16	Cal.17	Cal.18	Cal.19	Cal.20	Cal.21	Cal.22	Cal.23	Cal.24	Cal.25	Cal.26	Kpn	Kpn.1
1	38	MaxI	215.031	4.97734	227	1.31911e-35			1378566	1252131	1209046	1673354	1822391	1612518	1622218	1680492	1527242	1857700	1761628	1772641	153567	176114	161252	265928	231947	305423	152342	202649	150404	382754	391872	258968	233599	188656	225276	201672	218752	154848	315832	319760	331837	231827	165573	200476	141448	163044	192629	18207.9	18997.8
2	37	MaxI	243.968	6.23636	618	4.80841e-45			5204.43	12658.6	16055.1	101251	95498.5	52928.1	162178	172069	143645	252082	222327	252122	158325	153839	190086	0	19369.4	29007.8	73426.5	106702	95250.9	207294	151230	213615	32528.4	42486.5	52653.2	76790.2	111904	97685	174177	158474	160138	71620.5	102149	105560	100056	95745.3	6309.52	633233	562165
3	34	MaxI	117.019	2.18865	10	1.44632e-39	Succinic acid	C4H6O4	1778029	1746147	1797293	1305426	1273992	1153303	1125042	1216778	1144308	1176758	1062256	1045590	1281870	1286467	1355745	1609291	1859571	1752080	1300163	1272256	1221599	1452005	1251799	1325146	1553195	1660915	1524923	1271006	1256142	1137527	1166198	1070075	1088558	1792406	1676083	1677147	1313331	1315203	189518	10900000	10900000
4	29	MaxI	387.11	7.57548	389	6.41688e-38		C20H20O8	1285076	1280541	1154644	1750541	1929008	1638792	1645692	1643103	1679195	1401218	1419752	1392899	1356693	1397493	1301956	1018688	1243008	1220732	1795840	1717860	1520480	1403951	1319414	1295288	1158833	1114482	1093736	1870475	1707364	1398075	1408193	1209905	1303675	1205001	1080526	1068042	1716209	1771390	1838878	1153026	1440417
5	22	MaxI	241.118	4.50023	169	7.9643e-81			7286642	6661310	6922022	10100000	10500000	9433488	8051504	8299260	7971164	8193872	7559076	7447810	6666896	6511132	7112976	6264814	7237558	6533790	8937889	8467552	7151460	7748270	7011662	6464564	7005014	6819970	6426446	8630012	7628528	7344554	7365110	7052508	7056742	6220548	6827718	6329526	8676984	8125614	8098896	7144152	6649362
6	21	MaxI	190.932	4.37865	102	1.1861e-41			633.076	280.244	336.166	275.894	0	0	0	614.303	480.356	236.511	227.365	669.374	657.786	662.899	809.193	410.602	562.799	678.316	475.013	328.393	300.577	964.746	681.366	515.617	240.549	286.043	1029.81	232.265	160.81	207.297	523.758	869.607	656.98	191.898	583.215	953.655	346.101	289.543	0	19048.7	21053.2
7	13	MaxI	104.035	8.21353	191	8.01793e-65			6486146	6149590	6012182	9240741	7953354	7322244	7580558	8197878	7789154	8032756	7830832	7896318	6329654	6319634	6909450	4443630	5402588	6147408	8689746	7672536	6370046	7517364	6129772	7103896	6277082	6231610	5424842	7966764	7623102	6657484	7500148	6547778	6029984	5950170	5677746	5220450	7732566	7648646	6927374	19924.6	17278
8	13	MaxI	270.185	0.678433	487	1.05805e-46		C18H25NO	0	0	0	0	0	0	0	0	0	0	0	0	0	0	0	0	0	0	0	0	0	0	0	0	0	0	0	0	0	0	0	0	0	0	0	0	0	0	279995	159.626	0
9	10	MaxI	227.102	4.61591	147	1.40077e-83		C10H16N2O4	6113698	5648614	6523730	8576432	9230971	7469142	6215080	6693106	6144920	6957892	6195588	5536280	5736288	5493248	5657204	5038282	6270996	5669556	6504906	6171794	5471446	6657506	5380286	5448344	5402478	6084652	5488750	6201496	6124120	5363856	6100120	5962454	5303806	5893536	5613354	4808396	6004316	6119294	5734762	5115864	5093596
10	9	MaxI	243.967	4.8107	623	1.16091e-41			0	0	0	0	0	0	387.984	612.466	0	276.182	288.36	448.089	0	0	0	0	0	0	309.523	0	0	394.056	0	0	0	0	0	0	504.647	356.933	0	0	0	0	0	0	349.195	0	0	20260.4	22679
11	8	Parent	356.144	4.61819	277	2.77247e-58			2296557	2187991	2375350	2910828	2807426	2213360	2064066	2358016	2042596	3332738	3041900	2492027	2452160	2451409	2742882	1673928	2267215	2106114	2004571	2144251	1842244	3167299	2297153	2419521	1939550	2106156	1963873	2438715	2074710	1702056	2846302	2629511	2389958	2118530	1904465	1702924	2260211	2270015	1891388	2395267	2297844
12	6	MaxI	134.047	4.77716	145	1.01546e-49	Adenine	C5H5N5	5907504	5480722	5823084	10000000	10000000	9137695	7436496	8053228	7361600	9478949	8860781	8511671	6517002	6566668	6195576	4130048	4642772	4335130	6855096	6352540	5839178	7597942	6732596	6763390	4573888	4735044	4247028	6963612	6686294	5932364	7748892	7469264	7087560	4512884	4718935	3909219	6406038	6462130	815922	4391190	4299351
13	6	Parent	259.077	5.11799	333	3.34671e-69		C15H13FO3	1421182	1495354	1556408	2406128	2583864	1929699	1744096	2058438	1936328	1797404	1307573	1508588	1423154	1428929	1402126	1271655	1392035	1417484	2026625	1799801	1684132	1658901	1414381	1458940	1213588	1431176	1268292	1758744	1634184	1763244	1525882	1556430	1607052	1387100	1325636	1256058	1806333	1761629	1661876	1491504	1486832
14	6	Parent	275.103	5.05111	393	2.52447e-71		C14H16N2O4	1174041	1119454	1070829	1593406	1842130	1584907	1215350	1444833	1322720	1291864	1138764	1218943	1133720	1127844	1194189	1050460	1234418	1172253	1501350	1373209	1360732	1334435	1078343	1121524	1036199	1098178	975464	1522310	1296124	1275261	1143826	1178132	1110810	1050431	1135688	1091617	1400856	1457653	1313169	1098933	1119723
15	5	Parent	89.0237	4.37344	261	1.10032e-05			18469.4	24047.5	27313.6	32185.2	39780.8	40780.4	34262.1	44343.1	45440	10709.4	30432.7	34046.5	24293.8	22359.5	22872	19670.2	21088.2	15779.6	28597.6	27943.8	31746	29033.5	25178.7	24476.5	21518.5	18098.1	19557.7	31300.3	32139.9	31880.7	24357.9	26479.9	27530.5	22779.9	20902.9	15782.8	29949.3	30710.5	28461	23936.8	30018.5
16	5	Parent	315.048	4.50383	893	2.2255e-33			269999	240377	257012	198902	202729	191122	151287	165975	153961	318960	282134	300069	282318	271595	299922	256824	269315	250524	172513	160204	149373	284020	308449	256254	266532	244579	260953	149068	157034	152294	289165	288865	308365	246844	267727	268285	175735	164069	159513	309615	282978
17	4	Parent	89.0237	0.96102	670	5.93414e-26			32594.1	57598.6	54632.7	61662.5	89011.9	87483	126176	146921	145496	111667	117823	119642	97094.6	100193	104383	73448.9	63082	69416	292903	270109	259596	110592	92683.7	93948.5	72579.2	71496.9	65988.8	249957	236045	222076	160688	156274	144607	67220.2	66281.7	66545.1	252177	274543	269039	151568	176043
18	4	Parent	229.08	6.48323	979	2.57163e-85			293749	326349	295200	336115	416684	387659	337738	362878	349602	380138	353377	351834	306167	299158	328271	260812	302670	287108	340073	345597	357604	332250	343209	338054	317815	290671	286988	334590	358606	327562	348683	340143	301298	312932	309749	297009	328640	355466	324003	307439	345063
19	4	MaxI	157.011	5.5787	3776	4.55677e-39			393.75	0	0	3077.22	3703.06	3219.92	7337.57	6544.99	6859.37	4429.88	0	3888.47	2327.8	2395.55	3485.33	0	243.246	0	4214.57	5565.24	5492.37	3194.16	2501.39	3253.03	510.544	268.162	308.615	4714.38	5857.76	4713.88	3802.13	3323.3	4160.08	1248.65	558.847	511.415	4386.22	5512.98	385.953	12533	10198.4
20	3	Parent	173.103	8.60152	184	1.7532e-57	Arginine	C6H14N4O2	3893152	3963645	3899810	4981230	5250054	4496342	3297665	4066297	3866875	5426922	4242024	4692912	3020228	3368299	3479061	2532387	2861189	2805076	2980387	2629403	2333756	4113382	3360353	3088455	2960038	2881107	2796664	3165519	2863756	2651157	3618725	3763478	3538496	2953354	2398306	2517588	2683566	2311295	1560257	4401222	4142817
21	3	Parent	199.071	5.38179	337	3.3306e-74			1377036	1391206	1450617	2221379	2195180	1688858	1560704	1580290	1618412	1606194	1347570	1402604	1334103	1260104	1446189	1178099	1317925	1289806	1674012	1636752	1490534	1648768	1330184	1358919	1271692	1250083	1232681	1671525	1579299	1518508	1318640	1470908	1363684	1300037	1277418	1167068	1672080	1493002	1637975	1311565	1280323
22	3	Parent	291.095	5.81533	452	2.71733e-64		C9H16N4O7	974672	788532	851722	1423482	1497462	1234075	1037572	1216991	1071727	1089366	932649	910403	845809	896084	919531	876894	905712	925636	1276738	1201517	1063984	941986	810383	917062	1009531	815488	895784	954079	1136704	1077998	923954	858485	960922	960132	923243	857407	1213384	1106541	1181142	947611	905488
23	3	Parent	340.187	4.25909	467	1.20561e-59			830290	809393	859585	1178460	1251461	1218520	866769	1111379	991297	937505	745729	763581	688823	740074	805572	757149	846413	797666	1017860	914758	836857	879822	720229	734380	800939	819279	808681	1028950	1020013	898890	856744	798282	748303	822797	721004	763656	1009427	951626	932428	732087	783444
24	3	MaxI	187.994	8.21377	640	5.6108e-42			471236	428988	423144	316149	258786	282351	331830	327564	320798	514456	527279	524142	457384	464911	496311	330498	395696	378375	337051	326317	290842	486331	445034	503310	462986	437436	414258	319466	322734	306262	490577	441944	443906	430696	428228	406415	316225	304323	305349	1967.56	1268.53
25	3	MaxI	327.029	4.61559	644	6.0391e-49			658903	573993	664974	737030	695565	791484	820490	775462	902929	695787	618250	523722	610218	528302	553854	614645	715907	683506	787399	823507	686193	625075	609296	578578	582537	660597	651713	797346	852135	772394	500740	582158	524550	634632	660737	621977	781715	773204	738452	526049	516708
26	3	MaxI	174.087	8.39015	714	6.3725e-82	Citrulline	C6H13N3O3	9798.27	11213.2	11020.8	16661.6	15953.4	14594.8	11217.6	12540.7	11219.2	12683.5	14400.9	11994.8	10251.2	10423	10116.6	8517.78	11379.1	11052.9	11707.6	11430.9	10803.8	10827.7	10136.5	9413.4	9207.53	9929.04	8208.66	12474.1	10975.7	12199.7	12574.7	10421.2	11864.2	9115.51	9084.45	9171.85	13198.5	10789.1	26618.8	9500.94	9550.54
27	3	MaxI	257.064	8.60163	785	1.15782e-30			242869	261451	257832	206544	214821	189271	140794	172470	167610	339816	289125	302863	183831	213771	221469	160556	183813	178334	130715	122886	98409.9	264657	224714	196169	188746	183825	180943	139948	120509	117354	225482	240006	237810	193915	151948	172230	118515	111755	60829.9	277325	270577
28	3	Parent	233.97	4.75605	908	1.4652e-35			214882	194741	194585	401551	477239	418423	351248	397155	369695	228667	205710	216416	125097	150338	130896	140587	137986	150111	286048	289248	259940	185983	137692	137588	129284	163225	139992	325281	322771	288868	169088	172109	163125	153602	161267	126771	286814	342832	32053.8	96317.9	101494
29	3	Parent	258.148	1.94067	1074	2.17168e-43		C16H21NO2	428.692	424.967	238.431	224.527	173.719	184.689	232.559	165.652	228.038	144.195	0	0	0	0	0	271.694	347.035	350.486	189.893	176.651	180.156	0	0	0	245.401	464.146	416.108	471.547	171.265	208.184	0	0	0	828.127	276.479	452.304	259.093	205.719	120683	0	0
30	3	Parent	187.133	0.578941	1303	8.79503e-59	3-Hydroxydecanoic acid	C10H20O3	2759.95	1436.55	3055.98	3693.94	5575.11	3570.15	3117.72	2719.19	4521.62	959.005	676.733	850.645	2097.73	1181.76	903.526	2601.98	2954.26	2177.45	3786.82	4283.97	2530.4	1603.31	1286.29	1872.71	2355.61	1295.34	1285.19	5398.06	3497.13	3493.33	872.338	2902.04	2045.34	2698.53	1471.05	1558.38	3010.05	3624.38	147806	2279.35	754.1
31	3	Parent	188.948	5.68788	1314	1.74544e-45			0	240.366	448.145	8224.96	8189.82	8790.4	20232.7	29359.9	22448.5	31157.2	23071.5	23997	20621.1	21504.3	24517	474.777	741.773	3182.54	12717.5	17814.6	18871.4	28677.8	19108.7	24299	2574.38	3487.36	5850.4	14313.4	17164.1	19140.2	26309.5	23344.3	24785.1	7394.46	8786.71	11389.5	17426	15852.3	1813.17	85451.6	85943.8
32	3	Parent	243.968	8.42469	1395	4.22803e-42			98732.4	110351	109768	23983.8	23352	23549.7	37751.7	44541.2	42646.7	34145.2	27244.8	26908	26772.8	24873.7	33373.2	68805.7	75489	68654.7	23557.8	32337.9	33484.4	30844.5	25428.3	32146.3	60449.6	50424.8	45075.4	28339.3	39786.8	32991	24220.6	26551.7	26538.2	48329	43492.4	38036.2	25563	34039.7	6311.68	109598	110152
33	3	Parent	326.135	4.50576	1477	7.0231e-09			167787	142909	139924	182312	174512	163690	163959	159626	156452	10098	7766.28	9776.99	8221.81	7954.04	10200.8	137495	158403	147647	175179	161472	134176	8932.29	8155.27	5587.17	168011	156079	149164	169598	141681	159898	9507.87	8458.6	8689.1	138832	153720	134783	177596	173799	174098	8851.08	7585.82
34	3	Parent	201.955	5.59594	1486	6.99229e-29			358.391	2003.89	2506.54	18559	24968.8	12416.8	24744.6	28294.7	22502.3	42627.2	33912.8	40431.4	21954.9	22062.7	25097.1	278.352	2324.25	2604.01	16117	23980.7	18698.2	38135.6	18270.6	28958.3	3445.62	6664.16	4468.72	18364.6	23169.9	17624.2	25873.8	24744	26536.7	14371.2	9798.34	10076.1	17597	22456.6	4245.83	61847.7	60091.4
35	3	Parent	540.326	6.53356	1499	3.93251e-65			84254.6	101328	100844	130870	118481	98685.9	112479	98343.4	104994	80294.2	67873.4	88435.1	56077.7	50998.9	78481.9	87476.6	84000.2	73475.5	62244.4	73356.2	76933.9	63890.6	72830.5	63424.9	91022.9	95583.7	103599	82707.4	98437.1	91609.1	82785.3	65083.7	83117.4	86616	85392.6	91910.8	82730.6	89325.7	36259.1	75632.7	62519.5
36	3	Parent	220.084	7.85851	1690	1.78926e-16			21625.7	22421.4	23929.2	134538	147400	113497	24556.2	27890	26520	38988.7	34639.1	32771.7	17871.1	16469.3	16505.5	10219.4	13426.6	14545	3974.67	4944.77	4042.3	25140.4	17274.4	19997.2	24442.8	13890.8	10573	12409.1	9630.63	10808.2	17051.6	15480.9	14073.7	13493.6	26656.5	11528.1	5105.97	4788.79	4526.06	37033.8	32557.6
37	3	Parent	162.957	4.50836	2358	1.78338e-28			0	0	0	0	0	0	159.533	0	0	0	0	373.445	0	0	0	249.224	0	0	297.219	0	186.987	241.715	0	212.639	0	0	200.545	218.457	205.854	243.498	0	209.566	246.538	0	0	0	0	0	0	1722.33	2251.54
38	2	Parent	203.102	8.23574	210	3.09042e-73		C8H16N2O4	1086917	1034195	1065103	1621100	1765009	1280649	1177530	1310089	1195170	1146195	1088352	1078822	853985	832847	958451	771238	968964	853975	1251054	1259976	1036802	1124170	910491	899937	1002778	961837	915383	1219531	1231479	1113396	1116947	1012379	904189	981690	945893	779728	1261428	1152369	1196663	380091	368147
39	2	Parent	215.031	4.52579	229	5.62313e-10			98521.1	99026.9	98064.6	89989	91434.4	90847.5	78999.6	88850.1	70743.2	107513	91570.1	87803.7	29917.7	31936.7	33368.9	33737.9	38551.7	39922.3	20121.2	18497.4	18305.2	42980.3	39031.4	44455.2	41478.7	44756.9	36070.8	22286.6	25265.2	23215.3	42637.4	41645.4	43115.3	46185.4	44238.3	43410.7	16120.5	19954.2	15928.3	6834.02	7684.38
40	2	Parent	89.0237	5.48726	258	6.5792e-72	Lactic acid	C3H6O3	220151	205428	229603	560613	628712	484611	714660	788548	686723	691151	701110	695730	455969	0	606608	60347.6	58996.8	78187	366363	455850	0	660142	421115	622563	72577.4	98766.1	104697	383432	481704	428404	514023	460307	553786	129077	0	236402	507958	430505	112853	1612207	1664967
41	2	Parent	111.019	1.15505	330	9.77999e-43	Uracil	C4H4N2O2	2080312	2053997	2044244	2571394	2502256	2200833	2164440	2252179	2239725	2439550	2196083	2038368	1912314	1832368	1959132	1766236	1890841	1836412	2400239	2435567	2241628	2179843	1924380	1962392	1791269	1912851	1766624	2501228	2222992	2252775	2150970	2082999	1975818	1959347	1818756	1803451	2381546	2337047	1075269	1321981	1279413
42	2	Parent	219.096	8.34713	367	3.50764e-32			622995	603395	558630	1306010	1378002	955395	831017	982068	845783	558341	492352	509253	430288	384285	406158	417309	474068	528193	987484	918663	756661	588376	447578	448795	562475	597779	508038	922262	846023	763796	525655	463031	389881	543323	477067	416373	931790	915134	804406	269156	259777
43	2	Parent	151.025	4.40008	424	1.16605e-66	Xanthine	C5H4N4O2	5724.86	6467.84	5515.44	4489.5	5334.93	6120.39	8196.91	7222.85	7173.89	7276.3	5273.63	6433.44	5008.13	5967.94	5407.03	6295.97	6424.59	6521.97	6059.32	7913.43	6305.31	6243.03	5858.27	6888.02	5667.05	4895.24	7753.98	7005.77	6870.12	7608.26	6027.85	7728.55	5895.64	6256.42	6491.66	7999.36	8020.94	6540.69	1299176	4182.76	4460.19
44	2	Parent	87.008	6.37904	472	8.22129e-06			1754.93	4406.16	2180.18	214650	223495	1570.43	230168	233186	220178	254985	232004	242934	173493	156592	179852	2146.82	2188.62	2049.59	211140	218972	194112	200007	158703	185606	2782.77	2036.11	1956.77	205895	208950	203931	231209	215264	200366	2106.77	4379.6	3323.08	199845	204382	1850.89	129426	121976
45	2	Parent	308.095	4.65534	585	1.41811e-09			165467	136740	155480	238516	271794	186945	130356	149252	132197	159631	136369	127124	46571	34922.3	37496.4	48021	41149.9	49191.1	19127.1	35944.9	23773.8	58535.5	42017.6	48651.7	39954.6	45646.8	45222.2	32224.2	30813.9	23500.8	55630.8	53372.4	50341	48678.9	40315	48652.1	24869.1	24633.9	12115.3	6778.2	9520.76
46	2	Parent	299.256	0.562469	652	4.64622e-16			4018.14	4932.87	3953.49	3704.66	4189.22	3758.76	2853.85	1972.19	3332.74	2018.7	1570.12	498.615	4878.79	4931.08	6935.65	5727.48	14194.6	6826.61	4561.81	3907.31	5694.58	4819.32	5208.64	4202.3	6622.22	5925.46	6249.78	5695.16	6095.94	5091.42	2337.66	3259.66	1644.58	5535.47	5476.52	7106.76	3471.09	4247.72	3499.58	1920.39	754.197
47	2	Parent	151.025	3.80391	672	3.69545e-32			478401	480166	510320	496283	513619	432042	973754	998832	932002	868985	762725	786474	585609	610460	662910	405058	435637	439262	641059	685690	636972	769725	633207	679971	437919	433153	430330	755244	788990	754617	662437	670286	658092	462020	446287	440164	712690	740225	45780.2	437107	432435
48	2	Parent	172.096	1.66434	689	2.40528e-49	N-acytylleucine	C8H15NO3	72737.2	70730.9	73391.2	46161.6	51341.3	49372.7	44233	51142.3	50194.2	52007.6	46112.2	47167.9	43818.5	46754.1	50691.6	139916	176844	173123	62579.2	64707.2	54545.7	57800	48541.1	44762.4	67232.7	75480.3	61394.5	67357.6	52171.6	56340.3	54596	59898.8	54279.9	199916	183494	147494	67313.4	76542.9	106470	382782	399762
49	2	Parent	131.07	5.41752	710	1.50304e-73		C6H12O3	6145.48	6364.32	6262.51	5617.45	3734.12	6702.56	6499.97	5523.58	5724.33	4764.56	5729.79	3597.77	5194.11	4885.53	6706.01	5043.31	6101.04	5362.56	5500.09	5777.69	5332.48	3839.28	5461.21	5580.84	6246.98	4774.71	5830.91	6595.62	6315.84	6249.69	3640.33	6275.18	4752.14	5037.17	5120.4	4423.92	6916.02	6377.52	6634	16197.8	17372.3
50	2	Parent	215.065	7.19048	736	3.998e-73			356728	428268	408726	499727	549426	441991	404900	427978	383728	569214	507640	496495	471998	450125	461290	366140	372027	384497	457748	412494	363098	536789	497969	462428	409567	423431	371529	405931	408237	394605	509637	492197	483262	412561	408380	353755	409742	421292	386289	467478	447396
51	2	Parent	170.023	4.7643	935	2.86088e-39			139050	127710	119231	146466	147458	132626	119766	126437	122217	244647	237052	209731	160112	166481	164796	85362.9	85960.4	89106.2	101088	94717.6	87864.5	190153	151114	162058	89358.1	106699	86265.2	115042	105327	96490.8	190748	191809	173633	103598	99429.4	84061.8	96600.2	96569.9	7712.61	95985.1	94657.4
52	2	Parent	282.978	4.67402	1090	1.51028e-45			0	0	1414.69	501.917	1272.24	1866.41	6962.91	4129.13	4605.91	1744.6	2811.54	3886.37	1723.01	1791.12	1335.81	1162.03	1158.3	766.954	1470.82	5630.07	2973.07	1151.88	1996.97	2308.24	955.504	733.622	1574.85	4033.52	5156	4256.7	2460.95	1394.67	1289.28	1545.74	0	572.681	3306.91	5068.2	1406.27	27965.8	31435
53	2	MaxI	190.964	1.72785	1220	8.16024e-08			667.955	155.399	283.869	467.75	240.766	164.781	190.748	202.328	216.799	249.379	265.364	446.77	694.499	860.142	824.297	218685	267093	265554	363.838	296.62	497.912	1323.47	817.464	710.248	14971.6	16400.4	13293.7	781.877	239.084	384.065	29707.5	26578.2	25520.5	322355	286671	262790	5085.24	3961.66	447.679	0	0
54	2	Parent	471.207	4.46339	1263	1.06244e-39			130835	96985.3	108687	144374	134973	101821	75868.2	65347.3	74118.4	187492	166194	146539	110416	132911	141202	82673.9	102066	97579.2	98878.6	76585.3	66943	171284	127238	109181	104403	115537	93632.9	98631	69733.2	71914.1	155649	146502	131901	98508.4	109050	79676	88782.6	90073.4	80566.4	134001	127362
55	2	Parent	188.948	4.68815	1318	1.65085e-36			255.852	0	0	622.614	0	0	0	1167.92	1372.8	1679.18	1329.86	437.212	0	913.263	0	0	309.307	0	0	207.937	583.388	1660	0	0	0	0	0	0	0	0	0	0	434.538	0	0	0	0	0	0	8223.47	9029.68
56	2	Parent	295.051	5.1174	1368	1.53923e-65			136508	141577	154964	145899	169771	114804	132140	162381	151589	217323	151709	175233	160185	164350	167251	128182	143524	139053	152850	136168	119052	178771	172685	168763	119911	137908	129780	140831	124886	126442	169160	176827	191800	137783	133714	117516	143437	138632	138249	180143	176360
57	2	Parent	273.002	5.38223	1519	9.38901e-50			92153.1	98277.4	102466	74557.8	77039	57792.7	56835.2	54186.8	53797.6	111382	88147.6	97977.7	90123.4	92463.7	102390	75832	89361.2	85817.6	63415.7	64729.1	59018.6	110241	84591.2	96102.9	87500.3	77863.9	81915.9	60737.1	61844.3	59818.1	84609.5	97148.1	86395.8	92729.5	95980.5	88392.6	56819.3	58348.5	52492.9	87141.2	82317.9
58	2	Parent	243.062	3.38928	1553	5.61578e-60	Uridine	C9H12N2O6	75564.3	73940.4	72048.5	142630	143500	125153	113995	117314	114676	91204.9	83803.5	87508.1	9505.44	9969.25	10070.5	20255.9	21076.1	28389.3	22258	31564.7	24181.3	15938.9	23465	16127.6	17976.5	17962.2	19699.5	24068.5	27492.7	20286.8	48510.6	46188.6	43270	41241.7	33818.4	35372.9	53531.4	44245	31157.8	2651.66	2769.42
59	2	MaxI	351.093	4.38848	1643	1.10605e-28			63593.1	62570.8	58889	173019	206215	155902	141409	143689	153582	157666	132222	129070	96449.9	96759	98412	48275.1	55014.4	57635.8	109636	110346	121769	98623.4	101098	96529.1	53360.7	57779.2	50728.1	140160	135089	125825	127914	116045	113210	52767.2	47997.9	53271.3	124543	117427	118593	120151	114395
60	2	Parent	333.005	5.11863	1698	1.90975e-52			96380.1	99799	102548	77283.5	88970.1	63917.4	60271.7	65234.2	67695.6	102930	75397.9	91628.8	86456.7	88988.3	83852.7	88527.4	92078.1	91418.1	64917.8	58388.3	51504.4	92821.4	88751.6	88994.4	81078.2	93536.8	79883.1	59402.6	52953.4	61644.1	98047.1	95857.7	86592.6	91201.2	86968.7	85349.7	59133.5	55945.4	54993	90173.2	78466.7
61	2	MaxI	171.946	5.79736	1766	1.14267e-05			0	0	1983.82	24021.2	17369	0	0	0	0	28566.7	29463.2	0	19669.6	0	23100.2	1247.08	4185.02	0	21185.9	25277.4	0	26371.4	0	0	0	8985.38	0	22768.8	26611.6	0	26187.8	19525.4	24022.5	10814.6	13445.9	0	24318.5	26156.1	0	47801	0
62	2	Parent	235.047	5.38136	1776	3.71358e-55			83237	87576.8	84545.4	93875.3	88496.8	64729.4	79150.4	75465.4	71772.5	123706	101499	103655	108429	98343.9	114395	68067.7	80608	80064.7	84539.2	78576.3	71164.2	125300	95251.6	107629	77702.1	70535	69084.7	87609.5	78305.8	73763.9	99660.2	105813	102418	77843.4	81847.6	71123.7	79203.7	71635.6	81773.6	98298.7	93075.1
63	2	Parent	365.031	5.81486	1779	9.33205e-56			89199.7	74533.2	77017.1	79145.7	83224.8	64359.4	54447.4	72785.3	64710.2	99834.6	80009	86203.8	66925.9	86209.9	95985.6	89439.1	83861.5	80989.8	77206.4	58769.9	54945.7	90365	75371.6	80548.4	95475.5	75587.4	87942.4	54338.2	69936.5	63176.3	86345.5	71708.4	91578.6	89719.5	84470.3	78682.5	65164.1	63801	76623.1	84422.9	81839.8
64	2	Parent	213.889	6.88881	1918	9.26593e-30			8934.02	12999.5	19770.8	17387.9	17890.5	20068.9	20944.9	19739.5	20684.1	19014.4	21001.9	5219.99	14018.5	11372.4	14087.5	6990.11	17734.4	12475.2	18916.9	17672.5	24458.7	11388.8	9607.78	17652.3	12694.1	20772.7	13561.2	17921.5	22336.4	18525.8	9775.21	4532.39	13652.5	10986.8	18015.9	4665.71	22431.4	26806.5	7340.44	24662.3	28072.2
65	2	Parent	88.0397	4.23659	2147	9.50839e-35	Alanine	C3H7NO2	4779.81	6467.52	6565.74	6500.56	5678.51	4009.36	8235.88	8993.16	6886.69	6745.76	4310.33	8209.97	5126.36	4518.3	7045.5	4603.21	4374.22	3555.52	6246.68	5667.49	4914.1	7231.86	5847.38	5875.16	4175.43	4056.96	4149.5	6575.45	6855.19	7539.97	7423.53	7082.76	5813.96	4692.39	4507.22	4434.1	5044.82	7919.15	4837.29	6533.15	6756.89
66	2	Parent	364.092	4.50422	3000	3.23172e-07			62182.9	52609.2	57417.6	49285.9	45695.3	44525.6	42328.6	44971	39919.1	2449.41	2008.6	3010.76	1903.74	2332.52	2369.27	53601.6	66096.2	58660	47078.1	46769.1	36576.4	3035.86	1213.77	2267.19	61327.1	65062.8	59582.5	40794.8	43143.5	42671.8	2137.59	2847	2975.13	57199.2	66185.3	60262.1	41173.6	38301.9	45922.1	2102.92	791.219
67	2	Parent	309.105	4.50514	3062	2.79848e-40			38476.3	32951.4	38978.7	73787.4	74469.3	70193	59189.1	62430.1	52285.6	41826.3	37555.3	38787.3	38576	34599.7	37781.7	29796.9	37712.7	32802	57450.4	55803.2	50992.9	37141.3	39354.7	30520	33100.9	37595.2	32808.6	54494.9	47828.6	47797.4	32488.9	32019.2	36600.8	32608.7	36186	28992.5	57373	53321.5	51732.8	37668.2	35651.9
68	2	MaxI	299.078	4.50251	3316	2.86621e-76			48394.3	46947.3	49478.5	61614.8	66141.9	62540.6	50192.1	50922.9	46074.3	52639.2	54499.5	55600.1	51899.7	47939.3	44392.9	47084.7	51885.2	48332.4	48128.9	49154.3	43856.2	47538.3	54297.4	45949.5	49596.4	49752.9	40464.6	51040.4	42870.6	46450.6	50127.9	48829.4	50400.8	43597.7	49207.2	49581.3	53768	48793.4	45660.5	55925.8	48181.8
69	2	Parent	117.019	4.80157	4269	1.54956e-28			2026.92	2497.84	1849.06	3115.46	1494.13	1440.02	2883.14	3192.75	2256.89	1327.27	2753.55	2341.3	2252.74	1874.77	2504.53	2061.57	2438.1	1571.56	1767.93	2911.62	2517.92	2456.62	2278.86	1903.44	2099.45	2353.75	2213.92	4867.47	3058.75	2651.43	1802.38	2375.01	2914.28	2219.84	1990.48	2013.83	1726.64	3264.64	2269.78	7020.68	7580.21
70	1	NA	179.055	4.44396	370	3.83511e-13	Glucose	C6H12O6	54082.8	57230.5	63000.7	94139.7	103301	94764.3	73177.5	85413.4	76088	72315.5	60130.8	58298.6	25334.3	25965.5	28611.3	23398	27375	31611.2	28324.9	26001.2	25325.2	31968.6	25824.6	26074	31182.5	28617.6	26364	34043.7	33085.5	32115.4	34791.9	29243.6	26174.5	32647	29878.6	30789.1	25471.2	27234.7	22270.6	12578.3	13384.5
71	1	NA	225.062	4.56735	479	1.79075e-07			16924.7	15278.6	15838	19786.4	21184.3	19669.9	16531.8	20036.8	18025.1	20738.5	16798.2	16484.2	6676.88	6812.08	6124.29	5966.6	6704.12	6771.64	5220.51	4656.31	3780.63	7679.71	6976.88	7372.69	5765.93	6268.59	4927.29	6237.36	5275.53	5262.66	9102.41	6584.5	8886.65	6421.08	6091	5594.45	4012.97	4564.49	4170.35	592.991	891.221
72	1	NA	196.071	8.20035	694	1.04653e-25			4706.09	4982.14	5681.94	8283.15	9372.46	5943.94	6420	6740.54	4858.27	5887.58	5502.61	4945.44	5351.29	4926.81	5138.99	5278.23	6084.6	5503.34	9384.98	8406.59	7164.24	7077.95	5672.31	5068.66	6611.65	5411.51	5809.53	8227.62	7293.15	6676.39	4157.04	4173.72	5474.83	6944.19	5330.64	4222.11	8629.78	8108.86	7583.83	6263.74	7371.17
73	1	NA	131.07	4.03228	707	4.28847e-63			3560.13	5609.02	6935.47	4831.78	4837.85	5471.44	5511.5	4812.42	5666.95	6042.72	3393.46	4194.71	4859.12	5354.05	3726.27	5570.93	6033.46	7610.97	5210.43	5133.63	5079.17	6236.06	5592.26	5582.44	5709.49	6610.74	6330.18	6145.78	5386.35	4520.37	3977.86	5607.11	5838.4	5337.09	5289.18	7175.8	5420.56	6345.66	4968.64	123417	126912
74	1	NA	131.07	3.40347	708	1.63215e-14			2935.75	2234.07	2326.7	4591.64	4754.29	3587.75	4882.68	4939.77	5063.27	3300.39	4027.62	4542.57	3921.82	4012.93	4011.21	3021.59	2413.37	3370.08	4794.11	3912.8	5429.58	4986.76	4117.36	3913.41	3380.4	4266.13	3285.39	4451.39	4031.19	4958.28	4399.64	4132.46	4119.31	3941.89	4106.19	5244	5111.13	4969.46	4648.02	0	0
75	1	NA	131.07	4.73329	709	3.21703e-44			9080.8	4374.27	3952.94	5380.48	6964.81	4481.68	7916.09	5344.03	7479.1	4508.57	4302.17	4070.06	8183.23	4648.87	4265.61	5069.79	4145.23	7089.11	3830.45	4030.01	4956.05	4917.06	2635.84	6235.98	6993.41	5765.59	4697.14	5820.93	5763.11	5403.56	3359.47	3186.36	7433.28	9486.64	5812.45	4627.24	6774.98	5259.16	7967.93	30478.4	33717.8
76	1	NA	311.063	4.603	749	2.18931e-60			37726.2	37960.5	35805.8	34076.6	33090.5	35988.2	41782.5	40530	43230.5	48384.5	39326.4	33519.4	41683.4	39345.2	43308.7	33999.5	40665.7	34619.1	44587.1	40093.6	46557.4	55301.3	37764.6	35124	32053.2	34468.2	39060.9	38990.7	46480.2	46645.5	41457.4	35493.4	39741.9	31527	38784.9	42914.6	37373.6	43602.4	40121.6	33746	29810.1
77	1	NA	231.096	8.2158	762	2.64901e-93			126402	120222	120696	199329	196501	142046	153685	151216	144728	148147	137921	131502	109916	125804	125240	82454.5	111507	110077	178758	156719	133462	141393	104744	115325	128029	113030	101566	163205	161182	120178	135118	125508	111143	126473	110309	106592	156048	151520	138086	16373.3	15885.2
78	1	NA	189.086	8.32212	804	2.24505e-68			441704	390948	385933	527255	513867	422706	431505	426427	438320	455609	367656	404129	299906	316664	341772	269978	373124	383975	446943	375242	369703	357225	335832	347775	371038	411517	340170	415128	414262	335234	403563	331708	289484	370996	363110	347166	399563	429465	384544	208118	196132
79	1	NA	172.023	8.21008	859	1.59127e-49			386409	456452	453749	380631	429776	328036	434524	360658	441815	464552	459560	467541	421672	423069	448289	369666	438471	421424	454393	340655	291579	428033	408467	400351	488064	450828	450729	375391	426898	311208	447064	404382	404039	484904	448339	454784	348352	421129	312654	2559.08	2772.34
80	1	NA	188.055	5.06712	864	7.17661e-47		C7H11NO5	38961.5	34145.9	32703.8	33692.1	36342.2	31410.5	32703.6	26953.1	31973	29084.7	28069.2	27804.9	29663.1	30536.5	30047.7	27873.1	35386.4	33901.3	39371.5	33423.9	28956.9	32553.9	31905.1	26555.6	30549.2	31809	27800.5	37692.9	31520.4	28771.2	35472.9	34808.7	29883.9	28378.6	37568.4	28135.4	46867.9	37685.1	67558.8	220700	217148
81	1	NA	191.066	8.51926	870	8.05351e-55		C6H12N2O5	177803	187205	175281	329518	356410	258144	209502	266295	233735	231624	206468	206782	162051	165285	182503	154235	163847	159234	260303	268485	214091	227414	179577	184802	183588	188187	159391	258297	232375	227658	218983	204119	172651	182607	166981	145341	250218	246409	237278	121328	116249
82	1	NA	518.375	8.53134	876	3.81547e-10			42902.6	44987.8	40434.4	172613	185263	124543	93027.1	128111	90129	52553.4	46462.9	38171.7	29349.3	23877.9	27347.7	27297.6	35594.2	40230.1	126986	106980	72674.6	57242.1	32726.2	34891.3	37676.6	53363.1	33962.5	125799	100609	83407.3	44988.7	38133.3	29236.1	42122.8	36514.5	28001.2	124537	137329	82101.3	24136.5	23411.3
83	1	NA	146.046	5.05615	877	4.13031e-15			16894.8	11545.9	17007.7	30940.3	31411.4	27909	18630.1	18769.6	16107.5	15173.4	16968.6	18085.3	15232.9	16146.3	15169.4	12868	16098.8	13195.6	14728.1	15635.1	11747.9	16079.8	15468	17925.5	12959.8	13531.2	11706.9	16416.5	17173.6	14850.1	16234.7	16497.6	14854.4	14206.5	14874.6	10757.6	20605.2	15776.5	26723.1	417478	395438
84	1	NA	174.039	5.67813	879	8.92029e-27	N-acetyl-L-aspartic acid	C6H9NO5	13641.5	12655.7	12108.8	16835.5	18252	14229.4	13868.2	12016.5	11520	12584.1	10921.7	11989.8	10482.5	9065.64	11804.8	6679.48	6888.92	10634	11052.8	9622.48	11710	14966.9	10015.9	10763.5	9392.57	9773.78	8870.63	13902.1	10806.5	11455.9	14258.1	11089.6	11203	8140.98	10407.7	8764.75	12017.5	11503.5	16688	21842.4	20623.2
85	1	NA	145.062	8.1919	881	3.87609e-54			118948	143621	139616	121292	101118	101113	100568	114439	86723.5	112651	114992	115100	101977	99837.5	121592	114672	142023	140254	102283	129110	102285	123286	98884.6	113067	155279	140278	143608	88319.4	100971	107901	114096	99892.9	102431	148867	141189	127558	113386	92616.3	3004.74	61952.7	52668.1
86	1	NA	535.294	8.50775	946	2.16457e-08			3684.2	6352.59	7540.44	44350.8	65657.8	18813.8	15067.6	23673.8	15788.9	13981.3	12204.7	13972.3	4912.56	8192.37	5977.55	4562.54	4887.27	6742.41	44760.1	28455.8	13546.8	13445.5	7337.67	4331.07	6828.72	7332.34	4450.91	28553.7	22902.2	16329.6	11827.4	6297.25	5407.67	8353.33	5622.17	2508.68	28133.4	23841	15087.4	5961.28	6938.6
87	1	NA	138.018	4.01846	969	6.64519e-23		C6H5NO3	4675.74	4674.92	3907.69	7724.7	6752.56	5493.81	6236.19	6655.92	6899.17	4144.03	5698.61	4812.28	4501.4	4673.01	4057.81	4046.18	4900.26	4359.9	6314.93	6112.77	5579.53	5010.3	3933.83	4606.53	4729.09	4913.85	5207.12	5917.68	5803.54	5136.49	4177.89	5552.7	4813.54	5875.23	4979.3	4994.57	5444.09	5871.49	6323.89	4647.24	4672.43
88	1	NA	154.995	6.5175	1022	6.35013e-06			14117	20352.5	22401.8	104473	123900	98649.5	119317	117139	116321	95812.1	90216.1	91062.2	63597.2	60015.3	65701.5	17576.7	24036	25989	105280	108071	101146	74987.3	63835.6	67175.2	28527.9	31899.3	33763.6	97302.5	107519	102424	84051.5	82804.9	73340.9	27648.3	33985.5	34920.3	98149.8	106162	36629.5	43946	41175.8
89	1	NA	124.007	7.12597	1026	1.90455e-15		C2H7NO3S	106154	106741	102130	293516	340981	258566	294013	266808	289675	285500	310068	321091	285418	271209	318891	88990.9	100332	109187	220741	259197	215340	332264	272795	300619	105101	93712.4	107294	220297	213586	213993	279136	304173	290560	101452	90580.5	100005	228378	199506	206640	294177	253684
90	1	NA	379.156	0.532292	1041	7.26502e-19			8622.54	10476.8	9668.52	9205.43	9586.73	8448.75	9126	7702	8029.81	5317.31	5562.06	5652.92	5507.39	5393.15	5669.4	9159.37	9144.73	8787.55	5282.69	8498.04	6507.15	6757.69	4647.09	6099.08	7850.75	9874.85	9011.82	7414.29	7607.21	8279.53	3749.04	4852.75	5644.86	9149.59	8346.82	8872.43	8229.99	7609.3	3958.76	3759.67	5589.86
91	1	NA	147.065	2.0462	1140	8.8316e-84	Mevalonic acid	C6H12O4	916.142	1214.72	800.927	724.147	766.24	948.092	801.766	766.11	544.098	749.686	1019.12	783.279	494.073	959.049	786.413	833.481	614.392	504.885	816.277	292.958	861.046	298.011	471.493	869.139	482.452	1199.37	694.139	1582.32	886.191	612.516	1060.46	952.035	1243.55	21292.3	1151.26	1243.55	1208.43	1401.59	1013.38	958.764	594.709
92	1	NA	147.066	3.26418	1141	2.01948e-66			146.721	136.935	216.178	163.866	143.443	270.997	139.579	192.241	265.673	0	177.042	303.013	143.071	193.58	297.355	227.079	214.265	131.019	0	0	0	0	174.473	205.792	137.826	343.497	210.014	138.598	160.738	0	244.162	0	134.372	234.448	0	255.624	243.199	127.481	215.716	490.949	209.448
93	1	NA	106.041	0.527724	1157	1.74682e-07			0	53817.2	0	0	0	0	51587.3	0	51813.3	0	0	0	0	0	0	0	0	62853.3	0	0	53751.6	0	0	0	0	64956.8	0	0	0	0	0	0	0	0	56448	0	0	0	0	0	0
94	1	NA	190.054	2.68599	1161	1.89888e-51		C7H13NO3S	13094.2	14988.3	14956.8	13106.9	13720.1	11330.4	10301.1	10845.7	9623.79	9237.31	9932.36	8793.48	9717.56	9773.34	10796.7	10962.8	12925.9	11843.3	13719.6	12643.9	10719.8	12204.3	10398.7	8755.09	12990.5	13241.3	12786.3	12794.6	10513.5	10057.6	10838.8	11937.9	9989.92	13979.3	12347.7	10727.7	13345	12699.3	13309.9	182255	182404
95	1	NA	358.157	8.07551	1208	9.79485e-41			116417	102217	106272	196654	202284	172672	129753	144685	141739	141784	113195	110873	91670.3	98320.2	96267.2	85751.2	108972	98708.3	143728	152017	135155	87314	94161.3	92755.5	108654	107404	97443.9	170402	148899	132054	113513	75013.8	101533	100444	97083.8	81445.9	157162	137619	132263	58564.4	45257.1
96	1	NA	370.159	4.60935	1209	8.42975e-33			108752	94601.4	112858	134024	111005	103190	79470.8	92496.9	91991.1	166065	135362	122300	120274	115269	145141	65828.4	106577	93329.3	88404.6	88244.6	76212.2	205417	134220	108520	95695.2	104850	80110.7	101178	90521.3	59166.4	142463	172778	106745	103935	86741.8	64619.4	84418	90590.2	81058.4	112560	127191
97	1	NA	150.041	5.16629	1224	2.01366e-56			14633.2	13407.6	14565.6	32121.9	31847.1	25781.2	32550.2	36933.8	34522.1	18241.5	17036.5	19619.4	16891.5	17192	20232.1	17865.3	23406.4	19198.9	74763	73804.2	63024.6	19928.2	18984.7	19078.2	22217.9	22074.3	14975.8	50524.1	46504.6	43030.6	29996	32536.2	28687.7	21625.8	14635.7	17566.3	60437.6	57893.6	212212	16244.1	15071.7
98	1	NA	469.23	4.60731	1230	2.51109e-56			82014.3	61586.5	84144.6	140126	145907	86313.4	58656.4	72735.8	53644.4	112073	86127.5	67451.6	69637.7	59017.1	80930.8	46575.4	74536	64521.1	70118.2	56593.2	57596.6	115975	69719.8	65949.1	52893.1	74365.5	52091	87764.5	64890.5	62420.6	92926.3	89308.9	69604.8	62090.5	65473.1	41368	53134.8	69410.4	61467.6	70240.5	66838.9
99	1	NA	178.049	2.1671	1278	1.41114e-43			182020	175378	177513	313237	334043	279678	266227	267987	263121	190922	169895	174550	152498	147133	164844	143536	153606	152989	256992	265627	228375	175463	148892	154358	152812	160740	149703	250075	253480	235339	166292	163812	159286	147810	142304	146916	250843	265237	268708	93739.2	92755.9
100	1	NA	302.099	8.4869	1311	8.04256e-77		C13H22NO3PS	92464.4	96921.5	95164	97990	98214	88919.3	82890.2	88491.2	79625.4	81030.7	73367.7	63751.2	26207.3	30133.7	24905.4	43527.2	55539.6	51997.7	40307	51526	38094.7	39055.3	34215.6	29794.3	42149.5	41111.9	40141.6	30847.1	38931.4	34776	33029.4	32953.1	31503.1	43913.9	38856.1	39029.6	33859.2	33118	62548.8	2586.9	2038.85
101	1	NA	188.949	5.07901	1321	2.35133e-18			0	0	0	0	0	280.676	1058.78	2384.36	1776.6	1531.19	750.876	1245.98	716.171	870.774	1614.24	243.688	0	264.428	329.88	0	579.283	1160.11	842.118	1261.67	0	0	0	0	730.77	322.701	1355.41	1100.89	614.166	0	204.318	0	641.078	0	0	12651.4	11875.2
102	1	NA	175.071	8.43224	1334	2.09426e-58			91812.5	92983.3	85057.1	169356	166661	132034	109425	123093	113637	108326	93448.7	96469.4	73623.2	70826.7	72008.7	63795.7	71303.3	72854.5	106291	95252.2	77040.2	100206	75792.6	79834.9	77088.3	77273.9	71597.4	97648	95792.9	93795.6	86564.9	77716.5	71556.9	74058.3	68769.8	61763.6	106829	104704	93287.1	44749.9	43497.8
103	1	NA	298.997	5.38107	1364	7.08844e-35			40492.7	37186.8	52717.5	89810.2	89037.8	64516.9	59762.9	73927.4	62832.9	34753.2	23315.8	26295.1	21472.1	18093.3	25117.9	22850.1	28025.5	23020.4	34931.4	31994.3	26483.7	28779.2	20646.7	24011.7	22956.7	22082.4	25729.2	26002.2	31563.1	33327.5	21643.3	23975.6	20775.1	23707	24713.5	21842.6	33510.1	30531.7	32776.3	16222.8	21512.7
104	1	NA	122.024	2.98597	1365	1.87731e-40	Nicotinate	C6H5NO2	288.889	617.18	601.606	5845.25	6630.82	6518.38	806.75	269.369	491.132	853.187	492.546	555.081	22552	24207.8	21149	2960.63	2154.39	3660.06	22880.8	23467.3	21513.9	19740.8	15784.3	16616.1	3213.78	2952.43	2958.47	25756.9	25565.6	22889.3	21277.1	22130.8	17458.9	4590.98	4278.89	2804.92	37886.2	35645.7	212842	77382.4	74114.7
105	1	NA	131.046	8.23946	1373	2.0232e-77	Asparagine	C4H8N2O3	77470.4	85180.9	87304	96259.8	106278	83910.2	89261.1	87524.9	93028.2	105099	103589	82463.2	86476.8	83218.8	79351.1	62759	77374.8	78553.6	93000.5	77987.9	84780.6	103073	79337.2	84867.7	72219.3	82419	72896.1	86039.8	89694.8	91235.5	80304.5	88096.8	84786.5	66776.1	63912.9	66985.2	96554.5	86658.4	8444.08	19536.1	14516.6
106	1	NA	271.09	8.23717	1423	5.78684e-50			47718.4	42618.7	43992.2	66403.5	76364.4	61988.4	59742.7	65515.7	55228.7	41250.5	44356.3	42236.8	36524.5	34102.2	39254.3	37748.8	41125.1	44193.1	58941.6	63573.9	53607.2	49701.2	37235.3	41350	49587.4	51612.6	45755.8	55003.7	56670.5	55795.2	45033	37031.9	39670.7	47601	48381.3	42893.8	56944.1	52082.8	59275.7	23934.8	20103.3
107	1	NA	226.829	2.13912	1446	2.92643e-12			0	43462.5	0	27827	0	0	0	0	0	46453.6	48455.4	0	0	0	0	0	52137.6	53299.2	0	0	0	0	0	46173.7	0	0	49265.1	0	0	0	0	0	0	50416.2	47211	49153.6	0	24298.1	0	63164.4	0
108	1	NA	370.11	0.676999	1609	8.96602e-69			0	0	0	0	0	0	0	0	0	0	0	0	0	0	0	0	0	0	0	0	0	0	0	0	0	0	0	0	0	0	0	0	0	0	0	0	0	0	23556.9	0	0
109	1	NA	374.172	4.72657	1682	1.24969e-51			91324.4	94311.6	92682.4	127308	169164	126083	102030	111863	104983	90114.6	77674.7	65595.1	76897.8	74723.7	78947.2	85662.4	94282.5	98434.7	104975	93768.8	92168.7	89317.6	78432.1	78659.2	90503.6	102426	76592.1	100154	113175	86088.5	72871.2	71104.5	69541.6	97192.1	83173.2	78242	107798	121914	80998.9	79429.4	82452.1
110	1	NA	209.064	3.58719	1739	3.66519e-11			16216.7	20565.2	19285.1	73558	72409.9	52221.5	70034.2	74924.3	65741.1	172681	156923	168809	144878	135946	161977	18163.9	17601	16835.9	57447	67144	55860.8	168096	124455	155666	16405.6	18577	14835.2	57831.4	54944.9	57086.2	139105	157828	159181	16835.5	18042.5	18007.2	64704.8	60168.3	56868.1	14551.2	15765.4
111	1	NA	174.055	4.46123	1743	4.16978e-38			0	0	0	0	0	0	0	0	0	0	0	0	0	0	0	0	0	0	0	0	0	0	0	0	0	0	0	0	0	0	0	0	0	0	0	0	0	0	33336.5	0	0
112	1	NA	137.034	4.41291	1757	3.14811e-57	Urocanic acid	C6H6N2O2	1863.03	3020.39	1908.03	3517.46	5118.67	4114.68	2683.34	2003.45	2748.3	1995.62	2657.34	2099.96	4082.84	3609.64	4404.99	4335.29	3235.03	4569.32	9923.51	8490.56	8834.1	3402.85	3811.37	3073.93	2482.75	3884.04	4995.09	7219.64	6445.05	6528.05	5650.39	4324.36	4808.35	4589.58	3683.85	4580.93	9027.05	8002.77	10300.9	79054.8	57075.7
113	1	NA	300.099	4.4907	1762	3.55126e-35			90576.7	73787.7	85011.9	121332	123725	110346	101841	115498	108903	79769.2	64115.6	66097.2	60491.3	47502.1	56859.8	62287.6	80396.1	73259.2	121768	101935	90838.3	70784.6	55222.2	55097.9	75783.8	68393.6	70980.4	116245	98603.3	96025.4	66559.7	62078.2	65041.4	70542.6	72988	59264.9	123523	112545	124200	49354	55512.1
114	1	NA	457.219	5.41849	1810	2.02353e-33			29064.3	20302	25718.2	64275.2	67958.8	52668.3	26778.7	29955.1	19975	35312.8	32168.4	26674	653.826	1672.87	3329.05	5467.43	5264.89	6391.69	2968.94	4688.48	2439.82	8324.68	4251.5	2912.2	5587.48	3506.88	2645.9	3798.23	4431.97	3736.96	5482.8	6022.62	3978.44	3881.11	2622.8	3142.33	2303.55	1798.88	5672.7	0	0
115	1	NA	287.063	8.23729	1817	5.43269e-64			45974.7	46024.7	46702	41846.1	41126.4	36156.7	38149.5	36443.1	34091.7	47869.5	47328.2	45530.5	39976.2	37284.4	43654.2	38531.4	45790.1	41878.2	33372.6	42306.6	33294.9	50410.5	41461.2	43313.8	46197.5	45677	47047.1	36536.2	37005	36711	49117.5	49383.3	44717.9	42135.8	43406.9	41241.1	36061.9	34342.9	35967.1	20923.7	21865.2
116	1	NA	151.06	4.37575	1838	1.0244e-09	D-Arabitol	C5H12O5	339.677	395.82	554.528	987.673	1577.71	1171.86	568.805	746.128	1187.08	1048.35	389.936	751.517	19461.6	22665.4	22772.1	14911.1	18012.3	13863.9	26738.9	23421.7	23827.8	20662.7	15523.8	17670.5	16129.8	19254.5	14512.7	28232.5	27901.8	27103.3	27440.8	26868	27921.9	28848.2	24968.4	26278.7	49698	48676.2	33020.3	1071.3	1439.67
117	1	NA	152.959	4.38044	1855	4.80441e-18			1057.84	771.79	453.943	825.062	594.722	264.86	258.049	513.496	613.214	0	187.495	0	0	0	0	265.14	772.342	786.182	609.243	700.135	414.084	200.654	0	0	1178.1	878.258	458.53	592.224	355.42	355.771	0	0	0	365.808	582.471	461.325	789.038	474.593	0	434.809	437.172
118	1	NA	379.135	5.39293	1874	4.26932e-25			17338.3	14763.2	20326.3	60120.1	47900.5	35225	31869.3	39889.3	37290.5	7134.17	7281.25	7060.14	0	0	380.343	1701.96	1251.77	2399.74	3827.63	3780.35	1841.33	533.886	351.04	0	2356.91	2151.21	1671.2	4004.96	5280.46	1460.32	311.304	541.718	602.79	2488.95	2751.5	1637.75	3444.53	3466.6	3754.65	0	0
119	1	NA	460.168	8.07986	1876	2.57745e-37			33660.7	30646.9	31838.9	60202.5	60010.2	51127.7	41569.3	39946.3	36152.1	35019.6	24800.1	34937.6	20605.2	26796.3	26061.1	18930.4	21061.4	23213.1	39537.4	43773.7	38863.3	28867.8	26430.8	22856	27402.2	26803.1	23602.7	46042.8	39962.1	35268.4	29623.5	29040	23812.9	25760.2	19042.9	19921.9	44177.2	38367.7	40722.9	24271.3	21437.6
120	1	NA	328.211	0.561582	1878	1.87802e-73			0	0	0	0	0	0	0	0	0	0	0	211.693	0	0	0	132.154	0	0	0	0	0	0	0	0	0	0	0	0	0	0	141.538	0	0	0	0	0	0	0	70693.7	0	0
121	1	NA	229.08	8.33967	1888	5.45266e-48			45492.6	39039.2	36108.9	72881.1	85356.5	56110.7	41693.9	50679.1	44726.2	47918	33281	31572.7	26100.2	28516.9	32610.5	20492	35512.6	33432.5	59553.1	50399	38794.7	45404	26309.5	28422.9	29066.8	37288.3	26116.9	51603.9	43383.3	41102.9	37735	29288.6	25234.9	26730	26025.8	24510	53282.2	49558.2	42991.1	7518.51	5530.42
122	1	NA	349.033	5.05175	1898	3.3005e-50			74696.5	69582.8	66035.6	46871.6	57679.3	51055.2	42342.4	40716.4	44939.3	71417.2	64886.3	68977.7	63857	57141	69121.1	64751.3	75853.6	73161.3	49207.9	41853	46589.5	74430.5	59102.1	70410.1	64876.8	62368.6	57274.5	46851.1	44292.5	37145.4	66610	75291	67730.3	65345.9	67156.7	65495.7	46456.2	49357.4	46816.2	69235.4	62880.7
123	1	NA	297.065	3.99521	1907	2.93723e-24			0	0	0	182.285	0	0	225.71	236.767	0	0	0	208.163	216.237	0	308.275	0	172.535	153.326	0	258.246	191.94	146.03	0	0	146.727	196.31	184.494	0	0	0	0	0	183.08	173.721	0	205.702	621.02	271.982	146626	182.698	269.628
124	1	NA	341.062	4.38838	1912	2.28138e-31			57424.1	60846.9	58606.5	115827	119573	108188	86837.9	95383	95153.5	150948	126514	116163	85645.7	86961.2	87768.7	43620.2	50094	52808.2	76595.6	69752.4	81252.7	82876.1	91839.3	90496.4	54462.2	48508.7	46322.6	89569.7	82821.7	78751.8	113699	97512.5	101820	48746.2	44013.9	47045.9	77195.7	74253.4	74106.7	109244	107018
125	1	NA	549.166	8.34506	1970	9.16227e-38		C26H30O13	85671.1	97062.9	87891.5	28280.7	24521.8	23440	73281.6	80757.8	75583.9	61681.4	55333.3	62373	30897.3	27813	29736.6	37337.2	46663.5	50145	31919.3	33320.3	32335.9	48248.3	41010.8	41028.9	46630.6	59329.8	49744.1	42307.6	46721.9	44721.9	42608.3	43747.3	39376.2	53779.3	46716.6	48486.1	38088.3	36696.2	41280.7	5613.45	5892.4
126	1	NA	232.063	1.41346	1989	2.13544e-08			6693.73	6933.55	5722.36	145147	133376	133363	24616.7	22047.7	23905.3	29545.8	25874.2	21900.5	12004.9	14067.4	13684.6	3410.59	3122.24	4007.47	6396.02	5370.45	5480.41	15909.4	12624.5	13814.6	4355.68	3723.66	3369.23	12649.6	9018.23	9931.35	14222.4	13757.6	11337.6	4399.73	4361.55	3556.26	6058.4	5414.21	5186.04	25145.8	26855.9
127	1	NA	153.019	8.33999	2001	1.40896e-08			302.769	717.954	276.405	287.304	397.067	321.831	394.398	0	244.712	0	0	221.804	0	153.912	0	320.042	0	536.723	653.914	0	568.699	255.649	0	296.57	523.11	226.541	252.357	369.293	0	0	304.402	141.35	0	325.993	271.64	559.327	181.981	681.105	144.43	848.857	1296.77
128	1	NA	94.0293	4.06058	2005	2.85741e-22			0	0	153.318	466.666	238.428	0	179.108	0	0	152.402	0	178.803	0	0	162.287	0	0	125.747	163.754	140.941	152.163	0	0	0	0	0	174.925	235.772	176.86	152.571	153.078	0	0	0	149.044	0	0	0	208.845	0	166.686
129	1	NA	588.406	8.53803	2058	6.38815e-10			14952.7	12115.3	12703.7	49421.6	61678.7	40634.6	22534.4	32538.3	22162.2	11526.4	10015.6	10284.6	7675.77	5608.46	4168.28	4070.63	8574.26	7565.69	23671.2	19598	16017	8178.58	6737.34	5403.51	6517.45	8945.36	6911.44	23549.7	21489.5	17564.2	12875.6	6824.96	6066.32	8526.55	6878.67	7506	26411.9	24046	15546	7046.09	6815.9
130	1	NA	330.125	8.23406	2064	3.3213e-50			19636.7	18079.4	19156.6	45070.8	45468.6	33411.3	29777	32288.6	28681.9	19726	21456.1	19525.9	16786.1	15197	16739.8	15831.5	16964	14986.2	28687.6	33026.1	27439.9	20371.5	15891.2	15376.2	20422.4	15617.3	18012	25194.3	30482.9	31089.7	20692.6	17317.6	16391.7	18091.5	16999.8	12097.6	32505.3	25211.4	33708.3	0	0
131	1	NA	245.075	8.20771	2099	2.08083e-30			44215.5	48199.4	49357	70385.8	49234.9	59596.2	39760	53099.5	51341.8	28249.4	24823.5	28902.2	32525.3	30469.2	28513.5	35276.6	44939.6	39043.2	54532.1	49767.9	44746.1	31430.5	30096.8	30071	34763.3	32889.6	33327.4	61121.2	57939.1	47098.4	25522.7	33891.9	31263.9	43772.1	28681.4	30767.4	54704.8	51168.4	47277.3	0	597.643
132	1	NA	137.024	3.48344	2113	4.23606e-13		C7H6O3	1890.94	2024.6	2486.56	3190.83	2891.13	3529.43	1552.9	3368.08	3101.36	1648.31	1184.02	1397.92	1610.48	1198.77	1544.56	2532.61	2403.96	2475.07	4082.16	3395.7	3310.91	1558.35	1485.03	1404.28	3564.48	3685.71	2555.11	4089.02	4821.89	3357.31	1399.08	1306.65	1577.82	3042.6	3078.76	3305.93	3139.42	3436.05	4772.6	1729.46	974.483
133	1	NA	301.033	4.58943	2118	6.10998e-44			93100.3	95746.5	86978.3	59475.6	62168.4	54315.2	61098.9	71680.5	73134.9	49025.9	47197.9	56741.6	74401	62973.1	69418.9	96001.7	103210	91038.7	66578.2	61312.3	72839.3	44666.5	55027.8	64770.3	91190.6	101876	99222.5	69978.8	73530.7	76594.4	44154.8	56777.2	53141.1	101854	107364	104173	66277.7	69585.3	67684.6	69374.8	51961.2
134	1	NA	326.172	4.40854	2124	4.43896e-52			64746.1	65657.3	64789.3	98904.5	96048.5	85005.1	68276.8	76689	80393.9	68532.9	56957.3	59651.1	57819.1	53468.7	59481	54394.6	64830	64799.3	81111.8	68186.1	69815.9	59192.3	53859.4	50989.5	66291.9	63478.8	53750.1	83922.3	78606.7	67580.7	63200.2	59494	57516.9	64137.9	56090.6	57403.1	66292.3	72709.1	73684.8	60803.6	58179.1
135	1	NA	266.154	0.709028	2129	8.63026e-39			0	0	0	0	0	0	0	0	0	0	0	0	0	0	236.47	0	0	0	0	0	0	0	0	0	0	0	0	0	0	0	0	0	0	0	0	0	0	0	27989.7	0	0
136	1	NA	442.16	5.4011	2130	1.04032e-31			52625.4	43308.7	50691.6	100366	114749	90261.8	48378.8	67474.6	64314	27001.1	21321.4	24191	11367.4	9862	10568.8	15971.8	18639.2	17204.4	18539.8	17165	13349.5	11570.9	12219.7	11700.3	17027.5	18764.9	15158.6	19105.1	17618.1	17140	11871.9	12435.4	11688.8	17084.6	15958.3	11547	19411.1	15433.7	18930.7	10230.5	11791.4
137	1	NA	194.102	3.63768	2131	4.24558e-65		C7H17NO5	14648.8	12973.5	15402.6	21587.4	20199.3	15303.7	20781.1	20976.1	19591.7	26679.2	25551	21411.3	13978	14118.3	15810.1	10032.4	11259.1	9862.68	14032.5	13672.2	12142	18228.1	16889.7	14622.7	10996	8925.03	9070.29	14712.3	13451.8	12935.5	20158.3	15868.4	19712.9	9547.56	9025.63	8745.68	16025.8	15138.8	9000.63	50896.9	54221.4
138	1	NA	378.125	4.61629	2137	8.23906e-60			84061.7	66628.4	85088.1	119425	132464	113901	92384.8	88719.5	86662.9	102349	87118.9	68852.6	71290.6	79892.4	77689.4	66854.3	94599.3	83661.3	86623	81562.6	80202.9	88142.6	81706.6	69595.8	78791.3	79568.2	77402.4	104083	96673.8	88187.8	73186.6	72869.8	67961.2	82172.3	86141	75894.3	89630.7	90844.2	76015.8	69643.2	64755.2
139	1	NA	256.057	5.44057	2166	8.43264e-75			61582.9	64831.4	68843.5	85119.3	79599.4	64860.7	50744.3	60679.4	53686.9	94041.1	82342.7	74512.9	34875	33873.1	31231.6	32682.9	36710.9	35195.4	25837.8	27263.6	23528.9	50283.2	46659.6	34646.3	36962.3	33244.9	35470.7	29634.3	33001.7	29712.1	51328.2	45097.9	43066.8	38271.3	31690.9	29182.6	27015.3	31506.2	27306.6	3744.52	3562.72
140	1	NA	256.057	5.91852	2168	1.49702e-56			53936.9	46857.9	47480.7	67035.4	60936.1	46163.7	32217.5	37786.7	32691.4	28208	30221.1	26195.8	13378.4	17046.8	17451	23736.8	34085.7	26879.8	21694.2	20624.9	19069.3	19832.9	14973.6	14561.7	33626.5	34336.8	33747.2	23537.8	19401.6	19401.5	18731.2	19022.2	16147.1	32990.7	25287.8	25030.6	19503.1	22479.4	18757.5	9790.67	7700.94
141	1	NA	303.233	0.528055	2171	1.52205e-17		C20H32O2	969.302	1978.41	1265.82	6555.7	5958.17	5768.32	6760.72	6560.3	6761.76	3052.8	1569.86	1832.95	1994.42	2117.61	3045.41	896.921	1290.76	1350.05	4058.46	4684.81	4742.22	2208.93	1586.62	2145.76	245.367	740.962	539.862	4857.03	4886.35	4100.7	1877.57	1821.06	1938.68	1502.73	1094.3	965.776	5556.41	5851.96	1574.82	1928.21	1749.14
142	1	NA	132.867	2.07039	2188	7.23878e-54			25754.9	0	0	0	39028.8	31584.3	29902	0	32060.9	0	0	0	0	0	0	0	0	0	0	0	0	0	0	0	0	0	0	36914.2	30955.8	0	0	0	0	0	0	0	0	31935.2	30055.3	38559.1	40895.3
143	1	NA	117.055	3.96677	2193	3.9116e-45		C5H10O3	12638.2	12590.6	11236.7	4765.75	4827.41	4977.31	4166.45	5111.56	4692.18	6151.69	6945.87	6314.88	5961.45	5796.11	5938.65	11802.7	12860.1	13751.3	4801.26	3309.57	4151.46	7237.2	5242.98	4973.84	13056.5	14954.1	13593	6197.63	5161.38	4769.71	5147.61	6433.69	5315.26	13820.7	17022	16869.7	4825.98	5086.68	4325.15	35156.7	34110.2
144	1	NA	561.096	4.61803	2218	1.71812e-19			48968.2	38255.1	46985.1	24018.8	31101.7	20988.4	18750	12894.6	19706.2	41940.8	49204.9	39989.8	50190	39789.2	47025.9	42675.8	52215.5	36491.4	15405	18253.3	14949.5	48389.2	40435	30277.4	40619.1	44559.5	34189.7	10559.9	14752	16356.5	44733.3	41285.2	38264.8	39759.1	30674.1	38653.1	14280.1	17660.9	13475.7	44653.8	32321.9
145	1	NA	289.115	8.82381	2235	1.00818e-56		C10H18N4O6	854.923	533.44	769.048	1522.39	1083.52	1733.14	194.571	611.893	660.429	530.486	862.813	198.642	226.217	176.881	256.531	525.243	235.962	306.139	0	186.983	294.707	305.771	520.52	926.882	575.553	611.751	574.006	517.771	0	188.234	458.87	0	475.034	405.634	794.259	0	193.053	0	0	15816.9	14686.5
146	1	NA	185.021	8.16831	2242	6.36064e-23			0	0	131.316	0	0	0	0	0	0	0	0	0	0	0	0	0	0	0	0	0	0	0	0	0	0	0	0	0	0	0	0	0	0	0	0	0	0	0	0	0	0
147	1	NA	503.216	4.72057	2247	1.90771e-30			40209.1	44491	45232.8	75284.3	97877.3	76383.6	61386.1	61846.1	57631.9	36073.6	29060.6	32533.2	33570.6	34518.2	31088	28820.1	36054.1	41314	68471.2	45993.7	51003.9	35262.2	24486.9	29399.5	40999.8	44500.1	34436	59862.3	49189.3	41979.1	38214	32328.6	29243.6	32012.9	34237.6	33756.5	54903.9	60168.8	60928.4	34546.8	33042.1
148	1	NA	228.063	8.71873	2281	7.03938e-36			3109.09	4217.73	3189.58	5076.73	4626.84	4010.07	5039	4466.98	4258.01	4371.73	5152.7	4972.15	4947.87	3909.4	5521.79	3788.03	4310.75	4236.47	4970.34	5272.19	4717.28	5610.69	3909.74	5050.89	4623.72	3683.86	3568.97	5232.07	4946.31	4410.41	4864.65	4595.52	4973.56	3675.99	3075.43	3682.84	5908.3	5211.88	23233.1	3575.87	4079.8
149	1	NA	241.092	8.60189	2309	1.13337e-56			29404.3	35553.3	33465.9	45082.4	52950.5	43909.5	31498.9	36190.5	35571.9	37588.3	35735.2	34735.4	21404	24868.9	24859.7	20196	21125.8	25100.4	28065.1	22912.1	18391.2	32639.6	26066.8	25680.2	24439.5	24179.9	19764.9	28673.6	27289.9	23926.9	29289.6	29832.7	26490.9	20999.1	19249.1	21549.7	26733.1	21783.9	15797.4	31510.3	31181.1
150	1	NA	342.125	8.19817	2326	9.55717e-28			23964.3	26408.2	21581.8	66541.8	52007.1	45862.2	41408.8	43301.7	44957.6	21105.1	22803.4	20693.2	18928.8	17249.2	18590.2	16094.7	21978.2	22931.2	47005.2	46007.8	36961.1	24344.5	17792.9	19165.7	22690.9	22987.4	20437	47803.6	44346	38380.1	22069	18379.9	21174.5	23194.2	18712.1	18435.6	48058.2	43381.2	42146.8	5089.55	5605
151	1	NA	519.208	4.65807	2340	8.70388e-08			20798.3	29267.5	23220.7	76481.7	62472.6	53897.7	58616.2	63017.4	59056.4	7485.19	8948.61	11009	7663.31	4666.39	9455.75	25801.7	27474.2	21390.5	58063.2	51483.9	54518.3	9463.89	1659.06	5733.84	20723.6	32616.4	22032.1	67879	57535.4	46065.3	6819.26	6018.79	8495.11	23600.4	34774	18298.6	64484.2	53746.4	64322.8	11834.9	7251.11
152	1	NA	284.164	1.42202	2343	2.58101e-39			0	0	0	149.539	0	0	0	0	148.969	0	0	0	0	0	0	0	0	0	0	0	150.163	0	0	0	0	0	0	0	0	0	0	0	0	0	0	0	0	0	35372.9	0	0
153	1	NA	300.906	2.14216	2365	8.38676e-85			49110.1	45412.5	47869.6	30515.5	32105.6	30314.5	27421	26562.1	29352.3	25732	23132.5	27209.4	30532.7	29946.7	30831	39039.7	42781	45880.8	31689.6	26584	29963.5	30598.7	35367.6	32019	41721.2	42419.6	41684.9	32644.8	29699.6	31623.9	27459.5	25034.1	24559.6	38995.2	40824.5	44576.9	30370.1	31613.2	6299.21	103457	111548
154	1	NA	564.326	6.51447	2389	8.3627e-40			14083.6	19797.4	15123.9	33702.1	40516.4	36598.6	30804.3	29699.5	34412.6	17768.8	15098.5	19571.6	10673.5	9360.97	11081.9	12706.7	11189.5	11952.4	11966	19150.8	16431.8	11653.3	17517.4	17219	17249.8	15642.5	16889.5	19536.2	22604.2	22586.7	15331.2	12968.8	16590.2	13089.1	15238.5	18371	17186.2	25113.8	4119.84	21473.7	19409.1
155	1	NA	204.07	1.70612	2397	6.51439e-21		C8H15NO3S	5250.11	5118.83	5073.58	1265.29	2066.57	841.401	552.253	1533.11	1168.28	1249.55	1097.78	1392.4	2746.72	2314.83	2403.62	10794.5	13581.5	12822	1968.62	1804.91	1969.71	3142.19	3045.28	2935.56	6024.46	5268.26	5212.52	1140.96	1398.16	1603.69	2196.41	1345.14	2004.26	19333.3	15394.5	15125.3	1109.91	1916.42	1130	14971.2	18482.4
156	1	NA	328.151	5.86809	2403	6.79709e-46			35978.4	34405.2	33505.1	64734.4	70640.8	59353.6	43146.2	45086.4	50043.4	59021.1	52744.7	48750.3	44637.1	46950.8	49859.4	26587.6	32837.5	31228.1	50377.3	54530	45793	67346.4	43865.2	42275.1	31144.3	33283	33790	44951	47996	46435.5	56564.4	49821.4	44382.6	34372.8	30158.4	31010.8	40949.6	41508.4	48232.9	50217	49544.3
157	1	NA	503.32	1.0019	2426	2.37199e-64			0	0	0	0	0	0	0	0	0	0	0	0	0	0	0	0	0	0	0	0	0	0	0	0	0	0	0	0	0	0	0	0	0	0	0	0	0	0	48083.9	0	0
158	1	NA	273.025	7.19064	2447	5.49155e-75			41405.6	44459	47047.9	56000.7	66478.9	48241.6	47685.7	40480.6	40881.6	54769.7	47293	42319.1	48621.5	40372.6	43563.1	38751.7	37075.5	40060.7	45638.3	34169.9	41804.9	49461.4	47518.9	45639.4	33756.3	36505.2	32845	45370.2	40185.9	43283.2	47493.5	48511.1	31865.1	46378.6	49182.2	38596.1	46778.6	56143.8	35358.1	47216.1	37676.7
159	1	NA	312.119	4.60599	2487	1.04689e-07			73132	59242.9	66072.1	60014.5	63978.3	73736	60679.6	67523	76504.9	214.016	0	1522.04	2162.39	840.064	1904.96	60320.5	69593.9	67106.5	67929.6	66460.1	68374.7	0	794.459	227.631	56079.2	64619.9	67919.4	71080	88799.9	69448.9	0	296.295	649.748	64772.4	66989.4	56255.4	65101.2	76223.6	76448.6	2935.06	1043.64
160	1	NA	314.111	5.41776	2496	1.06348e-43			38319.1	41895.8	39852.6	88701.8	86574.4	79554.3	62515.4	69592.3	64245.8	52259.6	50327.5	48686	40820.8	45997	47701.5	36985.7	38022.4	35946.4	70971.4	61655.1	63625.7	51723.6	46920.5	44805.5	42762.6	38427.4	34377.2	66635.7	61329.8	65210.9	56555.4	46325.6	50060.7	39041.9	28067.5	30034	76144.4	66559.2	72475.4	51874.2	51137.5
161	1	NA	200.018	4.41528	2521	8.38305e-14			389.048	798.064	702.694	1200.3	728.205	1903.99	1408.32	1354.25	1489.76	1256.24	1908.53	1048.47	1071.74	1095.99	1107.03	573.836	0	226.03	1159.69	1303.08	1605.27	1390.48	2436.05	916.481	529.793	558.306	215.648	1298.4	1944.03	1229.89	1212.23	1198.13	1174.02	259.023	690.026	903.239	2355.37	1458.55	747.506	2724.57	1899.4
162	1	NA	147.065	8.86919	2528	4.96337e-06			1484.66	3212.62	3078.01	5757.99	3373.93	4157.32	1448.35	3213.24	1649.69	3502.36	3700.05	3238.85	3775.89	4424.14	4067.1	2169.9	2896.53	4093.51	3958.72	3868.88	3982.35	3845.35	4657.32	3588.86	3074.26	3692.83	2858.86	2397.26	2138.75	3056.41	4681.31	3782.99	4479	3020.52	3719.93	3987.67	2752.94	3268.3	3546.77	7273.69	3653.23
163	1	NA	89.0237	3.82405	2548	1.05746e-18			7570.07	16420.4	15674	11939	21881	22492.1	13817	28280.3	26643.5	10836.2	18174.2	18996.6	23537.6	19700.9	16456.1	17566.4	16143.4	16877.7	26823.1	24706	27674.5	19593.5	21579.3	19043.9	16445.7	15195	14947.4	24036.7	25107.6	24975.5	20331.6	21415.7	22687.1	15015	17887.4	16461.2	25567.3	24726.5	26681.4	26294.5	31254.2
164	1	NA	216.047	8.2133	2598	1.27933e-36			27875.7	32943.9	33022.8	21428.3	19126.4	19604.9	26366.8	22894.8	22323.4	13552.9	15073.9	13722.9	14978.4	12987.3	10954.9	22651.4	24581.5	24774	15652.8	19138.9	21515.3	15093.4	12104.3	14586.4	28041.4	23587.4	23195.5	16540.4	22539.9	20801.8	10709	14629.9	13829.7	24408.5	19907.9	23622.8	15945.8	17774.7	6423.25	162.463	0
165	1	NA	296.185	0.537771	2631	1.18728e-83			0	0	0	0	0	0	0	0	0	0	164.572	0	0	0	0	0	0	0	0	0	0	0	0	0	0	0	0	0	0	0	202.829	0	0	0	0	0	0	0	22307.6	0	0
166	1	NA	312.195	1.34684	2641	1.50181e-32			0	0	0	0	0	0	0	0	0	0	0	0	0	0	0	0	0	0	0	0	0	0	0	0	0	0	0	0	0	0	0	0	0	0	0	0	0	0	24796.5	0	0
167	1	NA	196.027	8.2885	2740	4.98105e-53	N-acetylhistidine	C8H11N3O3	0	0	0	0	0	0	0	0	0	0	0	0	0	163.646	0	0	0	0	0	0	0	0	0	0	0	0	0	0	0	0	157.023	0	0	0	0	0	0	0	0	0	0
168	1	NA	264.071	4.95961	2745	4.38531e-21			34336.9	31169.8	30463.7	44964.5	48524.3	45930.9	54831	53993.4	54240.1	828.867	1482.05	1008.66	0	0	0	5312.85	5943.45	8549.78	5775.45	5403.49	4586.25	0	0	0	5337.85	5095.98	3821.38	8013.49	7256.96	5116.81	0	0	0	5722.92	4802.49	4778.01	5215.69	4266.39	6673.52	0	189.469
169	1	NA	342.078	0.69977	2759	3.11048e-60			0	0	0	0	0	0	0	0	0	0	0	0	0	0	0	0	0	0	0	0	0	0	0	0	0	0	0	0	0	0	0	0	0	0	0	0	0	0	8502.74	0	0
170	1	NA	509.16	4.46077	2774	5.51437e-24			45362.8	28963.6	37344.8	30630.3	30705	23252.8	15711.6	19932.7	14717.5	49649.3	52321.7	42605.3	32830.5	39003.5	44816.6	29720.7	34137.7	33291.9	22677.5	16587.8	17840.2	50182	40623.5	32245.6	37184.1	38128.6	35676.4	19849.1	15726.3	19816.3	47443.8	44812.3	43564.7	35479.4	30680.5	26399.4	19191.4	18863.3	21037.8	37891.9	42778.7
171	1	NA	156.078	8.60143	2834	1.77381e-59			31121.3	27429.3	26246.3	51765.9	47195.9	48013.8	26281	32083.5	31793.2	33214	30853.7	31097.6	18624.5	17332.6	18861.1	17249.5	22634.1	18712.8	22103.2	20840	18823.8	23019.4	23332.9	21466.9	21381.6	19507	19635.5	21954.8	19778.7	17651.3	22327.3	16991.9	18667.7	18759.5	16878.8	16814.4	17205.9	15486.1	9455.15	25736.9	25017.8
172	1	NA	245.041	8.34366	2835	1.70026e-35			3233.32	2558.86	1389.8	6465.38	4828.98	4912.46	3848.58	3345.19	4009.5	1427.63	604.915	1238.92	1240.22	720.717	1155.51	2073.13	2039.81	2791.17	3443.57	3519.17	4269.17	792.571	2146.86	759.394	2944.22	844.396	1632.77	3993.28	4043.47	4668.18	2331.02	966.898	1094.08	2307.84	2079.5	988.57	3439.03	4261.9	5039.4	0	356.193
173	1	NA	202.07	4.42918	2858	3.33337e-19		C8H13NO5	11793.8	10862.1	9861.76	6875.81	6704.63	5316.01	4339.05	5927.28	6312.06	6484.51	5613.83	5141.57	7356.69	7356.26	7061.88	9303.98	11728.7	9522.92	7283.51	6411.38	7396.58	9012.29	6465.28	7200.48	12027.8	11904.3	11349.9	6004.37	5853.44	5208.72	6689.79	5295.77	5431.26	10399.5	12489.8	7593.13	5556.66	6473.38	5967.06	21743.4	27853.1
174	1	NA	493.17	4.61141	2860	7.81836e-62			54869.6	44079.3	66313.2	39308.5	48409.6	53434	35941	46142.9	35557.2	40436.4	51453.2	41850.1	31587.8	42656.9	38303.1	42255.8	58412.1	50826.7	44084.7	32357.8	34774.8	44202.6	39889.8	44301.8	46329.6	59341.5	57338.9	45721.8	29593.9	36515.4	46814.7	48998.2	41448.9	49115.3	48734	45124.1	39684	42076.5	38005.1	40709.3	42120.7
175	1	NA	160.843	7.41345	2861	1.09079e-05			118092	119742	112660	4636486	4544120	127313	181168	74317.1	118277	2935174	66678.4	97673.9	1673219	873753	2714231	95384	59029.9	91979.6	182889	181525	105529	973035	92785.9	86621.5	105509	109353	105993	138304	105177	141118	100407	91619.1	822158	93151.6	99860	828923	1930659	69044.5	116595	101250	117813
176	1	NA	331.234	8.63441	2954	6.54039e-92	N1,N12-Diacetylspermine	C14H30N4O2	235.28	222.466	199.364	205.089	252.42	222.042	214.96	0	223.457	286.905	312.184	258.568	259.541	265.056	0	160.205	156.669	655.61	458.848	199.479	0	469.272	217.313	0	239.245	0	180.613	0	143.221	173.858	157.548	0	417.498	301.859	222.349	205.993	441.455	0	0	198.871	142.25
177	1	NA	258.978	8.21874	2964	1.36912e-51			16667.8	17251.8	19485	8468.76	8419.55	6793.19	16314.1	11718.8	9640.72	13940	15413.2	14172.6	14604.6	16450.5	18581.8	10826.3	16349.2	12658.4	8125.54	10039.3	8065.03	24954.1	11510.3	15498.2	13433	10173.3	11369.7	14011.1	15709.9	9374	16071.4	15326.3	20133	11420.6	11861.1	10063.9	10392.6	9141.93	4193.32	0	303.178
178	1	NA	388.187	4.7725	2984	1.28606e-61			40397.9	46320	48962.2	55969.4	65972.1	49824.8	46277.3	38529.5	43261.2	39039.8	43046.9	41013.6	32925.5	32232.4	28560.3	34562.9	44003.1	32584.4	51700.2	44209.5	48200.2	36766.2	32860.8	34154.1	36163.5	50463.5	34985	44110.9	46709.6	37451	38848	34499.1	38517.1	38101.8	41782.8	29768.4	43046.8	46854.8	40443.2	32073.6	32864.8
179	1	NA	443.25	5.40544	2989	3.22983e-37			11848.7	13939.1	15706.3	34496.8	31205.3	23078	15674.2	24428.5	22327.1	21955.6	17597.2	16040.1	13030.4	12960.7	15663.2	11653.1	13164.1	12841	23742.5	16003.1	14975.8	26873.1	15868.5	16283.1	12759.9	14114.6	10661.4	25883.2	22756.3	17087.5	17332.9	19437.4	15573.1	12069.8	12971.2	10155.5	21159.5	19679	25426.6	11394.2	12229
180	1	NA	152.995	7.99033	2991	3.42234e-57			1401.58	1293.89	1359.08	1111.78	843.004	1199.41	1309.34	1947.67	1008.2	1674.26	1473.01	1345.96	900.965	893.808	818.25	798.3	560.98	937.097	1377.94	710.938	956.068	1077.61	1028.94	432.355	1126.5	1140.66	484.295	836.963	1150.25	1072.86	808.425	1004.12	719.469	780.402	1046.98	1138.74	547.107	805.124	2252.99	2727.34	3032.02
181	1	NA	321.204	8.62109	3038	6.11505e-103			250.098	832.231	0	232.436	0	0	0	0	231.933	0	0	0	219.074	183.311	0	584.755	0	606.423	0	0	0	0	0	0	0	168.161	589.775	0	0	0	322.032	351.034	0	167.97	176.909	1057.69	194.214	0	0	0	201.352
182	1	NA	172.054	5.38298	3071	8.98917e-32			324.418	228.889	0	0	0	685.539	0	0	0	0	322.586	0	279.984	246.872	295.648	247.028	216.262	0	0	0	0	306.331	0	313.971	0	0	0	309.503	0	0	0	0	311.304	0	0	231.613	0	0	341.828	0	446.45
183	1	NA	512.208	4.61599	3084	3.62496e-63			35317.3	32743	39987.2	42251.5	48754.8	51325.6	33401.4	34049.4	34827.5	32662.2	44216.3	40394.6	30605.9	38808.2	32753.7	29919.2	35093.9	28165.2	37199.4	33258.6	30619.3	26062.4	28914.5	26263	30044	32756.9	24615.6	27903.2	47575.8	36757.7	25971.1	26027.5	31549.5	31964.6	29051.2	30865.2	30687.4	37407.1	34936.1	28379	42748.1
184	1	NA	181.966	7.1257	3128	1.28705e-17			21309.2	28935.8	19940.2	51236.9	51702.6	44509.4	47568.5	47502.7	44306.8	56265.9	45840.7	48526.4	51183.7	41527.1	55842.3	10519.9	19138.5	22956.8	35630.2	42682.4	37780.5	69121.2	41975.5	52312	14788.3	21659.3	24379.5	39474	40255.6	37456.3	45318.8	46589.5	52109.6	16858.4	15768.7	19295.1	42550.4	32355.7	39414.4	48106	38931.5
185	1	NA	640.404	8.47711	3137	8.22432e-38			17744.5	19397.7	15461.9	41738.1	34150.2	28920.3	21265.6	28329.9	24969.4	20135.6	17740.6	13795.8	10570.2	11818.1	11640.1	10036.6	16013	13830.9	24802.9	23006.5	16645	18815.6	12746.2	14159.4	16602.3	16929.8	13407.9	22960.8	19691.2	18937.3	13105	12711.9	11773.9	16126.6	13855.8	12132	21783.7	22014.1	941.814	13275.1	12440.3
186	1	NA	102.055	7.82479	3146	6.24981e-31			256.115	887.149	1481.03	585.568	1514.28	1215.03	274.121	490.498	811.691	1459.77	1067.23	2520.8	2656.92	1448.63	2428.76	1183.23	984.784	1129.93	1341.13	338.632	1210.9	2004.11	847.006	1474.03	430.068	853.172	1478.99	684.328	1242.77	1129.21	2349.44	1289.51	1435.69	778.649	467.202	346.873	1095.4	739.328	1093.58	3385.22	2952.89
187	1	NA	134.06	1.15393	3214	1.93781e-48		C8H9NO	121.543	155.68	0	0	0	0	0	0	173.976	142.588	0	149.095	151.288	0	0	0	0	0	154.59	0	0	0	0	157.424	0	216.556	0	0	150.361	0	0	0	0	0	0	0	216.499	0	22341.3	127.993	0
188	1	NA	330.11	5.43389	3217	3.37733e-36			18630.1	15925.4	16006.5	16536.2	14550.1	12520	11913.9	6758.81	5443.02	19568	15542.6	16922.7	13486.1	7378.39	11650.8	19039.1	14444.1	13117.7	27654.2	24363	26495.8	16399.3	10275.8	18817.8	10945.7	19037.1	13695.4	25772.4	22364.2	13880.1	10972.4	13357.4	13404.4	19905.2	10541.6	16394.1	19232	16168	31068.2	11734.1	10377.7
189	1	NA	157.011	8.27733	3254	9.65946e-27			22231.8	21554.9	21129.7	20110.7	14523.2	12160.8	18913.1	14358.5	19871.5	11238.6	9874.78	12532.5	7985.85	8948.79	7304.73	15331.3	17484.8	12102.4	16978.7	17575.2	11953.9	7631.81	8032.77	12001.9	16542.9	10700.7	13323.2	15622.7	16822.5	16318	8438.07	8742.45	6852.59	14467.5	8850.9	10284.3	17716.6	17454.8	6891.42	0	0
190	1	NA	214.047	8.42067	3259	2.75765e-69			21020.4	22366.2	22267	28527.6	27996.7	23805.1	22590	20688.3	20187	22685	18399.5	18869.4	9472.58	9963.01	10347.8	11385	12854.9	13330.8	15111.3	15022.2	10913.2	14126.9	12580.5	11373.9	12052.9	11758.5	12348.6	13657.4	14508.8	12037.6	14559.4	12372.5	11630.4	12404.9	10932.9	10509.9	12580.7	11577.5	12230.1	0	0
191	1	NA	176.039	3.01284	3279	4.71524e-23		C6H11NO3S	1976.94	2100.26	1809.69	2554.55	3257.93	2148.16	1739.35	3067.66	1639.13	1703.11	2200.8	2261.37	2069.74	1776.55	2375.9	2212.09	2206.11	2072.41	2581.98	2262.21	1918.28	2944.57	1593.61	2247.67	2830.02	3221.93	2644.31	2825.43	2785.92	2747.54	2051.59	1748.09	1617.94	2401.38	1990.18	2192.5	2684.41	3049.31	1549.06	11340.6	11174.9
192	1	NA	412.019	4.64361	3335	2.92719e-45			1221.96	0	0	0	0	572.528	0	0	0	0	0	0	0	0	0	0	0	0	0	0	0	0	0	0	0	0	0	0	0	0	0	0	0	0	0	0	0	0	0	3522.46	2527.18
193	1	NA	347.217	8.60303	3387	4.19045e-50			17832.3	17665.4	17730.9	27682.1	28116.5	22183	14519.8	18288.7	14976	27506.3	20318.1	19138.5	8645.91	9448.11	11575.9	7135.93	8943	9354.5	9576.25	7572.25	5795.76	16491.7	10861.7	9748.32	7887.39	8771.73	8251.9	10369.4	8766.82	7534.74	13954	12686.4	9846.15	9508.96	7063.27	7674.06	8204.45	7630.9	2920.2	15871.4	13909.2
194	1	NA	125.035	0.896834	3402	8.41357e-56	Thymine	C5H6N2O2	494.472	959.702	876.556	188.653	267.084	220.426	414.744	2227	901.651	1315.57	631.707	459.441	1784.03	834.411	2378.45	1060.08	1333.75	1023.15	1168.12	2211.97	1214.48	1526.33	1339.01	1863.73	830.125	1133.06	1152.84	1338.26	981.144	707.102	1797.7	1004.14	1187.13	1124.21	1497.25	420.437	2128.27	1803.43	2659.42	4275.4	3593.8
195	1	NA	410.144	4.7277	3437	6.02605e-57			38246.5	43048.5	35818.6	29260.5	37672.5	40350.6	29740.8	34983.7	31516.7	49548.4	41084.1	41085.9	41210.7	40949.5	44068.7	41699.5	39886.8	38288.6	33670.7	38582.7	30841.2	44639.1	37065.3	40563.9	39888.2	33941.9	38232.1	38880	40162.1	34522.5	35102.6	46287.5	38692.4	38858.7	34848.5	34415.8	24494.7	37767.6	29807.5	40657.9	38925
196	1	NA	151.06	4.84904	3440	3.28004e-88			1077.5	1174.81	1566.23	2181.51	1051.57	1107.01	769.082	705.464	1078.46	1359.45	715.498	275.43	30644.1	32667.4	31523.2	24440.8	27445	21121.5	26037.6	31167.4	26881.9	34991.8	32692.2	30661.9	30649	29832.8	30448.5	45954.1	39373.8	45688.2	53784.5	55115.7	48126.7	36390.9	36070.2	43171.4	57510.5	58660.7	51667.1	520.211	562.706
197	1	NA	303.021	8.52358	3501	5.8624e-32			18359.9	17146.6	17693.9	27238.8	32664.3	21461.6	18279.4	22601.7	18764.8	22745.1	22146	21149.6	16460.7	14970.3	19095.8	13066.4	15326.8	18996.4	24971.8	19289.7	13987.8	19333.5	17139.4	15256.6	18956	20653.9	17498.1	22401.2	20512.2	15807.7	22044	19680.6	11872.6	19333.7	17485.9	13611.5	21152.3	22890.2	12857.5	13121.6	12376.1
198	1	NA	338.097	5.05118	3535	4.75723e-27			27974	25118.8	23353.9	39957.2	50809.1	37688.1	36028.3	40410.3	34786.3	13549.6	13530.9	18211.8	17385.1	13598	15939	21106.1	24483.8	22307.7	41142.8	35471.6	45866	18979.2	14899.6	13601.5	23771.8	22473.1	23252.7	41131.6	38242	34118.2	16068.8	15231.5	13913.5	19095.1	23486.1	22870	42056.2	35955.1	33474.4	15411.7	16087.2
199	1	NA	471.239	7.79972	3556	4.11085e-50			20335.1	20731.2	23072.8	34798	32325.5	30058.7	24199.4	26780.4	24819	30808.2	24741.9	24334.9	18847.3	22250.8	16874.1	14932.4	21877.4	22110	32550.1	22189.1	21550.6	23994.8	18168.8	22607	20961.2	23365	15900.5	27311.2	25857.7	20966	22552.5	20908	18414.1	20218.1	18160.3	16377.2	26590.7	26841.3	25868.1	12919.9	12845.4
200	1	NA	154.975	2.20752	3592	5.48129e-11			22044	18460.8	19266.2	10202.5	9992.94	9691.95	8342.76	8739.86	9510.5	236.52	605.631	199.893	617.278	705.391	887.045	18386.8	21408.5	21312.4	8475.45	9669.67	9763.05	380.445	228.693	458.116	19214.9	19568.6	20423.4	9922.78	8749.05	8172.95	376.263	211.069	464.014	20891.5	20574.4	19375.5	10561.6	9311.06	1183.34	1515.19	1357.33
201	1	NA	133.013	8.32568	3686	2.92197e-41	Malic acid	C4H6O5	1418.73	857.811	1689.31	0	582.668	1024.62	1507.24	349.274	1051.45	0	0	0	0	1003.86	0	0	0	732.82	2486.67	936.174	0	0	700.72	0	0	407.39	601.072	445.434	728.139	138.265	626.54	0	0	1137.44	472.172	0	0	0	689.767	23713.9	25388.3
202	1	NA	392.12	4.74379	3886	1.26095e-16			14057.2	11859.9	13892.9	42547.5	43169.7	33816.2	29364.5	34935.2	32123.5	10486.1	12117.7	11313.3	11714.6	9025.72	9933	14605.3	13296.4	6806.3	40212.2	31368.4	31830.1	12673.4	9819.06	9655.52	10100.9	10952.2	11433.9	31582.3	39576.2	35176	10668.8	15761.2	10581.9	12443.9	14871.4	9549.93	34982.7	32836.8	32698	11202.1	12910.3
203	1	NA	287.041	6.48369	3932	5.37678e-63			18968.7	21203.1	21054.5	18058.5	20562	18945.5	18211.4	16310.8	18541.9	19908.8	20314.2	23078.9	23494.2	22172.4	19212.6	19663.1	20831.7	20935.3	15816.5	17478.2	18557.8	20360.5	20290.1	21682.3	22701.2	17529.9	17070.9	16590.1	15860.9	16397.9	20796.6	18800.5	18022.5	20724.2	24557.7	19986.6	17027.1	19423.4	15370.6	18815.1	22824.9
204	1	NA	201.038	6.23206	3978	8.42039e-39			0	0	180.733	2902.53	3063.87	2449.82	4684.13	4816.91	4780.07	1291.69	2257.59	3043.8	2055.09	1656.55	593.814	0	166.641	308.393	2383.96	3680.23	3071.51	646.706	1227.71	2015.76	274.676	326.065	228.697	2358.91	2166.49	2703.84	1028.92	319.777	1735.74	1364.73	631.186	1911.74	2421.81	3705.23	203.517	8190.78	10373.2
205	1	NA	277.975	2.16677	4222	1.87519e-32			3531.63	4546.06	3979.12	4884.83	6237.9	5238.32	4921.45	3213.58	4193.14	4702.07	4003.83	4331.33	3913.25	4527.36	3997.76	3389.39	3993.22	3510.9	3342.91	3134.16	2726.84	4796.96	4115.04	3676.24	3075.85	3973.84	3461.67	4532.41	4351.75	3394.28	4151.22	3861.42	4445.32	3871.17	2959.59	3258.32	3018.31	4355.13	3572.98	5730.4	4944.17
206	1	NA	487.187	4.76805	4232	2.77326e-23			20664.6	11792.7	15116.3	30038.8	37854.1	22029.3	25314.3	23901.4	23844.1	11570.3	13169.1	16030.9	13236.3	10106	12998.5	10292.5	14387.4	10375.6	25914.3	23848.9	22066.2	14442	7109.79	11040.3	10662.6	13425.8	13305.7	26688.8	26073.9	22284.3	16088.5	13487.4	11562.8	15255	18967.7	7403.34	24095.3	29532	26268.6	9698.83	13988.7
207	1	NA	241.188	4.50037	4235	2.20029e-56			23276.5	19930.2	20681.4	27480.3	26202.2	21413.2	19408.7	20677.8	26464	25102.2	18467.8	22909.4	16774.7	20161.9	16312.1	13621.4	19356.8	18362.7	24552.2	28768.1	23398.5	22687.5	20999.7	21992.7	13343.8	15955	13489.7	22842	24696.5	22061	19866.9	18008.6	14514.8	18826.2	18368.1	18270.5	21094.4	22634.3	23621.8	23452.9	19922.6
208	1	NA	261.047	8.20659	4242	6.13391e-36			25190.4	26088.7	26146.6	24872.4	17223	21083.3	22147.4	19683.7	16230.9	20870.1	15733.8	14558.1	22609.9	19128	16413.3	19119.8	23825.3	23903.4	18994	18337.9	15603.4	18928	19952.1	19385.8	17345.3	21065.7	19057	17050.6	22592.7	16002	16653.3	17734.5	20391.2	17392.1	17296.5	17450.4	19451.1	16674.7	18205.7	0	0
209	1	NA	232.938	2.21634	4278	4.0665e-50			309.108	365.109	210.663	0	133.827	183.331	0	139.493	0	232.833	306.723	183.428	141.995	514.073	186.052	152.396	176.906	168.683	185.855	0	0	235.596	144.458	233.66	183.491	574.055	310.2	234.522	166.665	0	163.427	174.939	363.375	217.093	175.47	132.582	0	168.859	0	5881.89	6957.43
210	1	NA	394.121	4.77581	4354	9.93473e-58			28377	30890.3	21622.6	29349.9	34226.1	22464.3	21802.5	17492.8	26774.7	33125.5	29771.5	32209	27967.5	22072.1	22175.5	19972.8	26776.4	25789.7	28590	24607.3	22935.3	26639.1	22656.1	26684.9	22062.8	24947.5	25156.1	31494.3	26822	22824.3	27559	25515.6	23208.4	26556.6	23836.5	19987.4	25030.5	27563.1	29284.1	27157	25744.7
[truncated: 145 more columns]
