# Supplementary material for: Metabolic preference assay for rapid diagnosis of bloodstream infections
Source: Nat Commun. 2022 Apr 28;13:2332. doi: 10.1038/s41467-022-30048-6 (PMC9050716; doi:10.1038/s41467-022-30048-6)
Supplement: Supplementary file 10 — Supplementary Data File 5 [file 41467_2022_30048_MOESM10_ESM.xlsx]

## Sheet: Top 120 Markers - 4h - p-values
Metabolic Preference Assay for Rapid Diagnosis of Bloodstream Infections
Extended Data File 5. Biomarker validation on clinical isolates. Biomarker consistency was assessed on 596 different clinical isolates.
Marker #	m/z	RT	Compound ID	Molecular Formula (Based on M-H)	MHB	MHB.1	MHB.2	MHB.3	MHB.4	MHB.5	MHB.6	MHB.7	MHB.8	MHB.9	MHB.10	MHB.11	MHB.12	MHB.13	MHB.14	MHB.15	AVG	Cal	Cal.1	Cal.2	Cal.3	Cal.4	Cal.5	Cal.6	Cal.7	Cal.8	Cal.9	Cal.10	Cal.11	Cal.12	Cal.13	Cal.14	Cal.15	Cal.16	Cal.17	Cal.18	Cal.19	Cal.20	Cal.21	Cal.22	Cal.23	Cal.24	Cal.25	Cal.26	Cal.27
																						Cal_I681	Cal_I682	Cal_I683	Cal_I684	Cal_I686	Cal_I687	Cal_I688	Cal_I690	Cal_I691	Cal_I692	Cal_I693	Cal_I694	Cal_I695	Cal_I696	Cal_I697	Cal_I698	Cal_I699	Cal_I700	Cal_I701	Cal_I702	Cal_I703	Cal_I704	Cal_I705	Cal_I706	Cal_I707	Cal_I708	Cal_I709	Cal_I710
				Sex	NA	NA	NA	NA	NA	NA	NA	NA	NA	NA	NA	NA	NA	NA	NA	NA		Female	Male	Male	Male	Male	Male	Female	Male	Male	Female	Male	Female	Female	Female	Female	Male	Female	Male	Male	Male	Male	Male	Male	Female	Male	Male	Male	Female
				Age	NA	NA	NA	NA	NA	NA	NA	NA	NA	NA	NA	NA	NA	NA	NA	NA		48	57	68	59	81	55	71	88	76	73	82	0	23	59	64	92	57	43	86	72	54	3	68	54	1	23	19	43
				Age group	NA	NA	NA	NA	NA	NA	NA	NA	NA	NA	NA	NA	NA	NA	NA	NA		41-50	51-60	61-70	51-60	80+	51-60	71-80	80+	71-80	71-80	80+	00-10	21-30	51-60	61-70	80+	51-60	41-50	80+	71-80	51-60	00-10	61-70	51-60	00-10	21-30	11-20	41-50
10	117.019	2.18865	Succinic acid	C4H6O4	723.33	473.519	568.084	0	0	408.091	3883.66	1253.43	2222.95	821.526	302.302	386.358	582.976	691.48	523.521	226.329	816.722	51760.2	111382	76728.3	27296.7	69199.9	67361.6	36244.3	73066.2	62017.5	34683.8	73892.4	38716.7	68677	52325.6	24514.5	70191.8	14147.8	33527.7	16254.2	44859.4	44454.2	77325.5	46363.1	50888.7	98626.5	21338.5	48906.7	21423.4
258	89.0237	5.48726	Lactic acid	C3H6O3	669385	667972	687555	589750	618688	530375	792259	879343	827940	456017	449638	489308	421331	456628	427399	475058	589915	268386	310757	304259	332372	306921	297203	310658	305252	284412	311846	309184	318501	310557	258623	226749	281597	496674	282253	307620	309474	301427	326904	307820	319002	321253	261328	278448	289510
424	151.025	4.40008	Xanthine	C5H4N4O2	6700.03	6745.3	6676.76	1161.47	1845.37	1412.65	4309.06	14056.4	12845.2	13155.8	13001.8	11239.4	4144.81	1219.85	3845.77	3684.92	6627.78	11569.8	13415.1	14477.8	11688.1	16767.8	8470.35	63572.6	63143.5	12238.7	13837.5	13249.4	14733.5	11034.4	65666.1	10916.3	13894.9	12470.1	60894.3	37355.7	11552.5	60280.7	14541	15010.9	66383.9	14390	7139.21	61107.3	10072
1140	147.065	2.0462	Mevalonic acid	C6H12O4	916.99	725.62	260.92	387.45	378.26	288.72	1091.19	471.81	1162.08	285.76	246.3	464.59	199.38	421.99	199.74	0	468.8	583.91	928.48	877.58	768.47	940.86	263.95	309.95	538.96	1113.48	664.65	949.76	978.45	226.17	725.07	340.32	434.73	28687.1	291.23	180.02	400.05	501.1	1772.04	573.09	533.83	1006.91	543.45	888.18	401.56
1757	137.034	4.41291	Urocanic acid	C6H6N2O2	1572.17	1721.48	2471.73	1809.04	2965.36	2303.76	2195.31	2998.42	3481.22	1208.76	1078.52	1867.13	1512.45	2279.95	991.48	5625.04	2255.11	4433.17	8808.06	8319.38	5677.16	7379.38	4507.54	5415.24	5442.76	4759.31	6889.48	6604.77	7803.26	6192.8	6220.18	4113.44	5846.29	6700.06	6220.61	4011.25	4146.53	4626.58	6855.97	6716.95	8243.8	7500.06	3892	6411.9	4844.92
1838	151.06	4.37575	D-Arabitol	C5H12O5	1014.01	956.39	611.71	271.72	1066.1	669.91	2555.92	1660	1748.71	1200.01	1190.97	2261.97	1324.21	838.84	541.35	225.51	1133.58	15594.7	36689.1	48168.6	27690.3	33483.8	22646.2	24945.3	31848.9	24319.4	18995.2	39980.4	18402.6	25755.9	33052.1	15748	32242.2	8283.2	20583.1	6139.5	23938.6	28944.7	33528.3	22959.4	28025.5	34795.7	8813.33	27065.8	13167.7
2954	331.234	8.63441	N1,N12-Diacetylspermine	C14H30N4O2	0	600.42	0	0	0	0	343.6	914.86	250.93	0	0	0	0	0	183.63	147.29	152.546	178.28	0	165.03	0	0	0	0	152.98	0	146.27	168.82	153.48	223.24	0	0	0	138.3	0	166.88	0	0	0	0	124.84	171.63	182.61	0	0
102	190.932	4.37865			1070.18	711.35	976.79	0	0	0	302.79	956.65	763.49	0	0	0	0	0	0	0	298.828	0	0	0	0	0	0	0	0	1838.31	0	0	0	0	0	0	0	0	0	0	0	0	0	0	0	0	0	0	3814.36
145	134.047	4.77716	Adenine	C5H5N5	7849410	7.786e+06	7939892	3495495	4.99404e+06	4381466	10075993	10405347	9661053	7.08333e+06	6.62457e+06	7206758	5.11408e+06	5025356	2542933	2.36767e+06	6.40959e+06	3694884	4.22312e+06	4.34011e+06	2.90731e+06	4072176	2.90957e+06	3.32069e+06	3.7284e+06	3.07666e+06	4.36439e+06	4220058	4.04484e+06	3.12017e+06	3.61849e+06	2162562	3563685	2.80418e+06	3377044	2.02453e+06	2.22292e+06	3.01996e+06	4403914	3732777	4.18179e+06	3.8326e+06	2421786	3.59966e+06	2.12859e+06
147	227.102	4.61591		C10H16N2O4	7.28468e+06	6.44578e+06	7227238	3.59e+06	5063220	4.39106e+06	12361848	12755576	11754807	8799541	7.32193e+06	8598438	5070116	4.84709e+06	2.77242e+06	2.19675e+06	6.90503e+06	8540674	9363883	9443584	6.06859e+06	9389687	6.18177e+06	6.64858e+06	7.51003e+06	6.33979e+06	8.18739e+06	8606650	9464051	6006114	7.77337e+06	4118336	7.37937e+06	6.63085e+06	6.64799e+06	3953554	3928082	6.21328e+06	8878299	7.83829e+06	8.32531e+06	8907952	4.39372e+06	6.79396e+06	4.09847e+06
169	241.118	4.50023			10088087	9773461	9706378	6002908	7200262	7.57744e+06	13082197	12271457	12542373	10201680	10078350	11609405	9044265	8478135	4417640	4.01005e+06	9.13025e+06	7639766	10164879	10057647	6554840	10366165	6.31518e+06	8483867	7827064	6479916	9874289	9655749	10567250	6.74494e+06	9364495	4675294	7.69572e+06	7.66256e+06	7.28191e+06	4.64228e+06	4.59692e+06	6.4422e+06	9390033	9796556	9300615	8823103	4.51784e+06	8.28497e+06	3.83422e+06
184	173.103	8.60152	Arginine	C6H14N4O2	5.44926e+06	4947338	5285636	5.02171e+06	5.58202e+06	4815201	6498758	5964736	5.35694e+06	5.7782e+06	5547598	5.837e+06	4.92946e+06	5109608	4.76082e+06	158374	5.06517e+06	569253	683643	1.18323e+06	1.29535e+06	1221694	1.21998e+06	825464	814254	1.12582e+06	1.10466e+06	1.2292e+06	1.34352e+06	994578	1.20061e+06	1.0257e+06	1.02207e+06	696740	1007601	1.08111e+06	1.02215e+06	1027093	1.3359e+06	1.13641e+06	1.16305e+06	1.24291e+06	1.0307e+06	964407	695103
191	104.035	8.21353			6931924	6.88194e+06	6.89737e+06	5611948	4933309	5253342	8757893	8561031	8.07915e+06	7.37432e+06	7.38593e+06	7833130	7.19997e+06	6.80144e+06	6.37906e+06	4.6005e+06	6.84264e+06	5.20526e+06	5226123	5.48054e+06	5.26599e+06	4513512	4.58065e+06	3.89484e+06	3.96254e+06	4111232	4938848	5.06197e+06	5.09153e+06	5641582	4825429	4.25842e+06	4490770	2.40598e+06	3.80952e+06	4.09978e+06	4008736	4.60713e+06	4.87173e+06	4.90085e+06	5377916	4313500	3.4015e+06	3886296	3.86261e+06
210	203.102	8.23574		C8H16N2O4	1.80259e+06	1.69509e+06	1.68286e+06	1530023	1.4402e+06	1.16775e+06	2836387	2.82008e+06	2.77856e+06	1.84809e+06	1437800	1.98496e+06	1.47749e+06	1.58864e+06	1.42088e+06	954362	1.77911e+06	1.41292e+06	1.43366e+06	1.46714e+06	1.51003e+06	1.5059e+06	1.30596e+06	1.13108e+06	1170963	1.22856e+06	1.29127e+06	1.34522e+06	1.5949e+06	1521478	1.31876e+06	1.12504e+06	1.17823e+06	1.06542e+06	1.10333e+06	1159962	1.10533e+06	1.24031e+06	1.27339e+06	1.35201e+06	1.48537e+06	1.4133e+06	1.05174e+06	1.08622e+06	1.0273e+06
227	215.031	4.97734			1.35517e+06	1.33762e+06	1.28096e+06	1850263	2.37224e+06	2.30283e+06	1.25256e+06	1384762	1.34234e+06	2.13065e+06	2.03763e+06	2.41561e+06	1.90937e+06	1.89104e+06	983126	1.74082e+06	1.72419e+06	801872	853212	850764	453420	503989	451048	347291	786364	381935	375585	369492	732328	832637	502248	341838	456872	160781	459794	466980	331461	566687	713428	449658	685340	816291	588679	637002	471721
229	215.031	4.52579			84713.3	69162.7	80573.7	77003.7	116308	105759	87556.9	91817.8	83597	152503	154301	159529	1.26836e+06	1303286	661961	31369	282987	409913	420570	460631	195440	252571	211116	188753	445974	201145	171596	207376	324715	114341	285108	173147	270606	91028	264665	221230	183901	279130	451764	249133	405349	459684	267222	387178	210207
261	89.0237	4.37344			47796.3	44290.3	42906.5	5816.53	13759.7	8985.58	62313	66512.5	32985.6	33137.4	41813.6	42441.5	22587.1	23059.9	9325.63	13829.6	31972.5	21817.8	20032.5	22630.1	19778.2	22996.5	17156.9	23048.7	21533.7	18094.8	19240.4	23934.6	22122.5	22835.1	15806.7	19247.7	15203.7	20458.2	23537.6	17387.5	17053.5	20167	22708.4	23207.8	18278.3	17574.1	19184.5	20148.8	18454.2
277	356.144	4.61819			1.96613e+06	1.47755e+06	1.62605e+06	1.35062e+06	1.90774e+06	1.51375e+06	1.83034e+06	1.87208e+06	1.71711e+06	3.14961e+06	2.45628e+06	3084532	2.03852e+06	2148454	998978	1.15328e+06	1.89319e+06	1.65376e+06	2042726	2.03361e+06	1.23945e+06	2.04528e+06	1.28874e+06	1.14244e+06	1.52965e+06	1302209	1.86617e+06	1.8127e+06	2.00519e+06	1.21671e+06	1.58116e+06	790008	1.31076e+06	1.22348e+06	1.30906e+06	792166	673534	1.23356e+06	1931621	1.66159e+06	1.74946e+06	1.91457e+06	843408	1.21928e+06	772661
330	111.019	1.15505	Uracil	C4H4N2O2	1.95176e+06	2.01025e+06	2163897	1.20392e+06	1.99626e+06	1651690	2.0839e+06	1.99473e+06	1.8937e+06	2.29475e+06	2.3418e+06	2.53804e+06	1.90827e+06	1.80142e+06	910339	911078	1.85349e+06	972344	1.68294e+06	1.81054e+06	1.08629e+06	1.65743e+06	1.03943e+06	1.50919e+06	1.55219e+06	1.26078e+06	1639977	1.81298e+06	1.6293e+06	1.04669e+06	1.65189e+06	852011	1.59942e+06	1.05957e+06	1.49148e+06	848811	940605	1.49609e+06	1.85589e+06	1.68551e+06	1.78141e+06	1623042	1.00491e+06	1.45492e+06	869656
333	259.077	5.11799		C15H13FO3	1.80593e+06	2004817	1.98195e+06	1.42315e+06	1.68094e+06	1.64489e+06	2.83258e+06	2590374	2.54918e+06	2.04221e+06	2.14828e+06	2.49273e+06	1.88058e+06	2.00632e+06	967586	616792	1.91677e+06	2.02562e+06	2.0091e+06	1.9475e+06	1438117	1993438	1.97221e+06	1.65378e+06	1809503	1.20801e+06	1.99229e+06	1968475	2.02867e+06	1754319	1.82776e+06	1084567	1.66622e+06	1.49651e+06	1.57574e+06	1.09627e+06	1.03176e+06	1.50156e+06	2.00522e+06	1.87316e+06	1.82623e+06	1.85642e+06	1.21586e+06	1.40942e+06	1.39524e+06
337	199.071	5.38179			1.77309e+06	1735583	1773191	1301510	1.44785e+06	1.35771e+06	2.34822e+06	2.42436e+06	2.2447e+06	1967339	1.89611e+06	2.10235e+06	1.52037e+06	1.54418e+06	779370	779342	1.6872e+06	1.7481e+06	1.80764e+06	1.79387e+06	1253545	1.60338e+06	1.64302e+06	1326043	1.47102e+06	1.27073e+06	1.64455e+06	1.65994e+06	1.62111e+06	1.68059e+06	1.71978e+06	900601	1.39579e+06	1.20159e+06	1.30886e+06	1.02868e+06	997940	1.29516e+06	1.57547e+06	1607781	1.63766e+06	1.62026e+06	1.20846e+06	1.34358e+06	1.17988e+06
367	219.096	8.34713			124.86	0	0	0	0	0	0	0	0	0	0	0	0	0	0	0	7.80375	0	0	0	0	100.4	0	124.54	0	0	0	0	0	0	161.44	0	0	0	0	135.81	0	129.41	0	0	0	0	155.07	0	0
370	179.055	4.44396	Glucose	C6H12O6	107457	99208.6	100919	476123	672184	636380	132339	1.11244e+06	1.05389e+06	415581	395083	455394	1.28728e+06	1.25963e+06	697649	311664	575826	239670	219353	252648	111203	125682	134716	111658	261315	121248	94820.2	111099	172470	217795	145835	106547	146335	54593.8	162331	138927	113159	174593	249386	142281	224586	252521	171077	225199	138851
389	387.11	7.57548		C20H20O8	0	591.11	0	0	0	0	1.79929e+06	1597118	1.14083e+06	2.00023e+06	1922376	1966502	2.31534e+06	2067481	2.0609e+06	0	1.05442e+06	1.74027e+06	1.69964e+06	1.75648e+06	1.70998e+06	1.88336e+06	1.6641e+06	1.4385e+06	1.56123e+06	1.45912e+06	1795480	1.53072e+06	1.96157e+06	1.70647e+06	1.51422e+06	1.35761e+06	1.24792e+06	781143	1.1341e+06	1.49707e+06	1.26866e+06	1.54383e+06	1.63092e+06	1.6414e+06	1.53422e+06	1718533	1.31964e+06	1.39961e+06	1.10435e+06
393	275.103	5.05111		C14H16N2O4	1.28266e+06	1.47328e+06	1.59636e+06	1.1318e+06	1.39427e+06	1.27937e+06	2.07073e+06	2.11386e+06	1889544	1.584e+06	1.48739e+06	1805460	1.29529e+06	1.35128e+06	759182	518214	1.43954e+06	1.53455e+06	1482138	1.61962e+06	1.07799e+06	1476633	1.48135e+06	1.30014e+06	1385163	1.16507e+06	1.56736e+06	1.40703e+06	1.55946e+06	1349824	1.4289e+06	768205	1.24833e+06	1.09817e+06	1.20187e+06	782881	832219	1101164	1.43962e+06	1.48988e+06	1.48718e+06	1.51228e+06	988684	1249677	1.11405e+06
452	291.095	5.81533		C9H16N4O7	0	0	0	0	0	0	21114.6	332.25	0	1834.49	0	0	1383.34	583.65	0	0	1578.02	1.31334e+06	1.32414e+06	1.28444e+06	16576.9	1.25541e+06	1.29615e+06	1.03851e+06	1.15467e+06	1.02938e+06	1.21005e+06	1.25115e+06	1.2883e+06	1.30763e+06	1.21209e+06	754311	1.09977e+06	882183	931322	626306	890401	1.06179e+06	1.20761e+06	1.16033e+06	1.21528e+06	1.17011e+06	956726	385821	892973
467	340.187	4.25909			1.07104e+06	1065292	1.04051e+06	701746	897156	756561	1.70519e+06	1646744	1.44146e+06	1.04705e+06	933568	1.02926e+06	1.02602e+06	988011	558544	375769	1.01774e+06	629945	957638	924580	549654	888503	520871	740216	749007	579950	831747	945714	890070	659800	849540	469081	804114	640765	719922	523318	491499	573817	924762	930653	880224	902779	444513	709395	436343
472	87.008	6.37904			64034.8	69358.5	59123.9	91678.2	110326	42060.2	47533.6	52634	47150.7	91277.3	84028.5	96286.6	6272.03	3288.11	3003.42	7025.75	54692.6	129517	146847	140358	131789	120355	106786	95745.9	107209	103374	122954	117526	131673	146425	112647	79367.3	100471	73078.1	85098.2	105575	90953.4	97072.2	128361	104354	123188	119060	86412.7	82947.7	82291.2
479	225.062	4.56735			35822.4	47777.3	20803.1	445124	609181	560349	337394	20312.2	26072.1	239448	229963	262965	1196387	1.25145e+06	671572	340359	393436	104731	100966	113060	51864.2	55715	53388.5	51689.3	104582	54174.8	40675.9	43673.1	70528.1	94428.1	65713.3	46266.5	64384.6	18951.1	70060.9	63260.3	48160.4	79422.7	99266.5	60791.9	99302	105051	74456.8	87103.2	53885
487	270.185	0.678433		C18H25NO	0	0	0	0	0	0	0	0	0	0	0	0	0	0	0	0	0	0	0	0	0	0	0	0	0	0	0	0	0	0	0	0	0	0	0	0	0	0	0	0	0	0	0	0	0
585	308.095	4.65534			0	0	0	0	0	0	0	0	0	2.02992e+06	1.01148e+06	661573	0	16789.9	305547	0	251582	941471	1.04753e+06	998676	469909	647083	450639	411047	946038	412825	419044	442422	890806	773567	534709	352007	488913	190991	498922	446443	300339	664334	849538	524834	771205	1.09096e+06	488780	711105	388047
618	243.968	6.23636			40169.7	44485.2	41234.3	0	0	0	38656.9	54974	46999	0	0	0	0	280.44	0	0	16675	0	151.25	0	0	0	0	0	0	0	0	0	0	0	0	0	0	0	0	0	0	0	0	0	0	0	0	0	0
623	243.967	4.8107			0	0	0	0	0	0	0	0	0	0	243.34	0	318.43	0	0	0	35.1106	0	0	0	0	0	0	0	0	0	0	0	0	0	0	0	0	0	0	0	0	0	0	0	0	0	0	0	0
640	187.994	8.21377			0	0	0	0	0	143.52	0	0	0	122.46	0	155.29	0	0	0	0	26.3294	251560	231085	0	27100.9	209615	222127	208352	119722	203999	232004	234713	236991	248998	239387	216732	220108	154402	53317.3	199313	211474	224219	226158	238273	239017	81885.9	118470	198457	207366
644	327.029	4.61559			738345	671997	821336	15279.8	28924.5	22606	1.33482e+06	1.18528e+06	1.10524e+06	51766.6	35558.4	31466.3	36298	38963.8	19888.4	11004	384299	24026.7	40593.8	36478.9	23547.5	34388.9	17652.4	35896	37144.3	19408	34239.5	37903.7	33599.3	21478.9	32325.9	18616.7	33356.5	33568.1	35113.1	14891.8	18935	28125.7	35223.7	32046.3	21908.6	32299.8	23779.6	35456.8	17961.6
652	299.256	0.562469			0	0	0	0	0	0	0	0	0	1334.48	1159.44	1026.22	1453.92	363.6	208.55	0	346.638	3304.35	3655.43	2993.2	2143.56	3081.73	1685.85	4590.04	2222.93	2559.18	3713.78	3866.62	3807.03	2635.28	3786.38	1085.45	2302.92	2442.31	2193.66	1376.39	2769.22	2929.19	4780.81	3193.25	3180.31	3178.04	1786.72	2509.17	1432.4
670	89.0237	0.96102			31820	43004	49125.2	22133.5	38396.9	33565.5	47070.9	42884.1	40514.9	75964.3	66409.9	77339.3	41160.8	42733	16942.5	45759	44676.5	62866.7	109833	112622	67089.7	106752	56937.2	91027.7	99055.4	75823.2	102243	106717	106188	72603.3	94952.9	53909.4	92333.8	85603.2	85402.1	48421.2	59262	99135.5	106931	96561.6	100344	110388	60784.7	80343.1	53133.7
672	151.025	3.80391			130898	142600	136669	64138.6	98679.7	72930.9	172088	185863	164821	109097	113357	121711	76216.7	78908.9	38350.9	70899.2	111077	158501	271071	295418	168405	251329	157672	228656	231803	173717	263299	276964	273257	157803	240806	144926	221982	73630.4	202720	141788	171906	259470	265802	250220	243318	253287	132862	215126	123712
689	172.096	1.66434	N-acytylleucine	C8H15NO3	190.45	0	0	174.68	670.29	139.07	3576.76	25022.2	24316.7	23048	22010.7	26977.9	21343.9	18821.1	11318.9	0	11100.7	19829.5	35221.2	40770.5	27329	43338.8	28100.8	43130	33899.2	30433.5	43174	39801	46657.5	27896.9	44018.6	24295.9	37806.5	125260	35850.2	28313.5	28398.7	36240.2	34874.8	47440.5	42974.5	44920.3	26171.7	34656.5	24256.2
694	196.071	8.20035			0	125.2	3287.12	1121.59	840.92	912.16	9608.3	9331.23	9660.47	4251.09	3420.02	3981.79	1367.5	1718	1745.4	0	3210.67	2567.48	2500.75	2806.4	3067.06	2852.31	2674.4	1409.47	2115.25	2321.98	1990.37	3144.73	2951.25	3448.94	2682.37	2067.94	2187.85	6160.46	2376.41	2567.84	2645.93	2479.72	2607.28	2972.08	3092.86	2354.71	1606.13	2692.09	2220.51
707	131.07	4.03228			15615.5	13251.7	4748.06	6600.21	6673.13	6625.95	30938.7	29999.3	30791.5	29569.9	30184.7	31942.5	12103.6	5912.38	7425.71	6735.33	16819.9	11822.3	11820.1	13020.2	9274.39	8054.33	4872.25	30121.3	10435	8786.23	11738.2	29358.8	9283.48	27179.3	8069.67	9803.41	6899.36	9417.42	6413.85	8542.63	31468.2	12119	29953.4	8874.16	7457.19	12105.8	7938.11	7696.3	10240.8
708	131.07	3.40347			15615.5	13251.7	15268.1	6600.21	6673.13	6625.95	31459.6	30045.3	31900.1	30295.8	30184.7	31396	12103.6	5912.38	7425.71	6392.92	17571.9	28036.8	28429	27797.3	29351.3	28842.4	27471	27159.9	25050.2	26524.4	27898.9	27587.7	26313.5	27199.6	24726.7	28371.4	24520.3	9417.42	26656	25256.7	26417	27724.4	26689.4	25375.7	27428.2	27251.6	24564.9	7858.97	27254.8
709	131.07	4.73329			16275.8	3759.68	5640.88	19678.8	9578.93	20121.6	17631.9	7404.56	19105.6	7155.54	7906.87	18982.6	7239.29	6141.26	5852.46	10376.4	11428.2	21099.6	21623.8	20107.8	22507.6	21332.1	20881.9	21189.4	21563.4	22295.9	21779.4	22606.8	19399.5	22195	21740.6	21363	20361.7	20270.3	21093	21550	20529.3	19197.8	18733	22179	19904	21228.6	21816.2	21295.5	20306.3
710	131.07	5.41752		C6H12O3	16275.8	3759.68	5640.88	19678.8	9578.93	20121.6	17631.9	7404.56	19105.6	7155.54	7906.87	18982.6	7239.29	6141.26	5852.46	10376.4	11428.2	21099.6	21623.8	20107.8	22507.6	21332.1	20881.9	21189.4	21563.4	22295.9	21779.4	22606.8	19399.5	22195	21740.6	21363	20361.7	20270.3	21093	21550	20529.3	19197.8	18733	22179	19904	21228.6	21816.2	21295.5	20306.3
714	174.087	8.39015	Citrulline	C6H13N3O3	0	0	0	163.57	0	175.18	263.57	15701.2	11070.6	10915.3	9705.71	12160.5	13847.7	13417.2	13679.9	0	6318.77	8992.39	8116.75	8201.28	8948.37	8746.63	7991.45	7734.13	8433.95	7174.91	8207.44	7640.48	9119.61	9580.38	8657.71	6244.3	6592.07	11836	6476.53	6800.32	5640.53	7147.69	8052.63	7648.13	8486.39	8813.84	5037.5	5621	5764.76
736	215.065	7.19048			0	0	339.17	0	0	0	0	0	0	0	0	327.02	0	271.37	0	0	58.5975	0	0	0	0	511.33	0	519.17	0	391.22	347.72	0	6612.96	1206.31	323.95	1729.11	649.54	513.66	1018.53	374.53	513.54	467.59	374.49	0	430.6	0	0	2332.14	413.73
749	311.063	4.603			28647.9	28480.3	38676.8	114750	154595	125993	25530.2	17163.5	15082	45361.8	51402.9	38662.3	49045.7	38968.9	25023.5	42835.8	52513.8	266810	328558	292745	220840	314094	216056	226361	268059	245379	296245	346561	338338	211747	288822	169161	258035	250420	242836	174696	148937	214363	314734	281162	308979	335056	165682	250800	148964
762	231.096	8.2158			139420	137451	137927	103993	117131	103448	235325	250050	220926	140327	116981	164687	134863	140293	113590	110452	147929	129801	120543	127132	127627	127433	103758	98829.8	105474	107922	112387	118785	136146	128926	114064	102733	101423	92559.6	86286.3	111620	94534.3	101997	111304	115262	127548	116976	92181.8	86444.7	90967.1
785	257.064	8.60163			187590	161695	167046	251850	287822	238265	178730	178285	129959	252388	202471	259100	121609	133878	114366	10208.2	179704	25790.8	31017.2	50278.4	55699.2	49944.8	57083.4	39396.9	32619.9	52178.6	61390.6	59418.9	56991	46796.5	58132.1	48394	48197.2	32485.6	46506.6	48691.4	53095.1	52022.3	64276.7	53417.4	50632.2	60668.6	50344.7	43015.9	36341.7
804	189.086	8.32212			283611	279232	279818	242153	285603	242150	419900	413848	365456	428998	350249	430315	271907	246149	238184	204358	311371	281445	282359	272009	293502	269833	236228	220275	212844	247323	270770	292360	309863	298575	236056	235742	234645	215094	213945	272557	223243	267787	271472	254247	274508	288023	220811	202837	209778
859	172.023	8.21008			277003	276342	281155	479432	443474	482853	333866	308671	390490	412496	321088	415721	329685	335849	405283	282699	361007	386981	430071	460141	404044	406607	334656	402304	383901	411851	477466	468803	442391	479240	381023	393240	441189	314061	328704	396495	428232	450238	453398	436825	456128	366449	365171	407799	407402
864	188.055	5.06712		C7H11NO5	23464.7	29137	27428.4	25602.8	26768	23204.5	39483.2	34089.2	29193.8	31504.2	23439.6	33526.6	33233.8	37977.3	19718.4	14787.6	28285	28636.5	38049.9	39350.2	24951.9	38636.3	34718.8	29628.6	32496.8	25964.3	37106.5	32474	37134.3	31267.7	31464.5	17791.7	30167.9	78703.4	27036.1	22681.8	18996.4	32501.3	33515.8	36925.4	36428.1	33240.6	22904.8	25469.5	18082.4
870	191.066	8.51926		C6H12N2O5	239212	228747	235708	190549	186511	156962	327971	349853	302032	223173	186953	249316	202364	194524	189044	159804	226420	171410	182887	181281	163790	163654	164382	124349	139655	140976	163224	165318	179042	174273	151059	124326	157323	125140	119859	135784	139701	158663	163938	147137	141569	156417	128776	137595	115193
876	518.375	8.53134			82984.4	91428.1	79101.3	44875.9	43959.4	31635	143241	132820	132537	64742.4	60232.8	82585.8	56476.1	53218.1	47917.5	12431.7	72511.6	36348.9	38895.2	35797.6	26683.9	33508.9	28555.2	16014.6	18269.6	17662.7	30279.8	26977.8	36315.2	46848.6	27531.8	15348	18855.3	11863.9	14808	22618.2	16067.4	25828	28180	28847.7	35158.6	30439.8	13192.4	15353.9	13272.9
877	146.046	5.05615			27658.7	28553.5	28011.9	26223.6	32493.8	29792.3	35446.2	30014	31294.1	29175.8	34956.5	32979.2	35642.1	30512.4	15740	5807.67	28393.9	18159.8	16760.6	16627.5	11765	17436.8	15158.8	13325.7	14129.7	11694.5	20511.9	15457.2	17868.4	12883.1	16956.3	9228.79	13229.4	28957.3	13445.3	8132.61	8604.76	11978.3	17940	14685.4	15110.1	5415.97	9839.51	13375.5	10225.1
879	174.039	5.67813	N-acetyl-L-aspartic acid	C6H9NO5	13557.9	12447.4	11035.4	9236.07	8674.4	10398.9	15800.9	17831	15386.4	9890.73	11139.6	11391.5	11620.5	11338.5	5854.14	6907.5	11406.9	9447.79	11258.8	10080	9235.54	11583.3	10079.6	9235.76	8686.36	8025.08	10134.6	10992.7	10509.2	9238.32	9879.32	6880.49	7487.74	9473.33	7453.32	6845.13	5838.17	8278.47	9922.77	8849.76	9315.71	10795.9	7888.35	8025.57	7013.98
881	145.062	8.1919			137666	137544	144141	139411	138453	140823	212960	220946	215759	216042	202797	208458	126956	116293	123221	119799	162579	124472	146331	126385	158735	153924	155613	111097	123114	122096	134546	130952	168730	164229	152005	125656	142602	114773	153671	131045	127748	154994	151132	125473	137264	131626	121148	132972	123341
893	315.048	4.50383			0	0	0	224.26	341.79	331.26	0	0	621.97	738.18	1305.02	599.19	366.41	275.42	341.52	183.96	333.061	13720.8	728.47	2329.59	889.66	244052	139530	213692	151582	1998.15	229624	250301	242230	139478	87109	100740	201752	206638	208574	2649.55	100566	103520	228414	257527	1065.8	206540	38002.9	79811.1	31387.5
908	233.97	4.75605			343850	345315	361781	0	0	0	672284	678264	615487	1489.45	1321.07	0	0	0	160.82	0	188747	0	1287.49	0	0	1385.87	1149.76	1148.32	0	0	1934.1	2625.89	1299.51	902.28	1049.39	0	284.24	0	1494.97	0	0	1030.97	2827.61	2586.44	0	0	628.91	1195.92	0
935	170.023	4.7643			76339.6	82790.3	80131.7	79678.2	120310	94083.2	74133.1	77923.6	54732.1	125939	121334	125651	77708.8	77430	43158.2	79079.6	86901.3	50148.6	60478.4	61069.2	42498.8	62518.1	39714.8	43291.9	56324.6	48735.4	60549	59602.4	60203.2	45874.3	54257.6	31660	56205.8	36267.2	40761.4	25439	32441.4	39367.2	65573.6	62630.3	54695.7	53810.4	31976.7	52200.3	36170.5
946	535.294	8.50775			2064.54	2135.57	2595.71	2641.21	2415.94	3289.3	2724.3	69037.6	2747.9	6082.41	2580.16	4335.49	8683.41	8615.38	7677.16	3186.07	8175.76	6220.46	7017.6	6984.69	5336.43	5864.64	5592.49	3325.48	4221.83	3387.96	4211.03	5693.48	7092.7	7415.45	4897.54	3494.13	5039.88	4129.98	4394.65	4097.19	4056.25	5023.96	5488	5433.64	4050.15	5633.62	3104.42	2882.44	2706.43
969	138.018	4.01846		C6H5NO3	5546.09	6123.11	6560.97	2303.65	5228.69	4533.13	4964.81	6821.68	5573.1	5690.42	7730.01	3199.56	4369.82	4597.48	3019.8	1692.63	4872.18	3688.54	4750.28	5201.55	2206.55	4639.01	4071.53	5105.15	2995.09	3714.83	5121.76	5603.9	4148.26	4814.09	6679.83	3484.45	5265.98	4449.47	5891.81	4107.26	4796.19	4915.47	4317.89	4762.06	5713.92	5225.14	3793.68	4594.58	3776.24
979	229.08	6.48323			0	0	0	0	0	0	0	0	0	0	0	0	0	0	0	628.54	39.2837	6176.01	0	0	0	8148.09	8913.67	6659.77	581.29	14844.5	10663.9	8071.14	6541.38	11561	521.17	10424.9	6969.01	7615.02	0	454.6	9715.26	540.62	1322.38	5226.99	14788.3	8690.19	288.67	708.6	337.26
1022	154.995	6.5175			34836.4	37035.3	31254.6	10999.1	12718.3	10134.3	26311.2	36714.3	27366.6	44450.4	39307.3	50676	7630.13	9091.97	3369.27	464.33	23897.5	45221.9	59317	44761.6	50893.4	49397.2	38813.8	32683.5	37287.5	34644.8	45974.2	47143	47696.3	49985.5	42396.5	30380.1	34777.4	24775.8	31514.2	34577.1	34628	38456.3	44161.4	43029.7	42535.2	44182.6	32536.2	34759.7	28452.8
1026	124.007	7.12597		C2H7NO3S	65615.6	63433.9	55873.2	75021.7	81911.5	79952.4	86045.4	95787	88066.9	118273	105632	113929	69255.5	74930.1	55655.8	72627.5	81375.6	82685.9	88925.6	75954.2	71763.8	59930.4	63534.4	69289.4	76205.1	66241.9	76253.4	72967.9	77502.2	78195.7	84627.5	62733.6	63816.8	18476.8	67328.6	69519.9	55272.1	59454.7	88837.4	58330.9	79360.4	74834.3	56717.4	65457	62925
1041	379.156	0.532292			2708.05	1748	2297.09	9826.66	7878.39	4832.65	7297.68	10620.5	7273	1025.89	1526.82	1884.01	8112.65	7559.09	7044.78	6993.02	5539.27	5260.25	7282.96	4975.44	6729.32	5583.21	4891.4	6348.01	5580.31	4913.2	5019.64	5257.47	6086.64	5308.06	5040.23	4120.51	6355.98	4382.93	4968.63	6964.63	3756.64	7267.33	6540.26	4072.18	5071.01	5699.12	3730.55	4956.79	4443.8
1074	258.148	1.94067		C16H21NO2	122.84	0	0	152.91	0	0	0	0	156.23	219.8	429.36	285.96	0	0	119.41	0	92.9069	177.38	388.96	203.9	380.56	268.35	222.06	244.77	209.8	530.89	275.34	289	399.81	180.25	618.34	456.12	404.76	292.57	221.59	206.34	458.4	239.05	452.67	206.34	206.5	247.44	207.88	352.29	179.86
1090	282.978	4.67402			2470.76	7451.1	3513.54	0	0	0	1772.19	4681.41	2166.46	0	0	0	1854.21	428.19	204.15	159.62	1543.85	157.1	203.21	205.94	0	160.09	0	0	187.01	198.35	288	811.09	268.11	951.14	0	0	227.73	320.32	219.46	0	749.1	0	0	0	996.75	0	0	0	0
1141	147.066	3.26418			186.31	232.9	202.81	285.05	332.89	303.71	222.54	166.23	498.3	395.76	183.21	289.99	292.42	292.84	217.87	195.87	268.669	184.21	292.22	176.14	208.57	397.76	0	228.09	262.21	226.7	261.99	230.13	243.62	208.18	251.07	173.89	195.43	13631.4	230.68	174.41	388.57	349.53	646.3	228.93	219.73	349.5	132.7	243.72	0
1157	106.041	0.527724			129518	138145	145859	14208.8	14051.3	10068.8	128811	126602	116258	60192.9	65324	59135.7	11146.3	9954.46	8038.74	105475	71424.3	56529	70841.3	70411	58169.7	79209	51456.3	86775.6	73531	72078.1	75106.8	79976.9	79840.4	59281.9	71125.4	70135.9	74315.7	79993.6	82165.3	53733	79477.8	69257.9	65753.6	77452.6	72137.2	76735	58974.7	75095.2	61628
1161	190.054	2.68599		C7H13NO3S	8981.88	8479.43	7990.5	4887.94	6062.71	6374.1	10948	9634.95	8459.99	5879.16	6094.79	7056.19	5619.83	6584.58	3513.12	5041.75	6975.55	5670.59	8503.51	12328.4	7504.59	12837.1	6127.65	10117.1	8506.85	8315.12	11710.1	12686	10238.4	6437.23	12313.8	6740.48	10605.2	58922.6	10214.3	6863.87	6956.95	8771.65	7743.94	12634.5	12133.1	11214	6922.07	9826.53	5623.82
1208	358.157	8.07551			136786	146458	147711	92875.7	91752.3	77355.2	258909	261296	234658	144167	125176	148009	140863	140503	151537	27584.8	145353	117348	123684	112631	119479	121435	94458.4	87240.8	97814.6	92781.8	110767	107819	136712	139731	106486	93173.4	99881.2	82307.1	84431.7	108890	86303.8	104886	125873	110130	114852	126283	79272.7	86206.2	74270.1
1209	370.159	4.60935			80636.4	65862.5	83186.9	56299.8	68804.6	63314.2	79762.8	92359.4	70955.9	125528	105143	86076.6	58267.5	86211.8	44183.4	53596.6	76261.8	78229.5	90675	77738.4	49847.1	82834	49246.9	51478.7	56907.8	57218.1	78825.6	71923.4	89241.6	58209	63183.3	19344.2	56316.4	49158.4	44750.3	36505	29553	50387.1	72604.2	61683.3	72522.4	83893.5	37250.9	50277.6	30374.5
1220	190.964	1.72785			309.15	494	390.88	0	236.34	157.39	369.46	468.39	274.88	246.69	284.32	0	142.11	0	111.62	0	217.827	814.55	1741.17	891.08	1109.15	1454.4	756.79	1090.92	2035.27	1422.03	1204.57	925.59	1342.91	668.33	966.36	541.78	429.57	0	629.23	550.71	615.37	1023.77	711.64	884.78	984.19	286.99	646.7	859.77	438.39
1224	150.041	5.16629			0	215	0	0	0	0	0	0	0	0	0	0	0	0	0	103179	6462.1	238738	235331	198142	143431	181766	172573	169168	195201	136901	186014	186256	197061	184715	190177	106959	153721	169770	153377	101515	107605	146702	190899	186246	188837	177804	131418	147494	139610
1230	469.23	4.60731			74365.3	68444.6	83215.5	0	23566.9	0	144554	164015	125562	57844.2	60875.3	74748.3	0	0	0	15031	55763.9	54862.9	73127.6	56602.9	47299.1	67793.4	30798.8	35366.8	53992.4	39517.5	58719.9	63787.1	77887.2	47820.5	49987.5	16843.9	44356.5	29545.6	39135.2	26283.1	23671.4	34470.3	60187.6	55169.6	53837.6	60366.8	24779.7	39191.5	20636.2
1263	471.207	4.46339			132570	112939	123511	11024.8	18453.1	17153.3	180973	188531	151857	48057.8	48779.5	47974.2	12700.3	13630.7	5631.73	8588.82	70148.5	8286.14	15824.3	15451.2	8060.51	14168	5944.23	9862.33	12092.4	7736.9	16235	11852.6	15737.7	9790.94	14417.1	4167	9032.16	11188.6	9394.14	7282.46	6422.05	7987.26	14261.7	14682.9	14885	16912.1	3674.89	9658.31	4214.96
1278	178.049	2.1671			2450.18	845.4	1003.31	134267	188194	165628	294617	310650	285298	187942	178612	192892	174176	158543	107518	783.56	148964	118953	188851	178483	122067	179170	100986	146604	156622	131109	178515	178705	185787	110007	173685	100567	155319	140652	149968	90839.8	108153	143906	183536	192067	178096	179251	105772	158667	95697
1303	187.133	0.578941	3-Hydroxydecanoic acid	C10H20O3	1696.93	1533.8	878.62	1374.13	2233.06	1077.53	3902.63	4143.35	3664.39	3214.86	3447.19	3002.9	1480.92	1805.28	841.89	807.73	2194.08	612.83	1330.68	1952.9	799.29	1343.72	1402.19	1100.21	1662.88	1087.73	1100.84	1234.31	1295.76	293.76	1856.25	942.83	1331.5	989.15	1837.4	732	876.03	1398.68	2577.08	1897.17	777.84	1781.68	666.24	1084.79	1229.14
1311	302.099	8.4869		C13H22NO3PS	60630.1	53796.6	56237.4	56238	55513.7	43442	75092.6	78121	74706	68406.2	55338.2	77630	62625.9	60525.5	61748.4	38679.1	61170.7	25882.2	28051.8	28867.1	29208.5	20412.7	30956.8	28050.2	25375.2	29063.7	31576.7	20344.6	35487	29953.2	25220.2	21427.9	20618.5	24723.6	22494.9	32018.9	18993.1	23125.6	33406.6	20950.2	28201.3	30640.6	24137.2	24770.5	16926.2
1314	188.948	5.68788			536.52	293.24	716.28	414.58	1069.42	518.43	5258.43	5591.8	8511.89	7101.88	7953.65	6960.48	480.01	545.32	186.71	149.73	2893.02	641.3	1595.01	1038.71	3541.94	2766.09	2446.76	594.24	722.18	626.08	1113.89	1835.02	441.66	1438.34	409.37	279.24	579.49	3748.92	622.39	499.55	850.8	407.98	1071.97	390.98	3153.32	882.78	756.26	432.39	411.11
1318	188.948	4.68815			738.87	1479.36	1354.38	2184.21	2729.9	3882.08	0	0	0	2437.5	2654.21	0	2209.32	1325.66	3415.77	509.63	1557.56	966.92	1560.44	1206.63	493.29	2448.38	266.13	887.83	951.74	1087.49	2728.46	228.85	815.27	520.37	1087.35	285.08	1203.69	407.52	942.42	499.32	370.09	1027.69	2675.13	457.66	603.37	759.74	497.7	1478.59	527.21
1321	188.949	5.07901			9227.98	10417.1	9311.2	414.58	1069.42	518.43	5258.43	8429.9	5723.36	7101.88	7953.65	6960.48	480.01	545.32	186.71	149.73	4609.26	823.46	1595.01	3387.95	3541.94	1004.83	1027.92	594.24	722.18	626.08	3505.16	1277.91	441.66	2572.93	409.37	279.24	579.49	3748.92	622.39	499.55	850.8	407.98	3182.67	390.98	798.05	882.78	756.26	432.39	411.11
1334	175.071	8.43224			95411	92183	91396.2	104910	100001	83952.9	155900	156950	138883	122631	119609	133859	148619	145751	138644	100561	120579	97387.7	112253	96839.2	99418.1	101907	80355.2	60191.2	71574.4	76377.2	90240.9	98653.3	104971	121775	86187.1	69681.1	76530.7	63896.2	64802.7	82453.7	77870.9	86829.8	84737.3	93447.3	109603	100311	65389.4	69167.3	58394.9
1364	298.997	5.38107			50583	41770.2	42034	3653.44	5273.14	15137.9	79193.2	72786.3	66462.8	9888.32	11493.7	9154.77	11567.5	10489.2	4735.89	12373.6	27912.3	7790.71	10887.3	8172.7	5255.33	8071.03	9409.12	6212.28	7977.59	6779.85	9118.35	6099.3	8628.12	8422	6812.89	4751.45	5722.63	5784.64	7749.84	5688.92	4929.11	8679.51	8589.84	6633.16	8432.31	7855.95	5503.33	7215.01	7981.46
1365	122.024	2.98597	Nicotinate	C6H5NO2	512.13	643.25	489.49	516.04	354.55	317.38	1173.08	1091.34	816.09	561.41	404.7	360.74	1338.43	1209.57	769.68	497.24	690.945	8182.04	15178.7	21233.2	18237.5	24524	8766.34	17584.7	15938.8	17641.7	25388.1	29624.4	19458.6	8080.33	14711	12163	14874.2	99602.5	22885.5	5911.9	14702.3	13049.2	15150.1	28914.6	19385.6	17839.3	7083.14	13178.7	7391.44
1368	295.051	5.1174			88056	88168.2	104018	169552	200958	196905	68054.2	56631.4	61094.2	165165	170111	199465	143942	163900	72623.6	84883.6	127095	106324	100416	96326.8	74346.3	97053	98814.8	85421.9	96350.2	58455.9	99226.3	100532	100745	87358.1	96774.4	48287.2	84069.4	72685.3	75322.7	54079.4	47353.6	76081	101425	89358.3	89154.7	86682.9	57976.6	65138.9	64204.9
1373	131.046	8.23946	Asparagine	C4H8N2O3	86425.8	81287.8	87970.7	70676.3	70397.1	58772.4	73224.4	97353.2	77803.8	72805.6	72459	93978.1	68305.4	77014.1	70868.9	52188.1	75720.7	61921.4	56040.2	56934.2	61479.9	60765.3	53634.2	46085.3	50335.2	52552.6	56534.8	54556.6	60699.8	66310.2	51651.3	45257.4	50724.7	16574.1	41309.9	50631.2	49414.3	53426.2	57919.5	51201	58303.5	58605.4	43456	46840	44396.8
1395	243.968	8.42469			21474.3	22622.8	24915.4	0	0	0	23871.8	27907.6	30514	2897.21	6873.66	3980.63	2908.04	1492.69	1488.36	0	10684.2	4861.26	1545.48	1671.31	1326.43	1747.75	475.67	237	1365.71	194.64	178.98	1757	3343.51	4973.89	1411.8	4119.39	1587.04	3670.33	803.94	410.65	546.77	1123.22	130.88	1160.36	3133.75	200.25	140.19	926.35	206.5
1423	271.09	8.23717			87580.2	78506	91017.4	85268.6	78149.8	67200.2	151205	152000	162886	98263.3	72640.2	87896	80360.2	92063.2	74398.4	52459.4	94493.3	90179.7	86484.3	88119.6	96569.9	95136	84367.3	79406.3	82069.4	85144	81206.2	87269.9	105264	97967.3	87503.4	81333.6	86117.1	75024.2	80272.8	77215.5	77634.6	83129.3	80434.5	88214.7	97070.8	89456.4	72170.4	76318	75487.9
1446	226.829	2.13912			7870.46	4799.72	16336.5	58010.8	33750.4	36015.3	15905.3	15403.2	14188.4	5295.73	6034.51	5006.9	12142	13820	10201	36291.6	18192	13645.7	7684.67	8147.14	10592.1	5639.95	19264.5	6316.22	7481.64	10341.6	7113.18	6442.14	5473.6	11428.5	6832.52	13368.9	7139.89	7026.69	7279.68	17785.8	13606.5	23060.7	6666.23	6275.69	5701.9	4734.49	9306.79	5818.2	12690.2
1477	326.135	4.50576			282.85	785.93	356.73	169126	191882	222107	420.76	1194.59	372.68	258707	261838	307621	124982	112257	59695.7	24010.7	108477	101113	132933	132957	87596	131576	79694.7	105312	89530.6	76787.9	122149	125112	139403	91089.7	114361	59194.4	81982.3	92049.6	95083.1	57859.9	54291.8	76960.8	116836	125327	116866	108184	54451.4	94668.6	42123.6
1486	201.955	5.59594			0	0	284.18	0	0	0	5000.02	15354.3	3745.96	375.82	0	0	0	0	0	0	1547.52	0	0	0	0	0	216.28	0	0	0	0	0	0	0	0	0	0	0	0	0	0	0	0	0	0	252.17	0	210.33	0
1499	540.326	6.53356			77863.6	76494.4	74871.2	28123.9	26483.2	19326.5	64080.5	64877.9	68861.7	76120.9	101985	83890.3	47231.7	35360.9	31891.6	10406.8	55491.9	15917.4	12299	18014.9	19418.8	12638.5	16308.5	19378.8	20916.1	14448.7	17218.9	14913.3	14311.5	20542.3	15064.3	14202.7	10546.5	21433.2	14397.2	22107.7	17153.5	12455	12792.6	14536.6	16606.5	10645.1	23513	18022.8	14157.5
1519	273.002	5.38223			169.25	251.85	0	0	0	0	842.27	0	794.03	331.98	0	0	353.64	404.38	0	0	196.712	84475.9	89153.4	29551.6	13737.6	81072.9	77149.2	67156.8	76900.1	61964.9	83111.5	84642.8	82438.9	84453.1	84195.1	38815.4	59842.6	64030.2	65510.4	34437	45320.2	58814.8	76498.1	81878	57345.8	75962.5	33155.7	3145.76	55697.6
1553	243.062	3.38928	Uridine	C9H12N2O6	85219.5	87106.7	91757.4	35511.1	56975.9	49016.7	149808	145070	144726	70163	81158.3	87313	41307	49355.4	23653.5	30144.2	76767.8	48853.6	66270	69567.6	36516.9	70630.9	29945.5	54426.9	75606.1	44575.9	47277.1	66275.9	61861.1	47864.9	60693.4	40590.6	47535.7	2663.38	49658.9	39230.3	47053.4	59947.5	59105.8	56782.9	66573.2	64512.1	33683.4	99287.6	33224
1609	370.11	0.676999			0	264.69	0	521.49	188.76	296.03	0	0	0	0	0	0	0	151.73	432.91	233.22	130.552	733.33	0	0	139.76	0	173.02	186.32	0	245.86	159.45	212.1	162.76	0	0	153.31	0	0	0	187.8	173.44	0	141.16	200.08	0	0	198.8	0	289.86
1643	351.093	4.38848			155894	157205	162300	112642	165882	135193	134662	151934	121840	144602	137607	161738	175383	184956	90191.6	52546.6	140286	50103.7	88135.9	88619.4	58263	94914.9	50901	65463.6	74868.9	65558.6	91375.6	101059	97953.6	58811.7	80462.9	47872.7	76597.5	65755.2	76304.1	49958.4	51237.4	68256.7	91578.9	71420.2	81757.7	86756.7	47900.1	71498.1	38942.4
1682	374.172	4.72657			141489	127796	123245	74265.5	91208.9	81712.9	212407	255186	218245	123153	137857	157573	121162	136118	74229.2	41227.5	132305	126828	147800	134935	84951.8	131562	93717.9	101057	117827	96178.7	130097	124045	150578	91097.6	117176	64464	98996.8	92124.8	100872	57669.5	59456.8	96870.2	151354	132527	121335	148831	72973.2	117368	62886.3
1690	220.084	7.85851			114007	147450	144435	138408	140038	113363	206166	210749	191741	147617	145924	163870	115622	117742	98735	23585.2	138716	26248.9	27546.5	26820.1	28098.3	28319.9	25949.2	23450.5	25000.9	23586.9	27650	25276.5	27710.1	29816.7	27030.4	21328.2	23067.5	19125.3	20937.9	24747.8	21109.4	22603	26825	24486.1	27395.2	24796.5	24863.5	22087.9	23485.2
1698	333.005	5.11863			2816.65	1916.3	2180.22	54561	68238.1	72578.3	62844.3	56593.4	61836.1	75609.5	92119.7	99291	26195.5	28413.3	11500.4	1690.88	44899	85912.5	81642.9	80995.9	59149	91324.6	88579.4	74814.1	85362.7	48462.9	87515	92929.9	85365.6	76348.1	80809.9	46416.3	76742.6	72311	74762.3	42913.9	39667.4	63438.4	77325.2	82954	80315.2	81290.7	52304.6	60780.9	59963.6
1739	209.064	3.58719			1251.62	2039.47	175.45	11269.7	140459	2113.56	59485.1	79411.7	67882.5	130385	139765	146348	295645	293956	141801	224.29	94513.2	51411.1	84445.2	96751.2	51918.6	79782.4	51001.6	71460	77275.5	50150.5	87488.1	83409.5	92548.5	54007.6	86541.8	38691.7	63017.1	59929.4	70324.5	37964	48059.3	64395.9	91145.1	76791.3	87746.7	80992	38489.1	65281.6	36502.6
1743	174.055	4.46123			429.68	554.86	644.89	0	510.41	327.85	172.66	498.72	235.87	1440.04	697.54	1351.64	2063.97	899.69	342.42	243.34	650.849	457.59	920.99	601.97	932.21	487.14	246.51	292.15	411.5	185.65	591.08	555.22	345.81	688.78	340.17	0	627.76	0	466.16	534.08	141.93	338.11	710.96	217.88	245.18	209.34	153.51	485.53	146.7
1762	300.099	4.4907			17468.2	16432.3	14295.4	14359.2	18529.1	21614.8	12117.6	9775.52	11468.3	24759.4	21862.1	28967.9	25003	23240.6	12427.5	10740.8	17691.4	9356.05	9228.06	8294.03	9032.6	10257.5	8547.7	7016.15	9349.73	6560.42	8617.54	12803.8	11732.7	8746.97	7972.28	5187.25	9746.13	9635	9494.54	4563.94	5559.24	7251.88	10479.5	9220.95	11266.5	10065.2	5673.65	7309.31	3527.87
1766	171.946	5.79736			44917.6	35754.5	46408	0	0	0	32812.4	42321	39363.8	0	0	221.1	0	0	0	0	15112.4	0	0	190.93	0	0	230.73	0	179.29	0	0	0	0	0	360.49	0	0	216.95	0	0	163.67	0	0	309.03	0	225.49	0	0	0
1776	235.047	5.38136			62671	58238.1	49678	98550	114269	100297	43450.7	41660.6	44522.9	105180	95907	111211	86972.9	75286.7	39649.1	85959.5	75844	57707.8	53304.3	59387.3	40262.8	53559.2	57356.5	40855	49730.3	43792.9	53757	56187.5	42837.5	59432.9	55351.4	32140.1	41525.2	39326.5	44459.5	30308.8	33591.6	39798.3	48927.4	50487.5	53304.1	51799.3	38958.8	39024.6	38166.1
1779	365.031	5.81486			45927.2	54783.7	52447.3	50909.2	53469.7	60174.8	73667.8	55879	60965.8	91564	80099.9	105696	23974.3	28484.7	9569.17	41719.2	55583.2	88207.6	89512.4	84383.6	74634.8	86431.8	84401.2	70759.6	78019.5	75655.3	80726.6	77027.9	87528.1	73889.9	79713.1	50307.9	74882.3	51377.9	66673.7	62387.2	51138.2	73163.1	77348.8	79868.8	82997.4	78983.3	62264.2	58999.7	61174.1
1810	457.219	5.41849			12185.4	11265.5	11552.1	283.63	1510.26	1182.37	9325.26	9617.9	5933.67	1052.96	0	1825.99	2684.62	2481.86	1302.96	201.22	4525.36	0	0	222.19	157.51	0	0	0	0	0	0	0	0	0	0	0	0	0	178.56	0	0	0	0	0	0	0	0	206.26	0
1817	287.063	8.23729			31287.1	29897.8	33424.9	59810.4	55584	47896.1	39536.4	41819.5	49758.5	59821.2	48847.2	63596.7	25170.7	26872.4	27422.7	50758.3	43219	45980.2	45906	49268	54792.8	50444.3	52744.8	46259.6	43664.3	46010.7	44244.8	45400.9	50701	50711.4	46806.9	45356.9	41579.9	41004.8	43824.8	44341.9	42950.5	46436.8	42596.5	47908.6	50082.6	47220.7	43364.9	44624.2	39468.1
1855	152.959	4.38044			0	0	0	529.46	1530.95	922.25	0	0	0	3008.23	2355.89	2559.85	245.65	214.84	209.94	0	723.566	180.3	458.42	193.56	187.41	1144.75	0	512.47	446.95	168.7	193.94	578.16	785.46	145.98	434.4	0	975.46	508.8	854.13	138.15	0	220.08	427.62	286.62	451.24	195.82	0	258.67	0
1874	379.135	5.39293			7441.76	7404.69	8076.68	0	0	0	2966.95	2938.34	2970.23	353.38	0	319.38	1008.01	1798.6	764.41	0	2252.65	0	206.04	0	0	0	0	0	0	0	0	0	0	0	0	0	0	0	0	0	0	0	0	264.53	0	0	0	0	0
1876	460.168	8.07986			31280.2	25734.8	30306.2	3328.31	3019.3	2328.62	35843.4	42936	39717.5	34365.5	24906.2	44118.1	3126.05	3192.57	2221.15	162.88	20411.7	5391.07	7917.1	6890.82	5670.71	4801.56	3883.81	3673.12	3170.63	4031.58	5049.02	4107	5530.13	7445.54	4330.56	4456	5162.62	4469.74	3699.01	3822.29	3692.62	4622.99	6123.11	4576.36	6254.94	5153.48	3505.46	3290.84	3002.02
1878	328.211	0.561582			0	0	148.79	0	0	0	0	0	0	0	0	0	0	0	0	0	9.29937	0	0	0	0	0	0	0	0	0	0	0	0	0	0	0	0	0	0	0	0	0	0	0	0	0	0	0	0
1888	229.08	8.33967			128.77	0	145.3	0	0	0	126.41	0	0	0	0	0	0	181.85	0	0	36.3956	13914.9	7368.81	1839.32	955.69	17305.3	12824.4	8006.73	5190.77	8634.32	12599.7	15848.1	18919.3	15221.2	14119.9	7275.64	14528.1	1958.69	8886.23	9919.47	14210.2	14423.8	16929.5	14007	16054.8	12236.9	5709.74	12897.1	7330.02
1898	349.033	5.05175			582.15	0	0	2313.25	1518.2	545.54	43860.6	42054.2	42467.7	61400.7	62567.9	78138.9	15714.6	16947.1	8030.62	0	23508.8	64780.1	66151.7	69205.6	38051.2	64070.2	66125	63693.1	61478.8	52166.8	64600.2	62278.2	70628.9	55726.2	69895.6	30767.3	53615.6	48275.1	57242.8	31424.3	35256.6	46238	67971.7	59285.1	63783.4	65829.6	43376.7	58550.5	47496.4
1907	297.065	3.99521			214.5	176.41	231.14	174.07	308.71	460.43	241.47	0	0	303.32	252.49	358.95	281.56	361.89	0	385.87	234.426	158.99	292.52	0	124.26	0	0	190.23	0	0	271.41	267.55	161.85	135.47	209.98	156.28	0	0	0	0	0	260.79	229.81	388.6	223.34	277.23	188.97	140.17	148.81
1912	341.062	4.38838			107104	106176	108670	52566.7	84620.3	65717.2	110049	124096	94233.5	101368	95606.6	111071	53099.2	58299.4	28338.6	25013.1	82876.8	39189.5	74021.5	82892.5	48042.5	82611.6	42657	61804.4	67242	45400	71183.2	86912.4	80993.2	47565.7	76445.1	42209.2	69128.7	55774.2	75000.4	44120	39215.2	56874.8	86105.7	71338.1	76657.2	78574.9	36700.4	66555.3	33429.1
1918	213.889	6.88881			26968.8	23653.3	25650.3	3198.64	3191.29	4191.88	29027.1	19995.7	26601.1	19027.7	19774.5	25395	0	0	0	0	14167.2	11618	8153.49	11024.3	7761.05	15157.4	15097.3	18808.3	21063.9	5540.63	9400.89	6664.66	7360.37	7088.72	12867.9	19141.4	14003.9	35237.7	16509.6	17711.9	13671.5	19115.3	14052.6	8602.36	12771.2	6734.06	10039.3	19909	16194.9
1970	549.166	8.34506		C26H30O13	67001.2	76302.3	88393.9	92395.4	100494	82631.4	101625	103840	103705	83578	103306	102810	103923	94734.6	97773.5	30653.5	89573	35553.6	41822.4	43769	41095.3	43193	32713.5	35564.1	33558.8	38460.2	45029	42660	42186.5	43290.7	38679.9	33939.9	31815.6	28212.7	31703.9	40487.2	34068	34015.7	41511	32577.7	37135.9	31694	37561	35328.5	31123.7
1989	232.063	1.41346			61193.1	64074.1	67523	67225	93190.8	68369.1	79806.2	80863.4	83049.6	60360.2	46781.7	51297.8	51728.3	52185	28120.5	3862.54	59976.9	5552.52	8642.18	15757.4	10894.7	15027	6971.15	10562.2	12525.6	9733.94	13556.2	13671.6	14894.3	8065.36	16562	9525.84	16189.4	8879.45	12899.8	7987.06	10718.7	12956.9	14308.4	15807.9	15103.6	16021.9	10311.2	14579.4	7060.93
2001	153.019	8.33999			189.38	499.52	211.29	364.96	561.89	384.45	512.33	526.6	256.69	736.67	684.86	350.3	432.44	296.28	326.67	2539.98	554.644	1162.44	980.23	805.67	720.33	613.28	822.8	1054.94	1016.18	793.02	985.4	518.04	634.33	767.94	841.14	812.07	1083.64	1368.62	764.03	1092.72	1081.34	935.41	787.02	669.92	1050.62	1568.39	809.96	583.18	875.45
2005	94.0293	4.06058			161.87	165.39	184.63	214.56	0	0	204.52	220.1	220.92	178.88	230.56	296.73	215.44	0	109.58	0	150.199	168.9	217.73	242.58	184.59	159.36	176.98	170.09	0	158.21	0	167.58	189.4	0	196.47	0	0	261.76	0	170.31	137.18	133.71	177.51	138.15	203.85	0	116.75	159.23	0
2058	588.406	8.53803			33314.5	34812.6	32607.7	22437.4	26019.1	15035.6	103143	83888	81269.8	30855.7	21075.1	34834.6	45896	44281.7	40676	2230.6	40773.6	10705.1	9995.38	12078.9	12587.3	12019.8	8470.82	4531.67	5473.01	5740.18	9482.39	7783.39	13253	11975.8	8618.51	5178.44	6703.12	3111.1	5747.23	6955.26	3741.18	8819.64	7294.94	9329.99	11635.2	12873.1	3730.83	4747.2	4414.63
2064	330.125	8.23406			28809.2	29821.4	27085.8	15412.3	14755.9	12222.5	53317	54077.5	53509.4	17816.2	17274.1	24900.4	29470.3	30728.6	25901.3	13408.1	28031.9	20838.5	19573.4	19013.8	18367.4	18727.9	16031.5	14778.5	15195.2	17725.5	20086.2	17022.1	22165.8	23872.8	18211	12919.3	18445.9	9666.15	13523.1	18683.4	17712.8	19181.2	20243.6	18200.3	23068.1	20784.4	16346.4	15168.9	13716.8
2099	245.075	8.20771			58290.6	53272	61188.7	70394.9	66360.1	66848.8	73873.2	72408.6	74624.9	89583.2	85171.3	86429.5	102584	102492	93058.4	61548.3	76133	75953.3	61020.8	70087.8	74830.3	71599.7	60050.5	54442.4	66780.3	69876.8	65841.1	77232.2	81633.6	70243.5	69181.8	67566.4	81179.2	50296.5	57571	75060.2	71281.8	65502.8	85426.7	70040.6	73170.7	69840.2	63045.5	70594.4	59654.7
2113	137.024	3.48344		C7H6O3	3080.72	3347.68	4339.47	2396.14	4985.32	3754.74	8669.79	9970.21	9104.86	6636.51	9443.3	10041.2	3605.96	3693.06	1412.03	1487.77	5373.05	4602.43	6698.86	4912.69	4759.18	5996.81	4008.9	4220.78	5797.68	4087.23	4883.22	5060.04	4853.91	3513.36	5228.33	4445.08	5320.42	4986.56	5406.94	4866.68	5046.05	6062.76	5101.68	5180.31	5433.09	4805.71	2875.03	5787.56	4004.1
2118	301.033	4.58943			358.35	361.04	0	202.98	0	277.96	4181.48	13912.9	1975.82	70135.9	57965.9	3181.75	22438.5	30241.9	17539.4	0	13923.4	39004.4	48270.3	39450.1	24391.1	39089.4	28537.2	63197.2	49801	30559.6	40127.9	49114.6	35631.6	29442.9	56692.4	26873.1	55853.8	53560.9	48032.3	23477.6	28622.3	30494.1	42803.2	43643.2	43581.6	34302.8	32277.6	48273.6	31914.1
2124	326.172	4.40854			94461.7	76380.4	90099.1	51083.7	83585.7	60439.4	130110	137847	114453	80948.2	80435.8	78201.1	93342.9	92745.9	48659	29436.4	83889.3	51635.2	78038.6	84473.9	41616.9	78771.2	51896.8	64498.9	75649.6	42084.4	75774.3	73668.2	77267	53230.4	80036.1	39137.2	69623.8	57353.8	63388.2	41737.7	38165.3	52132.1	80357	83097.3	79742.2	77875.7	36833.1	66497.4	30888.1
2129	266.154	0.709028			203.12	292.21	0	282.59	0	184.73	619.51	306.2	0	0	0	0	0	0	0	230.08	132.403	133.56	0	136.68	0	0	0	0	0	140.8	161.49	0	0	0	0	184.06	0	0	0	205.83	256.75	0	0	0	122.58	0	138.94	0	150.5
2130	442.16	5.4011			0	0	0	2635.3	1077.85	564.61	302.4	2340.9	3494.03	6191.76	6425.22	7453.98	8466.34	9439.11	3712.55	0	3256.5	4568.16	3149.97	3077.29	1747.17	4496.2	4263.63	4066.62	2864.25	2611.5	4698.3	3958.35	4049.43	3094.95	2656.74	1545.37	3179.68	3631.67	2087.83	2179.53	1707.35	2944.56	4099.03	3373.88	4305.2	3267.39	3294.37	2551.74	1989.2
2131	194.102	3.63768		C7H17NO5	18357.7	21178.8	19339.2	0	0	0	16389.7	17367.5	16664.5	0	0	0	0	0	0	196.17	6843.35	0	0	0	0	0	0	0	0	157.26	0	0	0	0	0	0	0	0	0	0	0	0	0	0	0	0	0	0	0
2137	378.125	4.61629			103868	93382.9	87074.5	37656.6	71827.1	60804.2	148038	151648	122861	92205.6	84311.5	105729	105221	85120.3	44581.5	28652.9	88936.4	143985	163946	140366	88461.2	162498	102150	117253	135982	99662.5	152652	134967	169946	92855.8	124495	48718.9	120944	121484	109732	42132.7	61380.3	99387.8	167668	128749	146036	140202	65821.3	112743	56915.2
2147	88.0397	4.23659	Alanine	C3H7NO2	18983.2	17455.8	17416.8	11233.9	14602.5	13005.6	23357.2	23447.2	18859	16813.5	14704.6	20006.7	14188.9	13578.5	8648.84	8718.51	15938.8	14961.5	19262.5	20486.5	12312.5	18734.3	10062.1	16284.2	13208.9	12158.6	15653.7	17382.4	21960.7	13492.6	17857.3	9869.58	15127.7	16047.8	12159.6	9652.69	11456.7	15146.2	18466.4	19718.7	21028.6	17171.8	10886	14356.7	10331.4
2166	256.057	5.44057			42801.8	39265.7	47739.4	44747.6	55043.9	40698.1	52819.9	56931.3	47090.3	54133.3	52186.7	62722.3	37605.9	31497.1	16690.3	21731.9	43981.6	46485.4	44410.5	41784.7	28522.4	40269.6	36178.8	29070.9	32396.6	26354.1	38929.5	33708.8	41919.6	32961.7	36829.1	24011.9	25208.8	10518.1	27358.8	17720.6	23056.1	27829.2	39176.9	34441.9	31974	34711	31636.6	30971.1	28152.8
2168	256.057	5.91852			31555.4	26921	50033.6	27346.1	30962.7	28890.6	60392.1	61139.7	57051.7	31943	28988	36390.8	25435.9	23179.3	12056.1	15121.9	34213	29888.7	30794.6	32181.2	23430.3	26786	23321.2	19011.1	21676.3	20807.5	25509.6	31820	32947.7	28960.4	27331.3	14256.7	19329.3	9874.43	17510.5	16179	18778.6	20218	27837	26095.1	26509.7	25524.8	20162.7	16820.8	18951.1
2171	303.233	0.528055		C20H32O2	566.47	216.96	255.79	0	155.68	171.88	213.69	0	0	0	0	676.31	480.13	1172.02	678.28	936.43	345.228	942.23	689.12	1384.4	791.31	1043.39	704.76	1206.84	454.56	998.46	690.52	556.34	1384.33	1267.12	699.97	339.99	1219.67	574.98	536.73	1225.02	1043.57	496.75	915.79	551.95	834.02	783.32	320.29	1124.66	348.17
2188	132.867	2.07039			55988.3	56028.6	63862.4	16501	20403.8	29347.2	63926.8	63200.2	67893.4	10753.1	12012.1	8801.92	39221.1	48192.8	38741.2	3802.68	37417.3	5058.17	8181.27	11115.1	7597.01	8869.9	4934.81	7075.48	7302.3	3087.31	8809.03	8180.84	7433.81	4996.19	5373.72	4449.18	5520.93	5433.18	6933.89	4527.74	4732.96	6298.56	8586.24	4338.53	6640.06	7766.72	4739.65	6369.8	2764.65
2193	117.055	3.96677		C5H10O3	4091.35	4573.29	3711.62	6369.33	6743.74	4062.36	6897.39	6467.61	5758.52	5493.75	5850.99	6352.51	5099.19	2918.25	3155.48	2364.47	4994.37	3709.55	6174.24	6284.49	3460.03	5374.56	4011.23	2349.68	4568.14	4759.17	6107.09	3929.49	5729.62	3472.7	3923.87	2658.25	4679.69	3530.87	4433.99	3813.21	2559.14	5088.48	3315.9	4442.36	4479.19	3747.86	1609.34	3628.38	2255.51
2218	561.096	4.61803			0	0	17142.2	6236.13	7710.47	5027.5	10457.5	17024.1	19190.2	25666.5	21312.4	18008.1	913.67	0	501.06	4989.28	9636.19	12027.8	18843.7	21415.7	16081	16622	6801.91	14288.2	17771.3	16597	18011.1	17834	21720.9	16898.7	23055.5	8432.53	16848.1	14011	10680	6001.13	5550.27	15011.3	29819	22981.2	23118.8	23850.5	9777.6	15079.5	6533.59
2235	289.115	8.82381		C10H18N4O6	270.81	126.03	300.62	0	0	177.65	189.72	350.03	0	0	0	0	0	0	177.87	197.27	111.875	119.11	0	0	157.53	0	0	0	119.5	131.14	130.4	135.16	0	0	168.99	0	0	0	126.49	0	0	0	0	0	0	0	108.8	0	158.2
2242	185.021	8.16831			0	0	0	0	0	0	0	0	0	0	0	0	0	0	0	0	0	0	0	0	0	0	0	0	0	0	0	0	0	0	0	0	0	0	0	0	0	0	0	0	0	0	0	0	109.69
2247	503.216	4.72057			67189	59720.8	59481	7823.09	13459.1	9610.96	79059.2	67608	62797.4	101979	100756	109044	3738.28	5969.99	975.99	25650.8	48428.9	64170.9	57212.9	72263.3	35357	70395.1	50666.2	46747	51424.5	44638.4	57938.5	66615.8	70516.7	38087.9	60568.5	21954.5	50798.7	40041	50049.4	24427.1	24377.2	38752.2	62532.1	46843.9	55903.7	61088.4	26496.8	35464	22432.1
2281	228.063	8.71873			4795.43	3525.05	2798.19	4007.35	3704.47	2991.46	3551.32	3493.64	2456.53	3929.59	1967.34	3904.57	3617.36	3830.18	3259.33	5641.86	3592.1	4525.02	3722.27	4434.83	5383.66	4710.98	3814.48	4027.64	4146.38	5189.25	4346.96	4679.61	4438.42	5304.93	4227.26	3646.11	3478.06	4021.81	3300.76	4413.91	3642.96	3386.42	4650.04	4162.13	4525.23	3836.83	4275.85	3521.11	3298.24
2309	241.092	8.60189			56262.7	46682	54167.9	65084	55423.2	63666.4	65427.7	72969.9	52818	47739.6	36204.6	51011.7	70997.1	72892.2	65749	38898.6	57249.7	46530.9	53022.2	50172.4	47063.5	47574.4	41991.7	35672.2	42311	41298.7	49025.9	48645.7	50582.3	56337.1	44515.4	37769.6	43051.7	32971.3	37308	43336.7	41376.4	44524.1	43783	43220.4	45080.8	44072.8	36941.4	36576.4	35316.3
2326	342.125	8.19817			40551.3	40035	40940.3	8245.16	6439.84	8225.13	58058.2	70950.2	56857.3	15648.3	11765.9	17182.6	8030.09	9909.74	8699.5	4056.13	25349.7	8484.99	9360.27	9736.66	7195.6	8106.96	7722.8	4901.03	6404.87	6671.85	8224.65	7554.68	10699.3	10357.7	8220.71	6538.52	8467.05	3385.36	6727.96	7001.86	6611.46	8002.38	9606.99	7821.52	9498.65	7956.75	5657.3	7034.91	6219.54
2340	519.208	4.65807			86895.4	71512.2	85020.1	740.07	1071.23	0	76127.2	67422.5	64984.1	1605.83	0	369.77	2435.5	1777.83	306.73	0	28766.8	0	0	0	0	0	390.32	0	0	0	0	0	1217.58	0	1373.78	0	0	0	0	0	0	0	0	339.13	0	0	0	0	0
2343	284.164	1.42202			0	0	0	0	0	157.22	0	132.12	0	0	0	0	0	0	0	0	18.0838	150.37	0	0	0	0	0	0	0	0	0	186.16	0	0	0	0	0	0	0	150.49	0	0	0	0	0	0	117.64	149.94	0
2358	162.957	4.50836			200.85	306.15	193.23	233.15	205.3	0	0	217.35	0	266.71	254.04	296.99	0	0	0	147.21	145.061	192.03	257.62	218.62	143.75	182.69	147.07	247.62	224.14	197.52	185.42	205.04	205.89	132.94	122.29	189.39	168.08	192.52	205.38	163.13	0	215.32	270.86	405.16	279.24	206.43	0	191.08	190.38
2365	300.906	2.14216			34462	33126.5	37962.3	18767.5	23477.7	20835.1	34995.1	35248.1	32473.6	31230.5	29805.1	25778.5	10127.4	8929.64	7299.17	12827.2	24834.1	12548.5	18378.2	22811.9	16069.9	20832.9	10979	17383.8	17752	16470.8	21303.4	19730.8	21470.5	15630.1	21676.4	13869.5	23794.3	28169.5	22470.8	12961.9	16136.6	24358.1	21742.7	22282.8	21361.4	20143.2	17511.9	20475.3	9945.14
2389	564.326	6.51447			12484	13918.6	11775.2	6558.69	6946.25	5133.01	14594.5	16476.8	16972.4	27409.4	36923.8	30383.9	2689.96	10625.6	4731.72	0	13601.5	5343.84	2524.99	4604.01	1733.22	4647.62	4220.44	8888.06	10958.2	4124.07	6046.76	3931.51	4121.88	2492.88	1997.27	5807.32	4505.05	5525.7	5673.63	3471.7	3923.08	5664.18	1860.76	7721.31	2457.68	3338.4	6535.66	4616.72	2447.54
2397	204.07	1.70612		C8H15NO3S	1471.35	254.23	591.37	255.95	404.1	173.56	615.12	1294.32	582.69	548.5	470.39	681.93	247.47	183.21	212.53	782.72	548.09	1396.42	2752.3	1828.76	1401.22	2512.91	1564.45	1763.98	1936.44	1775.21	1925.19	1520.22	2474.76	1096.79	1841.5	1709.85	2222.01	2763.57	2290.45	1305.85	1132.38	1335.28	2229.36	1771.99	2493.46	1567.29	838.32	1736.58	725.47
2403	328.151	5.86809			52057.2	54221.1	82943	31063.3	34420.1	31918.2	105199	113816	105452	44719.8	42094.6	43302	31668.9	31445.5	16622.1	16424.1	52335.4	36014.6	39507.6	51423.9	38914.3	40425.3	41399.6	33320.7	32066.4	36096.4	41957.1	39089.5	41395.7	42958	40279.5	28379.2	35406.7	29969.5	31901.5	33612.7	32696	33273.6	38043.7	36839.2	39356.6	39866.2	31397.2	31807.6	32723.3
2426	503.32	1.0019			0	0	0	0	0	0	0	0	0	0	0	0	0	0	0	0	0	0	0	0	0	0	148.84	0	0	0	0	0	0	0	0	0	0	0	0	0	0	0	0	0	0	0	0	0	0
2447	273.025	7.19064			32982.1	32327	36539.2	24651.5	21174.4	20587.6	36546.9	42977.6	35593.1	41039.1	33276.1	42349.8	12344	12740.5	12583.9	20268	28623.8	35972.5	40259.2	31790.7	38960.7	36121	29804.8	25771.8	37760.8	27297.2	32652.3	30371.2	43533.1	31899	29632.7	28796.6	27755.2	27208.1	23307.3	28692.4	22955.6	28658.3	33186.8	34305	30218.2	35474.5	22509.4	26230.5	22439.8
2487	312.119	4.60599			0	0	0	72473.6	89379.8	89465.1	276.68	0	0	83037.6	87147.8	67920.1	54487	46483.2	32134.8	5077.27	39242.7	28590.8	28234.7	23386.1	20481.2	31548.3	20658.1	36303.8	21253.3	25645.9	37366.3	19009.2	25620	14868.9	28651.5	19323	29548.5	30392.2	26624.2	15115.4	15476.6	23277	28750.6	28107.7	28549.8	22287.1	14889.5	26091.3	13529.9
2496	314.111	5.41776			430.28	761.8	1697.45	2166.8	1510.82	1216.31	106140	118086	102331	83315.7	68857.6	72662.5	87818.2	80811.4	40214.1	582.77	48037.7	65258.6	76479.1	75410.8	48568.2	75025.9	72051	54898.4	64931.1	47087.1	76376.7	67506.3	72233.8	56361.4	63897.2	37475.4	65070.8	57802.1	54931	37817.1	40558.2	51543.1	71786.8	70385.8	70423.6	61273.1	52749.7	49356.3	47541.3
2521	200.018	4.41528			223.43	207.74	0	0	0	0	627.48	545.24	1014.57	2191.77	981.5	826.74	497.54	348.29	684.83	0	509.321	637.45	283.89	826.63	298.17	804.65	872.99	347.05	601.83	537.91	1263.97	554.2	532.09	675.37	1015.22	202.5	575.55	338.64	224.83	245.5	258.74	608.99	433.56	540.3	524.15	277.68	253.02	298.1	437.43
2528	147.065	8.86919			2344.97	3155.27	3109.44	1617.33	1444.73	1152.57	4016.39	4184.8	1855.7	2794.8	2333.49	1737.74	777.25	836.67	335.24	455.42	2009.49	2886.73	2439.39	3486.58	2711.92	4147.5	2787.93	2465.75	2377.65	2683.52	2492.05	1105.67	2796.73	2901.3	2277.8	1868.69	1978.22	1849.07	1521.38	2403.48	1878.14	2086.19	2933.56	1153.34	3076.62	3170.83	1618.32	1358.88	1594.77
2548	89.0237	3.82405			55417.7	59434.8	65803.6	12655.2	39836	22779.5	73543	80820.8	79888.3	46254.7	57111.9	57541.9	31038.1	20803	22949	20652.7	46658.1	32882.5	35383.4	39721.9	32329.5	39598.7	28528.3	39654.4	38338.8	31676.7	35105.1	35238	38290.8	35513.9	27201.5	32770.9	30431.9	36484.5	41581.8	30165.1	29229.4	38401.9	38675.3	40903.1	33907.2	37439.1	32054.8	35069.8	29274.9
2598	216.047	8.2133			14708.9	12056.2	13565.6	18829	18539.7	24917.9	10665.5	13407.8	16529.3	26654.2	19638.5	25609	14382.8	16351.7	14127.8	129.08	16257.1	22692.6	18138.8	19318.5	23840.5	19865.1	18654.8	22666	21698.4	22073.3	19542.7	24994.4	22984.1	19886.8	20598.2	22589.7	26248.1	31245.5	19471.1	27142.7	23605.3	19099.5	17827.3	20342.5	19767.7	22715.2	20838.4	23261.4	22352.2
2631	296.185	0.537771			0	0	145.19	0	0	0	0	0	0	0	0	0	0	0	0	0	9.07437	0	0	135.96	0	0	0	0	0	0	135.61	0	0	0	0	0	0	0	0	0	0	0	0	140.62	0	0	0	0	0
2641	312.195	1.34684			0	0	0	0	0	0	0	0	0	116.46	0	0	0	0	0	0	7.27875	0	142.12	129.92	0	0	0	0	133.5	133.31	0	140.91	0	0	124.69	147.1	0	0	0	173.13	0	0	0	0	139.41	0	0	0	0
2740	196.027	8.2885	N-acetylhistidine	C8H11N3O3	22322.3	22748.5	22412.6	2352	2675.22	3030.9	0	223.84	0	0	0	0	0	0	0	18087.4	5865.8	0	0	0	0	0	0	0	0	139.37	0	0	0	138.43	0	0	0	2676.26	0	0	0	0	0	428.66	0	0	0	0	0
2745	264.071	4.95961			0	0	0	50915.6	67283.9	64418.1	0	0	416.46	23219.3	25741.5	32522.9	75724.1	84283.3	43275.6	3766.83	29473	7772.44	8970.46	9672.16	4857.74	4096.17	4822.92	3444.36	7200.91	3951.56	2564.81	3723.46	7186.56	7465.73	5065.95	3489.3	4076.39	749.06	6566.76	4321.53	4315.64	4604.68	7240.94	4654.39	7259.89	8775.47	5982.89	7945.77	4988.41
2759	342.078	0.69977			0	0	0	218.01	176.14	160.29	0	0	0	0	0	0	197.24	0	0	213.63	60.3319	165.6	0	0	0	0	144.48	0	0	0	0	0	0	135.54	0	0	0	0	0	0	0	0	0	0	0	138.3	0	151.1	116.2
2774	509.16	4.46077			0	0	0	277.25	0	0	3462.47	0	2726.63	10569.2	1236.5	0	330.47	374.24	0	0	1186.05	2666.65	5911.69	4829.24	2425.94	2951.92	2281.54	2326.51	4430.29	1748.85	4802.94	4403.26	5996.2	2501.96	4972.53	1661.57	3925.56	3527.15	2327.31	2396.96	849.47	2536.53	4642.91	5781.68	3652.95	5373.24	1866.38	3816.15	977.01
2834	156.078	8.60143			61932.4	57920.3	60303.4	28820.7	33877.8	28614.1	113827	103770	92190.1	50646.9	51258.4	60179.7	30766.8	32622.6	32586.7	336.75	52478.3	5769.62	7384.66	14364.6	13487.3	14856.1	14221.2	9780.88	8572.96	11472.5	13374.4	13150.8	14717.8	8834.46	13028.9	12369.1	12719.5	5593.2	9819.75	13436.8	13082.3	11929.5	14776.9	14194.5	14874.4	14496.4	11859.7	11536.5	7025.21
2835	245.041	8.34366			2322.04	3369.18	2722.16	3507.54	3411.16	2898.94	4535.07	5331.96	5987.04	5256.82	4814.93	7508.27	3804.02	3608.59	3068.4	3657.82	4112.75	3936.71	3580.92	4037.73	4184.99	3700.25	2689.5	2521.07	2717.81	2296.37	3683.13	3582.63	4034.5	4058.92	2699.84	4172.76	3105.21	1910.77	2901.87	2162.38	2453.1	3029.6	4808.32	3161.26	5114.27	3589.51	3839.12	2358.93	1933.46
2858	202.07	4.42918		C8H13NO5	6883.17	5141.85	5181.49	3301.64	5078.92	2744.94	6785.53	7932.42	5999.77	6193.96	5843.04	6179.79	4718.14	4641.74	2975.06	3456.33	5191.11	5086.67	7388.85	7485.38	5054.15	6700.48	4520.93	7219.74	7137.8	4200.95	7523.01	7513.87	7882.47	5790.83	5817.98	3928.15	6522.04	6033.37	5643.19	2942.42	4076.05	5954.79	7247.94	5451.97	7019.65	8124.06	3050.53	5893.22	3759.26
2860	493.17	4.61141			31939.8	30088.7	42555.2	20646.1	33057.2	20264	46157.6	37516.2	46203.6	40570.3	30733.8	40415.4	12561.3	9887.32	4711.13	4681.83	28249.3	30507.5	31580.3	44215.1	22765.3	41887.8	19400.6	36177.9	30382.5	26626.6	39160.8	32933.9	36744.4	23730.9	25345.2	11715.5	30056.8	29090	30484.3	10872	14194.9	20480	29376.6	34859.2	42525.8	33248.8	15825.7	25725.2	13140.9
2861	160.843	7.41345			7.5205e+06	7201032	7.62317e+06	7.95668e+06	7.62767e+06	8.24849e+06	8648051	9625983	7569652	10689039	10933900	10161520	538898	676938	744294	6.49791e+06	7.01648e+06	7.57503e+06	7.61602e+06	8.02515e+06	8.03728e+06	7.6243e+06	7.80421e+06	7176334	7.67197e+06	7.68677e+06	7.89057e+06	7973552	8.20746e+06	7920940	8096870	7609590	8.11717e+06	7.62805e+06	7.99736e+06	7.94138e+06	8214856	7.74395e+06	7992532	8.04636e+06	7663034	7.71188e+06	7.58378e+06	7.28833e+06	7.57679e+06
2964	258.978	8.21874			29582.5	27587.6	25171.4	178.47	548.06	0	11910	16625.5	19176.2	2237.43	1880.72	1645.81	1071.72	733.77	1685.51	559.6	8787.16	1672.93	1841.82	1227.78	1051.33	1629.64	860.48	1627.37	1545.46	451.04	1405.92	1262.78	1498.55	1985.91	1572.46	905.61	1312.07	1490.08	537.02	996.66	1381	1160.36	875.78	1176.22	603.99	1020.26	856.6	1906.65	802.93
2984	388.187	4.7725			48109	35687.5	48843	40596	32860.6	42727.1	71613.1	84308.8	71500.3	47122.5	47943.9	54890.1	37145.2	38669	25750.1	13656.4	46338.9	49388.1	73364.9	66712.9	33063.3	45531	37462.4	36955.7	48466.9	33800.1	69212	49841.1	46924.1	38522.7	37884.6	22640.7	51364.1	42532.6	54085.2	21924.3	29610.5	37138.8	63824.4	66346.6	59474.3	56927.1	33797	51436.6	26413.6
2989	443.25	5.40544			47736.2	50174.2	49336.7	2471.21	2626.81	1910.97	58336.8	60699.7	54875.1	44718.7	36496.8	58734	2741.19	3622.92	670.91	14084.9	30577.3	22409.7	16102.1	22816	15179.6	19013.9	19617.5	8504.84	13580.9	14952	18694	22316.8	19875.8	15474.8	21981.4	8399.62	16957.9	8858.82	16521.8	10972.3	11330.2	15031.1	21262.8	18585.1	21853.2	16661.3	15409.2	10356	12618.9
2991	152.995	7.99033			1219.33	1648.86	1641.16	381.43	1000.34	1237.01	2415.95	1842.65	1692.67	2319.12	1521.94	1707.89	1171.09	1786.63	1133.35	206.94	1432.9	688.81	175.5	821.55	1238.47	399.34	436.89	478.83	393.96	296.05	370.49	447.52	680.64	637.88	165.61	474.28	411.67	455.44	309.48	387.19	346.85	303.77	376.52	346.06	729.72	238.91	129.78	248.09	246.66
3000	364.092	4.50422			241.89	0	0	23369.6	33157.3	34614.4	0	0	0	44366.8	37877.2	39645.8	11040.5	9303.26	3698.98	1584.51	14931.3	16079.4	25022.8	18824.8	13466.5	24404.7	12282.5	19467.3	18330.2	12441.9	23395.5	23508.5	22053.3	13415.8	22131.2	9820.53	19418.9	18507.7	18157.6	9664.12	8996.91	14355.1	24452.5	22577.4	20868.2	17145	9017.19	18538.7	7813.01
3038	321.204	8.62109			0	0	0	0	0	0	0	0	0	0	0	0	0	0	0	0	0	0	0	0	0	0	0	0	0	0	0	200.81	0	0	0	119.69	0	0	0	0	0	0	0	0	0	0	0	0	0
3062	309.105	4.50514			102456	94244.6	88054.1	282456	330140	262807	111979	117652	120086	61099.5	63651.6	65938.3	105701	87381.9	51732.4	276476	138866	80469.1	93801	103425	60132.4	97577.5	58826	80205.3	76539.9	61177.4	95553.2	98484.1	104110	63756.9	82144.9	41472.2	71385.3	76594.1	73974	38737.9	39046.4	59859.7	87752.3	95500.9	94478.8	81100.9	44263.5	87641.2	36928.8
3071	172.054	5.38298			0	239.33	319.54	0	0	0	310.71	958.61	0	271.59	0	226.71	0	291.07	291.02	180.68	193.079	239.05	0	239	195.23	182.19	0	237.4	0	340.99	712.63	0	301.25	291.29	349.58	226.72	313.23	0	0	212.23	0	211.85	231.04	321.54	239.98	469.72	207.51	0	217.79
3084	512.208	4.61599			27244	33726	32209.6	5221.73	14218.4	8961.03	57291	50482	44043.2	20696.7	19763.2	18851.4	9770.46	9902.28	3977.62	2867.66	22451.6	16607.7	27508.4	19411.3	8377.21	13642.8	7594.3	18174.3	11126.9	15824.6	17723.8	14200.8	17616.8	11778.4	17618.8	5111.16	12057	16915.8	14413.6	4565.72	6665.87	6241.15	17267.5	22612.8	12756	22739.6	4979.76	19896.1	6886.12
3128	181.966	7.1257			8429.23	9476.05	11142.4	15009.7	15651.8	15854.8	18809.1	19296.3	17260.8	25270.7	24409.9	29565.7	8410.63	8817.4	6900.65	16039.6	15646.5	17905.8	17898.5	20240.3	16200.7	13033.9	13726.2	14888.8	15954.3	12815.1	15129.5	14052.7	14193.9	16869.4	15460.5	13340.9	11581.2	5660.15	12293.2	15587.6	14532.8	13871.9	17021.2	14623.4	14848.7	17309.3	10622.5	14671.1	10535.6
3137	640.404	8.47711			21829.7	23442.8	19680	17679.7	18277.9	16459	46093.7	51272.2	39357.2	21865.3	23279.8	27867.9	25316.5	19616.9	21020.7	8130.76	25074.4	13929.2	15889.8	18257.4	16297.7	15726.4	15241	10874.5	13162.5	15802.5	15544.5	16394	17825	18174.2	16787.1	12221.2	17980.2	10050.1	12202.9	14309	12970.2	15095.3	17391	18685.5	18794.6	17329.1	11339.3	13368.9	11946.1
3146	102.055	7.82479			216.61	895.35	1990.62	1.14849e+06	1.04488e+06	1.04541e+06	3772289	4.44418e+06	3.43232e+06	2.19022e+06	2.11627e+06	2.32856e+06	1.2528e+06	1.22503e+06	1.1317e+06	263.81	1.57097e+06	2.29291e+06	2.33714e+06	2.24636e+06	2307788	2.20736e+06	2.10939e+06	1.73373e+06	1.57637e+06	1.84406e+06	2.12985e+06	2.06986e+06	2.17583e+06	2.49231e+06	2.01059e+06	1714311	1907621	1.71569e+06	1663499	1.98717e+06	1.65318e+06	1.98841e+06	2.1041e+06	2.07816e+06	2.34288e+06	2.17541e+06	1.66728e+06	1.63995e+06	1.68701e+06
3214	134.06	1.15393		C8H9NO	0	0	0	0	0	0	234.84	167.73	207.89	173.77	0	0	140.51	0	0	0	57.7963	150.46	0	0	0	148.08	166.43	167.63	129.41	159.88	142.27	0	173.22	0	198.64	145.56	0	206.77	190.36	0	0	188.73	147.71	177.97	158.68	123.05	0	151.26	0
3217	330.11	5.43389			14229.1	6211.46	12231.9	14620.6	11212.9	11597.7	33151.1	22474.6	30597.1	19787.4	11197.5	16789	18111.5	18003.2	9947.72	9375.32	16221.1	21193.7	21935.8	23285.5	18513.4	24394.6	18541.8	16534.8	23402.9	17742.3	23266	21748.4	24747.7	23782.1	23018.4	11491.8	19011.9	15916.9	17451.7	16291.8	14510	17563.8	21213.5	23694	22833.1	24427	18905.2	18726.2	16754.7
3254	157.011	8.27733			8409.98	10198.1	9939.45	15133.7	16503.9	17087.3	9877.72	9805.2	9710.62	12127.9	11394.9	13358.9	12943.5	13735.7	13121.3	624.57	11498.3	8748.25	9502.11	8173.88	9562.1	9185.64	9129.83	7741.46	8045.12	7986.87	9716.21	9001.95	8418.47	11811.7	6669.39	5359.07	5619.48	14982.1	7054.13	7434.43	7552.76	8934.9	10506.7	8985.71	8321.9	8695.78	7680.26	8236.24	8446.26
3259	214.047	8.42067			22576.1	20181.5	16949.5	19930.7	17038.6	15387.6	27892.7	30442.4	27396.2	22997.5	23205.7	27634.8	21718.2	20335.6	20831.7	11195.2	21607.1	12953.7	12124.3	13055.2	12690	11214.8	11545.3	10241.3	11847.8	12882.9	13697.2	11300.3	13636.4	16308.8	11602	9607.16	10542	12476.4	7828.69	13019.5	10513	11107.9	14711.9	12099.7	13250.1	14588.5	11843.1	9643.25	9452.25
3279	176.039	3.01284		C6H11NO3S	13019.9	15700.9	14830.5	12175	12790.6	11656.6	18155.8	19971.6	18343	13736.5	13527.8	14817.7	15021.6	15540.5	10165.6	1815.05	13829.3	2328.12	2874.91	2593.74	1889.78	2216.74	3247.93	2248.26	2032.3	2579.48	2164.79	1972.52	2314.3	2077.75	2741.33	1703.7	1903.56	6720.49	1797.9	3267.61	2576.08	4217.23	2550.41	2142.27	2307.83	2388.1	2133.01	1903.01	2009.98
3316	299.078	4.50251			72549.4	71242.1	67713.3	33385.8	50961.7	55948.5	80585.6	85038.3	90523.7	62056.9	58809.1	73493.8	58070.5	57011.1	26475	22745	60413.1	93607.3	120687	117702	71149.9	112938	69120.4	111022	103742	77130.7	114509	119087	121682	70354.2	102393	50200	94159.5	101352	102751	42896	43949.9	67896.1	119513	128356	111481	102797	51470	104804	39376.5
3335	412.019	4.64361			394.53	988.78	0	0	0	0	1406.66	0	0	0	0	0	0	0	0	0	174.373	0	169.73	0	0	0	0	0	0	0	0	0	0	0	0	0	0	0	0	0	0	0	0	0	0	0	0	0	0
3387	347.217	8.60303			34354.1	29993.5	35001.9	28998	32007.8	23520.1	51226.5	52977	29942.4	30600.3	26480.6	34971.1	25843.8	32048.7	26091.1	1142.88	30950	3177	3329.01	2624.83	2522.25	3015.33	2274.14	1457.58	2184.69	3053.21	2879.49	2945.85	3419.6	2744.34	2612.63	1802.54	2412.77	2199.09	2390.89	2310.93	1198.8	2258.88	2406.97	2421.35	3087.68	2954.49	3127.96	1915.6	2357.15
3402	125.035	0.896834	Thymine	C5H6N2O2	991.51	339.35	557.9	277.44	267.22	196.51	305.67	831	483.48	260.82	246.49	344.95	224.07	178.94	134.17	226.19	366.607	421.26	835.46	775.76	439.2	347.53	264.8	308.17	760.46	251.54	887.32	651.73	274.33	328.75	321.34	251.04	321.92	3604.31	269.7	227.36	298.59	880.78	538.46	531.9	530.51	655.9	260.83	665.21	504.82
3437	410.144	4.7277			275.97	599.26	1088.65	6543.95	9058.52	6047.17	24343.4	29219	24712.6	25851.7	32385.6	30281.3	25445.4	26062.2	13094.4	354.14	15960.2	19940.1	29309.4	21426.6	8465.26	28439.5	17401.9	19273.2	21887	16992.6	14758.9	21352.4	25698.5	12747.3	18668.2	12193.3	19570.3	18185.7	16962.9	11841.8	9570.13	16158	20131.7	24409.9	14275.4	17817.5	12529.6	22088	13392.9
3440	151.06	4.84904			723.33	473.52	568.08	0	0	408.09	3883.66	1253.43	2222.95	821.53	302.3	386.36	582.98	691.48	523.52	226.33	816.723	51760.2	111382	76728.3	27296.7	69199.9	67361.6	36244.3	73066.2	62017.5	34683.8	73892.4	38716.7	68677	52325.6	24514.5	70191.8	14147.8	33527.7	16254.2	44859.4	44454.2	77325.5	46363.1	50888.7	98626.5	21338.5	48906.7	21423.4
3501	303.021	8.52358			21068.7	22746.5	22451.2	16177.2	14865.7	10508	20633.1	29853.3	26281.5	18771.4	17565.2	16752.3	9126.46	9015.67	8506.6	744.33	16566.7	11877.3	13862.4	14220.5	12017.6	11615.6	9841.4	7187.28	8219.88	7939.93	14162.4	8985.95	13728.3	14555	8192.43	7012.12	8668.61	5373.73	5705.21	9898.68	7940.99	7410.98	9296.43	7843.1	10421.9	12868.8	6206.65	6843.82	5774.8
3535	338.097	5.05118			28746.5	33362	34788.2	2376.78	4928.41	2657.99	50099.8	61660.5	59235.8	5672.2	2142.51	7264.82	789.91	910.28	1028.28	2713.91	18648.6	3444.57	4494.53	6619.78	3020.46	3907.23	3922.03	4257.87	2868.84	3671.94	4156.87	5521.28	4037.67	4561.66	3681.76	2367.19	2668.88	3315.37	4381.52	2100.89	2132.51	2115.6	3237.73	4886.42	4752.05	4065.68	3999.83	2665.75	3520.37
3556	471.239	7.79972			5061.16	490.09	16665.9	8241.08	6152.79	9626.81	42927.2	48147.5	37501.1	21693.7	19394.7	23145.8	8589.9	6441.15	6215.01	1789.85	16380.2	16799.6	15973.8	16961.8	14030	15173.8	12884.2	10903.5	11288.2	12465.1	16503.2	15983.1	16543.6	17948.2	14259.4	8975.66	12692.8	11123.7	13228.6	12321.4	10456.8	14264	15904	14572.2	15040.6	13788.1	11890.5	12830.6	12440.2
3592	154.975	2.20752			416.31	430.82	848.47	10901.1	12765.7	12802.7	667.42	453.56	811.83	16893.9	18806.8	18800.7	2753.47	2855.65	1876.34	597.99	6417.66	6365.7	8541.07	10595.1	5381.23	8113.91	5958.27	8401.23	8368.1	6937.25	9367.61	10087.5	10704.9	6173.68	10203.3	5157.59	9278.29	11678	8145.68	5100.29	7837.72	10396.5	9193.45	9012.45	9230.5	8578.41	6665.65	6883.48	5360.66
3686	133.013	8.32568	Malic acid	C4H6O5	0	441.67	337.92	0	0	0	594.89	0	569.86	0	597.5	1647.72	0	641.32	2809.15	1150.82	549.428	421.91	519.57	405.66	1015.29	654.45	554.39	487.63	281.7	1843.04	704.39	1177.87	0	735.01	652.36	0	189.72	423.69	839.18	0	1370.38	1398.17	1094.62	951.03	555.11	542.57	0	670.92	2877.58
3776	157.011	5.5787			3569.68	2765.67	2790.36	218.95	438.38	264.27	1329.39	1372.32	1705.13	2566.92	2682.41	3241.48	373.2	318.3	186.85	0	1488.96	526.81	596.78	1118.55	457.31	445.37	429.07	282.25	260.15	304.35	796.19	312.68	473.29	791.15	414.61	132.17	723.42	1631.2	270.14	305.81	191.11	353.7	1053.98	413.67	1101.36	604.27	287.59	402.14	320.5
3886	392.12	4.74379			36262.3	42872.1	45871.1	0	0	0	40747.1	54094	40311.9	3288.61	1397.82	2296.77	0	0	0	0	16696.4	0	0	1197.39	0	0	910.69	1010.12	0	822.54	1286.85	0	0	0	0	0	0	466.74	0	0	0	0	0	940.71	0	0	0	671.76	0
3932	287.041	6.48369			15903.4	13754.4	17052.3	61916.8	52049.4	36509.1	17837.3	19294.4	14500.6	26015.6	27834.9	26341.7	61554	67867.7	61773.3	21408.3	33850.8	28015.2	24091.2	29065.2	26901.5	24493.4	25875.9	23100.7	22639.5	21709.4	26485.5	29792.3	26795.8	26562	22957.4	23450	26805.1	23380.4	23015.3	22010.9	21593.8	20115.9	26540.5	24989.6	22357.5	23578.5	24208.7	20161.3	20566.2
3978	201.038	6.23206			2439.55	1704.95	1442.34	0	0	0	1356.61	1605.47	2126.16	5250.62	4833.1	5084.56	0	266.97	0	0	1631.9	762.63	856.39	592.4	369.91	627.44	443.05	0	469.5	332.97	592.08	236.38	651.05	327.2	331.08	217.76	0	4901.16	168.82	1005.41	252.95	418.75	1180.34	132.61	292.28	289.28	0	531.22	0
4222	277.975	2.16677			7625.38	6347.52	7182.36	1800.41	3496.25	2200.74	6696.52	5958.14	7064.27	3618.65	3120.14	3511.76	2286.19	1497.73	1773.79	591.32	4048.2	2854.06	3785.44	4281.8	3242.65	3028.17	1905.96	3043.49	4330.59	2842.61	3846.49	3785.2	4409.75	2801.53	3849.98	1854.52	3770.21	2186.88	3116.01	2493.23	3049.92	3194.69	4035.32	3646.59	3510.84	4825.28	2020.05	3493.98	2196.5
4232	487.187	4.76805			26251.1	24386.9	25355.3	44981.3	65419.6	54841.7	30688	35448.9	27044.4	40380.8	46479.6	43257.6	75771.1	57341.8	31402.7	15082.5	40258.3	26496.8	38103.4	42959.7	19295.8	43802.8	24493.9	30342.8	36231.3	22842.7	44487.4	34404.4	31753.7	29170	33747	16787.1	35887	23235	26688.3	14534.3	17039.3	21585.9	41060.2	37872.6	40483.8	39806.8	23534.3	32857.8	17936.4
4235	241.188	4.50037			39152.2	23576.6	21530.4	21106.2	26264.7	30452.1	32967.8	42146.4	28073.7	35716.6	35075.7	48009.9	27958.5	24564.5	10854.1	11423.2	28679.5	28470.9	25527	28580.2	19085.9	39074	18968.6	28933.7	34252.5	17579.5	30219.7	27298.6	35151.1	21272.5	25426.5	10163.5	19576.4	26735.3	32360.2	12187	12434.7	25889.2	32832.7	29682.1	26899.3	33128.6	14512.3	22522.6	12704.9
4242	261.047	8.20659			16539.7	14827.7	18048.3	27521.8	27151.1	28189.1	20447	18803.7	16602	37761.7	45600.7	43314.8	15454.8	16418.7	15621.1	31819	24632.6	25351.5	21927.3	25681.7	23920.1	26034	19653.6	21273.5	22411.2	24832.4	22566.1	25995.1	27228.8	24387.1	24023	23487.8	21599.3	17912	17707.5	27782.3	26289	24287	27239.2	24443.8	27911.4	24833.1	23149.1	26140.9	23034.5
4269	117.019	4.80157			2358.14	2610.77	2551.91	6198.91	5291.83	6015.65	2133.91	3454.32	3306.89	2283.23	2778.08	1886.55	9711.52	13610.4	7665.39	3090.82	4684.27	3024.53	6053.24	4535.39	3994.49	4985.4	4119.37	4393.28	2845.77	3819.22	3663.04	5038.33	5009.87	4821.27	4069.14	3727.03	4159.21	4820.23	3378.94	3171.16	3006.26	5293.29	7141.52	3294.22	3748.32	4469.99	4864.29	3574.89	4406.42
4278	232.938	2.21634			154.41	821.82	121.17	216.48	172.49	196.81	230.1	284.73	245.91	181.66	151.38	157.23	149.58	161.76	160.27	162.98	223.049	0	0	0	0	0	0	0	160.46	0	0	0	0	0	0	0	134.42	0	0	128.38	127.73	0	0	0	0	0	0	0	0
4354	394.121	4.77581			19697.4	14675.5	23033.8	6700.95	12660.7	13813.4	19897.9	22434	23380.3	22353.1	33023.6	24693.2	10237.7	11374.5	8568.28	8718.35	17203.9	20991.4	24472	19863.2	11063.9	25578.4	17789.5	22073	16405.2	9213.79	20186.2	15612.9	20998.8	14874.4	18526.8	6927.52	17870	14748.7	15892.1	8671.7	10345.5	15225.4	27930.7	25212.7	19471.3	18427.8	12363.4	8966.59	11374.5
[truncated: 716 more columns]

## Sheet: Distributions
	M/F			Age distribution										Cal	Cal.1	Cal.2	Cal.3	Cal.4	Cal.5	Cal.6	Cal.7	Cal.8	Cal.9	Cal.10	Cal.11	Cal.12	Cal.13	Cal.14	Cal.15	Cal.16	Cal.17	Cal.18	Cal.19	Cal.20	Cal.21	Cal.22	Cal.23	Cal.24	Cal.25	Cal.26	Cal.27	Cal.28	Cal.29	Cal.30	Cal.31	Cal.32	Cal.33	Cal.34	Cal.35
	Male	Female		00-10	11-20	21-30	31-40	41-50	51-60	61-70	71-80	80+		Cal_I681	Cal_I682	Cal_I683	Cal_I684	Cal_I686	Cal_I687	Cal_I688	Cal_I690	Cal_I691	Cal_I692	Cal_I693	Cal_I694	Cal_I695	Cal_I696	Cal_I697	Cal_I698	Cal_I699	Cal_I700	Cal_I701	Cal_I702	Cal_I703	Cal_I704	Cal_I705	Cal_I706	Cal_I707	Cal_I708	Cal_I709	Cal_I710	Cal_I711	Cal_I712	Cal_I713	Cal_I714	Cal_I715	Cal_I717	Cal_I718	Cal_I720
Cal	52	37	Cal	6	1	6	8	11	21	15	9	12		Female	Male	Male	Male	Male	Male	Female	Male	Male	Female	Male	Female	Female	Female	Female	Male	Female	Male	Male	Male	Male	Male	Male	Female	Male	Male	Male	Female	Male	Male	Male	Female	Female	Male	Male	Female
%	58.427	41.573		6.74157	1.1236	6.74157	8.98876	12.3596	23.5955	16.8539	10.1124	13.4831		48	57	68	59	81	55	71	88	76	73	82	0	23	59	64	92	57	43	86	72	54	3	68	54	1	23	19	43	43	32	35	85	59	0	36	71
														41-50	51-60	61-70	51-60	80+	51-60	71-80	80+	71-80	71-80	80+	00-10	21-30	51-60	61-70	80+	51-60	41-50	80+	71-80	51-60	00-10	61-70	51-60	00-10	21-30	11-20	41-50	41-50	31-40	31-40	80+	51-60	00-10	31-40	71-80
														Kpn	Kpn.1	Kpn.2	Kpn.3	Kpn.4	Kpn.5	Kpn.6	Kpn.7	Kpn.8	Kpn.9	Kpn.10	Kpn.11	Kpn.12	Kpn.13	Kpn.14	Kpn.15	Kpn.16	Kpn.17	Kpn.18	Kpn.19	Kpn.20	Kpn.21	Kpn.22	Kpn.23	Kpn.24	Kpn.25	Kpn.26	Kpn.27	Kpn.28	Kpn.29	Kpn.30	Kpn.31	Kpn.32	Kpn.33	Kpn.34	Kpn.35
														Kpn_I061	Kpn_I065	Kpn_I070	Kpn_I082	Kpn_I089	Kpn_I107	Kpn_I117	Kpn_I120	Kpn_I122	Kpn_I127	Kpn_I133	Kpn_I136	Kpn_I138	Kpn_I139	Kpn_I152	Kpn_I186	Kpn_I189	Kpn_I194	Kpn_I196	Kpn_I223	Kpn_I224	Kpn_I246	Kpn_I249	Kpn_I259	Kpn_I271	Kpn_I280	Kpn_I281	Kpn_I284	Kpn_I290	Kpn_I293	Kpn_I298	Kpn_I300	Kpn_I313	Kpn_I318	Kpn_I322	Kpn_I325
Kpn	43	30	Kpn	7	1	1	3	7	12	16	14	12		Male	Male	Male	Male	Male	Female	Male	Female	Male	Female	Male	Male	Female	Male	Male	Male	Male	Female	Male	Male	Male	Male	Male	Male	Female	Female	Female	Female	Female	Female	Female	Male	Female	Male	Male	Male
%	58.9041	41.0959		9.58904	1.36986	1.36986	4.10959	9.58904	16.4384	21.9178	19.1781	16.4384		0	79	88	87	18	60	58	66	93	3	74	72	40	60	0	63	73	75	80	78	64	71	91	63	0	57	95	61	87	83	54	50	83	72	69	51
														00-10	71-80	80+	80+	11-20	51-60	51-60	61-70	80+	00-10	71-80	71-80	31-40	51-60	00-10	61-70	71-80	71-80	71-80	71-80	61-70	71-80	80+	61-70	00-10	51-60	80+	61-70	80+	80+	51-60	41-50	80+	71-80	61-70	51-60
														Eco	Eco.1	Eco.2	Eco.3	Eco.4	Eco.5	Eco.6	Eco.7	Eco.8	Eco.9	Eco.10	Eco.11	Eco.12	Eco.13	Eco.14	Eco.15	Eco.16	Eco.17	Eco.18	Eco.19	Eco.20	Eco.21	Eco.22	Eco.23	Eco.24	Eco.25	Eco.26	Eco.27	Eco.28	Eco.29	Eco.30	Eco.31	Eco.32	Eco.33	Eco.34	Eco.35
														Eco_I011	Eco_I012	Eco_I013	Eco_I014	Eco_I016	Eco_I020	Eco_I023	Eco_I025	Eco_I026	Eco_I031	Eco_I032	Eco_I041	Eco_I042	Eco_I043	Eco_I045	Eco_I046	Eco_I047	Eco_I051	Eco_I052	Eco_I053	Eco_I054	Eco_I055	Eco_I056	Eco_I057	Eco_I058	Eco_I059	Eco_I060	Eco_I062	Eco_I063	Eco_I066	Eco_I067	Eco_I071	Eco_I072	Eco_I073	Eco_I078	Eco_I079
Eco	38	57	Eco	6	1	7	1	4	22	9	21	24		Male	Male	Female	Male	Male	Female	Female	Female	Female	Female	Female	Male	Female	Female	Male	Female	Female	Female	Male	Male	Female	Female	Male	Male	Female	Male	Female	Female	Male	Male	Female	Male	Male	Female	Female	Female
%	40	60		6.31579	1.05263	7.36842	1.05263	4.21053	23.1579	9.47368	22.1053	25.2632		77	68	0	80	60	26	77	83	61	53	24	71	58	80	53	89	81	75	86	0	56	26	55	79	96	39	87	75	60	72	85	79	92	66	76	78
														71-80	61-70	00-10	71-80	51-60	21-30	71-80	80+	61-70	51-60	21-30	71-80	51-60	71-80	51-60	80+	80+	71-80	80+	00-10	51-60	21-30	51-60	71-80	80+	31-40	80+	71-80	51-60	71-80	80+	71-80	80+	61-70	71-80	71-80
														Pae	Pae.1	Pae.2	Pae.3	Pae.4	Pae.5	Pae.6	Pae.7	Pae.8	Pae.9	Pae.10	Pae.11	Pae.12	Pae.13	Pae.14	Pae.15	Pae.16	Pae.17	Pae.18	Pae.19	Pae.20	Pae.21	Pae.22	Pae.23	Pae.24	Pae.25	Pae.26	Pae.27	Pae.28	Pae.29	Pae.30	Pae.31	Pae.32	Pae.33	Pae.34	Pae.35
														Pae_I075	Pae_I092	Pae_I099	Pae_I109	Pae_I113	Pae_I114	Pae_I128	Pae_I156	Pae_I228	Pae_I230	Pae_I247	Pae_I267	Pae_I270	Pae_I283	Pae_I307	Pae_I309	Pae_I314	Pae_I316	Pae_I324	Pae_I329	Pae_I339	Pae_I343	Pae_I347	Pae_I350	Pae_I358	Pae_I374	Pae_I376	Pae_I384	Pae_I393	Pae_I397	Pae_I401	Pae_I407	Pae_I436	Pae_I437	Pae_I443	Pae_I468
Pae	55	36	Pae	4	0	1	5	8	10	19	24	20		Female	Male	Female	Male	Male	Female	Female	Male	Female	Male	Female	Female	Male	Male	Female	Male	Female	Male	Male	Female	Male	Male	Male	Female	Female	Male	Male	Male	Male	Male	Female	Male	Male	Female	Female	Male
%	60.4396	39.5604		4.3956	0	1.0989	5.49451	8.79121	10.989	20.8791	26.3736	21.978		32	42	57	74	59	0	64	69	92	53	69	78	73	94	91	63	78	45	76	93	53	23	80	64	65	64	90	9	77	94	67	57	68	75	67	43
														31-40	41-50	51-60	71-80	51-60	00-10	61-70	61-70	80+	51-60	61-70	71-80	71-80	80+	80+	61-70	71-80	41-50	71-80	80+	51-60	21-30	71-80	61-70	61-70	61-70	80+	00-10	71-80	80+	61-70	51-60	61-70	71-80	61-70	41-50
														Sau	Sau.1	Sau.2	Sau.3	Sau.4	Sau.5	Sau.6	Sau.7	Sau.8	Sau.9	Sau.10	Sau.11	Sau.12	Sau.13	Sau.14	Sau.15	Sau.16	Sau.17	Sau.18	Sau.19	Sau.20	Sau.21	Sau.22	Sau.23	Sau.24	Sau.25	Sau.26	Sau.27	Sau.28	Sau.29	Sau.30	Sau.31	Sau.32	Sau.33	Sau.34	Sau.35
														Sau_I001	Sau_I003	Sau_I004	Sau_I005	Sau_I006	Sau_I008	Sau_I009	Sau_I010	Sau_I015	Sau_I017	Sau_I018	Sau_I019	Sau_I022	Sau_I024	Sau_I027	Sau_I028	Sau_I029	Sau_I030	Sau_I033	Sau_I035	Sau_I036	Sau_I037	Sau_I038	Sau_I039	Sau_I040	Sau_I044	Sau_I048	Sau_I049	Sau_I050	Sau_I085	Sau_I087	Sau_I088	Sau_I146	Sau_I148	Sau_I149	Sau_I150
Sau	64	28	Sau	6	3	2	3	12	15	18	14	19		Female	Male	Female	Male	Male	Male	Male	Male	Male	Female	Male	Female	Male	Male	Male	Male	Male	Female	Male	Male	Male	Male	Male	Male	Male	Male	Male	Female	Male	Female	Male	Female	Female	Male	Female	Female
%	69.5652	30.4348		6.52174	3.26087	2.17391	3.26087	13.0435	16.3043	19.5652	15.2174	20.6522		59	64	75	49	60	60	69	71	62	44	69	42	34	83	66	83	71	61	0	0	76	50	51	78	76	67	50	80	44	51	86	2	73	25	37	94
														51-60	61-70	71-80	41-50	51-60	51-60	61-70	71-80	61-70	41-50	61-70	41-50	31-40	80+	61-70	80+	71-80	61-70	00-10	00-10	71-80	41-50	51-60	71-80	71-80	61-70	41-50	71-80	41-50	51-60	80+	00-10	71-80	21-30	31-40	80+
														Efa	Efa.1	Efa.2	Efa.3	Efa.4	Efa.5	Efa.6	Efa.7	Efa.8	Efa.9	Efa.10	Efa.11	Efa.12	Efa.13	Efa.14	Efa.15	Efa.16	Efa.17	Efa.18	Efa.19	Efa.20	Efa.21	Efa.22	Efa.23	Efa.24	Efa.25	Efa.26	Efa.27	Efa.28	Efa.29	Efa.30	Efa.31	Efa.32	Efa.33	Efa.34	Efa.35
														Efa_I064	Efa_I074	Efa_I076	Efa_I096	Efa_I097	Efa_I102	Efa_I103	Efa_I105	Efa_I132	Efa_I181	Efa_I187	Efa_I244	Efa_I245	Efa_I268	Efa_I285	Efa_I288	Efa_I310	Efa_I311	Efa_I320	Efa_I323	Efa_I328	Efa_I330	Efa_I331	Efa_I338	Efa_I348	Efa_I367	Efa_I369	Efa_I379	Efa_I382	Efa_I385	Efa_I386	Efa_I387	Efa_I396	Efa_I399	Efa_I409	Efa_I410
Efa	51	16	Efa	4	0	3	2	4	14	15	14	11		Male	Male	Male	Female	Male	Male	Male	Male	Male	Female	Male	Female	Male	Female	Male	Female	Male	Male	Male	Male	Male	Female	Male	Female	Male	Male	Female	Male	Male	Male	Male	Male	Female	Male	Male	Male
%	76.1194	23.8806		5.97015	0	4.47761	2.98507	5.97015	20.8955	22.3881	20.8955	16.4179		53	60	69	78	56	0	71	2	81	90	57	3	74	67	82	79	45	57	72	64	69	93	63	64	27	67	38	63	45	77	45	72	59	58	83	52
														51-60	51-60	61-70	71-80	51-60	00-10	71-80	00-10	80+	80+	51-60	00-10	71-80	61-70	80+	71-80	41-50	51-60	71-80	61-70	61-70	80+	61-70	61-70	21-30	61-70	31-40	61-70	41-50	71-80	41-50	71-80	51-60	51-60	80+	51-60
														Spn	Spn.1	Spn.2	Spn.3	Spn.4	Spn.5	Spn.6	Spn.7	Spn.8	Spn.9	Spn.10	Spn.11	Spn.12	Spn.13	Spn.14	Spn.15	Spn.16	Spn.17	Spn.18	Spn.19	Spn.20	Spn.21	Spn.22	Spn.23	Spn.24	Spn.25	Spn.26	Spn.27	Spn.28	Spn.29	Spn.30	Spn.31	Spn.32	Spn.33	Spn.34	Spn.35
														Spn_I591	Spn_I592	Spn_I593	Spn_I594	Spn_I595	Spn_I596	Spn_I597	Spn_I598	Spn_I599	Spn_I600	Spn_I601	Spn_I602	Spn_I603	Spn_I604	Spn_I605	Spn_I606	Spn_I607	Spn_I608	Spn_I609	Spn_I610	Spn_I611	Spn_I612	Spn_I613	Spn_I614	Spn_I615	Spn_I616	Spn_I617	Spn_I618	Spn_I619	Spn_I620	Spn_I621	Spn_I622	Spn_I623	Spn_I624	Spn_I625	Spn_I626
Spn	46	40	Spn	13	1	0	6	9	26	14	8	9		Male	Female	Female	Male	Female	Male	Female	NA	Female	Male	NA	Male	Female	Female	Female	Female	Male	Female	Male	Female	Male	Male	Female	Female	Male	Female	Male	Male	Male	NA	Female	Female	Male	Female	Male	Male
%	53.4884	46.5116		15.1163	1.16279	0	6.97674	10.4651	30.2326	16.2791	9.30233	10.4651		56	91	51	59	48	64	88	NA	76	1	NA	36	58	67	9	54	69	77	94	55	57	34	3	62	53	51	58	69	45	NA	79	84	52	0	44	89
														51-60	80+	51-60	51-60	41-50	61-70	80+	NA	71-80	00-10	NA	31-40	51-60	61-70	00-10	51-60	61-70	71-80	80+	51-60	51-60	31-40	00-10	61-70	51-60	51-60	51-60	61-70	41-50	NA	71-80	80+	51-60	00-10	41-50	80+
[truncated: 59 more columns]
