# Supplementary material for: Metabolic preference assay for rapid diagnosis of bloodstream infections
Source: Nat Commun. 2022 Apr 28;13:2332. doi: 10.1038/s41467-022-30048-6 (PMC9050716; doi:10.1038/s41467-022-30048-6)
Supplement: Supplementary file 11 — Supplementary Data File 6 [file 41467_2022_30048_MOESM11_ESM.xlsx]

## Sheet: Sheet1
Metabolic Preference Assay for Rapid Diagnosis of Bloodstream Infections
Extended Data File 6. Root mean square error of standards (observed vs expected) over 945 MS runs and average percent change in biomarker production (positive samples vs MHB negative control)
																									Biomarker signal intensities from validation data set
		Run #	C8	C7	C6	C5	C4	C3	C2	C1	Standard cuves				[STD] and peak intensities											MH	Sample
	[Expected] uM		0.0411523	0.123457	0.37037	1.11111	3.33333		30	90	m	b	R2		10		[Calculated] uM	[expected] uM	Difference	RMSE	%RMSE		% error	Max % error range	Organisim	AVG Intensity	AVG Intensity	% biomarker change	% error of STD vs biomarker change
Arabitol	A	1	3291.23	0	3972.88	3567.79	24391.9		157670	492446	5441.73	747.814	0.999709		56183.4		10.1871	10	0.187122	1.62694	16.2694		1.87122		CA	816.722	53362.6	6433.76	0.437121
Arabitol	B	119	2325.54	0	2922.8	0	11845.5		152378	479867	5339.35	-2567.15	0.999582		37065		7.42266	10	-2.57734				-25.7734
Arabitol	C	237	2071.43	1961.28	2182.06	4627.62	11252		122066	461511	5077.05	-4122.27	0.994957		43755.2		9.43018	10	-0.569817				-5.69817
Arabitol	D	355	0	0	2181.73	3312.6	7545.42		137145	479419	5316.35	-4975.7	0.997801		36595.2		7.81944	10	-2.18056				-21.8056
Arabitol	F	473	0	0	1464.62	6693.79	14597.1		94624.3	412257	4504.03	-4753.51	0.988794		37024.6		9.27572	10	-0.724282				-7.24282
Arabitol	G	591	0	1862.32	2182.4	3702.17	15950.9		126288	502418	5517.76	-5314.59	0.993132		35377.7		7.37479	10	-2.62521				-26.2521
Arabitol	H	709	0	3476.74	1503.73	2715.44	15275.9		130852	467580	5156.69	-3296.7	0.997001		39841.1		8.3654	10	-1.6346				-16.346
Arabitol	I	827	0	4070.58	1635.05	3298.56	15346.4		152516	552514	6095.65	-4635.72	0.996575		47985.9		8.63265	10	-1.36735				-13.6735
Arabitol	J	945	0	1346.59	0	0	13262.7		140219	495726	5493.39	-5143.74	0.997531		47991		9.6725	10	-0.327504				-3.27504	28.1233
			0.000759902	0.0022797	0.00683911	0.0205173		0.184656	0.553968	1.6619	m	b	R2		0.061552
N1,N12-Diacetylspermine	A	1	0	0	0	6186.95		79660.2	164108	360781	218326	11428.9	0.977255		20538.9		0.0417266	0.06	-0.0182734	0.0103624	17.2706		-32.2092		EF	152.546	21634.4	14082.2	0.371936
N1,N12-Diacetylspermine	B	119	0	0	0	9258.36		53547.6	163341	433824	262195	3227.68	0.998052		18165.1		0.0569707	0.06	-0.00302935				-7.44309
N1,N12-Diacetylspermine	D	237	0	0	0	3312.91		52214.5	114380	278767	168443	5600.2	0.989612		17715.9		0.0719276	0.06	0.0119276				16.8565
N1,N12-Diacetylspermine	D	355	0	0	1093.47	7612.98		59281.5	198541	466514	284099	6060.06	0.991735		27073.6		0.0739656	0.06	0.0139656				20.1676
N1,N12-Diacetylspermine	F	473	0	0	1140.41	5345.14		66436.7	157781	434809	261726	4182.28	0.997615		19301.6		0.0577675	0.06	-0.00223245				-6.14843
N1,N12-Diacetylspermine	G	591	0	0	897.984	6288.77		61038.5	200760	476082	289964	5741.01	0.992313		25862.9		0.0693946	0.06	0.00939456				12.7413
N1,N12-Diacetylspermine	H	709	631.136	0	1858.49	7812.35		57945	161103	418433	252550	4836.07	0.997075		18664.4		0.0547549	0.06	-0.00524514				-11.043
N1,N12-Diacetylspermine	I	827	0	566.717	863.006	5462.05		55824.7	196397	510472	309990	2289.04	0.99725		24238.3		0.0708065	0.06	0.0108065				15.0352
N1,N12-Diacetylspermine	J	945	0	593.41	0	0		66823.3	158148	517466	310685	-1745.8	0.998583		19058.3		0.0669623	0.06	0.0069623				8.78976	52.3768
			0.0108825	0.0326475	0.0979424	0.293827		2.64444	7.93333	23.8	m	b	R2		0.881481
Mevalonate	A	1	3379.53	10855.9	22513.1	50757.4		630853	2.26651e+06	6.1841e+06	261688	8401.69	0.998673		180123		0.656205	0.881	-0.224795	0.210069	23.8444		-25.5565		SA	722.099	155812	21477.6	0.214778
Mevalonate	B	119	3969.39	8149.54	21819.2	51289.7		527038	1.91468e+06	5.88343e+06	247769	-30746.7	0.999541		142016		0.697275	0.881	-0.183725				-20.8974
Mevalonate	C	237	2607.82	4710.91	17917.5	45272.6		540160	1.81138e+06	5.48477e+06	230997	-19272.8	0.999856		168953		0.814841	0.881	-0.0661586				-7.56001
Mevalonate	D	355	2333.81	3076.86	13163.2	46692.2		576991	1.70841e+06	5.04304e+06	212262	604.497	0.999941		124159		0.582085	0.881	-0.298915				-33.9652
Mevalonate	F	473	2342.37	5588.43	10691.6	38256.9		385626	1.1422e+06	3.82528e+06	160209	-23911.1	0.9988		97993.7		0.760912	0.881	-0.120088				-13.6781
Mevalonate	G	591	1791.32	9203.04	18301.6	46543.7		522562	1.68701e+06	4.93138e+06	207749	-2227.69	0.999871		159840		0.780114	0.881	-0.100886				-11.4997
Mevalonate	H	709	3335.57	3642.31	15428.1	49355.9		606400	1.77433e+06	5.28e+06	222096	93.691	0.999962		166337		0.748519	0.881	-0.132481				-15.0839
Mevalonate	I	827	1905.5	8518.24	16722.3	54293		620686	2.0691e+06	5.37707e+06	227751	31368.1	0.997331		154696		0.541501	0.881	-0.339499				-38.5692
Mevalonate	J	945	3926.49	7261.57	0	0		618107	1.91807e+06	5.1143e+06	216838	16122.8	0.997894		153279		0.632529	0.881	-0.248471				-28.2425	46.1292
			0.182899	0.548697	1.64609	4.93827	14.8148	44.4444	133.333		m	b	R2		400
Succinate	A	1	5737.47	12166.1	19475.3	54694.3	146966	578306	1.6478e+06		12420.1	-2535.69	0.999016		4.7492e+06		382.583	400	-17.4167	35.4152	8.85379		-4.35418		EC	1.1889e+06	5.38408e+07	4428.62	0.472822
Succinate	B	119	5661.23	17927.5	29552.1	112001	156286	427883	1.6098e+06		11840.6	-1131.25	0.993008		3.84506e+06		324.832	400	-75.1684				-18.7921
Succinate	C	237	3639.86	25317.9	61064.7	183098	157532	406866	1.62752e+06		11758.6	16342.5	0.983525		4.57844e+06		387.98	400	-12.0202				-3.00504
Succinate	D	355	3554.94	15408.8	80381.2	258837	166039	652403	1.70446e+06		12445.5	56160.9	0.985414		5.14125e+06		408.59	400	8.58951				2.14738
Succinate	F	473	2884.69	4332.24	6585.59	31417.5	96016.4	407742	1.11001e+06		8420.52	-3477.14	0.99785		3.2013e+06		380.592	400	-19.4082				-4.85206
Succinate	G	591	2262.87	4825.76	13218.4	47988.9	139167	508288	1.54661e+06		11652.1	-9570.76	0.999614		4.6177e+06		397.118	400	-2.88185				-0.720462
Succinate	H	709	16892.3	14037.5	101634	388428	154840	737940	1.72672e+06		12436.5	93474.9	0.959837		4.58933e+06		361.504	400	-38.496				-9.62399
Succinate	I	827	1455.42	4110.83	16313.5	55999.2	154608	585240	1.70007e+06		12831.8	-6770.74	0.99942		4.84339e+06		377.979	400	-22.0207				-5.50516
Succinate	J	945	3300.25	7184.23	0	0	157973	566389	1.70671e+06		12969.9	-21605.6	0.998724		4.48444e+06		347.423	400	-52.5772				-13.1443	20.9395
			0.00914495	0.0274348	0.0823045	0.246914		2.22222	6.66667	20	m	b	R2		0.740741
Urocanate	A	1	7806.4	16553.2	26498.1	74417		786844	2241990	6461760	323252	22748.5	0.999744		199962		0.548221	0.74	-0.191779	0.22453	30.3418		-25.9901		KP	2000.08	204377	10118.4	0.616552
Urocanate	B	119	9773.54	30950.1	51018.7	193358		738697	2779161	6.63811e+06	334206	94852.1	0.993037		269812		0.52351	0.74	-0.21649				-29.3262
Urocanate	C	237	7615.31	52970.2	127760	383079		851245	3.4051e+06	9579004	477002	64605.2	0.998038		329589		0.55552	0.74	-0.18448				-25.0048
Urocanate	D	355	8738.05	37874.8	197577	636222		1.60361e+06	4.18956e+06	12637200	622601	156684	0.998685		408123		0.403851	0.74	-0.336149				-45.4801
Urocanate	F	473	8145.8	12233.4	18596.4	88716.7		1.15138e+06	3.13446e+06	9039837	452493	30832.4	0.99956		271131		0.531055	0.74	-0.208945				-28.3076
Urocanate	G	591	7217.64	15392.2	42161.5	153065		1.62124e+06	4933075	14728611	737333	-9953.36	0.999992		443886		0.615516	0.74	-0.124484				-16.9054
Urocanate	H*	709	60059	49908.8	361351	1.38102e+06		2.62367e+06	6.13919e+06	16316909	797440	514751	0.994378		550520
Urocanate	I	827	5707.01	16119.4	63968.4	219584		2.29484e+06	6.6663e+06	18991904	951563	60106.6	0.999618		606248		0.573942	0.74	-0.166058				-22.5179
Urocanate	J	945	14148.2	30798.8				2.42811e+06	7316666	19224786	960190	248115	0.997632		677232		0.446909	0.74	-0.293091				-39.6673	62.3854
			0.0411523	0.123457	0.37037	1.11111		10	30	90	m	b	R2		3.33333
Xanthine	A	1	112824	122151	125515	187565		1.78128e+06	5.11688e+06	1.44066e+07	159565	120954	0.999589		563370		2.77264	3.33	-0.557363	0.367066	11.023		-16.8209		PA	5060.59	721048	14148.3	0.189468
Xanthine	B	119	98195.7	86629	86872	182325		1.50957e+06	4.97523e+06	1.32026e+07	147013	112539	0.998275		532694		2.85795	3.33	-0.472048				-14.2614
Xanthine	C	237	89255.4	100549	108016	163313		1.45744e+06	4.30666e+06	1.17534e+07	130359	116773	0.999082		501691		2.95275	3.33	-0.377246				-11.4174
Xanthine	D	355	109803	143076	130132	225286		1.56127e+06	4.41448e+06	1.19337e+07	131936	164144	0.998947		576094		3.12236	3.33	-0.207641				-6.32923
Xanthine	F	473	18913.7	21546.7	37939.2	96092.8		1.15518e+06	3.03756e+06	9.1499e+06	101438	23322.3	0.99975		306412		2.79078	3.33	-0.53922				-16.2766
Xanthine	G	591	24181.6	40095.8	67343.7	159018		1.45999e+06	4.45169e+06	1.31369e+07	145946	18005	0.999971		530352		3.51053	3.33	0.180534				5.31601
Xanthine	H	709	22062.9	34676	69501.6	167475		1.68152e+06	4.79613e+06	1.34426e+07	149511	75922.5	0.99938		560722		3.24257	3.33	-0.0874289				-2.72287
Xanthine	I	827	29306.6	44195.4	78720.8	190201		1.68648e+06	4.99531e+06	1.335e+07	148712	113838	0.998381		575893		3.10705	3.33	-0.222953				-6.78859
Xanthine	J	945	32162.9	37715.3	0	0		1.77321e+06	4.81775e+06	1.21437e+07	136071	127318	0.994851		626181		3.66618	3.33	0.336185				9.98554	26.8064
*Values were off due to integration problems in MAVEN and were excluded in the final calculation																								39.4601
