# Supplementary material for: Metabolic preference assay for rapid diagnosis of bloodstream infections
Source: Nat Commun. 2022 Apr 28;13:2332. doi: 10.1038/s41467-022-30048-6 (PMC9050716; doi:10.1038/s41467-022-30048-6)
Supplement: Supplementary file 14 — Supplementary Data File 9 [file 41467_2022_30048_MOESM14_ESM.xlsx]

## Sheet: Traing and test set calls
Metabolic Preference Assay for Rapid Diagnosis of Bloodstream Infections					Training Set
Extended Data File 9. Training and test data for AST validation
Marker Intensities
					Plate 1
Marker #	m/z	RT	maxQuality	Compound ID	Blanks				Isolate 1									Isolate 2									Isolate 3									Isolate 4									Isolate 5
									AB 1	AB 2	AB 3	AB 4	AB 5	AB 6	AB7	AB8	POS	AB 1	AB 2	AB 3	AB 4	AB 5	AB 6	AB7	AB8	POS	AB 1	AB 2	AB 3	AB 4	AB 5	AB 6	AB7	AB8	POS	AB 1	AB 2	AB 3	AB 4	AB 5	AB 6	AB7	AB8	POS	AB 1	AB 2	AB 3	AB 4	AB 5
370	179.059	2.64066	0.856715	GLUCOSE	4106.7	3528.07	5293.38	8980.81	1724284	1638011	1588839	1602882	1595562	1633703	1341551	1284188	87173.9	1728760	1597411	1502200	1527034	1516431	1659094	1228347	1362360	112410	1559060	1394599	1393402	1631541	1662636	1463768	1441402	1355932	70716.5	1662898	1649918	1338066	1702624	1758933	1538227	1422601	1453251	127674	1760656	1615455	1189034	1733230	1538026
10	117.018	1.56047	0.841152	SUCCINATE	400674	387682	377507	398663	7882786	7681126	6698038	7282208	7157320	7252042	7188694	7329736	7808192	6890720	6474246	6030784	6775192	6745210	6639150	6470774	6444546	6955390	6609362	6138746	5578972	6953520	6234062	5603022	6431688	6648938	8614337	6451332	6481604	6039062	6602626	6467130	6480196	6013020	6190658	2374856	6893480	7290500	4905548	7013022	6831832
1365	122.027	1.87397	0.853354	NICOTINATE	759.05	1542.43	877.583	0	139377	98672.2	18240.4	22702.5	34663.5	43110.7	63064.7	64129.8	116200	163854	109452	22628.4	22669.3	40782.2	44693.5	66893	53525.9	152858	150485	130456	16199.8	16942.9	49552.4	42665.1	63681.9	64497.2	217926	98932.9	68719.8	15735.9	14923.2	35488.2	35582.1	58751.3	50287	32252.6	136028	136511	10638.4	23859.1	43111.2
Calculated % inhibition (see Methods)
Training set was used to determine % inhibition cutoffs for each marker/species combination to make AST calls in the test set using the MIA. MIA calls were cross validated against VITEK2 calls. AST marker used for each species is highlighted. Discrepancies between MIA and AST calls are highlighted in red.
					Plate 1
Marker #	m/z	RT	maxQuality	Compound ID	Blanks				Isolate 1									Isolate 2									Isolate 3									Isolate 4									Isolate 5
									AB 1	AB 2	AB 3	AB 4	AB 5	AB 6	AB7	AB8	POS	AB 1	AB 2	AB 3	AB 4	AB 5	AB 6	AB7	AB8	POS	AB 1	AB 2	AB 3	AB 4	AB 5	AB 6	AB7	AB8	POS	AB 1	AB 2	AB 3	AB 4	AB 5	AB 6	AB7	AB8	POS	AB 1	AB 2	AB 3	AB 4	AB 5
370	179.059	2.64066	0.856715	GLUCOSE					100.952	95.6324	92.6003	93.4662	93.0148	95.3668	77.3512	73.8139	-94.8986	101.248	93.0202	87.0562	88.6118	87.9477	96.884	69.9021	78.2967	-93.4218	90.8567	80.8171	80.744	95.2814	97.1796	85.0396	83.6742	78.4567	-95.8617	97.0945	96.2736	76.5507	99.607	103.168	89.2098	81.8971	83.8355	-92.5286	103.434	93.8109	65.5491	101.617	88.6791
10	117.018	1.56047	0.841152	SUCCINATE					-15.7467	26.8235	234.353	111.035	137.399	117.403	130.776	101.002	6.45868	-17.0592	-126.92	-243.901	-47.5342	-55.4431	-83.4205	-127.836	-134.755	-5.16862	156.656	193.427	237.165	129.766	185.98	235.286	170.539	153.564	17.4498	82.1932	82.8036	73.8807	85.2437	82.5118	82.7752	73.3556	76.9373	-67.6207	-462.65	43.8866	-2998.95	-310.133	-541.303
1365	122.027	1.87397	0.853354	NICOTINATE					-24.3539	18.4179	102.934	98.245	85.6766	76.8005	55.8333	54.7142	452.485	-8.34052	32.9271	98.7892	98.7581	85.0182	82.0512	65.2112	75.3511	626.781	34.2525	44.4247	102.454	102.077	85.5149	89.0129	78.3387	77.9246	936.151	-594.28	-325.01	147.203	154.446	-28.8372	-29.6736	-236.166	-160.729	53.3483	-97.7535	-98.5846	117.874	95.1388	62.0316
																	BI-16-0013									BI-16-0017									BI-16-0028									BI-16-0031
				VITEK CALL					S	S	S	S	S	S	S	S	SA	S	S	S	S	S	S	S	S	SA	S	S	S	S	S	S	S	S	SA	S	S	S	S	S	S	S	S	SA	S	S	S	S	S
				MPA/MIA CALL
				ANTIBIOTIC TREATMENT					OXA 2	OXA 4	CM 0.05	CM 4	VAN 2	VAN 8	SXT 2/38	SXT 4/76		OXA 2	OXA 4	CM 0.05	CM 4	VAN 2	VAN 8	SXT 2/38	SXT 4/76		OXA 2	OXA 4	CM 0.05	CM 4	VAN 2	VAN 8	SXT 2/38	SXT 4/76		OXA 2	OXA 4	CM 0.05	CM 4	VAN 2	VAN 8	SXT 2/38	SXT 4/76		OXA 2	OXA 4	CM 0.05	CM 4	VAN 2
									SA	SA	SA	SA	SA	SA	SA	SA	SA	SA	SA	SA	SA	SA	SA	SA	SA	SA	SA	SA	SA	SA	SA	SA	SA	SA	SA	SA	SA	SA	SA	SA	SA	SA	SA	SA	SA	SA	SA	SA	SA
				MIA vs VITEK2 calls
Marker	Species	n	AB (ug/ml)	Correct S (2)	Correct R (3)	S as R (4)	R as S (5)
Glc	SA	46	TOTAL	246	113	7	2
			OXA (2/4)	29	61	0	2
			CM (0.5/4)	57	32	3	0
			Van (2/8)	91	0	1	0
			SXT (2-38/4-6)	69	20	3	0
	ENT	30	TOTAL	88	48	10	4
			AMP [ 8/16]	30	22	8	0
			VAN [4/12/32]	58	26	2	4
Succinate	EC	29	TOTAL	100	125	2	5
			CRO	12	43	2	1
			CIP	12	46	0	0
			GEN	22	33	0	3
			MER	54	3	0	1
	KP	27	TOTAL	103	92	17	4
			CRO	19	30	5	0
			CIP	21	32	1	0
			GEN	34	16	0	4
			MER	29	14	11	0
Nicotinate	SP	34	TOTAL	226	12	1	6
			PEN [0.06/0.12/2.0]	90	10	1	1
			CRO [0.5/2.0]	66	2	0	0
			Van [1.0/0.25]	7	0	0	0
			CM [0.25/1.0]	63	0	0	5
			Total	763	390	37	21
[truncated: 2,280 more columns]

## Sheet: MIA vs VITEK validation 
Metabolic Preference Assay for Rapid Diagnosis of Bloodstream Infections
Extended Data File 9. Training and test data for AST validation
				Total MIA vs VITEK2 calls							Total MIA vs VITEK2 calls (%)
Marker	Species	n	AB (ug/ml)	Correct S (2)	Correct R (3)	S as R (4)	R as S (5)	Total calls	Total correct calls		Correct S (2)	Correct R (3)	S as R (4)	R as S (5)	Total correct calls
Glc	SA	46	TOTAL	246	113	7	2	368	359		66.8478	30.7065	1.90217	0.543478	97.5543
			OXA (2/4)	29	61	0	2	92
			CM (0.5/4)	57	32	3	0	92
			Van (2/8)	91	0	1	0	92
			SXT (2-38/4-6)	69	20	3	0	92
	ENT	30	TOTAL	88	48	10	4	150	136		58.6667	32	6.66667	2.66667	90.6667
			AMP [ 8/16]	30	22	8	0	60
			VAN [4/12/32]	58	26	2	4	90
Succinate	EC	29	TOTAL	100	125	2	5	232	225		43.1034	53.8793	0.862069	2.15517	96.9828
			CRO	12	43	2	1	58
			CIP	12	46	0	0	58
			GEN	22	33	0	3	58
			MER	54	3	0	1	58
	KP	27	TOTAL	103	92	17	4	216	195		47.6852	42.5926	7.87037	1.85185	90.2778
			CRO	19	30	5	0	54
			CIP	21	32	1	0	54
			GEN	34	16	0	4	54
			MER	29	14	11	0	54
Nicotinate	SP	34	TOTAL	226	12	1	6	245	238		92.2449	4.89796	0.408163	2.44898	97.1429
			PEN [0.06/0.12/2.0]	90	10	1	1	102
			CRO [0.5/2.0]	66	2	0	0	68
			Van [1.0/0.25]	7	0	0	0	7
			CM [0.25/1.0]	63	0	0	5	68
Total		166		763	390	37	21	1211	1153						95.2106

## Sheet: % inhibition (training set)
Metabolic Preference Assay for Rapid Diagnosis of Bloodstream Infections
Extended Data File 9. Training and test data for AST validation
Training AST (EC)										AB 1	AB 1	AB 2	AB 3	AB 4	AB 5	AB 6	AB 1	AB 1	AB 1	AB 1	AB 2	AB 3	AB 4	AB 5	AB 6	AB 1	AB 1	AB 1	AB 2	AB 3	AB 4	AB 5	AB 6	AB 1	AB 3	AB 4	AB 5	AB 6	AB 1	AB 2	AB 3	AB 4	AB 5	AB 6	AB 1	AB 2	AB 3	AB 4	AB 1
medMz	medRt	maxQuality	adductName	isotopeLabel	compound	compoundId	formula	expectedRtDiff	ppmDiff	R	R	R	R	R	R	R	R	R	R	R	R	R	R	R	R	R	R	R	R	R	R	R	R	R	R	R	R	R	R	R	R	R	R	R	R	R	R	R	R
179.058	2.643	0.857299	[M-H]-		370	GLUCOSE		3.057	10.0557	34.8397	-0.221376	-0.76006	-0.0679903	-1.05943	-0.932643	-0.546203	30.0164	22.6553	11.1312	-0.221208	-0.0013721	0.552298	-0.40114	-0.0952628	0.432654	58.9146	45.602	0.433009	0.105933	0.153214	0.570536	-0.0796374	78.036	40.2989	0.573183	-0.598133	-0.411869	-0.629596	0.413346	-1.01558	-1.51747	-1.27227	-0.16076	-0.90602	-0.563472	-0.0109154	-0.928001	-1.29903	38.8553
117.017	1.58	0.840494	[M-H]-		10	SUCCINATE		0.598	13.8871	23.2801	-41.0348	-4.20546	-25.011	-12.1283	-4.88205	28.0567	36.3396	49.9806	55.371	-12.0696	-6.1753	2.51599	-4.50943	-8.67526	34.805	33.9943	42.5286	-4.48728	8.7949	14.6836	20.9602	25.4076	99.5654	15.0516	9.85975	25.4544	21.7054	21.8418	-4.04872	41.463	20.9244	26.8363	17.0872	44.0329	14.2463	28.6715	-6.12071	2.30091	18.0857
122.024	1.853	0.848226	[M-H]-		1365	NICOTINATE		1.155	5.31452	-224.439	-164.283	-36.7441	-50.9333	-40.0557	-33.2542	47.7583	-98.7026	-58.1034	-31.1474	-34.1071	-33.1638	4.76462	-3.78779	2.3402	39.2449	-142.251	-257.069	-51.4358	-18.1087	-11.7804	12.0317	29.1441	87.6194	-263.577	16.1466	31.2761	34.5871	59.7111	-57.3456	47.7256	-8.74745	27.3479	36.9634	60.7389	25.3733	62.8951	18.6547	25.4392	-172.978
										CRO 1	CRO 1	CRO 4	CIP 1	CIP 4	GEN 4	GEN 16	CRO 1	CRO 1	CRO 1	CRO 1	CRO 4	CIP 1	CIP 4	GEN 4	GEN 16	CRO 1	CRO 1	CRO 1	CRO 4	CIP 1	CIP 4	GEN 4	GEN 16	CRO 1	CIP 1	CIP 4	GEN 4	GEN 16	CRO 1	CRO 4	CIP 1	CIP 4	GEN 4	GEN 16	CRO 1	CRO 4	CIP 1	CIP 4	CRO 1
										EC	EC	EC	EC	EC	EC	EC	EC	EC	EC	EC	EC	EC	EC	EC	EC	EC	EC	EC	EC	EC	EC	EC	EC	EC	EC	EC	EC	EC	EC	EC	EC	EC	EC	EC	EC	EC	EC	EC	EC
Training AST (ENT)										AB 1	AB 2	AB 3	AB 4	AB 5	AB 1	AB 2	AB 1	AB 1	AB 2	AB 3	AB 4	AB 5	AB 1	AB 1	AB 2	AB 3	AB 4	AB 1	AB 2	AB 3	AB 4	AB 1	AB 2	AB 3	AB 4	AB 5	AB 1	AB 2	AB 3	AB 4	AB 1	AB 3	AB 4	AB 5	AB 2	AB 3	AB 4	AB 5	AB 2
medMz	medRt	maxQuality	adductName	isotopeLabel	compound	compoundId	formula	expectedRtDiff	ppmDiff	R	R	R	R	R	R	R	R	R	R	R	R	R	R	R	R	R	R	R	R	R	R	R	R	R	R	R	R	R	R	R	R	S	S	S	S	S	S	S	S
179.058	2.643	0.857299	[M-H]-		370	GLUCOSE		3.057	10.0557	0.200226	-0.448686	-1.96058	-0.393423	-0.728744	3.07146	-1.66161	3.36921	1.24323	0.881655	0.104839	0.485281	0.841304	-8.30924	-0.198293	0.599826	-0.21685	7.62699	0.245692	-2.1346	9.5841	42.1783	-6.87915	-4.66648	18.0775	42.7471	48.1357	-0.0377765	-1.93183	9.3319	64.2471	42.6203	31.6201	47.032	45.0152	29.7886	65.5954	74.5563	71.5313	69.7729
117.017	1.58	0.840494	[M-H]-		10	SUCCINATE		0.598	13.8871	-19.8901	59.8002	112.722	90.8473	137.443	-260.496	61.6834	289.836	-62.4889	-53.046	31.5309	62.7456	107.152	131.767	109.919	32.2137	79.1735	102.305	79.032	40.169	95.4579	73.5408	91.043	38.2654	96.2745	85.6655	95.0129	-0.162129	60.9378	102.511	100.463	98.9822	169.474	46.1138	239.368	584.48	-85.1282	253.716	109.37	72.015
122.024	1.853	0.848226	[M-H]-		1365	NICOTINATE		1.155	5.31452	0.196888	26.5907	67.3169	63.6211	86.6402	-59.1647	-3.97192	8.11553	-41.5796	-22.6753	17.493	36.7749	49.1503	79.8105	61.5975	9.18913	68.7655	76.8169	28.8676	19.4554	66.824	65.5421	49.9938	28.9637	73.3893	78.5738	81.9951	4.79571	36.337	74.3412	97.2271	92.3746	65.3928	54.2623	72.0186	28.5453	65.4923	53.5794	64.9864	77.1971
										AMP 8	AMP 16	VAN 4	VAN 12	VAN 32	AMP 8	AMP 16	AMP 8	AMP 8	AMP 16	VAN 4	VAN 12	VAN 32	AMP 8	AMP 8	AMP 16	VAN 4	VAN 12	AMP 8	AMP 16	VAN 4	VAN 12	AMP 8	AMP 16	VAN 4	VAN 12	VAN 32	AMP 8	AMP 16	VAN 4	VAN 12	AMP 8	VAN 4	VAN 12	VAN 32	AMP 16	VAN 4	VAN 12	VAN 32	AMP 16
										ENTFAEM	ENTFAEM	ENTFAEM	ENTFAEM	ENTFAEM	ENTFAEM	ENTFAEM	ENTFAEM	ENTFAEM	ENTFAES	ENTFAES	ENTFAES	ENTFAES	ENTFAES	ENTFAES	ENTFAES	ENTFAES	ENTFAES	ENTFAEM	ENTFAEM	ENTFAEM	ENTFAEM	ENTFAEM	ENTFAEM	ENTFAEM	ENTFAEM	ENTFAEM	ENTFAEM	ENTFAEM	ENTFAEM	ENTFAEM	ENTFAEM	ENTFAEM	ENTFAEM	ENTFAEM	ENTFAEM	ENTFAEM	ENTFAEM	ENTFAEM	ENTFAEM
Training AST (KP)										AB 3	AB 4	AB 1	AB 1	AB 1	AB 1	AB 1	AB 2	AB 5	AB 6	AB7	AB8	AB 1	AB 2	AB 3	AB 4	AB 5	AB 6	AB7	AB8	AB 1	AB 2	AB 3	AB 4	AB 5	AB 6	AB7	AB8	AB 1	AB 2	AB 3	AB 4	AB 5	AB 6	AB7	AB8	AB 2	AB 3	AB 4	AB 5
medMz	medRt	maxQuality	adductName	isotopeLabel	compound	compoundId	formula	expectedRtDiff	ppmDiff	R	R	R	R	R	R	S	S	S	S	S	S	S	S	S	S	S	S	S	S	S	S	S	S	S	S	S	S	S	S	S	S	S	S	S	S	S	S	S	S
179.058	2.643	0.857299	[M-H]-		370	GLUCOSE		3.057	10.0557	1.77346	3.20548	3.21444	51.856	4.13295	3.01419	-0.018676	15.1036	91.9475	75.3516	4.80443	30.5099	3.54092	7.48215	52.5671	103.935	73.7305	100.658	2.72343	6.31776	24.8491	15.6859	11.6288	71.1358	78.4951	90.1306	5.96561	10.3785	2.04179	10.2177	62.9708	85.0711	103.437	93.6857	3.24267	37.1187	0.936681	14.5068	61.7439	88.7455
117.017	1.58	0.840494	[M-H]-		10	SUCCINATE		0.598	13.8871	-9.60153	17.7912	58.6747	44.3983	68.2439	62.3842	-90.3499	2.47796	98.6005	98.3547	-4.7146	45.4546	68.5763	94.2248	98.4203	100.351	100.374	100.448	77.6725	92.439	69.052	89.6867	94.3616	98.3386	99.2163	98.951	56.7117	88.1533	64.322	95.2511	98.9245	100.176	99.7484	99.7791	78.1037	97.7082	99.089	97.4039	98.6714	100.387
122.024	1.853	0.848226	[M-H]-		1365	NICOTINATE		1.155	5.31452	-27.0524	3.53827	-323.261	-1026.11	-194.99	-330.946	-165.854	-193.517	33.4411	38.8581	-100.085	-215.021	-78.4606	-34.2666	31.4656	65.727	92.7906	91.2725	-27.6593	5.99083	-160.664	-96.5327	25.516	83.2094	90.2726	95.5376	-44.1933	-82.3891	-302.715	-81.1504	-16.5095	76.2325	91.7776	91.386	-50.6139	-8.40247	-9.64816	49.2475	75.8692	93.1752
										CIP 1	CIP 4	CRO 1	CRO 1	CRO 1	CRO 1	CRO 1	CRO 4	GEN 4	GEN 16	MER 1	MER 4	CRO 1	CRO 4	CIP 1	CIP 4	GEN 4	GEN 16	MER 1	MER 4	CRO 1	CRO 4	CIP 1	CIP 4	GEN 4	GEN 16	MER 1	MER 4	CRO 1	CRO 4	CIP 1	CIP 4	GEN 4	GEN 16	MER 1	MER 4	CRO 4	CIP 1	CIP 4	GEN 4
										KP	KP	KP	KP	KP	KP	KP	KP	KP	KP	KP	KP	KP	KP	KP	KP	KP	KP	KP	KP	KP	KP	KP	KP	KP	KP	KP	KP	KP	KP	KP	KP	KP	KP	KP	KP	KP	KP	KP	KP
Training AST (SA)										AB 3	AB 4	AB 1	AB 2	AB 1	AB 2	AB 1	AB 2	AB 1	AB 2	AB 1	AB 2	AB 1	AB 2	AB 3	AB 4	AB 5	AB 6	AB7	AB8	AB 1	AB 2	AB 3	AB 4	AB 5	AB 6	AB7	AB8	AB 1	AB 2	AB 3	AB 4	AB 5	AB 6	AB7	AB8	AB 1	AB 2	AB 3	AB 4
medMz	medRt	maxQuality	adductName	isotopeLabel	compound	compoundId	formula	expectedRtDiff	ppmDiff	R	R	R	R	R	R	R	R	R	R	R	R	S	S	S	S	S	S	S	S	S	S	S	S	S	S	S	S	S	S	S	S	S	S	S	S	S	S	S	S
179.058	2.643	0.857299	[M-H]-		370	GLUCOSE		3.057	10.0557	-0.58868	1.20151	0.461448	4.79654	12.3296	10.8131	3.43497	0.573632	-0.84782	3.86086	-1.94776	-3.38344	100.952	95.6324	92.6003	93.4662	93.0148	95.3668	77.3512	73.8139	101.248	93.0202	87.0562	88.6118	87.9477	96.884	69.9021	78.2967	90.8567	80.8171	80.744	95.2814	97.1796	85.0396	83.6742	78.4567	97.0945	96.2736	76.5507	99.607
117.017	1.58	0.840494	[M-H]-		10	SUCCINATE		0.598	13.8871	222.219	207.347	143.663	112.297	-181.3	83.1848	108.493	54.6335	70.3377	72.9901	-52.7125	40.2331	-15.7467	26.8235	234.353	111.035	137.399	117.403	130.776	101.002	-17.0592	-126.92	-243.901	-47.5342	-55.4431	-83.4205	-127.836	-134.755	156.656	193.427	237.165	129.766	185.98	235.286	170.539	153.564	82.1932	82.8036	73.8807	85.2437
122.024	1.853	0.848226	[M-H]-		1365	NICOTINATE		1.155	5.31452	36.0976	37.1672	12.8001	34.5453	-13.3212	43.3336	63.9868	75.0247	52.2414	24.1657	58.7382	-26.7657	-24.3539	18.4179	102.934	98.245	85.6766	76.8005	55.8333	54.7142	-8.34052	32.9271	98.7892	98.7581	85.0182	82.0512	65.2112	75.3511	34.2525	44.4247	102.454	102.077	85.5149	89.0129	78.3387	77.9246	-594.28	-325.01	147.203	154.446
										CM 0.05	CM 4	OXA 2	OXA 4	OXA 2	OXA 4	OXA 2	OXA 4	OXA 2	OXA 4	OXA 2	OXA 4	OXA 2	OXA 4	CM 0.05	CM 4	VAN 2	VAN 8	SXT 2/38	SXT 4/76	OXA 2	OXA 4	CM 0.05	CM 4	VAN 2	VAN 8	SXT 2/38	SXT 4/76	OXA 2	OXA 4	CM 0.05	CM 4	VAN 2	VAN 8	SXT 2/38	SXT 4/76	OXA 2	OXA 4	CM 0.05	CM 4
										SA	SA	SA	SA	SA	SA	SA	SA	SA	SA	SA	SA	SA	SA	SA	SA	SA	SA	SA	SA	SA	SA	SA	SA	SA	SA	SA	SA	SA	SA	SA	SA	SA	SA	SA	SA	SA	SA	SA	SA
Training AST (SP)										AB 1	AB 2	AB 4	AB7	AB8	AB 1	AB 2	AB 4	AB 1	AB 2	AB 1	AB 2	AB 1	AB 1	AB 1	AB 2	AB 1	AB 1	AB 2	AB 3	AB 4	AB 5	AB 6	AB7	AB8	AB 3	AB 5	AB 6	AB7	AB8	AB 1	AB 2	AB 3	AB 4	AB 5	AB 6	AB 3	AB 5	AB 6	AB7
medMz	medRt	maxQuality	adductName	isotopeLabel	compound	compoundId	formula	expectedRtDiff	ppmDiff	R	R	R	R	R	R	R	R	R	R	R	R	R	R	R	R	R	S	S	S	S	S	S	S	S	S	S	S	S	S	S	S	S	S	S	S	S	S	S	S
179.058	2.643	0.857299	[M-H]-		370	GLUCOSE		3.057	10.0557	99.4212	42.0114	87.9895	0.639427	8.36912	7.52578	20.2619	72.6376	4.04624	43.0647	0.841377	8.23228	125.037	-3.44627	1.8352	0.441981	-0.142655	347.796	146.332	124.462	132.059	85.455	114.356	120.739	139.386	155.294	88.3449	121.023	97.4624	163.047	169.182	101.347	127.238	97.0965	79.4626	83.024	188.091	112.196	96.2659	89.7004
117.017	1.58	0.840494	[M-H]-		10	SUCCINATE		0.598	13.8871	-2512.66	-497.771	-243.76	136.814	690.416	-530.525	-161.557	57.7905	-234.559	1.44756	191.068	15.236	-47.1937	40.6736	-122.304	-52.6897	19.2763	-46.4187	90.0128	110.195	72.3085	112.044	87.7497	99.5508	81.54	-715.065	305.111	-39.849	406.041	-671.196	1250.63	895.863	3656.73	82.7022	-84.5756	-61.0088	-231.721	30.7463	114.517	125.291
122.024	1.853	0.848226	[M-H]-		1365	NICOTINATE		1.155	5.31452	-97.8711	10.8476	22.2592	53.4504	28.7331	-75.2844	22.3369	61.2115	-31.9769	57.9124	42.6283	44.3923	27.2001	44.1979	-38.4136	-9.45333	49.1123	75.786	89.6657	93.6504	89.5852	93.5603	92.8652	94.7056	93.9193	71.9612	72.3905	71.3559	84.2642	69.9006	63.4965	78.38	78.6122	77.0944	80.4603	84.0873	77.4919	79.8308	87.7322	88.8817
										PEN 0.06	PEN 0.12	CRO 0.5	CM 0.25	CM 1.0	PEN 0.06	PEN 0.12	CRO 0.5	PEN 0.06	PEN 0.12	PEN 0.06	PEN 0.12	PEN 0.06	PEN 0.06	PEN 0.06	PEN 0.12	PEN 0.06	PEN 0.06	PEN 0.12	PEN 2.0	CRO 0.5	CRO 2.0	VAN 1.0	CM 0.25	CM 1.0	PEN 2.0	CRO 2.0	VAN 1.0	CM 0.25	CM 1.0	PEN 0.06	PEN 0.12	PEN 2.0	CRO 0.5	CRO 2.0	VAN 1.0	PEN 2.0	CRO 2.0	VAN 1.0	CM 0.25
										SP	SP	SP	SP	SP	SP	SP	SP	SP	SP	SP	SP	SP	SP	SP	SP	SP	SP	SP	SP	SP	SP	SP	SP	SP	SP	SP	SP	SP	SP	SP	SP	SP	SP	SP	SP	SP	SP	SP	SP
[truncated: 128 more columns]

## Sheet: Antibiotics and concentrations 
Metabolic Preference Assay for Rapid Diagnosis of Bloodstream Infections
Extended Data File 9. Training and test data for AST validation
	Species tested	EC/KP	SA	ENTFAES/ENTFAEM	SP
	ABs and concentrations tested	CRO 1	OXA 2	AMP 8	PEN 0.06
		CRO 4	OXA 4	AMP 16	PEN 0.12
		CIP 1	CM 0.05	VAN 4	PEN 2.0
		CIP 4	CM 4	VAN 12	CRO 0.5
		GEN 4	VAN 2	VAN 32	CRO 2.0
		GEN 16	VAN 8		VAN 1.0
		MER 1	SXT 2/38		CM 0.25
		MER 4	SXT 4/76		CM 1.0
