# Supplementary material for: Metabolic preference assay for rapid diagnosis of bloodstream infections
Source: Nat Commun. 2022 Apr 28;13:2332. doi: 10.1038/s41467-022-30048-6 (PMC9050716; doi:10.1038/s41467-022-30048-6)
Supplement: Supplementary file 15 — Supplementary Data File 10 [file 41467_2022_30048_MOESM15_ESM.xlsx]

## Sheet: Sheet1
		BacT Flagging Time	Growth time on plate	ID/AST times	Total
Vitek						Difference	Fold differnce
Eco		11.33	18	7.8	37.13						Average
		13.17	18	9.4	40.57						EC-Vitek	12.28	28.4333
		12.34	18	14.1	44.44						SA-Vitek	12.56	30.3433
	Avg	12.28	18	10.4333	40.7133						EC-MPA	12.28	6.01667
	STDEV	0.921466	0	3.27465	3.27465						SA-MPA	12.56	6.05
Sau		11.33	18	12.58	41.91						STDEV
		13	18	11.67	42.67						EC-Vitek	0.921466	3.27465
		13.35	18	12.78	44.13						SA-Vitek	1.07949	0.591636
	Avg	12.56	18	12.3433	42.9033						EC-MPA	0.921466	0.0763763
	STDEV	1.07949	0	0.591636	0.591636						SA-MPA	1.07949	0.132288
		BacT Flagging Time	Incubation Time	ID/AST times	Total
MPA
Eco		11.33	4	1.95	17.28
		13.17	4	2	19.17
		12.34	4	2.1	18.44
	Avg	12.28	4	2.01667	18.2967	22.4167	2.22518		4.72576
	STDEV	0.921466	0	0.0763763	0.0763763
Sau		11.33	4	2.2	17.53
		13	4	1.95	18.95
		13.35	4	2	19.35
	Avg	12.56	4	2.05	18.61	24.2933	2.30539		5.01543
	STDEV	1.07949	0	0.132288	0.132288
		8 AB (breakpoint)	1.95
