# Supplementary material for: Metabolic preference assay for rapid diagnosis of bloodstream infections
Source: Nat Commun. 2022 Apr 28;13:2332. doi: 10.1038/s41467-022-30048-6 (PMC9050716; doi:10.1038/s41467-022-30048-6)
Supplement: Supplementary file 16 — Source Data File [file 41467_2022_30048_MOESM16_ESM.zip]

Archive with 12 entries (12 files):
- Source Data File/Supplementary Data File 1. Untargeted analysis of biomarkers at 0 and 4 hours (4362 peaks).xlsx
- Source Data File/Supplementary Data File 10. Head-to-head race with Vitek.xlsx
- Source Data File/Supplementary Data File 2. Filtered biomarkers at 4 hours (533 peaks).xlsx
- Source Data File/Supplementary Data File 3. Parent ions of significant biomarkers (210 peaks).xlsx
- Source Data File/Supplementary Data File 4. Validation of biomarkers using standard additions and MSMS fragmentation.xlsx
- Source Data File/Supplementary Data File 5. Biomarker validation on clinical isolates.xlsx
- Source Data File/Supplementary Data File 6. Root mean square error of standards (observed vs expected) over 945 MS runs.xlsx
- Source Data File/Supplementary Data File 7. Blood replicates.xlsx
- Source Data File/Supplementary Data File 8. Compiled antibiotic susceptibility data.xlsx
- Source Data File/Supplementary Data File 9. Training and test data for AST validation.xlsx
- Source Data File/Supplementary Data File S1.csv
- Source Data File/Supplementary Data File S2.csv
