# Supplementary material for: Metabolic preference assay for rapid diagnosis of bloodstream infections
Source: Nat Commun. 2022 Apr 28;13:2332. doi: 10.1038/s41467-022-30048-6 (PMC9050716; doi:10.1038/s41467-022-30048-6)
Supplement: Supplementary file 16 — Source Data File [file 41467_2022_30048_MOESM16_ESM.zip › Source Data File/Supplementary Data File S1.csv]

compound	medMz	medRt	MHB	MHB	MHB	MHB	MHB	MHB	MHB	MHB	MHB	MHB	MHB	MHB	Cal	Cal	Cal	Cal	Cal	Cal	Cal	Cal	Cal	Cal	Cal	Cal	Cal	Cal	Cal	Cal	Cal	Cal	Cal	Cal	Cal	Cal	Cal	Cal	Cal	Cal	Cal	Kpn	Kpn	Kpn	Kpn	Kpn	Kpn	Kpn	Kpn
1	128.0345	4.637809	1.17E+08	1.15E+08	1.12E+08	1.58E+08	1.58E+08	1.36E+08	1.28E+08	1.34E+08	1.32E+08	1.44E+08	1.35E+08	1.30E+08	1.24E+08	1.27E+08	1.22E+08	1.01E+08	1.14E+08	1.08E+08	1.40E+08	1.35E+08	1.33E+08	1.28E+08	1.21E+08	1.24E+08	1.10E+08	1.11E+08	1.05E+08	1.45E+08	1.31E+08	1.18E+08	1.35E+08	1.27E+08	1.19E+08	1.14E+08	1.12E+08	1.02E+08	1.39E+08	1.37E+08	1.32E+08	1.24E+08	1.30E+08	1.26E+08	1.19E+08	1.23E+08	1.29E+08	1.25E+08	1.19E+08
2	128.0345	8.323452	2218553	2010160	2023414	3392663	3671532	2815495	2610061	2628144	2583840	2473446	2075588	2138227	1728412	1900592	1849321	1592220	1992739	1910647	2812722	2429064	2271061	1977159	1898279	1758097	2178079	2050449	1950864	2649242	2481899	2011554	2228984	1875541	1624811	2116269	1966681	1595620	2521256	2675220	2230311	1864044	1991250	1759220	1735435	1889542	1770288	1632963	1796930
3	128.0345	7.301105	71150.05	72765.15	71051.7	147728.1	162766.3	160379.3	149619.6	129045.5	142909.5	140942.3	109245.6	115890.1	104707.7	107261.3	98105.71	70719.88	74583.88	80061.05	150011.8	127199.6	124245.6	117447	100000.4	96075.7	73601.27	79795.76	100035.3	135459.9	139851.7	132785.8	110140.5	111550.7	102252.2	102010.8	81920.41	73135.95	135942	139561.3	127700.2	132287.3	114722.9	134353.5	106596.4	110993.5	126392.8	121413.3	108708.7
4	128.0345	7.297503	71150.05	72765.15	71051.7	147728.1	162766.3	160379.3	149619.6	129045.5	142909.5	140942.3	109245.6	115890.1	104707.7	107261.3	98105.71	70719.88	74583.88	80061.05	150011.8	127199.6	124245.6	117447	100000.4	96075.7	73601.27	79795.76	100035.3	135459.9	139851.7	132785.8	110140.5	111550.7	102252.2	102010.8	81920.41	73135.95	135942	139561.3	127700.2	132287.3	114722.9	134353.5	106596.4	110993.5	126392.8	121413.3	108708.7
5	128.0892	4.637573	25263.88	23322.67	19844.29	39066.54	36301.61	28204.9	26864.52	26147.23	25893.49	45490.12	40922.58	41358.9	45697.2	43054	45100.64	20305.37	27536.61	22652.75	35844.04	41527.2	42807.9	48394.64	36380.66	41009.89	27410.74	26636.3	20362.76	31939.41	26246.66	23965.96	44482.83	39159.97	38711.96	25005.28	24552.26	26430.32	31713.09	40314.86	41419.59	45355.34	41661.92	40202.21	39411	34168.24	39192.35	34957.04	30825.99
6	128.0496	4.64344	30182.27	23481.39	27305.97	37059.17	44736.72	31887.92	35777.33	28437.18	29213.86	31427.32	28119.12	31362.51	43039.07	26750.12	37757.15	21881.49	22363.28	25462.29	27656.96	28686.87	36497.55	30849.19	29866.8	29231.68	27200.68	21370.03	19123.04	33286.19	28798.83	38565.79	42627.65	34395.32	30449.62	21303.01	17634.36	28064.32	35700.92	34272.91	29540.95	26113.97	26206.56	30425.84	27425.42	26532.82	23909.81	28888.73	20252.6
7	128.0572	4.642065	33114.41	32048.88	25769.04	39343.07	28597.1	46919.04	18561.81	26175.07	24209.29	20326.47	24671.81	21651.91	21458.12	17075.7	17780.81	25418.03	27594.82	25065.04	26298.1	26338.86	23445.58	21346.76	16552.34	22199.01	33929.2	26267.14	28797.81	25470.44	27950.88	24748.53	17166.06	20397.68	19439.1	26438.42	28909.9	27017.49	26173.09	34635.99	32594.5	13676.99	23640.23	21350.73	21236.19	20267.5	20645.62	19065.87	20317.4
8	128.0442	4.641252	109659.6	94777.74	101262.9	128689.2	142073.8	169488.3	105262.9	113179.1	102087.7	162221.3	128652.8	113694.5	139189.8	117555.6	117216.3	102320	126331.1	87680.51	135436.1	125942.6	113564.9	142801.6	101638.5	126426.3	118456.6	112217.7	103572	128624.3	124318.8	115001.2	153656.6	130308.4	120282.4	125155.2	111841.2	81455.67	155575.8	133707.4	131073.2	114511	96193.93	106504.1	122598	103089	111414.4	144006.4	109165.1
9	146.0462	8.323496	3.55E+07	3.80E+07	3.69E+07	5.10E+07	5.33E+07	4.08E+07	4.39E+07	4.37E+07	4.24E+07	5.18E+07	4.31E+07	4.44E+07	3.55E+07	3.92E+07	4.02E+07	2.81E+07	3.62E+07	3.46E+07	4.85E+07	4.02E+07	3.98E+07	4.03E+07	3.84E+07	3.70E+07	3.87E+07	3.75E+07	3.44E+07	4.43E+07	4.40E+07	3.40E+07	4.63E+07	3.87E+07	3.25E+07	3.81E+07	3.64E+07	3.42E+07	4.31E+07	4.47E+07	3.19E+07	3.80E+07	4.19E+07	3.58E+07	3.54E+07	3.90E+07	3.76E+07	3.05E+07	3.69E+07
10	117.019	2.188653	1778029	1746147	1797293	1305426	1273992	1153303	1125042	1216778	1144308	1176758	1062256	1045590	1281870	1286467	1355745	1609291	1859571	1752080	1300163	1272256	1221599	1452005	1251799	1325146	1553195	1660915	1524923	1271006	1256142	1137527	1166198	1070075	1088558	1792406	1676083	1677147	1313331	1315203	189518	1.09E+07	1.09E+07	1.20E+07	1.77E+07	1.96E+07	1.84E+07	4.23E+07	4.33E+07
11	117.019	3.439675	8104.398	10511.98	10249.61	11564.08	10099.27	9267.714	12023.06	10867.63	10390.63	6983.354	6474.499	6425.225	9003.129	6700.215	7455.404	7975.588	12111.91	9509.167	13408.92	11051.07	12163.11	9606.179	6541.11	8155.381	9493.684	9370.43	9740.334	10883.73	12074.45	10658.52	8767.726	9150.028	6948.906	9435.036	8906.682	9089.227	10413.77	11526.64	8833.968	69212.7	65010.69	72576.83	123312.3	124641.7	114245.4	318854.3	347996
12	117.0285	2.188797	1577.853	1054.184	1398.649	988.6924	932.7629	1131.405	770.6478	581.4555	288.4942	787.6314	1110.166	308.9256	800.1518	618.0664	664.8377	842.1574	1856.654	898.4026	1130.524	416.8443	947.8931	1139.982	749.3981	775.804	1243.418	1471.328	1187.723	1069.919	946.7231	842.6561	694.2522	683.6479	531.0965	1390.344	819.6621	1026.868	779.4581	1196.572	0	8884.462	10504.99	10554.83	12543.17	18273.78	16118.3	38069.04	40509.43
13	126.9054	4.63225	4559740	4358662	4701482	5890932	5838152	4809804	4330934	4434778	4300200	6186496	5539314	5399294	5189236	5269670	5228970	4048615	4197732	4084454	4460422	4486736	4486274	5879208	5053574	5029012	3916084	4199668	3893338	4872678	4228756	3976042	5944106	5541490	4779520	4467734	4170939	3819622	4428518	4861139	4295932	5272334	5709612	5150648	4873004	5344764	5357682	5185143	4672410
14	126.9054	8.806225	5354280	5600158	5501009	5859246	5852594	5564582	5368359	5068232	5685516	5902386	6003268	5662432	5070524	4375215	4546178	4709120	5236766	5166638	5598828	5073066	5363342	4515386	4744774	5161396	5279870	5670390	4988906	4778538	4847630	4855426	4644126	5261482	4702774	5105224	5198274	5066531	5324039	5721628	4767618	5331910	4890696	5681762	5807290	5999734	5519226	4963824	4630258
15	126.9054	8.046735	1681790	1606797	1660598	1744549	1765604	1746104	1708296	1671603	1752833	1711413	1613828	1730836	1636902	1708671	1525217	1477460	1604605	1543073	1769670	1823669	1764234	1729280	1754693	1620344	1663465	1578430	1592993	1740107	1804008	1733264	1768614	1691800	1589431	1650880	1613073	1577409	1799851	1800701	1683755	1684612	1771150	1587036	1660723	1719522	1734491	1978809	1905284
16	146.0542	8.337793	1114.795	3136.218	0	3600.141	15990.57	3142.658	15732.82	16473.85	8093.499	0	0	6189.377	4553.697	4838.696	1908.668	10548.84	3073.55	2505.63	6071.898	0	4698.506	9394.987	0	0	0	4310.509	457.0551	4996.556	8163.114	0	9067.192	2333.372	586.5988	0	7607.497	0	19385.86	5907.072	155.4217	0	26730.09	8940.154	7913.734	4078.115	10577	6556.659	6144.036
17	197.8282	7.011986	23896.35	20869.46	29964.61	31975.01	22599.72	24075.76	22216.03	34709.8	21168.65	30994.1	20545.68	25807.02	29934.91	25565.65	25794.94	25741.3	21968.88	35876.16	18721.9	27146	28252.63	13368.52	24379.68	21870.47	24361.33	25707.32	23995.16	24909.45	20328.38	22187.35	27667.27	19628.79	24944.22	19617.9	26813.69	23563.33	23781.7	18219.94	42041.89	40481.35	19153.53	29285.72	21317.39	22407.13	29514.14	29899.97	19832.87
18	197.8282	7.529577	25230.58	6943.817	7567.11	5866.643	7009.922	6522.615	8602.321	8232.054	6732.31	8871.179	10260.06	12796.38	10029.61	10465.71	10945.33	9876.228	8738.086	7729.083	6878.754	5977.155	7251.651	7674.771	7287.336	6963.569	5846.32	9014.9	11179.6	4976.166	6064.785	7405.669	7152.465	8785.122	9214.293	7208.706	8399.626	6427.589	4502.297	6966.271	7894.566	13831.25	7767.893	9135.786	10844.05	11851.13	7760.737	8834.806	8836.702
19	197.8153	7.094935	0	0	0	0	0	0	0	0	0	0	0	0	0	0	0	0	0	0	0	0	0	0	0	0	0	0	0	0	0	0	0	0	0	0	0	0	0	0	0	40269.04	0	0	0	0	0	0	0
20	197.8262	7.009657	40894.14	33345.39	42040.65	46403.13	43113.87	44090.53	43205.44	35312.43	33499.88	41363.81	42296.41	37424.54	42876.92	43489.78	40363.68	48616.53	50376.36	49530.62	42339.43	39894.97	44008.13	38581.39	53458.25	41758.67	43715.66	40801.38	38965.99	38757.83	35842.71	40791.93	38993.02	38027.44	40531.08	43566.94	42179.4	38319.81	43887.05	41412.32	40065.66	42982.81	38116.89	46738.11	44398.5	48777.44	37699.87	42245.65	35717.76
21	197.8064	6.977657	5.36E+07	5.15E+07	5.26E+07	4.67E+07	4.78E+07	5.25E+07	5.47E+07	5.38E+07	5.43E+07	5.10E+07	4.80E+07	4.93E+07	5.08E+07	5.30E+07	5.01E+07	5.36E+07	5.20E+07	5.55E+07	5.35E+07	5.48E+07	4.97E+07	5.20E+07	5.56E+07	5.12E+07	5.10E+07	5.05E+07	5.40E+07	5.36E+07	4.93E+07	5.20E+07	4.82E+07	5.12E+07	4.97E+07	5.38E+07	5.14E+07	5.24E+07	5.18E+07	5.64E+07	5.44E+07	5.51E+07	5.21E+07	5.48E+07	5.54E+07	5.48E+07	5.70E+07	5.47E+07	5.34E+07
22	229.1716	5.698227	0	0	2398.605	1230.92	2164.689	1235.08	0	0	0	1099.171	0	2297.199	0	1465.793	0	3843.029	1067.636	1025.289	3315.209	1325.136	3514.848	0	1521.747	1548.456	0	6533.114	0	0	2296.355	355.8495	5471.604	1247.67	0	2639.448	900.883	0	1476.506	0	5606.022	0	2250.004	0	0	0	3271.434	0	2470.35
23	195.8476	7.019264	3188.172	2950.755	2009.901	1893.464	1895.722	1770.643	1477.051	4667.378	2007.015	2195.489	1573.923	1913.722	1864.837	1576.405	1784.127	1502.363	1611.674	3341.498	4045.027	2127.544	7923.967	3098.63	1831.986	5062.851	4866.754	2175.466	3116.537	3331.798	1873.242	1235.015	2890.815	1446.908	1729.235	1660.475	2233.722	4238.177	1941.922	1716.594	3706.453	8753.313	3633.448	5397.516	3808.787	3445.722	3531.864	2949.519	6657.078
24	195.8652	7.056414	805.1594	850.4484	1578.515	919.3582	492.804	1980.12	2806.526	1444.123	1438.156	1629.191	1590.719	1648.845	581.4767	1599.874	0	1809.576	1599.183	762.562	1334.936	1311.81	10123.92	948.1245	1342.63	1229.469	1579.801	3518.703	2358.721	2375.198	767.3809	1276.879	2031.714	1658.618	1590.091	1197.519	1792.402	1588.199	0	1836.919	1492.574	5428.342	2156.72	3975.899	1198.702	2245.062	1888.253	1627.858	2130.952
25	195.8405	7.037186	3791.115	2167.602	6004.238	3601.823	5594.941	3364.724	3509.908	2371.913	5051.02	4037.973	3656.739	4490.176	2536.826	4105.997	4960.872	7322.306	5912.113	3481.968	2475.54	4517.602	10430.76	5896.181	5698.98	4987.441	3797.657	4188.516	5002.112	4220.89	7323.934	3704.635	4104.939	5646.755	3923.798	5910.204	3634.143	6626.517	4052.84	6482.336	3286.679	15216.65	2565.585	5250.493	4031.267	5867.549	5977.871	3798.025	3632.382
26	195.84	7.555896	11109.65	1679.014	2249.474	567.8541	577.0984	633.6332	1662.42	1295.977	1005.561	943.304	841.4605	2625.278	1100.044	756.242	2940.2	704.5586	808.7612	1310.261	784.4415	512.445	1174.775	3170.283	1410.111	1614.757	1737.663	2189.467	2821.83	508.4175	529.9136	1527.822	1348.175	1357.519	974.2786	1604.306	944.7651	2366.593	535.1895	1268.485	685.4488	1824.834	2048.813	719.1983	1517.364	791.9222	1164.171	2258.752	1830.435
27	197.8359	7.044384	7514.719	5763.855	6530.285	5349.532	8585.452	7029.038	6440.197	9571.869	11546.85	9822.802	7533.047	10550.73	7492.875	11266.11	7520.426	7112.88	6643.771	7919.167	7232.007	6537.418	17896.98	8314.47	9384.394	7122.095	6891.572	5684.472	6565.795	13387.53	8741.277	8298.444	6482.281	8084.159	5897.399	10012.59	6711.072	5294.526	6737.172	7930.17	5873.23	16247	9314.247	8879.437	7822.649	9439.175	9997.068	7791.418	8724.489
28	197.8359	7.568189	14299.77	2950.518	2192.05	1157.808	781.3892	1436.174	696.7298	986.9013	1769.385	3384.488	2932.844	4219.7	1800.869	3821.749	3435.202	2385.427	3318.097	1406.006	1469.371	1252.596	1811.644	3558.145	2592.345	3366.847	1424.522	3443.787	3153.535	2633.561	1897.267	1295.689	2621.091	2454.992	2100.942	2704.903	1960.897	3341.729	1358.824	1268.477	1476.019	3093.635	4128.301	1827.419	4095.515	4605.997	2111.111	2307.597	3022.183
29	195.8265	7.017597	17922.8	11343.68	17709.22	12885.51	11186.44	20429.35	16940.99	23730.01	20907.45	17209.89	14491.85	14923.11	9447.197	15071.16	12296.05	17218.95	11518.2	14852.75	21313.21	19095.65	37431.08	12392.78	16250.55	18822.78	20981.14	9877.093	16845.41	13190.44	8018.255	16655.28	15939.75	15467.19	20947.41	16528.78	18851.33	15721.87	29548.97	18130.04	10244.52	28801.28	19433.6	19111.83	8606.949	17066.2	19182.14	14877.55	9234.013
30	195.8266	7.542387	22785.55	4227.696	6993.795	3890.194	2172.912	2807.569	6745.967	5922.689	4131.647	4365.563	5581.569	5230.239	4271.45	8672.56	5328.637	3829.552	3143.702	5314.503	2886.078	4058.367	3340.409	3307.293	6334.869	4190.321	5415.53	6789.371	4143.104	2530.004	4014.174	2014.596	3781.859	3095.477	8328.829	5093.291	5135.47	2940.237	2962.999	3531.894	1754.055	7088.656	3291.759	5041.971	5790.158	6909.091	3172.388	7542.344	9273.319
31	197.8645	7.037145	1194.963	1346.917	1358.951	0	1578.982	1304.68	1448.96	553.0147	1630.925	1952.021	1283.772	1577.844	3017.58	1432.9	1274.367	1314.868	1746.466	1012.396	1719.366	1525.149	6102.852	2078.774	1264.596	2325.988	1298.105	1376.619	1904.75	1724.116	985.3936	1910.36	1587.115	1590.332	1766.053	708.4384	1583.734	2323.292	1508.037	1089.268	3131.888	5133.203	1917.806	1704.57	1528	1499.875	1662.906	1824.637	1725.532
32	197.851	7.018815	6990.613	10162.54	6830.839	7796.553	11347.79	10279.14	3027.625	3545.547	5332.255	3297.277	2638.77	2078.699	2187.541	5354.74	5072.159	7905.983	11233.53	8799.786	5987.726	5372.135	7322.404	1960.691	5025.741	4909.772	9128.152	10037.24	14239.84	2579.504	4225.826	4195.088	2179.51	2470.001	5392.847	8436.298	8878.21	11488.87	11761.85	4193.636	5916.971	8183.771	4497.817	1860.012	2268.604	5230.92	2298.112	5336.602	4126.529
33	197.8427	7.047044	5775.882	5815.573	5234.792	4679.888	2200.725	7087.388	7569.814	5656.961	3607.519	4192.712	6743.669	5948.592	6727.18	5012.633	7474.294	5375.902	5026.051	5950.994	2597.977	3595.367	13338.57	4323.31	4865.534	4413.136	4435.192	5391.537	5528.12	2537.813	5219.399	4950.68	6245.012	4195.066	4093.071	4179.3	5816.362	4322.096	5641.437	8206.604	7760.04	13570.38	8078.685	3720.846	5974.621	4171.783	8509.438	8055.197	7676.577
34	197.8427	7.563721	11720.21	2482.248	1928.659	651.3848	861.8508	1204.007	699.6797	2009.257	778.0058	1602.384	992.1883	1862.094	1593.462	2908.512	2780.469	1930.135	1561.74	2029.978	433.0329	642.2719	2284.36	2251.532	1624.029	2991.022	2904.324	1489.573	1541.31	786.2449	770.3527	1299.73	2305.987	2433.566	1956.697	2475.104	810.4649	1769.306	1552.321	1351.84	652.4786	2205.333	1374.507	2341.03	1687.819	1745.023	3279.76	3528.329	2091.754
35	82.95338	4.65422	91141.37	108281.2	131197.1	59636.46	52207.45	66980.29	67507.41	57643.14	57104.75	482954.8	272812.7	262895.5	209157.6	212258.4	330712.4	75339.26	92433.9	90334.72	58638.17	62035.15	68320.48	523210.1	195478.8	353091.3	91880.31	85975.89	81513.88	57380.97	69736.95	58077.04	318555.5	299187.4	239516.5	103038.8	89147.15	63656.39	81998.15	64739.66	70621.71	204037.7	198043.6	215106.5	127138.4	159793.7	212155.4	159311.3	164595.9
36	195.8596	7.017572	11063.95	6600.205	5436.341	3448.905	11392	7544.943	20983.71	21334.52	24494.29	10834.32	19558.79	12962.52	13639.01	17989.16	13562.93	5776.625	3066.958	4687.26	22488.22	28938.53	25219.42	25150.32	16339.1	13188.99	5106.662	6736.828	5109.714	25497.66	20738.9	31939.83	12578.48	16845.46	9931.694	5140.48	4851.529	1150.492	49525.72	38161.94	70578.91	23504.85	11608.59	10332.13	17626.45	13031.32	19198.81	11646.18	12140.46
37	195.8554	7.018967	1571.573	1680.618	1807.775	1357.511	1553.176	1689.399	1582.362	1779.66	2202.295	1765.793	1696.163	1409.71	1693.61	2898.295	1575.277	1299.975	3086.904	1252.442	3895.415	3861.889	6563.232	1655.791	1452.549	3311.944	2088.967	1475.479	3034.387	3200.457	2234.558	1579.401	2682.041	1559.267	2004.999	1546.184	2513.479	1877.946	2085.11	5408.861	1713.516	5666.237	3180.578	1625.882	1551.778	3161.179	3485.036	1792.352	1509.413
38	195.8511	7.019769	5565.562	7158.668	8862.811	7012.428	6288.553	7397.304	1477.051	1714.208	1847.405	2195.489	1473.903	1853.247	1011.941	2000.149	1483.182	5495.098	7328.324	7886.818	2737.885	1826.083	7923.967	2920.21	1745.393	2030.171	7105.588	6082.408	11915.08	3686.702	1492.378	2986.115	1922.828	1424.629	1571.193	6932.831	5605.001	8109.474	1459.907	2063.287	1571.909	7067.342	1931.638	1569.52	1872.931	2067.518	2773.879	1674.684	1973.75
39	98.94901	4.631206	259476.8	284518.9	300502.3	487183.8	460385.5	431700	370478.3	374210.8	384259.1	338553.3	304638.2	259839.8	224160.5	250722.9	267492.7	219173.5	249976.1	236351.5	448773.9	386941.5	402840.1	307123.7	238911	264803.3	249665.3	261099.4	244832.7	435106.2	357005.2	313047	299684.7	285485	245158.3	290768.2	231670.4	219399.4	415966.4	430634.5	363798.4	262641.4	231494.1	285170.4	251395.5	269313.6	297289.5	249430.5	240857.7
40	98.94902	5.417548	25699.05	29362.01	27963.16	45876.41	43358.45	42083.18	35732.56	37565.66	33290.07	29274.57	31355.5	28361.95	21606.5	24218.89	23235.65	20604.05	21171.95	19071.38	26594.01	29820.32	34227.81	24640.29	23970.45	21804.21	22827.81	19908.71	21791.06	31212.06	27787.41	27192.04	24682.61	24043.08	24363.45	25709.86	21447.28	18024.81	27242.07	30499.84	29935.76	23731.55	24427.78	19573.76	21821.83	24257.09	26612.72	23553.24	20424.03
41	229.1558	5.673467	2.02E+07	2.18E+07	2.13E+07	3.02E+07	3.16E+07	2.64E+07	2.40E+07	2.46E+07	2.07E+07	2.45E+07	2.10E+07	2.14E+07	2.08E+07	2.04E+07	2.14E+07	1.82E+07	2.15E+07	2.09E+07	2.46E+07	2.38E+07	2.19E+07	2.57E+07	1.87E+07	2.17E+07	2.08E+07	2.15E+07	1.95E+07	2.39E+07	2.34E+07	2.30E+07	2.32E+07	2.07E+07	2.07E+07	2.05E+07	2.08E+07	1.85E+07	2.47E+07	2.48E+07	2.39E+07	1.94E+07	2.09E+07	2.12E+07	1.57E+07	2.04E+07	2.01E+07	1.65E+07	1.71E+07
42	229.1558	6.752246	199615.3	184740.2	188080.3	252130.4	272860.4	251623	185210	202489.2	207113.2	186450.8	174895	154466.2	159357.1	145844.4	151278.1	167557.1	182397.8	182296.7	206803.7	205244.7	206487.9	155326.4	157059.6	147528.2	173532.7	186619.1	170319.4	218836.1	208665.2	190576.6	148918.1	150201.1	155711.1	175709.5	177176	166527.1	219934.2	214789.4	216494.6	166403	153358.6	176873.8	150683.7	182512.6	154950.6	162154.7	163512.7
43	160.8516	6.981724	3716.615	2865.202	4314.723	1899.163	0	2377.171	1540.216	1825.469	1777.081	1141.013	6666.184	2151.033	2149.914	1647.326	2476.173	1690.301	1398.915	0	2112.014	4153.047	7981.122	5233.582	2024.998	1761.776	2086.283	3416.721	2002.769	2459.985	1356.604	2964.494	3094.371	1758.706	1828.5	3525.934	1511.451	1289.927	2014.876	4071.458	1509.149	8349.516	1928.722	1391.391	1295.385	2001.466	1759.759	2751.986	1297.632
44	160.8516	7.660166	1243.958	374.7399	0	717.9234	1152.652	1724.196	861.8271	2076.492	1456.989	0	0	409.3818	0	619.6006	1041.507	0	440.8711	703.9126	1364.184	0	2125.502	0	0	714.8719	381.8637	1478.816	1157.476	1325.176	2059.368	3701.154	0	334.432	0	0	435.8874	0	810.8912	1232.547	1657.689	0	1192.037	0	380.938	493.0679	0	7839.994	0
45	160.8516	7.415754	5438.078	0	0	3398.49	2443.858	592.6916	532.4706	949.0945	1555.941	573.2027	551.6409	453.8625	482.5414	703.8296	0	628.9078	458.7601	0	604.5977	1200.55	1202.802	0	0	485.6755	469.8087	506.7189	0	0	593.8705	490.6048	622.985	479.1194	0	0	401.2287	0	489.2111	1925.523	862.5159	0	0	0	0	0	0	431.9539	0
46	229.1818	5.672633	9900.069	10279.54	9913.722	21297.63	16500.1	9925.656	11317.71	14297.25	15640.13	14957.84	10310.79	11387.93	11667.19	7839.613	9182.153	8121.734	10702.39	11871.04	15205.81	11328.72	10284.21	16004.04	10770.79	11014.87	10630.68	15319.22	9278.76	13400.86	9468.73	12302.08	15543.59	15335.57	13657.21	9360.851	12255.4	13142.25	16049.88	12502.14	15590.85	14319.91	10859.75	9894.023	9812.384	11728.48	9630.107	8009.056	8231.533
47	162.8497	7.210542	1784.254	925.4218	998.7516	1180.357	3359.061	1314.256	1687.501	2900.556	2324.031	1487.067	962.4214	2403.222	1749.422	2016.733	982.7607	519.6501	1271.745	2483.291	1129.795	1913.108	1063.282	914.6302	1358.631	867.0156	1700.473	971.9226	1260.45	991.7802	3504.866	3596.952	1413.207	1718.879	1185.235	1509.672	2513.333	948.5266	2948.404	942.269	3612.57	1038.804	1365.932	837.9929	1242.82	0	1043.125	1091.938	1296.317
48	162.85	6.956585	3601.63	1794.832	3554.709	2782.936	0	1936.905	1989.966	3069.698	2122.776	2204.063	2012.138	1776.754	1728.525	3482.826	1897.927	1414.877	0	1468.939	1479.366	5251.158	10917.46	3872.925	2484.097	1963.643	1756.417	2392.774	1430.948	1603.199	3607.348	1493.742	1631.344	2555.94	1749.504	4197.984	4582.823	2268.504	2796.276	1482.668	1635.838	6772.757	1878.649	1274.35	0	2456.202	2641.399	5046.026	2390.117
49	162.8501	7.654881	449.5955	805.9304	571.8636	869.7144	3569.662	2537.132	1222.583	1883.107	1217.961	0	953.4363	813.9738	1067.759	557.809	1692.73	1259.911	564.8547	698.542	1576.691	710.0825	1778.388	606.6724	1511.304	629.0828	749.0887	1483.348	1630.196	1478.504	1266.922	3416.882	373.4556	744.5603	626.898	614.6732	1301.036	1010.722	1341.773	1108.465	1329.14	521.3017	1494.932	967.127	1577.649	724.3643	1168.988	6489.686	1249.942
50	199.828	7.011431	18915.44	18201.51	13724.17	15639.09	14786.96	15386.5	18846.41	19573.81	20324.34	14260.72	13679.39	19083.31	16246.21	13791.45	11275.39	14366.05	17835.96	18078.83	16839.05	14670.99	15918.07	17314.68	15837.81	11996.91	18077.69	12504.75	20698.81	16400.43	14279.32	17267.83	12795.2	15128.23	17690.26	20084.49	11967.36	15219.26	18793.56	18864.45	16538.83	17960.12	18589.25	15362.27	19193.64	20188.35	17485.2	14849.27	17726.4
51	199.8385	7.05118	1672.361	1512.062	2427.885	1300.674	0	1403.924	1839.065	1095.52	1463.584	987.9454	1933.803	2539.534	2009.865	2004.037	1900.143	1274.583	1550.269	1684.591	1524.484	1138.969	6103.297	1746.709	1471.062	1658.463	1420.298	1344.505	3266.469	1366.396	1077.026	1557.981	1629.867	1559.177	1290.881	1289.565	1608.567	1398.6	1327.162	1318.475	2156.434	4497.567	1440.854	1308.604	3877.59	1853.818	2092.91	3986.68	1747.926
52	112.985	6.492348	0	69389.59	0	0	0	0	0	26227.04	0	0	0	0	0	0	0	0	0	0	290820	0	0	0	0	0	0	0	0	0	0	0	0	0	0	0	0	0	0	266790.3	0	0	0	205306.8	0	0	0	0	0
53	112.9848	6.986441	0	0	0	0	0	918622.1	0	0	1164797	0	0	0	0	0	0	0	0	0	2795539	0	11635.69	0	0	0	0	0	0	0	2118664	0	0	0	0	0	0	0	2056911	1367934	0	0	0	0	0	0	0	0	0
54	112.985	7.541068	23567.35	0	0	0	0	0	0	0	0	0	0	0	0	0	0	0	0	0	2407856	0	0	0	0	0	0	0	0	0	0	0	0	0	0	0	0	0	0	719465.3	0	0	0	0	0	0	0	0	0
55	92.93243	6.95794	7826.426	7308.806	4460.28	11095.77	8269.702	6864.35	2025.922	10604.63	4681.047	7786.973	10376.77	5116.631	5245.703	2141.975	6130.521	4829.35	7242.111	7229.541	9037.362	11395.38	19825.46	6191.031	2789.64	5680.997	4751.649	7860.203	9682.262	9663.747	6003.746	5304.379	2012.245	5823.042	7294	5488.876	3673.167	1905.776	8320.296	7393.038	2667.1	13655.75	5341.536	2668.441	3418.988	1369.788	2903.887	6244.052	6721.367
56	112.9919	6.544489	6117.879	14491.34	9203.816	5125.38	11594.12	10666.03	9525.997	5036.814	8803.106	9125.276	10408.92	7199.617	11336.52	9617.295	6222.762	4008.958	8768.876	7289.549	17797.1	12817.94	12233.05	12814.18	9822.547	6947.885	11859.6	10613.43	6770.023	16457.11	12033.96	12629.28	5116.272	10472.09	7386.228	4086.904	7743.934	9594.277	14461.07	57456.38	5842.703	17406.11	11736.43	43838.89	12718.22	14243.51	10153.46	9414.516	12719.2
57	199.8377	7.05344	1672.361	1512.062	1676.252	1300.674	1089.986	1403.924	1839.065	1546.413	1463.584	987.9454	1933.803	2539.534	2009.865	2004.037	1900.143	1274.583	1550.269	1684.591	1524.484	1264.846	6103.297	1746.709	1590.101	1658.463	1420.298	1256.12	1491.267	1366.396	1077.026	1557.981	1629.867	1559.177	1290.881	2589.617	1036.988	1398.6	1327.162	1318.475	2156.434	4854.515	1440.854	1308.604	3877.59	1853.818	2092.91	3986.68	1747.926
58	199.8424	7.062506	1507.313	1692.079	1214.643	1614.982	0	3110.959	1779.538	1095.52	1610.892	1283.095	2298.101	1556.575	1516.837	2019.108	1637.934	821.5362	0	1331.683	0	1138.969	6103.297	1564.346	1250.5	1346.759	1420.298	1344.505	1775.202	0	1458.137	1344.229	1168.793	1247.367	1245.476	1770.925	1650.883	1201.338	1076.99	942.3547	1581.257	4497.567	1364.355	1245.104	1491.82	1853.818	1663.155	1441.061	1086.423
59	104.0421	8.214027	8936.854	7405.51	4734.839	10039.37	6512.395	6506.181	4945.303	10700.33	9605.962	10137.3	8752.017	8539.411	6268.308	5982.521	6828.733	4703.654	7361.559	4856.845	7709.713	10073.68	5956.941	8645.164	4423.313	6555.832	7095.484	7097.484	5026.085	5601.998	5902.68	6484.596	7496.967	6444.418	6030.19	5162.723	5915.608	4911.41	10435.34	7683.623	8209.331	0	0	0	0	0	0	0	0
60	112.9898	6.752409	0	0	0	0	0	0	0	7070.753	0	0	0	0	0	5856.367	0	0	0	4460.708	0	7476.21	1986.364	0	0	0	0	0	4721.514	0	0	0	5023.442	0	0	8153.452	0	0	0	0	0	0	4044.43	0	0	7633.282	0	0	0
61	112.9952	6.521173	13405.25	9950.154	12610.72	23884.89	16938.7	16408.05	21489.97	20556.72	24927.71	17553.47	20340.38	18060.27	18352.98	16180.33	15185.64	12539.97	13728.52	15465.11	21995.09	16954.89	18547.36	18236.47	13964.01	17761.15	17412.02	15988.78	17159.7	18489.55	15370.41	19368.07	17758.26	16776.88	18950.45	14685.98	12795.18	14798.23	17526.54	39689.21	18925.95	15021.07	15834.31	33993.15	17691.67	18535.95	19254.95	14311.55	18885.36
62	160.8589	6.950644	7108.202	8278.19	9487.593	10684.91	10408.58	6914.459	9120.784	6057.734	4190.229	8435.136	10089.83	10003.66	8324.812	10352.11	8153.985	7949.085	12211.15	7561.078	2674.712	7125.396	7458.632	8934.683	8172.205	8709.428	7200.881	5522.333	6638.03	8525.325	6121.689	5672.958	6743.244	9447.981	6142.45	6915.552	6886.711	7847.576	4048.52	10489.81	4930.646	5717.004	7540.657	7078.042	12021.12	7389.388	8899.496	5276.724	6328.979
63	160.8589	7.672392	1770.753	1456.682	2401.808	6794.697	4688.289	4069.662	3478.699	4436.061	3238.62	1083.188	734.9431	2523.952	1553.772	1443.743	2693.385	1167.556	1739.101	2467.673	4211.297	5657.267	3328.109	1900.656	1899.214	1790.536	2623.925	2617.785	1981.477	4428.833	2360.861	4460.761	1868.546	1600.033	2245.479	1903.99	1751.349	1895.683	3806.438	5616.426	3705.692	2636.897	2228.978	2151.903	1452.884	1594.401	1496.056	4564.449	2702.333
64	243.1715	5.453275	9603847	9438154	8950400	1.42E+07	1.46E+07	1.30E+07	9682527	1.06E+07	1.01E+07	1.15E+07	9697945	9370803	8976376	8561160	8869786	7668056	8917997	8549197	1.09E+07	1.04E+07	9482744	1.06E+07	9054744	8730049	8872176	8871994	8277640	1.11E+07	1.03E+07	9539805	1.06E+07	9737548	9279715	8908291	8463059	7134550	1.12E+07	1.02E+07	1.07E+07	8476580	8360602	7788688	7093970	7772970	7829910	6480442	6622856
65	92.93684	6.951796	1464.247	1154.548	2992.32	3576.488	1918.797	0	1887.833	1473.957	3290.844	3726.903	2448.105	2563.023	1460.071	1259.253	1522.875	1242.539	1995.315	0	3166.523	1732.685	7702.217	2440.5	1561.22	1385.441	1520.476	1029.051	1532.097	1453.882	2853.133	2717.936	2868.014	283.5015	1364.624	0	1432.398	1601.482	1731.26	1823.515	1551.858	3960.444	1740.018	1836.874	0	1621.96	1528.832	1733.331	1505.349
66	112.9992	6.529387	4477.583	4895.133	4093.766	5519.683	5845.181	6360.244	6274.949	5415.365	5734.838	4988.55	4336.11	4616.299	3103.399	4513.952	5091.809	2970.973	3421.873	4420.706	5723.635	4077.656	4430.021	4365.746	4089.251	5418.767	3966.151	4459.951	2813.533	6969.424	6501.233	5016.881	4363.817	5269.421	5090.363	4983.172	4503.281	3176.894	4517.46	23004.22	6015.853	4702.216	4172.452	17510.79	3322.292	4479.474	4623.494	3791.7	4841.845
67	160.854	6.952007	13314.94	9719.147	10568.14	19227.79	14042.98	13803.94	9946.527	4208.643	6977.912	11758.79	14198.75	10269.26	10811.23	12639.19	8709.62	12234.14	7554.541	10572.22	9862.016	7496.539	10913.1	15860.12	12349.3	12027.3	12792.89	11186.94	11945.61	9287.419	9067.665	9312.298	14652.68	9673.45	6832.422	11329.47	7505.908	9746.202	10511.53	9353.472	9740.671	12096.13	14754.82	9151.707	8328.836	9517.964	10496.93	10229.46	9549.929
68	160.8539	7.67376	2731.611	2338.225	2185.186	10974.64	7623.083	5949.249	4536.245	5759.642	5277.844	2206.777	2100.151	2005.675	2553.972	3145.931	2231.827	2535.068	2620.231	2165.848	4911.335	4966.848	6861.662	1793.289	2561.261	2838.703	3978.601	3386.176	3309.03	3985.163	3529.176	6967.326	2588.219	1304.67	3529.064	3198.174	1997.565	1786.442	5649.588	5955.29	5722.902	1074.942	3548.617	4178.058	2133.006	2284.103	2074.585	5992.639	1937.235
69	160.8411	6.969894	0	0	0	0	0	0	13587.88	0	0	0	0	0	0	0	0	0	0	0	960402.2	0	5910.746	0	0	0	0	0	0	0	10829.63	0	0	0	0	0	0	0	7885.677	2250048	0	0	0	0	0	0	0	0	0
70	160.8407	7.516054	23630.13	0	0	0	0	0	0	0	0	0	0	0	0	0	0	0	0	0	0	0	0	0	0	0	0	0	0	0	0	0	0	0	0	0	0	0	0	0	0	0	0	0	0	0	0	0	0
71	227.1619	5.96773	8897.531	8356.655	9864.453	15270.39	15855.04	11223.16	7534.229	6357.374	6740.608	0	0	0	0	0	0	6110.454	9115.296	7840.451	6354.436	11457.06	11038.87	0	0	0	7280.391	10617.47	5566.715	8690.076	7808.506	8782.59	0	0	0	7531.814	7017.535	6485.9	8757.824	12666.89	7523.451	0	0	0	0	0	0	0	0
72	92.945	6.928064	64121.01	54310.94	55456.83	79942.49	72579.45	71443.46	80312.24	73656.09	92777.19	85201.15	84018.19	91347.34	86632.49	79293.81	69597.1	55024.18	59936.22	63051.97	89853.91	80430.6	94742.31	83580.09	64957.06	76159.96	62258.06	56960.43	54105.25	85237.51	94094.09	69900.04	90589.56	86852	76755.05	64035.98	66895.48	57819.83	79921.54	90840.91	63870.25	75976.9	75619.91	71506.83	76264.93	76444.21	68343.52	85016.74	79318.5
73	162.8516	6.95202	12811.83	11058.07	8041.546	18491.91	12091.22	14021.87	9705.311	4244.169	6164.423	10153.93	10231.82	9475.996	9588.644	8185.74	8742.662	9921.369	6470.825	8855.309	6603.021	10650.69	10398.76	8613.027	11820.92	9362.773	10436.19	10167.91	8036.535	8781.634	8717.994	6655.913	11282.75	5891.99	9641.698	9221.555	8246.073	5694.221	8889.565	7368.743	7948.635	5935.33	8426.152	7814.025	7494.971	11924.99	8736.921	8602.072	6610.287
74	92.94084	6.958965	2599.869	1127.598	3332.273	1942.93	1775.594	2200.906	0	1582.177	0	0	0	0	0	0	0	1153.707	2795.327	1298.111	1503.06	1562.96	6556.64	1360.139	0	0	1182.1	2725.916	3378.396	0	0	0	0	268.8804	0	791.5355	1383.416	1434.254	0	0	1325.8	2463.544	0	0	0	0	1399.787	0	0
75	92.92691	6.921803	1.41E+07	1.42E+07	1.44E+07	1.86E+07	1.82E+07	1.62E+07	1.67E+07	1.70E+07	1.65E+07	1.72E+07	1.52E+07	1.55E+07	1.42E+07	1.44E+07	1.43E+07	1.21E+07	1.34E+07	1.38E+07	1.70E+07	1.57E+07	1.65E+07	1.70E+07	1.43E+07	1.46E+07	1.39E+07	1.43E+07	1.31E+07	1.64E+07	1.64E+07	1.52E+07	1.59E+07	1.61E+07	1.45E+07	1.35E+07	1.37E+07	1.26E+07	1.65E+07	1.71E+07	1.76E+07	1.54E+07	1.47E+07	1.47E+07	1.41E+07	1.55E+07	1.62E+07	1.49E+07	1.46E+07
76	100.9383	3.411843	1417.619	2065.125	2581.257	4930.111	7086.783	4876.52	4739.936	5013.161	7447.047	4058.682	3522.041	3790.25	4810.25	4434.179	3741.337	3291.388	4012.777	3093.183	5300.834	5495.914	4343.646	3667.637	4601.289	4719.68	2545.777	3730.329	5165.476	3998.77	5857.251	4879.314	4775.624	3933.644	3709.126	3207.93	4047	3242.627	4031.709	5954.227	4347.436	3585.592	4352.957	5065.583	4352.041	3139.011	4475.997	3965.036	3823.661
77	100.9383	1.693432	2196.614	6602.461	1233.703	3085.868	3955.209	21770.28	4290.021	2929.729	2641.362	2637.559	2156.866	1835.462	2105.203	3769.496	2596.66	10307.75	10800.65	11065.95	3537.06	3097.7	5192.397	3147.134	2199.078	9063.798	2612.938	3957.338	2731.944	3138.236	4279.573	3039.812	6155.639	5401.395	2365.391	11423.02	11181.31	12583.76	3817.706	3770.526	3172.801	2541.258	2108.634	1551.575	3703.334	2114.201	2417.166	11117.7	2622.234
78	100.9383	3.738764	2036.908	2175.649	2817.387	2083.572	4292.1	3932.79	5833.447	5374.438	4781.275	2480.391	2981.73	3779.886	3287.99	3004.927	4020.7	4023.777	2552.143	3298.351	16857.03	4998.552	4148.178	2220.646	3237.602	2882.541	2501.574	2511.173	2062.81	4312.401	3581.999	4442.615	1849.161	3015.72	3333.552	2760.962	3311.212	2721.427	4692.938	5343.257	5681.953	2709.514	2288.378	3147.575	11801.27	3583.217	3248.688	2654.039	3482.581
79	100.9383	0.9972354	4181.611	3762.33	3315.612	6336.389	4354.881	5691.929	3249.539	4474.731	4672.542	2401.409	2783.373	3694.316	4142.042	4253.286	3510.354	7572.18	3397.443	3002.52	2816.858	3820.917	3289.959	3400.382	2800.772	2006.167	3477.454	2643.991	2155.928	4774.849	3227.715	4054.286	3586.075	2151.683	4387.328	2438.955	11386.98	3495.614	3723.708	18183.66	4161.406	3723.676	3899.226	3353.313	2572.266	5688.205	2232.391	3549.382	2403.655
80	100.9383	0.5685588	4424.388	3188.564	4733.731	6877.73	7162.91	5465.654	5907.417	7688.762	4811.646	9605.974	5717.177	3325.203	4200.996	5056.511	4455.608	6115.845	3920.705	6905.625	8608.356	7650.649	5951.171	6082.369	3930.903	7022.117	3470.621	6367.309	5938.123	4762.771	7179.55	8225.491	6644.735	6437.156	6333.969	3267.239	6496.823	6877.633	5761.333	8667.921	5534.885	8435.132	6919.012	6273.84	6958.566	6063.626	5246.236	7676.334	4449.219
81	100.939	0.1752334	0	2740.883	0	0	3113.786	3782.503	0	0	0	2738.556	1627.589	2881.309	0	2123.929	0	1870.294	1511.23	1846.243	0	2891.887	0	0	2128.552	0	0	2752.248	0	28305.86	4133.161	0	0	2752.446	1633.901	1573.712	2596.806	0	0	2785.074	0	0	0	1283.084	1846.044	0	0	0	2433.293
82	162.8418	6.944972	185911.3	232136.8	208998.6	266552.7	161465.1	250906.1	229159.6	236420.3	228113.5	128501.4	71510.51	129847.1	109525.7	117506.5	64229.36	203067.5	205817.6	220187.1	237527.2	230978.5	231023.3	66100.51	122242.9	74486.08	224411.4	203456.6	134288.5	229030.4	244986.4	229816.1	127479	45132.41	105212.2	235553.6	140768.2	190931.6	200921.9	218068.7	219905.5	52156.25	184240.9	63375.53	102034.9	135703	93096.91	63876.53	181661.1
83	100.9335	1.639312	3471487	3326608	3411883	4408802	4463374	4280332	4243700	4332288	4384828	3954799	3785037	3673184	3699269	3918247	3813035	1.59E+07	1.70E+07	0	4448580	4353642	4208262	4040776	3829874	3898766	0	5918454	0	4558864	4431032	4467742	3778545	0	7184622	0	1.76E+07	1.79E+07	5418234	5263586	4372168	3789759	3769590	3909767	3846937	3419976	3770095	3825367	3752628
84	92.93356	6.941456	19181.35	14794.2	14891.1	25256.73	23580.03	19623.92	18144.49	14577.53	12867.19	17826.76	19674.79	15191.95	13825.22	13821.53	16072.17	18495.97	17022.3	15638.22	13134.67	13846.42	20177.82	15009.84	21378.21	13993.92	16362.29	15368.5	9959.116	20685.95	17020.15	17970.46	15946.46	13980.82	15122.39	15275.2	13337.11	13514.51	21559.45	20515.1	22839.29	12472.85	13457.58	15744.73	12065.84	19990.2	16767.74	13245.57	11027.7
85	100.9404	3.397555	6995.022	6687.102	5794.686	9867.644	9670.408	9893.573	7724.866	7602.451	9928.44	7747.004	8230.073	5324.228	7695.175	6700.053	6536.746	5867.221	6487.221	7033.953	11394.68	9575.819	8244.772	6329.492	6662.639	7377.354	4866.216	7960.853	5448.091	10448.89	10812.08	7797.074	7291.211	6366.265	6126.379	8450.235	7320.318	7699.878	9313.547	9874.106	9548.765	6379.365	7804.808	6775.746	5448.192	7785.785	5385.815	8442.085	6503.345
86	100.9404	3.702381	4986.725	5505.974	5328.221	8866.723	7149.84	7873.967	7434.528	5209.844	7024.663	6314.666	4970.123	6921.646	5412.333	5538.838	6150.785	6469.426	4946.799	6187.357	15402.88	6872.145	6498.361	6720.489	6491.848	6147.055	4479.372	6958.08	3941.839	9010.321	7112.191	7414.835	7209.439	5289.817	6194.074	4716.335	4395.924	5383.518	8718.713	9141.896	4507.574	3769.716	6220.752	6434.643	11867.77	5958.684	7631.949	7118.612	5433.796
87	100.9404	0.992959	5700.542	5775.879	6722.086	8443.401	8760.704	8603.499	6014.767	8415.03	8127.193	6887.703	5506.516	4852.427	5324.558	6020.59	6638.874	6757.16	5723.118	7175.167	8111.232	6359.078	7766.107	6062.299	6496.238	5815.395	5569.642	4605.814	5136.248	7668.259	6519.718	8484.717	4823.584	5657.027	5099.642	5218.836	12881.07	6947.537	7509.168	16713.97	6301.322	6642.838	9155.214	6380.411	6759.602	6471.879	5060.134	6646.336	5709
88	112.9974	6.527625	2556.072	5075.12	4444.698	5087.188	5096.34	6638.975	6266.516	5699.652	4722.731	5273.319	5606.833	5276.816	5034.96	4739.722	3964.805	3279.861	3969.525	4420.706	4899.284	5216.71	4430.021	4314.111	4109.29	4294.367	3397.823	4459.951	2897.19	8967.72	6501.233	4053.399	4978.342	5331.186	5193.583	5045.202	4222.943	3683.947	3320.391	24443.87	5671.455	4702.216	4014.562	18647.75	3431.05	4773.619	4650.139	4242.764	6161.453
89	100.9377	1.024612	2271.839	2560.439	2624.756	2912.353	5311.126	3248.807	1721.452	2823.301	3662.568	1664.724	1410.125	1708.651	2640.132	4253.286	1794.26	7478.428	2000.595	3540.553	2615.551	4400.935	2465.206	2850.623	1175.55	2947.885	2476.792	3570.811	3405.438	3252.199	4571.312	4054.286	2315.995	1401.845	3194.93	3970.288	11945.51	1758.4	2648.807	23529.99	3018.925	3723.676	2625.352	1946.902	1612.787	3637.287	1556.922	3549.382	3330.834
90	100.9377	2.351209	1347.358	896.3127	1009.977	883.2794	1870.193	1498.59	1373.594	3298.445	2009.612	2030.875	945.3821	1337.263	1149.649	1971.322	762.5776	949.1951	2402.57	1630.853	2259.06	3127.465	3145.183	1008.318	2163.932	1663.716	880.6506	2273.984	1270.485	2281.523	2140.077	3413.736	854.5156	1893.026	772.2088	1373.258	1571.539	875.4014	1168.561	2663.883	1005.071	1787.656	3131.7	1876.429	1298.595	1785.648	1402.287	9732.173	3747.937
91	100.9377	0.5688722	2874.959	2614.01	965.6221	6187.962	1960.305	3369.752	5636.575	1532.425	2677.4	6976.346	3892.034	2765.22	2396.542	5489.174	3401.866	2305.26	1861.586	5999.079	3814.046	6351.17	2911.496	1986.809	5259.179	1569.654	2328.523	2654.998	2404.938	2840.51	5944.66	2109.139	5138.256	5000.256	3648.641	0	2776.293	6877.633	3946.984	4913.78	5139.301	6011.113	1481.262	3166.555	2902.403	3040.009	4334.675	7059.319	6208.363
92	100.9377	2.108902	1944.791	1026.319	1282.087	950.3177	1125.203	2305.942	1491.518	2375.385	2856.711	1346.394	694.7551	686.9792	956.3812	1043.955	1697.66	937.5647	2523.551	1075.643	1420.141	1451.615	1925.878	2434.349	2652.314	1255.682	1369.233	444.0966	744.9285	1034.639	0	1704.164	2423.165	2091.51	1512.111	1776.891	2369.911	3141.515	1180.265	2007.167	1258.828	2594.517	2321.437	1240.603	4500.933	0	1406.176	1314.226	2874.321
93	100.9378	0.08894309	0	0	0	2995.135	0	0	2125.715	0	0	0	1137.483	1780.705	0	1209.023	1931.757	2104.156	1912.256	1149.568	4851.27	0	3677.531	0	0	2453.944	1821.144	0	1950.204	0	3442.04	2437.728	0	1269.547	0	0	1487.836	1089.968	1637.282	0	0	1102.597	3243.395	0	0	3191.438	2093.714	3198.543	0
94	100.9378	1.503104	737.2267	2007.681	2086.54	1328.465	2056.891	24489.79	1867.911	0	2199.663	1650.574	0	0	1866.785	0	2597.307	702.7612	1339.2	1503.585	0	1506.88	1487.248	1831.387	1694.196	0	1161.151	1027.158	2409.128	3049.225	2336.762	1017.74	0	2664.968	1040.554	0	0	1402.472	1852.258	2549.782	1840.81	2806.749	2302.619	2037.223	2647.142	862.2065	2412.941	0	900.9648
95	197.8206	7.025278	24416.28	8361.557	16641.78	14179.34	7577.061	15091.69	6426.299	13739.62	21055.44	9831.878	16708.52	19732.42	13167.38	9859.877	14572.83	18801.3	14819.45	11902.41	9921.397	25096.35	36272.16	16760.5	19064.25	13548.71	16941.02	8894.311	8467.976	14748.23	7560.498	22166.23	14154.31	14794.11	7698.615	17638.44	8469.029	9490.165	24229.37	19412.54	7593.955	41261.92	11432.57	13396.63	10916.83	16578.43	7688.234	21704.66	11043.77
96	197.8207	7.551714	33738.02	4209.858	6636.764	2317.175	3906.559	4119.545	1998.774	4687.01	4369.77	4573.912	6243.77	5000.936	4894.108	5265.956	3653.567	3422.763	4581.374	4525.757	1946.118	4235.423	5606.239	3192.105	4813.582	3901.872	3572.649	3631.046	3591.351	2168.832	2293.668	2656.374	3590.416	3887.716	4301.874	2488.855	5847.627	7484.306	3632.374	2486.873	2180.508	4027.662	3919.416	5517.6	7010.086	3372.423	3141.65	5740.737	9067.758
97	100.9335	1.635624	3471487	3326608	3411883	4408802	4463374	4280332	4243700	4332288	4384828	3954799	3785037	3673184	3699269	3918247	3813035	1.59E+07	1.70E+07	1.70E+07	4448580	4353642	4208262	4040776	3829874	3898766	5565452	5918454	5418824	4558864	4431032	4467742	7482684	7579526	7184622	1.77E+07	1.76E+07	1.79E+07	5418234	5263586	4372168	3789759	3826243	3909767	3846937	3419976	3770095	3825367	3752628
98	118.0504	8.060714	6112236	5824906	5547588	7817474	8431387	7473184	7039000	7726918	6460378	8800579	7675798	7917922	6539866	6580190	6968364	4233398	5506428	5200724	7775760	7957664	6391840	8269810	6832456	6763542	5856508	5534860	5290422	7363718	6927868	6893056	7172482	7406210	6734054	5864660	5527762	4514396	8049606	7146154	6927982	5572650	5439400	4859160	6303100	7630480	7423058	3187629	2798433
99	118.0507	8.866822	38496.97	40878.94	0	14212.73	0	12227.04	0	9523.646	7667.666	67178.77	57007.53	60450.61	42862.27	39915.96	45598.16	0	34915.38	0	7876.371	0	0	62910.93	45083.71	43730.95	0	36918.16	31253.05	6923.8	7431.658	6931.302	55711.36	48834.78	42466.32	32189.76	30555.34	28589.48	8788.578	8173.167	7856.545	24613.07	24130.11	0	35925.98	49598.89	41193.63	0	12892.83
100	117.0335	2.193705	0	176.2084	322.9304	0	192.3649	0	0	155.8234	0	159.0003	0	0	0	0	0	0	0	241.8798	185.9778	0	148.6153	0	0	163.3292	0	179.347	0	159.6505	165.2952	0	0	0	0	0	0	203.9135	0	0	0	2089.318	2383.442	1974.357	3897.605	4142.611	2642.286	15557.01	10132.76
101	117.0314	2.078063	131.5314	262.701	220.5598	612.6958	293.7133	233.0626	202.5874	0	329.6403	160.1698	176.754	187.7135	224.3149	190.1317	206.5266	191.1904	248.8199	200.4356	249.6018	115.7866	215.1413	211.3188	227.2613	187.0275	175.3577	195.5295	0	148.3725	170.4242	210.3738	168.9982	528.6965	194.3286	149.6812	204.0305	244.2933	220.2634	642.845	481.244	3370.452	2288.865	2410.105	4851.425	5507.521	4481.864	19411.02	11346.24
102	190.9321	4.378654	633.0764	280.2437	336.1661	275.894	0	0	0	614.3032	480.3563	236.5111	227.3649	669.3743	657.7856	662.8987	809.1931	410.6023	562.799	678.3156	475.0128	328.393	300.5775	964.7461	681.3662	515.6171	240.5488	286.0425	1029.811	232.265	160.8103	207.2969	523.7582	869.6069	656.9799	191.8979	583.2149	953.6551	346.1015	289.543	0	19048.65	21053.24	18058.78	25737.53	21920.73	25039.74	29131.3	29790.67
103	267.1454	8.50942	4486806	4964260	4844372	8579357	8855665	6659896	5433264	6579808	5729590	6058458	5381466	5004915	4403058	4079498	4103182	3938063	4496777	4786870	7328732	6783794	5416635	5577992	4565878	4310119	4792904	5258420	4351046	6085764	5975818	5975426	5689918	4849864	3987873	4975606	4446120	3804991	6881418	6180890	6367980	4292744	4325430	4031382	3667631	4511408	4242872	3006529	3661381
104	128.0624	4.639759	352062.2	437835.1	371628.3	770317.8	494870.7	607517.9	382018.3	468298.1	498002.5	559548.2	603880.1	519001.7	486172.7	420385.2	521199.9	445181.7	482694	477002	602503.7	635425.5	405214.3	640750.8	422658.8	424460.8	467987.7	439593.2	377086.7	666432.2	678478.5	547052.1	486155.1	356176.2	456776.2	477749.8	462673.5	282184.8	643810.8	540374.6	588739.9	637567.8	484495.3	543646.2	495706.9	580676.4	514530.7	414992.9	361140.4
105	115.0034	4.36946	55404.25	57548.55	56025.94	56864.26	67480.55	54082.96	62461.5	64541.06	70444.16	54553.57	53539.2	51622.47	56981.12	60729.2	62421.7	46024.02	51878.32	55513.88	68186.63	62340.67	76614.55	65324.88	57761.16	55929.19	53485.96	56358.05	49252.23	66237.88	65552.14	66827.51	67723.8	64754.92	57101.77	52655.1	49257.14	50783.71	72728.03	68032.05	8223.313	1097588	1165240	1125285	1364805	1464813	1546170	1642714	1736612
106	115.0034	5.070288	130632.6	127509.9	117726.1	156372.9	145971.7	137848.1	110817.6	115924.3	108009.3	85444.66	81732.6	87272.49	90322.45	85944.34	90569.29	102103.3	116989.2	113372.6	116569.3	104919.4	104424.6	102657.6	87563.19	89774.02	98901.93	108244.8	98499.9	113913.2	107490	102232.9	92676.6	84007.8	79852.99	113616.3	107063.1	107984.5	113231.6	111125.5	105938.4	89738.88	88357.03	90612.01	65191.43	74247.55	86955.38	74026.77	88775.23
107	227.9602	4.637481	6182452	5784276	6046724	9684009	1.01E+07	8176226	8432788	8520780	9202560	8082492	7241516	6910210	6189190	6032324	5889286	5451136	6020946	5540160	9959857	8292814	8353560	6742514	6417344	6523204	5580884	5921236	5508764	9750768	8554133	7817442	7088410	6494844	5925238	5809234	5780784	5471690	9517276	9887847	8383078	6446282	6624278	6571392	6155968	6592460	6541240	6442586	5735246
108	134.8936	4.667088	1.12E+07	1.10E+07	1.10E+07	7568030	8701131	9111470	9629057	1.02E+07	9882492	1.30E+07	1.21E+07	1.21E+07	1.19E+07	1.22E+07	1.17E+07	1.14E+07	1.22E+07	1.18E+07	9288755	9568741	9313241	1.18E+07	1.27E+07	1.22E+07	1.13E+07	1.15E+07	1.14E+07	9166617	1.02E+07	9107840	1.16E+07	1.23E+07	1.21E+07	1.17E+07	1.16E+07	1.21E+07	1.07E+07	9940694	9899635	1.23E+07	1.28E+07	1.26E+07	1.30E+07	1.29E+07	1.23E+07	1.34E+07	1.27E+07
109	134.8937	5.824308	4484988	4322476	4564805	4343104	4793798	4772926	4430457	4982904	4555556	5611288	5218312	5067392	4723248	4849088	5047954	4450893	4715750	4667926	4652041	4723330	4006248	5450512	4925466	4786821	4704036	4558286	4406460	4509434	4692180	4445482	5277840	5105474	5282366	4947493	4818370	4638036	4751178	4325058	4355296	5379848	5640548	5779096	5574356	5236836	5574438	5457252	5515802
110	134.8937	6.164867	3678125	3731471	3727016	2876198	3188776	3215018	3461766	3476288	3603560	4197390	3660862	3697815	3499054	3716993	3732311	3719706	3656414	3595571	3547490	3327636	3108913	3732115	3764511	3630663	3533613	3500579	3650444	3422004	3508846	3246344	3751308	3733586	3658514	3470479	3693524	3675759	3350234	3325262	3206018	3800752	3693503	3744865	3665105	4039779	3885094	3927930	4101787
111	134.8937	3.642727	1803250	1870525	1922934	2072159	2185474	1941287	2172076	2159357	2099213	1661808	1628932	1550494	1787224	1783187	1885046	1983884	2256682	2179463	2707939	2420355	2419863	2094710	1754802	1905768	2196533	2115372	2105907	2482837	2391643	2373965	2002049	2151416	2006400	2189193	2181873	2099071	2678404	2654686	2582309	1489934	1585356	1633614	1394104	1355120	1453150	1444547	1454423
112	134.8945	1.140132	1129017	1158232	1200720	987244.4	0	0	0	0	896755.2	1351817	1266573	1207723	1199842	1200276	1234244	0	1172867	1174694	0	0	0	1301462	1219442	1186129	1148237	1162152	1166848	0	0	0	1261037	1285450	1206312	1216873	1139359	1038758	0	0	0	1289198	1203210	1143159	1100280	1210674	1195261	0	1111680
113	134.8961	4.665144	62859.68	110588.4	106161.9	113275	140073.2	69747.87	100247.8	147338	101754.4	128584.5	188602.2	120974.2	57880.35	64829.62	56818.61	103759.1	164665.4	110673.1	144859.4	129808.4	141409.5	173968.3	123850.5	172751.7	169491.7	56140.64	55249.75	93868.87	141073.7	144903.2	117542.5	168969.6	73704.93	115385.2	53066.11	177504.4	157577.2	102257.5	140158.1	113449.5	66129.81	65492.96	64123.26	61230.66	114307.5	64663.6	111335.8
114	134.8961	5.69206	31536.93	33956.07	36335.3	38242.06	32374.9	30162.05	41310.33	31957.54	33178.29	16698.1	17168.27	25698.13	62735.25	52800.7	24489.46	19362.44	29357.76	14453.47	43792.66	26320.4	80465.99	23227.23	49313.81	17875.84	12424.22	34977.12	62878.46	31681.51	65430.33	19379.82	16416.12	31936.58	32268.87	55875.84	19089.74	22127.48	32390.37	27847.05	28014.12	28205.27	32372.34	32457.87	15803.01	30279.03	22789.36	31470.73	31503.4
115	134.8961	5.426242	12727.94	38239.91	11674.08	25322.73	32328.76	15377.61	16500.89	14835.71	11053.41	17402.05	11583.08	28198.4	23844.06	22068.72	26580.66	13174.52	33446.52	13162	40767.32	21222.96	30613.69	15068.45	25156.55	25079.46	14504.53	12079.64	12549.15	22348.15	25986.19	24382.15	23653.92	24768.24	14978.53	13641.35	11595.17	10139.7	21644.16	37354.45	37944.82	12936.32	12547.01	12463.39	25132.66	36068.23	25933.23	13005.71	25648.01
116	134.896	5.984149	30296.92	28895.14	21137.53	22002.82	40952.17	50255.25	14391.19	21070.49	25060.81	15250.4	18724.08	0	0	11874.39	14024.3	51336.68	22198.75	23505.82	20749.65	54408.05	39431.71	13417.64	14369.06	49870.19	48291.12	26885.59	22718.62	28501.55	25057.9	19739.94	12701.86	13533.41	13053.46	13572.86	28644.86	20854.56	23149.49	28406.53	20652.77	13508.69	13217.68	13509.97	12273.06	11912.44	24889.17	26870.5	23494.49
117	134.8955	5.857617	24847.03	23082.28	29832.3	12052.86	23234.47	24401.81	19630.14	16957.18	41488.02	25887.19	13156.57	20825.35	14916.71	28250.92	24694.52	0	27796.62	25181.02	50872.48	25947.08	43253.47	26217.4	0	0	24054.88	21647.34	17324.04	22930.3	38831.71	0	23713.33	14482.56	0	13522.83	26081.28	27074.74	38305.83	0	19622.1	0	24057.74	31379.45	20306.43	26352.37	0	26539.51	30003.74
118	134.8961	3.649758	10997.97	12612.12	8693.366	15913.91	10430.62	19140.67	13425.3	21299.82	33700.75	7198.77	7542.104	6579.374	16292.89	15512.31	9350.191	19238.67	10037.22	17055	14041.38	36792.82	11521.15	17784.4	7843.799	18746.31	10441.57	6648.938	19217.05	10110.27	22820.71	12070.7	8626.606	21160.19	9954.481	17536.71	10057.43	10789.41	25598.61	25568.07	13430.8	12595.32	8205.92	8009.741	22431.11	5883.051	6897.524	14736.31	8245.513
119	134.8961	1.6896	6815.121	11879.44	17897.19	14858.01	10402.92	30628.81	14568.33	15268.84	9741.496	14879.55	7389.75	17833.27	12588.54	20028.37	13265.82	7497.55	15308.99	23193.96	15522.68	9862.356	14059.01	7638.459	12454.1	7928.707	8230.708	8595.659	17453.93	13723.95	9278.078	5309.963	13969.79	8420.128	7818.656	21688.31	13375.89	19623.8	14805.07	10036.44	15115.07	6915.324	7007.752	11853.63	7059.916	13160	14092.4	24733.61	6862.039
120	134.8961	6.166503	20670.74	18126.17	18522.4	16980.17	7784.358	29810.54	20085.97	37117.01	21689.95	24216.41	17583.04	43309	9213.81	15431.79	21329.13	39024.64	31121.03	19919.08	20609.93	12115.05	19035.59	21000.27	43276.75	12597.68	40203.27	16777.31	21550.77	4522.867	29804.18	8539.524	14521.14	12893.62	9359.538	12542.37	13337.16	22260.27	26469.95	21247.25	31289.39	12609.91	21724.38	8205.411	12779.2	26115.79	41632.18	15466.09	36485.2
121	134.8961	0.5690143	12181.9	6116.609	8211.416	16059.91	8052.936	14663.5	16502.94	7563.068	20920.32	46049.31	6193.785	26315.15	9972.221	14873.85	17770.29	0	12739.63	14894	20573.97	7396.44	15915.83	16692.81	17364.88	9903.075	29587.67	18455.63	19166.28	28170.86	8816.327	17602.76	16636.84	7637.31	4717.591	11007.5	0	18738.66	8302.785	26775.34	12972.23	11862.48	11910.25	12987.22	10867.22	6982.502	9419.109	11527.6	7697.908
122	134.8962	4.399271	13872.6	6995.879	12159.59	9335.061	6766.513	16356.01	11686.46	19983.88	10144.08	6836.893	8418.53	20992.77	13884.53	14295.78	19881.76	6836.506	23147.2	7543.73	19668.76	8173.467	10265.77	23703.3	7174.709	7032.689	11650.21	10934.05	5630.667	12278.16	6636.283	6392.982	7324.113	16205.79	5279.878	10186.04	14156.1	13265.48	18401.38	6161.58	6693.051	8375.804	6862.791	13900.22	8335.867	15381.28	8539.36	15842.04	8391.007
123	336.8583	8.631273	28146.88	29393.66	28396.33	79652.34	84299.69	102995.1	111867.2	110404.8	110128.8	5212.896	3918.875	4289.5	4575.863	4952.997	6079.811	36904.11	36986.61	44601.67	113108.9	110495.8	121426	4323.912	5487.127	6905.109	46341.67	45337.97	43548.07	110796.7	100141.7	130509.6	6308.863	6311.104	6173.814	45185.42	46298.83	51056.31	108241.5	108765.6	117213.6	6585.934	5613.391	6862.881	6317.45	3809.562	4604.954	7058.098	6255.467
124	258.1814	8.531459	5701176	5490106	5159610	6264106	7102256	5954650	4670942	5672366	5117108	5609978	4897955	4666412	4168017	3942484	4298730	4655042	5017752	4847746	5670282	4948668	4280400	5557924	4267596	4732406	5235146	5636980	4921070	5594770	5064574	4823012	5148568	4924704	4295164	5339292	5040314	4374424	5367988	5757056	5057572	4507138	4399952	4465058	4154768	4858868	4206802	3566028	3617586
125	134.8937	0.5608702	2282764	2556440	2640046	1593575	1830949	1955633	1685479	1816200	1915224	3039757	2827481	2516572	2553947	2831216	2785280	2172152	2516630	2751721	1842538	1926476	1875476	2811277	3065269	2842575	2733813	2942003	2835260	1981992	2128921	1945824	2505945	2899368	2904641	2366538	2769577	2878821	1144153	1959916	2207648	2934610	2902569	3062579	3130200	3027887	2905352	2714714	3016616
126	217.1177	7.798316	6899092	7017224	7024510	8832555	9029780	8003976	6903566	7642332	7091304	8961945	7839084	8177026	6667370	6604662	6963590	5412036	6766966	6638336	7729894	7742494	6091406	7516040	6127998	7129038	6511240	6756244	6075248	7477590	7193038	6729248	7764448	6959924	7234082	6589728	6683758	6028038	7080002	7729062	6783976	7031252	6792936	7173488	5956596	6716600	6446466	4527625	4794252
127	217.1177	8.07253	4444005	4125557	4328366	5693034	6125170	5155128	4265278	4810658	4323444	5270230	4487278	4478894	3757676	3818201	3982061	3073988	4079031	3515372	4727787	4897611	4247486	4905648	3760452	3939785	4223892	3630100	3815975	4947368	4432134	3934342	4781608	4260710	4046052	4052117	3967377	3419737	5078870	4463207	4281755	2662786	2403043	2613582	1679736	2077118	2099055	529041.7	532928.6
128	217.1176	8.321554	21317.33	16233.9	19343.8	20158.53	21470.45	21006.78	21716.78	20853.63	18921.17	18070.15	13944.73	13474.48	12864.91	12637.38	9579.713	11033.92	13882.21	16451.03	14975.76	13521.8	10780.51	14493.45	16520.11	12338.75	17885.52	16369.46	16527.6	20732.8	12472.38	0	15969.84	10523.72	0	20421.68	15045.64	13017.5	0	14597.21	24200.99	8043.436	7847.358	9148.612	6518.157	6834.947	6732.961	0	3578.526
129	94.92572	7.084093	0	0	0	0	0	0	0	0	0	0	0	0	0	0	0	0	0	0	0	0	0	0	0	0	0	0	0	0	0	0	0	0	0	0	0	0	0	0	0	10507.88	0	0	0	0	0	0	0
130	94.92583	6.291368	0	5031.323	0	0	0	0	0	0	0	0	0	0	0	0	0	0	0	0	0	0	0	0	0	0	0	0	0	0	0	0	0	0	0	0	0	0	0	0	0	0	0	0	0	0	0	0	0
131	154.0623	8.579021	3251137	3289212	3281902	5209610	5636288	4367564	3213203	4055143	3906818	4937278	4380410	4080704	3365835	3347150	3539453	2593176	2865637	3097309	4360996	3952162	3081489	4244290	3418866	3778475	3211131	3271134	2836256	3958521	3542803	3434649	4029242	3987319	3542088	3127811	2946462	2572546	4033087	4152772	3666045	3831990	3674708	3807712	3691796	3927402	3908478	3234307	3192605
132	121.0286	4.612103	183223.6	210816.3	179671	179419.8	199348.6	145325.4	84931.85	93756.49	78074.34	205353.1	193296.5	206897.4	203190.1	204642.6	208760.4	149291	164289	169398.8	108455.4	152929.4	77916.62	212522.9	203398.2	185592.5	159578.3	175048	169928.8	96495.47	95859.71	81831.81	207460	209858.3	185671.5	183039.8	164015.4	161309	83480.14	111977.5	88729.3	218922.6	210319.5	207684.4	184999.8	181323.6	216618.3	195319	171077.9
133	121.0286	8.325287	476897.4	494916	475749.3	600564.9	472640	619897.6	553769.2	546898.9	472477.3	470297.3	442759.4	456953.2	320264.8	307540.8	296674	376622.5	395269.6	407390.2	396632.2	499239.8	390247.1	367841.8	440914.3	328625.8	390973.8	446366.7	519453.9	384601.1	375934.4	473575.2	451157.9	383479.8	328678.4	510207	499367.5	361418.3	521338.2	380712.7	465270	353608.1	411967.2	332709	384689	403194.1	404990.7	301724.8	406814.5
134	121.0284	4.724651	121902.3	132581.9	133121.5	215285.5	199357.7	227070.7	165853.7	143885.1	154135.6	89585.62	82730.88	74769.59	80594.1	83216.31	76577.52	110963.7	119451.1	126217.6	119886.3	0	139884.6	76624.29	77776.03	72119.09	119282.9	135115.4	110026.5	129895	163805.8	129084	72940.03	72028.16	71866.35	115252.9	121222.1	107455.3	160087.9	149367.4	160626.6	69866.6	78547.79	75792.78	0	81420.09	75355.55	67063.7	71548.87
135	121.0286	8.860988	81735.09	93765.1	89513.79	253919.4	295558.5	174191.6	151432	194215.7	172547	156862.5	129023.6	132593.8	91619.5	67350.62	91111.91	35010.52	73392.98	68784.07	172951.6	162868.4	109911.9	109836.1	85075.4	93206.65	61172.69	78216.54	45504.03	155886.3	149363.5	112459.7	125884.3	106916	77583.27	60853.89	51866.45	35519.5	161081.1	167941.5	104217.5	76446.05	77497.63	84245.51	79245.04	73649.43	88724.52	64605.51	67126.07
136	121.0286	7.636483	40558.58	38330.11	45769.28	173967.1	173581	124766.6	81294.92	106328.8	101653.5	34002.56	25874.51	29746.71	22717.12	24865.62	28194.28	26442.86	41465.15	40942.87	117026.8	109180.3	86957.71	31224.25	27928.62	26681.4	36775.27	40332.36	36756.97	113965.8	82198.74	68247.45	30795.45	30439.83	32037.06	36944.36	34772.83	31516.63	107759.5	109002.1	96673.07	29454.27	29076.93	25201.62	30639.77	30739.62	30661.27	26462.27	25209.47
137	94.93022	6.94347	11339.86	8192.815	8788.387	17685.94	11529.78	11864.01	12296.69	11279	11835.84	10270.34	12378.17	9430.406	9345.432	7371.623	5412.104	8282.521	5699.142	6912.461	10400.65	5110.937	13714.45	12951.73	10165.77	7629.413	9282.667	6362.682	5696.854	10682.14	10482.3	11692.62	9063.737	3827.643	7779.205	8893.754	9595.259	5622.955	12383.54	13926.65	12472.96	8509.005	8560.98	8616.215	5805.757	7334.89	9372.368	6274.524	2798.688
138	227.1402	5.822423	1.01E+07	9157107	9665604	1.47E+07	1.51E+07	1.40E+07	1.19E+07	1.32E+07	1.21E+07	1.58E+07	1.55E+07	1.40E+07	1.34E+07	1.29E+07	1.37E+07	8962041	9665265	9410981	1.32E+07	1.29E+07	1.04E+07	1.59E+07	1.26E+07	1.25E+07	1.03E+07	9451857	9142049	1.19E+07	1.23E+07	1.19E+07	1.50E+07	1.38E+07	1.44E+07	1.02E+07	9977889	9399477	1.28E+07	1.17E+07	1.22E+07	1.46E+07	1.46E+07	1.36E+07	1.36E+07	1.43E+07	1.50E+07	1.28E+07	1.31E+07
139	227.1402	5.946644	1.27E+07	1.30E+07	1.13E+07	1.85E+07	1.84E+07	1.64E+07	1.41E+07	1.49E+07	1.44E+07	1.24E+07	1.18E+07	1.23E+07	1.13E+07	1.15E+07	1.04E+07	1.04E+07	1.23E+07	1.07E+07	1.56E+07	1.44E+07	1.33E+07	1.29E+07	1.10E+07	1.11E+07	1.20E+07	1.22E+07	1.10E+07	1.41E+07	1.44E+07	1.40E+07	1.18E+07	1.18E+07	1.15E+07	1.19E+07	1.10E+07	1.10E+07	1.35E+07	1.46E+07	1.27E+07	1.14E+07	1.24E+07	1.21E+07	1.08E+07	1.19E+07	1.19E+07	1.13E+07	1.11E+07
140	227.1402	6.736039	237794.9	226242.5	228325.5	294895.7	310124.8	290659.7	203987.1	236871.5	226009.1	343372.9	317237.3	273007.5	185785.5	186875.1	183912	135039.5	150485.6	142231.8	109091.1	100825.9	93482.35	221070.3	189643.8	190954.5	141242.1	152083.2	128215.3	134721.3	126689.6	115146.7	199131.8	189067.5	159484.8	146530.5	140061.9	128903.3	101579.6	90848.55	109177	284974.7	280127.4	288669.7	276577.5	292731.2	299363.4	237669.5	247090.2
141	227.1402	6.530661	352588.6	335548.5	330552.2	429862.7	445687.8	406017.3	341186.1	383281	361692.3	355639.8	343913.6	359036.3	319977.1	294033.5	289176.2	300195.2	348487.4	272561.4	358377.9	369258.8	332019.8	338924.5	308241.5	328596.8	334626.7	335318	299219.3	381188.7	369535.9	330522.9	322131.2	314043.7	302089.5	343271.9	326353.7	267612.8	358347.7	362682	378839.6	324356.8	339359.5	293303.2	265443.8	328819.7	327281.9	268142.5	276891.5
142	227.1402	6.38605	271748.4	292051	296853.4	352194.1	346587.8	318645.3	246027.5	265541.4	255520.8	313929.7	264245.3	329702.2	301226.1	296749.2	273834.4	243681.2	271501.3	292670.2	283770.5	273358.6	243318.8	357946.2	284131.6	306435.6	278583.5	304842.2	236920.1	241070.3	262146.8	234657	333040.5	305679.5	286145.8	282228.2	276499.2	253564.5	244237.7	268381.5	235809	290593.5	291492.2	297523	284671.2	309614	296232.2	270080.5	252077.9
143	134.8937	6.1648	3678125	3731471	3727016	2876198	3188776	3215018	3461766	3476288	3603560	4197390	3660862	3697815	3499054	3716993	3732311	3719706	3656414	3595571	3547490	3327636	3108913	3732115	3764511	3630663	3533613	3500579	3650444	3422004	3508846	3246344	3751308	3733586	3658514	3470479	3693524	3675759	3350234	3325262	3206018	3800752	3693503	3744865	3665105	4039779	3885094	3927930	4101787
144	92.92872	6.074538	5553.652	7254.683	2850.974	8732.527	8761.575	10779.95	10490.13	10306.17	10518.25	2454.24	2969.598	4527.729	2558.805	5240.89	8656.914	5641.992	2485.875	3239.223	4249.527	11289.47	3482.667	2551.085	7600.117	5193.526	3035.489	7618.949	2830.354	9932.296	6662.701	10263.39	5375.248	0	2782.073	7280.225	4506.577	5393.619	9226.169	6951.326	6390.766	3500.858	3211.637	3291.933	5740	5537.302	3091.307	5527.73	7235.379
145	134.0469	4.777159	5907504	5480722	5823084	1.00E+07	1.00E+07	9137695	7436496	8053228	7361600	9478949	8860781	8511671	6517002	6566668	6195576	4130048	4642772	4335130	6855096	6352540	5839178	7597942	6732596	6763390	4573888	4735044	4247028	6963612	6686294	5932364	7748892	7469264	7087560	4512884	4718935	3909219	6406038	6462130	815922.2	4391190	4299351	4537262	1463398	2122460	1754374	1627439	1915933
146	84.95039	4.656273	32752.15	33997.22	28219.69	20873.08	14758.01	16262.81	19128.54	17113.57	20211.91	115770.7	74541.66	78853.46	49536.59	57486.25	78786.68	23857.73	26202.07	28731.06	25116.44	16521.3	22397.45	119144.6	58687.46	124793.7	24255.67	25731.14	19883.11	20125.53	22735.93	26115.21	75065.3	68979.52	55249.29	34043.21	26009.27	23840.01	17523.22	26768.56	24101.9	60675.23	56610.79	48802.7	48002.31	48383.92	44868.42	52278.43	37778.64
147	227.1023	4.615914	6113698	5648614	6523730	8576432	9230971	7469142	6215080	6693106	6144920	6957892	6195588	5536280	5736288	5493248	5657204	5038282	6270996	5669556	6504906	6171794	5471446	6657506	5380286	5448344	5402478	6084652	5488750	6201496	6124120	5363856	6100120	5962454	5303806	5893536	5613354	4808396	6004316	6119294	5734762	5115864	5093596	5619184	5150140	5576366	6202864	5195886	5198098
148	117.0248	2.188101	692.3987	1007.123	654.3723	414.6973	592.1569	190.1391	218.4779	414.7763	222.6125	442.4087	259.1283	193.7168	241.4607	417.1719	193.7896	226.6163	417.8405	444.2604	564.8365	218.2398	492.1181	300.5657	210.3417	260.127	539.567	539.2766	454.5808	263.8946	260.0096	184.0857	174.7453	234.4199	0	462.3038	304.84	199.6194	238.5911	0	0	6240.818	6984.676	3971.57	16511.05	8205.842	7655.881	55242.99	16555.79
149	134.8937	4.070366	958872.3	957083.4	1007330	830482.5	894904.5	924671	1002948	1026255	1017750	1191532	1097090	1074449	1101393	1142482	1201608	986061.9	1028449	1080905	1053256	1020012	970842.3	1286870	1192879	1190544	996413.1	987541.6	962368.2	1003415	0	1030624	1140266	1173674	1167302	987989.9	1029182	979750.3	1038865	1024405	1028550	1146000	1174268	1141672	1167343	1161347	1186468	1169730	1161219
150	134.8937	0.7209403	1475898	1419602	1532745	1544793	1600284	1546830	1462315	1479942	1339963	1720930	1572845	1582239	1648080	1679135	1550281	1367076	1593186	1398290	1599081	1548415	1447578	1882681	1655435	1640130	1410226	1599028	1383780	1469177	1485229	1390377	1576640	1780071	1532164	1509629	1428106	1391028	1471742	1527726	1510139	1787576	1723638	1646763	1714182	1690106	1716918	1595222	1674709
151	134.8936	2.245796	896795.2	898824	880772.1	739340.2	741954.6	691618.5	700008.2	677548.3	648937.1	1074416	1007988	971497	973529.4	915182.5	958194.2	918970	969001.2	947905.8	664360.1	679285.8	662969.3	1072438	1004121	986542.8	902034.8	908480.1	880379.8	687021.8	654251.8	628172.9	1036647	1027715	1011492	968049.5	964685.7	932735.8	678984.6	664458.6	681359.6	1506345	1527837	1547258	1848131	1852458	1875126	2135407	2049728
152	162.838	6.937283	1.36E+07	1.42E+07	1.39E+07	1.70E+07	1.64E+07	1.44E+07	1.22E+07	1.23E+07	1.20E+07	1.53E+07	1.41E+07	1.49E+07	1.42E+07	1.48E+07	1.38E+07	1.25E+07	1.27E+07	1.41E+07	1.27E+07	1.25E+07	1.16E+07	1.44E+07	1.41E+07	1.41E+07	1.36E+07	1.35E+07	1.39E+07	1.24E+07	1.13E+07	1.11E+07	1.51E+07	1.50E+07	1.35E+07	1.37E+07	1.29E+07	1.26E+07	1.18E+07	1.28E+07	1.24E+07	1.47E+07	1.41E+07	1.42E+07	1.31E+07	1.54E+07	1.54E+07	1.36E+07	1.26E+07
153	162.838	7.397791	2568167	2608596	2552544	6421160	6003672	4928684	4358360	4752540	4433473	2773157	2849761	2830321	2709578	2649269	2657208	2217902	2425976	2457015	5424588	4740847	4187499	2824838	2718034	2759731	2651035	2598500	2499597	4915436	4245172	4121010	2760712	2700711	2588390	2403809	2332040	2186275	4993056	5061516	4966050	2812187	2436261	2701687	2728705	2838794	2880525	2586316	2879000
154	162.8379	6.040929	77218.88	78587.04	79652.25	82912.98	80966.38	73879.81	71697.96	68689.12	72160.69	88291.01	83984.87	86844.02	85084.54	81928.77	84574.41	70968.4	75924.74	74476.75	72098.7	77927.09	68201.29	80671.12	78936.66	87130.89	76564.27	78663.7	71933.5	73627.15	67619.43	69867.01	82043.3	76212.88	79687.34	73895.95	72347.02	78441.21	65446.55	72660.8	72144.1	80721.72	82134.25	80144.55	89389.38	82550.56	83888.9	86752.63	85907.08
155	257.0778	4.632925	5530424	4992406	5187012	6744930	6551218	5224922	6150842	6282354	6359904	8598730	8084306	7071220	6898612	6752160	6837920	4487732	5304160	4914120	7083008	6192712	6346506	7342816	6501746	7230344	4288618	5242482	4574865	7357948	6502676	5687896	7799224	7145214	6978310	4804294	5026086	4369088	7122128	6728796	6482136	7074916	7085772	7157812	6241942	6996128	7201494	6809644	6361656
156	257.0778	5.133486	517131.6	548949.2	553215.3	812974.2	859556.2	615616.1	602165.8	690027.9	663558	577071.3	579984.3	571724	460494.3	498213.5	513371.3	440288.6	508420.5	494920	680794.8	616547.2	568026.4	527880.1	508569.2	537705.6	477931.4	523712.8	504915.4	638361.5	553885.5	605490.5	535981.4	600771	546593.3	519706.2	416398.8	479920.2	623549.4	615303.3	578698.8	556768.2	529404.6	516582.7	480763.3	523435	521869.8	478493.2	524634
157	213.1246	6.277549	6953998	6396522	6538756	8575395	8669444	7284532	6044544	6051646	5915372	9504544	8820211	8797482	7732270	7946386	7868438	5595940	6372790	5815832	6878588	6320354	5755106	8876697	7548582	7789502	6269318	6283372	5386586	6513692	6529452	5978386	8702181	8813328	7869558	6555638	5951938	4907252	6144684	6749866	5980058	8168386	8210180	7925966	6548780	8434496	7498538	7649500	7736142
158	213.1246	6.867616	385077	348166.5	343551.1	353287	419476.3	318350.9	271268.3	325025	262515.6	388594.5	385194.5	361815	349597.7	362664.2	368061.8	350362.1	375340.7	321935.5	299260.9	276780.2	304230.6	405072	386555.7	373610.6	373231.1	377896.8	353182.7	315968.5	252324.4	309944.6	413165.2	364931.4	339982.1	389138.2	367983	326942	306882.1	339490	301525.6	395410.2	332205.4	352278.4	359402.9	388696.8	378007.3	360021.1	350042.6
159	213.1245	7.132228	47214.54	56209.31	50340.89	0	63426.86	61691.25	45561.56	51343.43	48610.36	67154.2	58562.48	50890.76	38306.33	37115.51	37033.35	35929.62	34889.34	35078.59	29726.42	35500.48	25228.39	41803.85	38076.12	37919.4	36024.86	40321.25	32901.86	35123.78	29266.04	26718.78	38192.54	43111.9	35032.62	36938.94	34114.22	34174.56	26513.34	21876.73	21313.99	51564.75	52913.78	49334.45	51239.66	52011.63	53750.29	45119.25	47026.01
160	213.1245	7.308232	54342.96	52478.06	55113.38	88615.12	82783.84	70437.16	49966.08	53943.8	54755.08	40948.55	57940.98	66443.37	41161.7	38329.39	38777.43	32255.99	37992.55	37386.82	32467.35	16502.94	26271.28	43682.38	38721.21	38002.72	37740.5	40510.54	34131.35	37644.69	33182.48	30838.45	39305.08	38258.22	31669.81	38434.79	32042.8	34665.75	29869.56	27791.11	27002.12	48172.38	47290.34	50330.23	54331.86	59159.55	44505.44	30754.53	0
161	213.1246	7.798391	50234.03	42989.09	50710.62	61233.67	68457.32	56290.17	41963.04	44188.12	40961.84	56891.64	54223.64	55130.08	27612.27	27652.83	33003.75	24537.46	30326.22	26377.67	18411.15	14007.38	15449.69	37626.84	29839.85	33387.38	28341.25	25715.21	24617.43	22725.82	21523.34	21177.24	33129.25	36777.35	27063.33	22279.22	27832.96	23244.58	16389.25	19513.11	16364.2	45533.28	53249.37	47090.58	44449.86	49175.44	49146.88	38507.42	35824.15
162	94.92584	5.246584	398.9118	370.8585	257.3049	1867.712	597.9744	1073.931	1275.516	762.3274	1064.281	448.9158	428.7046	440.8516	791.4023	1197.322	826.6546	311.9352	225.8188	333.2309	1699.404	1053.812	1947.884	451.4015	240.6256	426.8763	410.747	248.3414	291.4136	886.0181	718.9686	419.1905	381.0401	402.5999	1077.957	0	426.2735	726.9211	810.0823	783.9291	1146.512	441.7898	505.4876	664.3124	364.8122	525.5952	429.7532	360.5845	413.9859
163	213.148	6.301999	2667.073	1358.688	1617.336	3363.513	2180.342	1500.475	1150.427	3622.443	3057.301	0	0	0	0	0	0	456.3838	2944.336	431.5039	4654.814	2297.955	2145.208	0	0	0	2132.633	1160.032	740.1114	2375.162	1874.301	1142.645	0	0	0	2258.188	2746.093	798.2048	2301.656	3221.748	1595.71	0	0	2888.516	0	0	0	0	0
164	129.0388	4.637156	6295310	6097668	6060604	8505053	8607367	7440676	6924972	7213150	7123656	7810130	7078674	6954746	6518788	6506800	6592416	5495544	6081604	5750990	7544014	7151054	7142802	6820944	6499718	6592136	5910192	5921324	5605188	7757456	7027694	6320326	7237382	6805372	6369992	6183794	6158906	5457495	7262722	7242598	6970004	6638784	6927822	6776914	6369412	6622044	7008908	6718346	6395048
165	243.0955	8.310868	2178679	2519868	2700282	3983616	3611165	3344703	2471398	3274794	2844743	2803411	2232489	2048769	1996678	1834274	1789708	1564789	2463746	2154202	3201089	2994171	2296176	2463804	1627619	2069164	2449018	2451523	2031095	3083818	2728319	2353048	2069595	2268154	1384313	2590446	2045846	1651486	3114972	2875491	2556335	1489206	1681937	1893447	1955222	2212680	1702191	1714131	2036648
166	100.9454	4.632165	78039.99	91336.55	86433.71	118556.6	128722.4	109019.4	96627.15	93199.27	130493.5	75475.62	75643.8	70542.56	74582.95	68432.04	67842.75	61619.69	61593.47	69880.26	96011.38	92362.73	116851.6	85870.61	62125.52	72495.44	65453.03	76215.73	73117.38	110805.1	104827.1	98410.84	76387.4	76268.82	75255.59	80296.03	69140.85	62297.21	90011.4	117328.6	107129.4	58610.86	75719.55	69608.49	58438.79	65773.18	83892.48	71875.37	69407.38
167	132.0305	8.523621	3682073	4259288	4139975	5762024	6363480	4549692	4741522	5058278	5122688	5378582	5148078	4985983	4478598	4319330	4534258	3492428	3972021	3940507	5690868	4831818	3959918	5562956	4420656	4502302	4315180	4379330	4106306	5124888	5017146	4260324	5378783	4597954	3951245	4483256	4322224	4057009	4797420	5368290	3644447	3600599	3561258	3546682	3285571	3785433	3690759	1943239	2221024
168	162.8478	6.935277	0	6723.487	0	0	0	0	0	0	0	0	0	0	0	0	0	1414.877	0	0	0	5251.158	10538.21	2481.45	0	0	0	0	0	0	1443.73	0	0	0	0	2069.699	0	0	0	0	0	0	0	0	0	0	0	5046.026	0
169	241.1184	4.500226	7286642	6661310	6922022	1.01E+07	1.05E+07	9433488	8051504	8299260	7971164	8193872	7559076	7447810	6666896	6511132	7112976	6264814	7237558	6533790	8937889	8467552	7151460	7748270	7011662	6464564	7005014	6819970	6426446	8630012	7628528	7344554	7365110	7052508	7056742	6220548	6827718	6329526	8676984	8125614	8098896	7144152	6649362	6873024	6302104	7070590	7128926	6250136	6552170
170	94.93288	6.957867	381.8227	1519.194	1435.009	1551.025	2359.819	1503.55	918.3511	1213.568	1782.21	4326.877	2248.076	1856.667	1844.423	2040.226	1568.833	1905.698	1668.352	235.226	1547.222	1741.293	3832.083	1301.496	3129.246	4980.341	1848.446	917.104	1099.074	1308.199	1207.962	1515.632	1449.491	1642.048	3140.844	1707.651	2407.274	2716.616	1718.301	1387.665	1785.186	2322.714	2098.186	4236.207	1728.398	2259.312	1648.455	1154.065	1385.185
171	164.8358	6.937902	4227102	4343496	4295433	5345222	5202916	4650620	3748450	3835353	3744259	4756804	4381380	4619912	4430046	4587532	4312590	3902428	4026050	4316455	4022670	3866522	3572361	4430124	4334756	4368984	4256366	4349454	4248638	3921919	3517464	3434316	4608478	4508304	3877317	4332726	4307052	3796249	3596066	3847167	3897661	4555872	4345349	4366794	3939008	4719250	4547238	4095552	4008409
172	164.8358	7.397646	792158.9	816182.2	794752.2	2047587	1939323	1497348	1373074	1456388	1386700	880765.5	815280.2	909166.5	848816.7	853195.1	808298.8	690833.3	761069.2	785587.5	1714842	1503234	1345350	843220.2	799698	877919.5	806131.6	797786.3	760650.8	1544039	1344293	1307933	864446	836392.5	823419.6	771356.3	696679.1	677154.7	1604073	1599277	1574357	877966.8	742131.5	850044.1	802637.3	838120.4	885277.2	808049.1	878315.9
173	261.1246	6.383729	4711415	4936258	5017430	6674674	6943642	5644614	4968772	5310684	4616152	5713546	5332004	5716362	4872232	4786846	4883316	4304842	4400859	4919298	5598690	4953364	4819826	5688502	4876744	5080808	4642236	4974379	4113638	5277676	5370674	4892932	5623130	5310208	4666616	4775814	4805748	4159797	4679658	5351066	4909340	5232490	5007224	5180116	5026802	5414369	5662852	4728414	4578216
174	261.1245	7.054654	302351.1	276158.3	316866.4	444673.9	431581.7	408863.8	365320.1	360967.8	337289	253486.4	227269.2	227791.7	198587	221183.7	223849.4	247615.7	306205.8	291969.1	327390.3	390830	333513.5	237755.2	208992	220199.1	316164.6	302085.3	311872.8	362881.8	363391.5	316998.6	193551.5	202587.5	223117.8	319691.7	301872.2	289710.3	381693.4	341034.2	321217.2	230127.2	227911.8	245579.2	220794.6	222927.3	225717.5	225415.4	251174.1
175	261.1246	6.639845	166901.3	160757	142728.8	247903	267592.8	241766.8	185991.8	202140.9	182275.4	178137.3	169063.2	160273.9	107395	91030.73	104035.6	103813.2	100239.7	99094.45	120673.4	105936.4	98943.28	133821.7	95654.66	116050.6	109850.9	106904.2	105483.4	121979.2	114956.3	98042.2	107061.2	113496.3	103769.5	115702.4	109014.2	93131.04	118659.2	100003.6	111304.2	155874	148492.6	133903.3	157155	166677.6	145055.2	131614.6	149609.4
176	298.9405	0.7895558	2800663	2116346	2358710	3260581	2849300	2108522	1168499	1087400	1166457	1245182	1383529	1518452	1483059	957794.4	1049839	3991197	3827074	3005259	1448711	1954594	979629.7	1561129	1041200	1087202	2412706	2487202	1991408	1476892	1548179	1024445	1264048	1291127	1135931	2545806	2252190	1423884	1418737	1757431	1055602	1370936	1349282	1040795	1331141	1272709	1178449	1536084	1539644
177	298.9404	1.288671	21701.86	23995.83	26391.12	6754.479	4655.349	5441.656	3786.317	3567.505	4079.668	12754.37	15479.37	13589.88	13248.05	11763.06	14846.06	35253.27	34806.84	35779.21	3205.328	3093.596	3622.198	15178.66	13575.72	10747	28678.7	33163.56	23768.77	3201.544	2674.359	3023.818	12802.63	17517.43	13220.33	32940.18	26269.04	25660.43	4231.238	4588.623	3305.346	20852.97	11093.86	9447.751	11942.87	11400.85	14971.66	16004.79	13016.77
178	298.9409	1.592646	18368.92	0	22081.44	3832.221	5089.352	5377.795	2958.051	3978.495	3242.181	9398.715	11636.84	11587.27	0	10276.83	11366.54	26751.48	27079.87	24538.62	3476.011	2996.747	4335.444	0	11868.95	10773.29	25654.23	23601.58	18521.46	3657.816	3254.791	3375.104	10487.07	11244.45	10693.8	28592.26	39879.82	23734.28	1798.149	2853.341	2688.951	0	8416.856	0	0	0	11676.18	12312.21	10277.28
179	298.9412	1.734736	26150.85	18538.67	18764.31	3390.913	4643.79	3590.195	2573.111	4134.185	2434.233	12149.17	0	10785.61	0	12925.25	0	31856.08	26906.43	29119.95	3197.482	2356.29	2430.256	11098.51	0	0	20353.61	22804.17	19658.01	3299.85	2380.529	0	12138.16	10197.68	0	22428.63	29267.19	34224.41	2834.303	2643.865	2128.022	11959.5	9848.707	0	11415	10734.23	9778.302	11127.37	0
180	298.9403	2.091005	23678.58	16839.44	22543.65	6560.709	6637.705	4932.633	3777.712	3265.848	3456.05	10438.5	10330.72	11539.07	9781.048	11010.41	10489.03	18957.92	28021.65	27004.55	3961.186	4463.595	4485.889	9334.597	9135.069	9044.646	24423.04	20718.01	17237.52	4769.157	4209.754	3086.368	9403.082	9154.258	9034.121	22432.49	18066.43	20180.37	3558.802	3957.991	4077.407	10228.82	8421.683	9394.335	9536.914	9940.242	10135.73	11307.7	9170.628
181	298.9408	1.893512	0	20583.02	16191.48	4634.954	4484.215	4987.761	3881.633	2554.995	1985.334	0	10921.65	9136.19	10543.11	10978.18	9957.729	24950.97	21295.93	19939.99	4416.281	3334.465	3160.791	9279.062	10065.67	0	23406.75	20653.52	18273.91	2551.695	2690.644	2429.757	0	0	9037.614	24428.81	21431.35	22330.95	3101.118	2749.695	2703.19	9706.896	0	8179.835	10366.31	0	0	9145.214	10129.88
182	298.9404	2.334329	19781.66	14885.85	20091.98	4165.369	3546.888	4928.02	3789.64	2705.397	4010.638	9015.956	10579.84	11082.81	12094.22	11771.21	9712.063	19200.13	21205.42	18921.91	3176.139	2418.589	3619.264	13357.79	10710.39	9815.971	19736.01	20134.01	20054.33	3353.376	3124.25	2980.076	10771.57	9193.312	11089.61	17909.17	0	0	2463.153	3569.835	2154.59	10347.84	11664.75	9063.324	12586.34	10262.71	11513.48	15259.45	12123.75
183	129.0441	4.662363	1641.597	2330.013	2186.376	2988.013	2551.778	2625.749	1367.637	2664.253	1895.383	2602.904	2300.68	1606.515	4666.089	1483.818	1941.342	1721.056	3212.623	1927.584	2694.774	4830.917	2470.706	880.8926	1481.461	2458.306	2003.637	870.3937	636.2866	5162.721	6104.199	3610.708	1593.467	2410.922	2561.648	1307.584	1591.934	1852.882	1915.195	2679.866	1790.561	4828.649	2949.673	909.0183	839.1606	973.4655	2178.628	2504.494	2703.251
184	173.1028	8.601516	3893152	3963645	3899810	4981230	5250054	4496342	3297665	4066297	3866875	5426922	4242024	4692912	3020228	3368299	3479061	2532387	2861189	2805076	2980387	2629403	2333756	4113382	3360353	3088455	2960038	2881107	2796664	3165519	2863756	2651157	3618725	3763478	3538496	2953354	2398306	2517588	2683566	2311295	1560257	4401222	4142817	4414602	3874973	4510280	4310332	3477472	3666637
185	244.1654	8.597628	3257083	2771153	2890749	4645984	3709627	3840359	2438174	2237102	2471090	2586662	3111694	2904905	2065984	2432061	1858675	1790524	3101895	3086914	2995632	2318159	2442689	2298073	2450885	2171005	2420258	3158764	2241894	2524546	2405052	1874297	2857871	2237862	2145394	2245205	2225029	2461651	3414792	2886718	2204568	2149399	1786217	2006494	2050981	2406058	2286548	1744640	2014848
186	180.8985	8.638882	137635.9	172248.5	192241.8	401849.5	272900.2	529370.8	573922.3	561324.1	528688.6	45972.75	43060.54	41813.82	40564.59	50338.76	53217.67	216395.8	253208.4	288711.4	414867.5	567829.3	695828.2	55682.61	52950	51470.14	241611.3	288952	247047.2	500961.8	449972.8	715081.3	46358.8	53362.55	47397.83	237402.3	230490.9	408272	595088.9	420217.7	688065.6	53657.61	56200.28	64679.8	52441.93	40359.86	41553.54	56497.74	61147.04
187	187.1089	7.663251	2008726	1861965	1841874	3005166	3160221	2519553	2264770	2454367	2271669	1950452	1569840	1772994	1354832	1412533	1497987	1392950	1564158	1643338	2098755	2194688	1882524	1568336	1441488	1409978	1613555	1647397	1483152	2050457	2068592	1972487	1353515	1377865	1383933	1644343	1533638	1491433	2058553	2120579	1914913	1448482	1650244	1697607	1636905	1811661	1845700	1470362	1512892
188	187.1089	7.926484	2761761	2934793	2730552	3146181	3223129	2685891	2906710	3328828	3017690	3631605	3314255	3246000	3350261	2734054	3170781	2427688	3049898	2892024	3892580	3501556	3333457	3760014	3088751	3416767	3083577	2946813	2734923	3491132	3517687	3158326	3720022	3574254	3195903	2948051	2959395	2663619	3576727	3663069	3122404	3192078	2885852	3036341	2850251	3439279	3204781	2907683	2976285
189	187.1089	7.113153	440683.4	497097.2	494690.2	415646.6	470522.6	325502.8	293407.3	316473.5	274575.2	1106790	981414.2	897110.8	855911.7	901553.4	841219	431523	425997.8	398547	337232.8	253114.2	247924.2	1047608	844898.4	868016.6	477080	435552.8	414434.2	365376.4	282320.9	285173.5	929411.5	866680.2	841517.9	479645.5	453386.8	347840.5	315142.6	279299.4	246628.1	838548.8	814465	758692.8	667227.7	752283.4	772625.8	476732.5	504175.5
190	187.1085	8.326095	24908.56	28079.4	31874.1	0	15319.34	0	0	0	0	0	27845.61	0	0	22295.62	24066.42	24007.52	23013.06	22739.47	0	0	0	0	26647.21	29035.56	23883.55	26191.22	27333.18	0	0	0	0	26084.49	25594.32	24962.84	26280.31	19293.89	0	0	13801.08	21143.92	0	0	17968.02	0	20877.4	0	0
191	104.0351	8.213525	6486146	6149590	6012182	9240741	7953354	7322244	7580558	8197878	7789154	8032756	7830832	7896318	6329654	6319634	6909450	4443630	5402588	6147408	8689746	7672536	6370046	7517364	6129772	7103896	6277082	6231610	5424842	7966764	7623102	6657484	7500148	6547778	6029984	5950170	5677746	5220450	7732566	7648646	6927374	19924.57	17277.98	16444.18	5262.75	8786.312	8874.59	6687.866	3956.635
192	115.9262	1.018797	1685.959	2298.067	2386.862	1117.85	1602.976	2117.487	1130.991	1659.566	3088.048	1663.558	1365.796	2235.358	1770.942	2339.954	815.8956	3201.928	1824.126	2953.001	1086.61	2212.08	1069.837	1501.389	885.013	2412.538	3045.913	1663.757	2143.641	1617.572	2464.464	1453.588	1633.483	1639.22	2389.607	1625.807	8636.212	1464.485	938.8906	13324.94	2974.877	1943.533	1696.039	1632.483	1237.617	2501.82	1338.004	2898.896	874.9907
193	115.9262	2.275694	885.4944	1447.585	1397.004	1348.599	1979.322	1192.37	805.3206	2074.515	1622.682	1790.144	783.7143	1035.837	891.9476	1086.092	1385.67	1195.561	2136.427	2133.328	975.5491	704.0977	1936.925	1824.712	1681.235	687.1223	1732.5	1537.611	2150.703	2577.675	2306.244	1921.742	1494.026	1197.457	860.7415	682.446	1253.671	716.0032	1074.536	1530.816	844.2304	1409.969	743.3224	987.1339	2884.309	1400.289	1186.299	3992.198	944.9459
194	115.926	1.505716	705.5679	1290.197	1856.183	0	0	20635.88	1651.179	0	1745.23	1457.474	0	735.7988	1499.583	0	0	1130.724	0	1877.009	0	1398.116	0	1337.006	820.7876	0	1055.124	886.5198	1992.293	1831.131	1848.483	862.1199	793.4929	0	0	0	686.7714	1183.215	2385.732	2015.884	1664.538	0	0	1639.609	2037.329	1269.018	1932.003	0	691.0676
195	115.926	0.1053213	1529.918	1664.981	1583.78	1896.421	1780.127	2604.273	2262.345	0	1592.014	1110.715	961.2797	1573.929	1361.372	0	0	1884.512	1800.007	0	1258.018	0	2819.241	0	0	2120.653	2012.332	0	1693.479	25777.51	0	1819.709	0	1677.053	821.8975	1873.367	0	1046.648	1425.238	0	0	1539.002	1302.637	0	743.6411	1824.41	1665.101	2577.772	956.0674
196	216.9445	2.201646	54852.43	51025.94	58434.88	40309.8	43424.57	31991.92	26302.17	32876.93	25696.04	40839.02	33052.39	31894.01	36666.94	39926.17	45568.44	46822.57	57940.09	51242.12	36060.09	31094.41	27385.35	52020.45	37284.03	38487.24	42849.63	52354.89	48335.79	31053.45	32182.37	27781.84	37670.46	30020.79	36674.33	58511.74	46763.95	45066.43	34463.59	30007.22	4708.166	551543.1	544112.1	596249.2	1111290	1245945	1160553	3116533	3327064
197	197.8065	9.01523	0	6283.193	6137.823	35347.36	36763.84	31010.25	32545.38	28566.49	27046.56	6186.799	4646.521	5780.688	4268.256	3773.311	6595.58	3110.778	5095.111	4341.052	17095.32	19299.04	21566.4	6883.786	2930.617	4289.266	0	4888.35	3536.629	20571.64	21402.87	23106.46	4517.792	4835.357	4766.154	4139.055	4719.825	4327.675	24027.42	20360.46	20386.64	4699.41	4228.909	4312.551	3126.531	6288.903	4507.213	4894.631	2641.855
198	115.9195	6.656969	0	0	0	0	0	0	0	0	0	0	0	0	0	0	0	0	0	0	0	0	0	614.3671	0	0	0	0	0	0	0	0	0	0	0	0	0	0	0	0	0	0	0	0	0	0	0	0	0
199	197.8065	9.016458	0	6283.193	6137.823	35347.36	36763.84	31010.25	32545.38	28566.49	27046.56	6186.799	4646.521	5780.688	4268.256	3773.311	6595.58	3110.778	5095.111	4341.052	17095.32	19299.04	21566.4	6883.786	0	4289.266	0	4888.35	3536.629	20571.64	21402.87	23106.46	4517.792	4835.357	4766.154	4139.055	4719.825	4327.675	24027.42	20360.46	20386.64	4699.41	4228.909	0	0	6288.903	4507.213	4894.631	2641.855
200	115.9202	0.1279662	0	0	0	0	0	0	0	0	0	0	0	0	0	0	0	0	0	0	0	0	0	0	0	0	0	0	0	0	0	0	0	0	3159163	0	0	0	0	0	0	0	0	0	0	0	0	0	0
201	197.8074	10.5537	0	0	4026.9	8257.503	0	8052.109	0	10847.88	0	0	1580.895	2279.708	1970.497	2851.405	2321.064	0	3730.992	0	0	14322.87	18891.69	2110.748	1919.053	2591.315	3567.092	3698.784	4666.215	17241.79	12556.22	16674.48	2195.845	1930.336	0	3731.214	3746.521	3495.079	0	0	12009.73	3491.277	0	2251.396	2235.654	2613.164	2816.086	1865.166	0
202	128.0407	4.782823	2958.81	14198.53	0	40157.47	45994.91	28978.71	0	9596.759	41995.86	0	4041.865	25909.67	36814.7	41760.4	1100.025	974.8398	28190.62	2879.334	5765.33	12842.49	9204.152	0	0	7617.818	1055.404	16773.28	0	0	26234.86	4367.908	0	1155.587	1525.709	7558.603	959.5057	862.9446	32426.1	6925.543	4684.163	33569.09	0	0	32061.88	9994.4	27826.62	23175.33	9842.134
203	126.9054	5.661731	1668846	1861872	1808325	2455144	2709891	2183183	2034698	1995885	1831983	2028190	1800580	1823521	1801404	1814175	1841917	1636700	1803312	1581206	2078500	1967867	1922382	2197662	1745532	1881673	1683323	1792774	1766637	1987203	1899408	1885004	2121496	1989248	1897502	1815741	1775413	1656086	2075909	2019400	1947105	1903360	1930435	1937748	1633315	1849649	1972874	1692502	1613103
204	160.8412	11.42404	0	0	4465.382	4218.143	0	4520.945	0	0	0	0	0	0	0	1715.897	0	0	0	4445.154	4806.477	0	0	0	1959.167	0	0	3934.739	3416.025	0	0	5152.424	0	2413.862	2483.056	0	3644.7	3723.35	0	0	4105.178	2511.508	2377.973	2992.36	0	0	2705.597	2259.339	0
205	160.8412	9.139526	3404.632	0	3156.882	0	0	0	7233.299	3722.542	3866.56	0	0	3320.165	0	2999.358	0	3745.146	0	0	4319.9	0	0	3073.778	0	0	0	0	0	4605.172	4288.158	0	0	2762.103	2616.984	3640.986	3297.76	0	0	0	0	2823.122	2695.865	2774.421	2659.952	0	2728.708	2777.049	0
206	160.8414	10.23251	5154.482	4080.863	3636.178	5611.36	5283.221	5431.612	4325.167	4553.105	4917.397	3453.11	3318.179	0	2495.343	3038.914	3147.975	5709.682	5292.266	5027.429	4585.208	4149.517	0	3598.029	3351.577	3100.667	5026.857	4056.044	3893.536	4281.757	4112.037	4832.29	3307.334	2694.464	2619.632	4508.962	4193.102	0	5374.111	3988.934	5716.631	2443.939	0	3808.263	4193.818	0	3011.458	2282.515	0
207	160.8417	10.56876	4535.933	4255.471	4413.368	5205.983	4552.548	4720.47	4601.981	4487.374	4502.614	2746.558	2801.989	2715.61	2542.081	2502.177	3362.772	4464.525	3749.757	5780.25	4005.044	3940.018	4199.951	3994.055	3446.65	2377.107	4993.253	4381.868	4260.446	4978.575	4946.265	6445.602	2609.473	2146.272	2524.242	3419.032	4528.333	3886.954	4175.084	4345.929	4267.459	0	3028.747	2779.816	2995.135	3090.834	3374.126	2811.274	3009.058
208	160.841	12.47618	2879.423	0	3586.119	3963.034	0	3877.921	3083.661	3455.102	0	1606.13	1616.879	0	0	1447.553	0	0	0	0	0	3153.481	3528.318	0	0	0	0	3326.669	0	0	2675.583	0	0	1418.129	0	0	3313.617	3421.198	0	3472.242	2749.249	0	0	0	2153.394	0	0	0	1966.629
209	203.102	8.063702	1793551	1950926	1790813	2752739	2792533	2305455	2020803	2141356	1916380	2390444	1935680	2202283	1640403	1748176	1865174	1445492	1751993	1716843	2265388	2304132	2069501	2138273	1745247	1651836	1961030	1797260	1646781	2365958	2176128	1870759	2168018	1946945	1794238	1802360	1698517	1512862	2196872	2143909	1874139	1708232	1621030	1618132	1356971	1484771	1449791	709669.2	625029.1
210	203.102	8.235736	1086917	1034195	1065103	1621100	1765009	1280649	1177530	1310089	1195170	1146195	1088352	1078822	853984.9	832847.2	958450.9	771238	968964.2	853974.6	1251054	1259976	1036802	1124170	910490.7	899936.9	1002778	961837.3	915382.8	1219531	1231479	1113396	1116947	1012379	904189.2	981690.3	945892.9	779727.5	1261428	1152369	1196663	380090.8	368147.3	404714.9	153463.4	214207.1	219280.5	21037.76	21076.61
211	160.7534	8.617947	0	0	0	0	0	0	0	0	0	0	0	0	146.7405	0	0	0	0	0	0	0	0	0	0	0	0	171.431	0	0	0	0	0	0	0	0	0	0	0	0	602.0833	0	0	0	0	0	0	0	0
212	230.1567	5.67279	2383036	2563740	2500586	3576578	3760656	3121630	2846387	2881445	2422250	2914799	2502454	2566226	2483563	2430504	2543203	2198987	2537111	2516602	2839647	2818417	2559710	3039920	2177557	2574325	2488509	2570603	2276956	2892024	2750963	2728478	2731642	2461392	2456454	2427427	2417930	2191701	2978855	2862855	2826472	2288620	2457749	2437801	1883407	2405732	2402092	1972666	2032361
213	195.8099	11.9923	11973.2	10988.66	0	9940.129	9964.307	0	13073.83	12654.05	0	0	3166.545	3541.489	0	0	3338.399	9860.462	8756.8	9171.004	16350.23	17149.14	16646.07	3688.723	3937.812	4191.049	8255.515	0	8632.496	0	13273.2	12586.55	3581.858	3380.734	3258.488	0	0	7582.731	12857.4	0	16372.19	4124.491	3741.708	3517.755	4184.609	3955.757	3832.586	3358.124	3217.14
214	116.9337	13.8769	158.8801	0	684.5005	862.5917	1159.598	824.3932	2427.936	684.812	2217.513	888.9244	1222.477	1047.937	1189.337	1126.771	1985.475	297.8401	682.0302	748.4238	761.6227	2370.737	1057.74	1050.741	5557.801	2043.384	753.7095	1489.954	3679.591	1129.264	1941.978	2621.736	515.8012	934.4866	1142.993	948.8918	497.602	733.3952	1424.335	1745.985	1339.509	3124.906	675.9744	1463.746	2059.695	868.7726	917.1807	1425.877	1177.133
215	195.8103	10.55214	0	3510.879	4433.779	7648.95	8423.05	6303.156	10095.07	0	9490.954	1775.84	1825.801	1444.34	1850.575	2340.874	1915.068	3276.34	2830.423	3226.636	9691.05	0	13687.25	1131.512	2190.933	1547.565	0	3063.771	0	10845.6	10592.28	12678.76	2489.881	1948.677	1929.135	3143.073	3018.233	3141.147	6777.99	0	0	2633.993	1982.846	2109.876	1973.054	2147.51	2079.051	1736.884	1911.261
216	190.9281	0.6924502	31331.12	26598.78	23919.57	33142.5	31142.82	31232.3	22124.4	20186.47	19503.27	19733.86	22821.12	22216.65	20216.33	23590.51	22048.4	28325.95	25644.12	25301.91	20228.57	21561.81	24008.3	23279.49	21120.46	23563.15	28839.81	28927.06	26100.51	22917.37	20712.31	23172.28	26062.04	23968.96	20146.53	26683.89	24248.96	21376.41	22013.79	22277.46	21664.77	21323.67	18601.79	19958.33	19099.61	22036.54	20525.37	20726.55	18545.38
217	136.91	8.673801	192.1527	272.9199	901.7894	0	4109.428	0	304.0982	0	0	1449.301	240.7422	1531.455	0	2449.746	864.5413	564.7406	0	0	0	456.2506	0	208.5488	400.372	1035.349	305.2216	0	398.1998	197.5516	226.6604	144.1196	329.4477	1187.614	269.813	3948.893	0	223.1517	0	4709.602	233.4819	979.6389	238.1639	1183.337	761.1074	274.0936	288.7213	0	607.8251
218	100.9375	14.50009	0	1034.655	3472.517	1614.29	2260.983	904.3095	1836.719	1378.879	0	1507.859	0	1526.322	1571.902	1558.455	0	0	1609.441	1919.835	1183.417	1035.426	1066.734	0	1538.591	0	732.5571	1545.275	1585.044	1786.121	1013.906	0	2808.883	776.2935	1534.147	1322.534	1028.136	1832.336	1156.337	1680.813	1248.441	2596.077	1375.115	2023.517	0	0	1948.15	0	3890.971
219	100.9375	14.70671	0	0	1222.401	0	1035.222	0	2038.397	2149.971	2923.051	1688.767	0	1595.546	0	1939.093	0	0	0	0	2403.677	1586.647	1146.341	0	1178.556	2856.274	1349.964	2546.034	0	12588.83	1586.459	1888.049	1039.027	0	1531.676	1220.931	0	0	0	0	1208.165	1365.376	2114.033	0	2857.264	1436.687	1038.611	0	1652.464
220	100.9375	9.311944	1001.587	0	386.3188	0	675.5333	439.5404	687.8614	931.5337	1289.453	901.8194	732.5193	0	667.2027	0	724.1927	739.532	541.2859	0	1104.736	1307.259	558.9086	0	681.5129	0	0	0	448.016	739.408	661.5783	799.7622	0	0	1421.388	163.4861	19039.07	0	0	0	680.6981	614.3666	1814.307	667.6033	1730.795	645.1194	0	848.9904	835.5717
221	259.1266	8.019179	2125953	1891151	1952056	2529556	2676351	2017391	2020946	2037669	2135329	2410691	2119996	2202461	1861533	1895439	1930356	1738184	1953012	2099954	2333570	2116853	2178934	2355806	1909370	1926323	1974717	2028374	1759697	2059791	2193490	2127676	2374503	2175484	1883754	1954662	2030420	1764831	2443986	2350482	2094044	1924198	1965819	2062812	1895909	1975429	1806728	1634823	1708327
222	259.1267	7.913886	0	788189.5	723682.7	1108936	1182422	942085.5	828656.7	897049.3	842843.2	1123494	986560.7	1120356	952424.8	863051	914801.7	530596.2	642963.7	595861.9	1043139	955462.3	956021.9	923198.7	900483.2	990607.7	671633.4	603348.6	622830.8	1014520	1004450	937999.3	1143956	1081972	1065137	659812.9	644769.4	603041.1	976576.2	1043624	1039986	820824.2	783044.4	843288.2	799485.8	1010166	897591.2	438523.5	448647.5
223	170.8697	9.535206	1923.333	2220.968	2035.398	1317.867	1200.977	1621.257	0	1929.075	0	0	1404.126	1658.342	1233.456	1291.442	1080.972	2160.691	1540.321	1292.801	1810.528	1496.839	1398.271	1099.395	2740.209	1698.81	2519.969	0	1182.548	1910.58	0	0	823.5062	1079.457	1264.976	1330.727	1151.951	1489.708	1806.222	2109.276	1258.545	0	1142.24	1682.235	1807.448	1375.841	1776.394	1274.067	954.0709
224	164.838	6.942353	207510.2	225478.2	227940.3	243598.9	243600.5	228451.5	209712.2	212598.8	219565.3	180874	159547.7	179535.8	180714.3	197629.9	187015	203325.5	207902.4	204148.6	221443.1	195113.2	214657.4	174334.2	181926.6	173293	200340.4	205619	205207.8	207857.5	227774.3	217103.8	191903.8	194046.2	163703.4	219532.8	195112.6	185907.2	193629.8	205481.8	221727.1	178691.2	159509	177595.1	159975.3	172507.6	186656.2	171426.9	154162.1
225	245.1111	8.1999	1051041	1094442	1094248	1618411	1573688	1181126	1223754	1287036	1167870	1213873	1132850	1193837	1116130	1096440	1033306	915399.7	1137009	1087432	1588940	1307702	1116938	1382562	1129901	1159805	1126665	1068672	1027119	1494681	1379708	1081258	1261319	1147509	1114608	1141272	1080080	903112.2	1434391	1359017	1298256	1083522	1077460	972632.5	949154	1077796	1056450	860874.2	905560.6
226	245.1112	8.099766	310230	304663.1	305097	427121.1	440805.7	371214.6	324074.7	331670.4	0	434140	390153.5	398111.7	316274.4	318712.6	324798.7	217592.8	241757.5	252128.5	359474.1	350946.4	329191.4	379833.8	0	332654.8	256940.7	264799.8	233121.5	374874.7	0	329671.8	383328.9	339080.5	327144.8	247400	251256.2	230384.3	359492.1	349135.1	362405.2	271288.8	257299	298094	251911.7	328934.5	306181.5	145646.6	154792.3
227	215.0314	4.977336	1378566	1252131	1209046	1673354	1822391	1612518	1622218	1680492	1527242	1857700	1761628	1772641	153566.8	176114.4	161251.9	265928.1	231946.9	305423.1	152341.8	202649	150404.2	382754.5	391871.5	258968.1	233599.2	188655.5	225276.2	201672.2	218752	154847.6	315832.5	319760.4	331837.4	231827.2	165573.3	200475.9	141447.5	163044.3	192629.4	18207.89	18997.79	20788.54	18158.26	22373.55	26759.09	7671.386	9233.752
228	215.0314	5.412522	1656600	1616338	1732347	2130231	2070622	1770184	2002820	2017702	1881121	2505190	2289967	2293579	174160.5	214076.9	193270.5	351144.3	291843.5	395612.7	198233.9	267599.9	179869.8	478596.7	527177.1	332561.2	318853.7	256734.6	274887.3	270802.3	299540.5	207992.3	427718.1	375006.8	421173.1	330934.6	212895.3	244444.7	218461.5	188394.9	233068.5	19624.34	17468.57	18513.65	14073.54	22285.35	17701.28	5559.466	7097.838
229	215.0314	4.525788	98521.15	99026.94	98064.63	89989.04	91434.4	90847.46	78999.59	88850.09	70743.2	107513.1	91570.06	87803.73	29917.73	31936.71	33368.88	33737.89	38551.68	39922.29	20121.18	18497.37	18305.17	42980.26	39031.4	44455.17	41478.69	44756.9	36070.78	22286.64	25265.21	23215.29	42637.44	41645.39	43115.29	46185.36	44238.34	43410.69	16120.5	19954.24	15928.33	6834.017	7684.377	4124.405	8526.542	10330.33	9988.181	6793.686	7529.66
230	215.0314	5.868609	0	0	17253.66	25592.5	29932.7	23794.29	25423.93	27346.58	26711.83	0	0	0	1771.051	2579.007	0	2990.446	2922.665	0	2657.862	0	1109.863	0	0	0	3956.279	0	3137.462	3134.337	3965.166	0	6732.119	4215.803	0	0	2919.134	3067.316	0	1967.273	2948.213	0	0	0	0	0	0	277.6088	0
231	286.1875	8.510749	2249692	2353611	2237432	2692431	3063323	2306702	2253939	2356526	2181636	2600292	2452632	2066464	2206125	1845101	1949056	2065364	1918544	2039850	2457356	2291794	2216891	2389805	2250451	2026614	2236458	2531839	2178508	2148169	2403441	2238470	2265090	2317054	1925250	2278251	2184504	2078271	2244941	2143722	2004037	2189925	2120933	1900668	1970378	2238808	2106484	1823959	1899852
232	134.8961	12.19107	6705.44	6948.074	6819.27	5966.274	10498.49	10592.08	10686.86	10638.5	16580.65	17946.28	13054.43	11484.43	18058.63	16605.74	15213.91	14962.63	8169.962	15851.37	11863	11763.46	11260.19	13245.77	16375.1	7302.404	7286.562	14300.73	17726.76	12045.15	15958.22	11835.02	20346.63	11170.22	18389.02	13240.76	18171.48	11435.87	17050.16	12193.84	16370	11729.31	17360.51	12015.73	13114.24	20695.84	13048.19	16725.04	12048.44
233	134.8961	10.26832	12510.64	7994.178	13594.39	9391.456	13813.77	9467.534	10395.93	10447.81	5110.453	5544.045	13321.93	10504.05	12193.06	10546.83	14447.38	10457.57	8848.533	11035.07	4880.021	15897.73	11846.79	13839.92	12152.72	14259.87	10957.4	9625.438	13104.27	5780.398	9824.052	5411.709	15287.15	10348.37	15288.21	14365.57	12258.42	7929.734	4602.998	15001.42	6591.17	15079.41	10055.44	14022.27	16008.81	10464.56	6117.555	10266.9	5438.823
234	100.9335	6.314561	2384521	2389569	2519608	2094670	2430271	2642955	3146051	3300488	3183268	2831797	2631562	2611803	2584304	2579555	2853861	2571491	2634865	2428221	3126953	2980288	3028347	2745027	2807151	2778902	2453852	2347837	2287221	3132320	3272970	3291693	2571547	2695910	3049907	2502252	2532195	2481729	3278617	3131324	3013373	2627084	2774127	2962642	2933286	2848116	2874186	3106401	3136889
235	126.8803	8.641069	85171.38	87060.18	111799.1	487509	258978.4	647222.1	674687.4	531863.6	520315.6	4886.682	3918.712	4600.815	5110.712	4543.044	5948.1	111506.3	156729.2	213883.9	431331.2	539762.7	740574.6	5738.067	6144.341	5092.908	132403.8	222768.4	148966.2	451552.3	526037.3	664938.6	5928.057	4969.218	5035.699	139504.7	190744.6	371280.8	622850.8	521506.4	722949.2	6824.191	8315.276	7710.877	5942.273	4789.662	3361.567	7738.688	8655.239
236	134.8961	12.8658	9973.339	8165.358	8284.543	11593.92	9934.731	8742.294	19033.61	11882.8	14601.11	16706.9	14093.7	28977.6	18058.63	11821.74	13331.83	16223.49	17280.23	16817.67	18391.37	11605.72	7404.358	11354.9	6593.219	12818.53	9942.919	8352.624	25064.24	12091.35	10973.28	14317.79	10259.82	6871.146	14501.4	11713.47	18138.4	10519.95	19726.95	19619.7	8789.676	7698.325	9087.954	20470.84	11182.46	8375.168	8815.027	13422.63	11288.5
237	134.8961	13.12784	41976.66	50091.71	47516.09	36427.42	18373.86	20442.53	18953.5	20663.83	21569.56	53834.84	23987.4	26592.24	26961.4	28994.52	29901.43	22896.92	23849.73	20717.95	20859.5	22555.21	22203.84	58787.45	23982.75	45357.86	26678.11	27975.52	25337.87	23122.11	19973.92	22159.25	28289.22	28538.29	31667.39	47882.68	78837.59	49327.72	20940.87	37779.34	19878.62	59327.66	28800.05	33700.72	30488.6	29758.57	29293.35	31569.5	54534.92
238	134.8961	13.39246	12045.54	12299.36	12805.54	11904.05	11538.31	18566.38	12293.46	12963.69	12939.82	22705.58	11446.67	11366.97	16679.25	13053.14	10738.4	30555.19	19991.26	18453.15	18757.4	15259.07	8648.114	28835.49	10758.8	14613.15	17385.99	21645.38	11616.16	10319.85	13149.51	38048.85	10145.12	15547.21	10687.91	15979.59	11415.25	19815.45	24111.76	10219.48	10944.32	30680.98	12488.8	30077.18	17409.83	22264.26	31435.69	12407.67	13511.46
239	134.8961	13.98654	17992.96	17146.76	18912.96	12326.78	7093.036	9375.185	10412.98	15835.81	18121.39	10357.64	18846.34	10273.08	11273.26	7976.803	4668.929	8962.625	18327.46	20007.2	6273.66	14247.17	10183.84	7861.289	10169.86	9262.241	12978.01	13619.08	7931.838	10537.25	12135.4	7915.5	9026.269	11222.6	10418.54	9856.842	19053.49	17265.84	7830.503	19156.88	14837	16171.84	11034.54	8711.914	12016.47	14051.9	7842.701	15734.71	16187.33
240	102.055	8.323479	1657152	1817985	1782935	3045158	3104336	2385579	2110022	2276507	2101540	2120291	1854068	1882194	1625705	1638877	1676404	1368909	1673037	1614122	2524677	2048862	1968959	1807370	1584600	1644189	1828204	1803447	1648102	2219921	2223975	1790412	1954333	1716610	1393848	1822365	1716950	1413978	2126419	2300176	1592077	1640511	1497902	1550640	1538792	1699673	1586102	1293468	1523778
241	134.8647	7.69871	366110.2	331189.9	356484.8	688754.3	681898.7	605269.9	564461.2	591545.7	604723.8	330405.6	363907.6	311357.8	311941.7	320753	315340.1	323287	339712.5	328941.9	563476.6	585764.7	541278.8	332300.2	316660.2	335640.5	328240.3	362107.9	367034.7	508257.7	504617.9	496439.8	335271.8	337228.2	296859.5	340211.1	353409.3	291656.9	568624.6	643114.2	592316.1	350224.8	327299.7	350532.8	341729.8	331239.6	316441.2	337729.1	330541.1
242	134.8647	7.114972	89512.99	83559.03	82530.41	154417	157189.4	115629.2	92443.99	90119.09	83733.95	77553.48	60228.22	53860.48	59549.72	61138.25	51326.67	76850.05	70787.59	73160.98	103129.7	97280.69	85889.23	60384.24	58700.26	67198.77	71978.24	72941.74	67804.47	98610.57	89299.77	72825.41	71348.47	64356.93	57059.11	80179.85	64977.86	67346.16	98993.25	106924	102060.7	62639.73	65047.73	65659.82	78280.84	65668.97	72939.22	56741.89	69674.16
243	134.8647	6.127985	53313.64	58303.56	55136.67	74210.55	78852.23	83148.09	71229.34	61612.93	60595.45	47181.38	45598.85	59425.49	57445.51	64181.82	55603.23	54596.3	60527.19	52113.75	73880.87	61762.59	72388.96	45736.19	55403.52	47655.91	41717.73	58684.27	62481.5	63167.6	49406.44	62452.14	50404.93	57343.64	56697.93	68311.98	58907.77	58685.58	64117.35	65763.15	68209.43	53525.54	56443.16	62659.01	55366.07	62192.05	78736.25	61050.83	71611.52
244	134.8647	9.300664	0	8922.281	0	0	0	0	5344.701	7244.561	6000.654	5478.754	0	0	5073.656	0	4514.994	0	0	0	0	0	0	0	7095.143	4059.621	9340.169	0	0	0	5231.638	0	4539.083	4509.439	0	0	0	6724.072	0	5734.497	4979.282	0	0	0	4894.563	5065.294	5165.904	4867.251	0
245	132.8672	7.442748	176817.8	198640.9	185254.3	531765.4	501437.2	401653.1	366296.1	401020.6	362657.4	197371.8	171054	172289.8	172419	149122.1	168610.9	164283.7	182774.6	165090.6	465731.8	389431.3	371043.5	176030.5	163171.9	166018.6	172031.3	179678.3	176396	433960.2	378756.9	340061.8	172449.9	164412.6	152820.9	165575.8	147076.5	160168.4	413890.1	422771.3	421481.9	175592.9	178274	166794.3	143839.1	169934.4	180582.2	152877.4	155533.6
246	132.8672	6.899354	383947.9	366307	378140.2	705868.3	639845.1	632821.9	417900.3	465685	369649.5	211916.1	218712.1	228116.8	236654.5	250973	214876.7	312264.4	375741.5	345556.2	501456	431629.1	451036.5	263720.9	192299	264490.1	337521.3	378332.2	338153.8	496892.2	421016	375658.6	250990.4	241753.9	234964.1	419378.1	329645.4	314408	391035.3	482749.2	425220	227369.3	257188.8	251825.3	209609.3	238490.5	250503.8	221346.6	237220.1
247	132.8672	7.118266	124927.9	145088.4	132136.9	232566.4	251012.7	178114.2	160417.5	146680.7	133795.3	111995.5	107132.6	89746.02	103378.9	111530.6	93103.8	105716.4	112377.8	107982.2	163951.9	155385.1	145088.2	94978.23	88172.94	97677.68	113840.1	135544.5	102541.1	165316.2	150739.5	125595.8	116408.6	100929.9	89648.62	117610.7	92256.5	94982.65	156549	156207.7	166925.3	105104.6	98741.28	98827.44	107422.5	105702.7	109239.8	84874.99	102619.2
248	132.8672	4.058288	21437.57	24436.92	22628.53	31221.96	29504.36	30486.56	27134.7	24646.95	24929.24	29950.36	30590.31	28228.53	22494.1	29779.79	30256.43	23783.16	22106.52	22156.8	27144.69	24566.33	25366.92	29775.17	27403.21	25145.31	23212.05	22493.36	22869.1	28201.51	26110.66	24667.91	28221.1	24793.49	28999.58	23314.01	24776.11	22843.98	25140.7	26025.96	25098.8	29004.35	31476.74	29239.92	29171.15	28826.62	32652.21	34278.68	30835.28
249	132.8672	9.305668	0	0	11693.9	0	0	0	8745.028	0	8985.977	0	7599.04	0	6701.915	7283.451	6303.295	0	0	0	9456.319	7572.893	0	6551.24	12305.78	0	0	0	0	0	0	10178.96	0	6665.777	6969.297	0	12872	12718.38	0	8453.569	0	0	0	0	0	0	8043.143	8268.729	9543.273
250	73.02876	2.188951	83515.46	77501.7	81652.06	77029.12	81573.9	67388.73	56435.76	56335.29	55486.91	41021.93	35240.42	31882.09	50161.54	48535.06	51048.72	74863.12	84850.79	81946.81	61294.07	57642.89	55029.89	55119.34	47913.74	45748.25	73282.73	81070.02	72967.27	59270.31	63179.82	51582.71	39525.49	35177.42	35565.75	85654.1	76569.42	76063.69	63566.39	64929.97	4607.487	476825.5	483764.8	512072.2	796502.2	851324.7	815469.7	1928105	1844607
251	200.093	0.9476038	513021	503111.1	531943.5	2607128	2856491	2305479	806698.7	994509.4	1006797	677353.2	653093.8	667196.2	529423.4	600648.3	513270.6	380205	356954.3	367957.5	861752.2	741009.8	691460.2	640781.8	500166.5	573195.9	365415.8	386255.5	349527.2	847599	781848.8	778001.8	766111.7	611986.8	559137.4	399696.9	325949	307166.5	738393.7	782162.6	802169.7	614914	824598.8	665891.7	280733.4	326053.2	363002	548986.6	479090.3
252	200.0929	0.6783581	141765.7	146745.4	136384	536970.8	629364.1	457900.4	206796	234705	211056.2	278608.9	264340.7	242447.1	206299.2	214330.8	189532.9	90059.07	107391.9	114150	206469.5	160589.6	163515.8	302685.8	246725.8	194257.1	115769.6	116709.6	103279.8	237480.1	185144.2	185513.6	301523.9	276601.1	211537.5	135709.2	113562.1	93923.26	206036.7	197305.2	194674.8	279179.1	233104.5	259815	106030.8	136001.4	139740.9	182655.2	185518.4
253	147.0476	8.32337	1953506	2055904	1989355	2780373	2877779	2198763	2313952	2363990	2276024	2821196	2271412	2363679	1905817	2068825	2182982	1500380	1976757	1868194	2611965	2145842	2175052	2179374	2084701	2012297	2071519	2009760	1857087	2361939	2372484	1821613	2543712	2080533	1713271	2064644	1929677	1824526	2332671	2430368	1711427	2083738	2257448	1916946	1887385	2103979	2006030	1646569	1980833
254	229.08	4.446967	2322481	2262860	2310607	3409751	3234170	2769603	2529637	2822459	2569187	2514350	2367034	2184196	2070473	2230084	2172895	2072613	2221737	2132538	2909139	2820122	2670545	2121626	2035629	2025692	2161478	2264302	2106924	2860457	2614656	2677505	2312745	2155065	2075669	2019529	2122401	1966656	2736651	2854979	2639748	2074661	2193516	2234510	1873159	2378086	2124034	1901966	2227487
255	229.08	4.286722	351115.7	377070	375519.5	468129.6	534088.2	484910.1	389834.7	449326	383687.2	433803.9	390173.9	383293.2	372066.8	354300.9	373536.3	338074.4	357872.6	340484	455177.6	406826.8	378842.2	420107.8	355529.8	361001.1	353351.8	364138.4	352174.5	460433.7	404378.8	387744	390889.2	379678.8	351729.5	339803	328454.7	331062.4	403252.3	443664.5	415302.5	381985.8	379583	389556.8	324927.4	380722.2	360095.2	342255.1	356229.8
256	126.953	4.667983	1113305	1051125	1126288	1603582	1450568	992798	489848.9	623604.7	531147.4	258917.2	230789	201957.3	355617.2	334556.3	346658.6	758424.3	1030642	826353	736378.3	563033.8	585420.5	459492	314405.6	341184.6	882599.2	1071631	784690.8	768112.7	522120	464386.6	229963.6	255731.3	189344.4	1009469	864887.8	642300.5	631362.2	695959.1	724111.5	216861.4	202941.7	196485	183346	222526.8	222917	151199.3	175087.6
257	242.1497	8.650358	1435098	1347323	1477372	2031279	2100771	1628550	1363222	1399239	1428470	1792920	1530660	1489734	1234618	1184366	1398324	1156577	1419725	1345843	1746910	1483252	1326369	1709284	1197277	1352338	1293475	1247446	1143206	1571192	1542576	1353680	1518752	1292055	1265763	1402351	1186106	1087495	1645558	1528152	1509967	1349577	1211419	1364665	1308968	1352255	1411534	1157952	1199742
258	89.02367	5.487264	220150.7	205428.3	229602.6	560612.7	628711.9	484610.6	714660.2	788548.4	686723.2	691151.2	701110.2	695730.2	455968.8	0	606608.4	60347.56	58996.84	78187.04	366362.9	455850.3	0	660141.5	421114.8	622563.2	72577.43	98766.05	104696.7	383431.6	481703.7	428403.9	514023	460307.3	553785.6	129076.6	0	236401.5	507958.5	430504.7	112852.9	1612207	1664967	1684403	593952.7	595810.2	553838.6	324220.2	256444.9
259	89.02367	7.381404	407360.2	482765.5	446295.8	334945.5	335384.5	292183.2	351207	345486.6	330563.7	408679.2	368416.1	392446.6	318938.7	326370.2	368927	341143.5	383551.2	378830.5	287121.8	306146.8	310075.5	381207.2	343051	361646.2	379943	373321.5	358828.6	271024.4	304872	287868.9	342774	333513.4	328492.8	366365.3	343557.6	363217.4	289067	327135.2	123778.9	659730.1	643655.7	709951.7	383484.4	383933	437099.6	289797	274030.4
260	89.02367	6.780734	341969.8	439091.2	441484.5	379443.1	453938.2	392138.7	518277.4	523759.4	487257.3	591329.7	555792.2	530847.6	480691.1	475444.5	518779	326361.7	420406.6	426913.7	395568	469058.1	417792.6	523310.8	472966.1	528676.7	427074	396416.3	431038.8	382460.8	454841.9	417178.5	501609.5	456629.2	500001.8	450385.6	449976.6	482558.2	416458.9	426565.4	140819	1006148	1004124	1062166	580380.2	560486.4	612151.7	406533.6	384224.4
261	89.02368	4.373444	18469.39	24047.48	27313.61	32185.21	39780.85	40780.42	34262.14	44343.11	45440	10709.36	30432.71	34046.52	24293.79	22359.55	22871.95	19670.23	21088.16	15779.57	28597.57	27943.83	31746.03	29033.53	25178.67	24476.48	21518.52	18098.1	19557.66	31300.31	32139.91	31880.71	24357.92	26479.94	27530.55	22779.93	20902.86	15782.78	29949.3	30710.51	28460.99	23936.76	30018.52	33767.85	32091.16	24651.89	24098.56	21515.44	19007.45
262	153.8674	5.284632	326922.2	332412.3	347989.8	280529.9	0	307350	240071.2	247530.6	251301.3	311253.9	304653.8	294648.4	356651.8	342781.1	349399.2	360128.6	365256	344598.4	308412.2	235431.1	226419.1	309003.6	333010	294664.4	340041.8	346129.9	340794.4	288053.5	253493.6	249180.3	343896	347074.8	338350.8	351144.5	343396.9	310646.5	230944.2	282372	237080.9	219212.3	211050.3	203809.4	321822.5	336193	340761.4	356465.8	365417.7
263	153.8674	3.662545	210022.9	207954.8	212154.1	326338	329374.6	295182.8	295717.5	308916	286243.7	281136.4	254322.2	250048.1	266698.5	298288.7	298562	199174.8	206543.9	202774.8	319244.2	315092.7	306337.3	302539.8	281431.5	300206.1	237371.5	227030.8	231671.5	304778.5	302780.3	305395.5	297171.3	307792.6	296509	208301.7	203014.9	206567.4	308144.6	326761.5	309930.5	224953.4	216104.2	215388.6	190197.6	188948.2	203725.9	231926.7	229420.1
264	153.8674	4.406008	127086	134576.8	131157.6	105767.9	126464.8	130335.5	115368.5	120606.2	118730.1	175237.6	175170.4	167620	186851.2	188900.8	197125.1	145540.2	146089.9	143317.5	123344.7	116326	124381.1	194628.3	200248.8	185028.1	145189.1	144126.6	140412.2	120080.8	131574.2	133312.6	181513.1	192144.8	193195.3	151206.6	144876.1	152764.6	110669.9	121247.5	139352.2	217215.4	198396.6	195137.3	220538.5	221158.2	225010.7	238474.6	242313
265	153.8674	0.8649795	125968.1	149637.4	138269.8	96530.54	0	90164.96	82522.27	78747.82	85746.72	189772.4	172000.2	168766.3	140304.2	143903.7	145553.2	0	131118.1	123802.9	68788.74	78267.91	64607.56	164264.5	151986	133395.8	120832	133860.7	0	76977.84	77051.15	74951.68	158535.7	144111.9	153932.7	119249.4	120294.3	0	75822.31	78343.55	69292.72	147769.7	160087.4	163942	160120.4	166285.8	168310.2	158755.6	151092.8
266	153.8674	9.023323	27417.83	31942.38	35063.39	81919.72	99763.34	97085.5	117727.7	120408.2	112735.7	55345.32	49657.39	52417.17	46417.37	40213.83	55693.36	25695.65	29043.35	27348.22	82493.46	101429.9	101214.7	66800.1	33953	45164.3	22436.15	31116.28	25515.23	107733.6	108106.1	101193.9	54851.53	49341.4	49035.02	31626.08	35387.41	29281.43	99782.38	100643.7	100712.6	38932.79	41556.84	40718.05	36274.46	46022.11	45941.75	37008.76	31022.38
267	197.8064	4.764024	2296166	2226159	2160249	2436740	2416478	2225112	2263626	2329022	2179374	2682761	2723885	2788307	2744437	2826495	2643141	2103045	2201456	2138835	2403136	2322436	2283384	2593963	2646395	2757168	2158773	0	1959588	2239796	2294372	2207912	2738440	2636040	2743689	2092028	2222232	2191350	2251021	2398058	2196623	2708696	2818728	2737579	2902246	2905508	2752916	2742247	2773852
268	202.9292	12.95246	174926.3	188130.8	179163.5	63338.5	67510.34	58505.67	71335.57	73333.59	71615.55	193504.1	185440.6	193415.3	203608.5	178669.9	199725.7	170188.7	179880	183701.8	69929.04	72897.78	74608.9	194371.4	196023.1	183329.8	177943.4	178106.7	178645.8	72957.71	67710.38	69333.12	192888.9	196656.5	182997.7	170006.7	167996.3	171856.5	75533.06	73018.27	73126.77	204710.5	210468.5	206434.2	204031.2	191351.9	188224.9	194153.9	198106.7
269	202.9292	8.601193	198956.8	206268.6	217468.1	86907.4	126639.3	155283.8	253916.8	274936.1	301716.1	608278.4	392982.6	551530.7	368891.7	556153.9	532716	223480.2	225698.9	178716.9	221893.2	236469.6	256437.2	582153.8	391795.4	352283.8	174283.2	187503.9	220594.8	322406.3	356569.9	266641.4	450371.6	498418.5	504538.1	249239.8	202769.3	223084.1	246586.8	263185.8	210490.4	525004.5	589443.1	524829.1	388481.6	491431.2	500683	439577.6	506631.2
270	202.9292	6.441886	155171.9	163851.5	187553.5	35195.59	65095.66	86249.21	132668.2	170266	132744.6	111153.7	82660.73	81315.68	71674.7	87396.77	108351.6	151811.2	204811.4	174243.3	138631.8	123567.4	125078.9	158261.9	109506.7	94074.27	148025.2	153668.8	132709.1	152760.4	137010.9	143888.5	108118.3	112159.7	131817.9	159184.7	169862.8	163167.5	145828	151503.5	144589.6	114709.2	112424.3	149764.6	104506.2	101122.2	132791.2	136287.8	149961.5
271	215.1402	6.036607	1841294	1951308	2006446	2663591	2549122	2202055	2168552	2238716	2132376	2024268	1859471	1782735	1823906	1827016	2043593	1724028	2087969	1994754	2344847	2380820	1866736	2159686	1833645	1921477	1924930	2038439	1575804	2293672	2354818	2091721	2233713	1983780	1971338	1978248	2008476	1762688	2462954	2271639	2346618	1679602	1654791	1663727	1422213	1607558	1617594	1070366	962014.6
272	195.8106	4.755887	1727010	1749469	1648865	1789027	1840775	1827378	1760040	1815984	1741746	0	0	2145329	0	0	0	1711534	1595588	1694682	1942620	1828839	1741711	2014190	2015581	0	1694374	1809879	1553416	1698383	1810276	1742126	0	2050609	2121417	1609658	1749848	1744713	1764208	1882904	1715475	2182400	0	0	2275855	2226220	2245461	2051552	2171273
273	167.0211	5.737812	2010127	1945006	2231862	1921755	1854483	1673501	2423406	2734239	2554085	2730208	2266096	2564787	2129270	2064508	2353428	1880671	2003365	2084060	2512212	2777212	2466806	2530655	2056951	2275159	1916533	2105920	1815412	2542610	2384296	2359453	2630715	2440476	2360000	2078641	1850170	2046349	2644197	2525356	2713545	2021436	2178412	2218012	1914715	1998800	2079473	1739126	1734487
274	316.948	6.492882	1524927	1562277	1652475	2569989	2844225	2329349	2089715	2319334	2050350	2076230	1797474	1888665	1526228	1492286	1519324	1092722	1508723	1394267	2413132	2240602	2068345	1970536	1510541	1661915	1432524	1445134	1199524	2211947	2023516	1811377	2047065	1661417	1590862	1336301	1452248	1140286	2259538	2339041	2319270	1684734	1624492	1535827	1492990	1659385	1690496	1448543	1433773
275	295.0315	4.64641	3239781	2762809	2782616	2747035	2906784	2530973	2342753	2426556	2473754	3479455	3336206	3243825	2989239	3041571	2937950	2929655	3112481	2600768	2756229	2375794	2607755	2786550	2945250	3222271	2867948	3066697	2947440	2470392	2451353	2233406	3240389	3028514	3117924	2973623	3047423	2923984	2621539	2389477	2190328	3296786	3197549	3357991	3153454	3232804	3384339	3312487	2955044
276	295.0316	5.134138	44390.44	43007.58	47655.08	59037.15	54633	41606.64	37871.91	45287.84	44359.07	49720.86	45744.57	41481.21	40642.89	41256.03	32074.07	37348.43	40541.52	40589.79	45228.79	37947.09	32077.13	41590.44	41234.56	43070.97	39286.22	45424.55	43837.68	43152.67	32113.55	39147.09	42462.71	47339.54	38909.45	41857.73	35591.76	41702.89	39835.58	38932.39	35695.7	46221.69	40857.35	40932.94	37654.18	38899.81	43174.89	35657.98	42532.91
277	356.1435	4.61819	2296557	2187991	2375350	2910828	2807426	2213360	2064066	2358016	2042596	3332738	3041900	2492027	2452160	2451409	2742882	1673928	2267215	2106114	2004571	2144251	1842244	3167299	2297153	2419521	1939550	2106156	1963873	2438715	2074710	1702056	2846302	2629511	2389958	2118530	1904465	1702924	2260211	2270015	1891388	2395267	2297844	2284832	2001064	2308399	2697167	2251582	2212952
278	136.8932	8.611369	27630.86	26907.45	27738.59	22962.06	21203.83	24981.45	24672.66	19600.58	24974.62	13095.14	15439.41	15517.1	17582.11	18071.51	12699.21	30119.78	27369.22	29935.53	24256.95	22687.89	21254.79	17850.99	18266.63	17001.59	32017.76	30701.05	28725.84	22017.6	22990.42	21010.26	15913.75	17349.62	17485.33	30335.78	33410.26	31272.14	23002.45	21890.45	21160.45	17069.49	19262.6	18237.44	18569.65	17548.32	18450.93	18799.77	19812.48
279	136.8934	4.534586	18658.66	7529.417	18327.61	10653.64	9103.53	9897.53	7616.288	9834.423	10028.56	17780.49	12061.86	15145.83	12427.47	25455.85	15580.6	15613.49	16424.18	22452.1	10753.94	11456.55	11826.54	12866.69	16282.28	12318.14	17211.87	13650.34	14086.9	9717.843	9668.29	10294.4	16274.05	16585.52	12367.34	14788.92	9155.438	14828.75	6534.789	9559.467	9414.301	15355.55	11728.7	11745.7	12293.93	16858.45	11308.13	14063.15	15097.83
280	265.131	5.672147	2006369	2122468	2071005	2239721	2371654	1879848	2018818	2080878	1754239	2968099	2369892	2582996	2503179	2399275	2569451	1836381	2195417	2057625	2098061	1985163	1866704	3105238	2145236	2562742	2086525	2170185	1945266	2118706	1987389	1973815	2782899	2480612	2421376	2048467	2026572	1791372	2117335	2148860	2077498	2239525	2461490	2455678	1746872	2317478	2357424	1884027	1959904
281	170.8693	5.302681	7258.189	5367.433	6401.146	7098.15	6248.93	5086.888	8363.673	7880.67	7326.934	7460.565	8493.433	7690.385	8351.47	7566.242	7684.176	4878.363	3844.342	5011.576	6127.332	7020.948	7750.284	8548.283	7964.607	8590.171	5197.171	6707.542	6415.756	7258.259	5853.508	7083.732	9245.114	8085.756	8261.289	5164.223	5695.953	5434.666	7399.56	6213.144	7709.316	8242.772	6371.681	8081.461	9369.246	7500.146	8973.738	8530.028	8676.386
282	170.8693	5.548617	6146.34	5767.142	7033.445	5783.301	5185.303	5638.502	7602.091	7325.267	7209.643	7337.038	7739.979	7636.983	9165.891	6835.753	7759.781	6538.992	5814.915	4928.481	7438.631	8079.308	7268.63	6366.932	8826.444	9317.384	5577.793	5147.052	5432.129	8087.272	6237.118	6488.16	7705.382	7514.44	7672.223	5548.27	6209.877	4611.549	8096.46	7836.602	7251.572	6923.625	7846.552	7763.096	8410.472	8552.262	8352.945	7728.54	7478.734
283	115.9266	14.76328	2811.821	2317.537	2333.302	1412.891	2958.382	2693.593	2532.076	3076.101	2528.016	2951.044	1267.035	2061.105	1952.462	2041.595	1462.519	2816.672	1980	1455.088	1692.719	2219.476	2041.162	1803.57	1746.562	2707.49	2122.436	1930.504	1992.11	7663.287	4813.014	2544.198	1134.328	2155.009	2594.782	2686.929	2260.811	2213.985	3102.324	3005.032	2368.228	2936.566	1906.348	2237.877	1698.975	3541.495	2415.684	3150.506	2887.872
284	102.9568	6.88707	2779218	2642988	2595692	2964736	3128081	2762126	2965694	3021409	2852208	3048569	2870214	2804987	2771415	2772765	2694553	2486145	2637345	2498090	3051969	2951118	2864865	2999681	2709652	2827891	2713625	2671414	2559246	2943659	3073700	2709032	3003793	2901278	2917297	2646526	2613988	2509159	2979017	2960655	3016892	2777051	2907044	2963059	2736354	2889532	2947901	2769000	2871010
285	215.102	8.209062	840813.3	865757.7	885105.6	1489740	1339660	1068555	975269.2	1096697	1010411	1078358	879327.8	913770.2	811388.8	723985.5	783559.8	614722.4	832689.5	790006.8	1166367	1120189	901434.8	1109194	721048.3	852904.9	841136.7	822320.2	654667.4	1148860	1029300	920549.9	940329.8	871785.2	856840.5	856431.4	689566.8	646598.8	1156664	1005049	1023872	742581	738983.8	698158.4	684131.7	795782.8	749201.8	576616.1	545742.9
286	231.1337	7.80003	2595529	2626144	2637657	3089990	3257951	2834698	2506607	2709003	2487501	3289251	2980471	2867500	2587527	2651586	2428644	2117293	2561018	2513309	2787822	2691502	2320780	2879751	2507048	2623661	2368431	2554320	2220311	2629673	2669826	2495242	2819596	2688076	2550310	2454878	2402509	2271670	2507791	2682586	2472661	1641108	1628734	1667740	1007135	1106495	1120369	621175.8	606303.3
287	231.1336	6.897653	862883	834971.2	857524	1253380	1274077	1090804	970704.8	1056063	882651.1	1374244	1268982	1275963	1281891	1246207	1349603	711566.3	876111.9	768168.3	1093331	976189.2	928993.9	1426590	1230312	1186427	821301.2	889604.7	718274.4	931071.9	853607.2	856131.8	1343210	1123890	1214127	883070.8	831511.7	724186.8	913856	1043443	963541	1166949	1225847	1124322	941778	1237681	1238200	954839.7	974534.7
288	231.1336	7.197242	340926.7	386103.8	364502.5	525272.6	569966.9	531589.7	430714.8	472764.2	434880.4	371928.6	325661.4	339708.8	302916.3	286492.7	297638.7	320254.3	339945.2	323863.4	476655.3	435584.6	406474.5	319609.8	269146.9	290752.7	357465.5	347665.4	302900.7	431093.1	445101.6	421113.8	321834	332555.1	323654.1	339174.7	334247.1	305312.2	424470.3	463150.9	399697.7	265917.9	270639.7	321095.5	284062.8	309127.3	278792.4	256030.7	258172.5
289	459.3153	5.67194	819207.2	885663.2	865038.2	1675418	1769791	1196486	1150230	1189787	870383.9	1252051	916149.8	989440.3	905087.8	858842.1	931367.3	690608.1	912845.5	852220.5	1232767	1119684	983734.9	1284548	727694.4	950272.3	823517.3	922432.5	743285.9	1237986	1105569	1013174	1093773	901499.9	891423.6	804244.1	804199.5	698585	1265312	1204728	1192503	765004.8	891444.8	866925.3	527420.6	835260.5	831180.3	563539.2	620856.2
290	126.9051	1.32142	0	0	1315779	0	1055745	957862.5	850041.2	930282	991179.8	1684811	0	0	1726983	0	1946431	1428096	0	1575338	993951	916634.3	0	0	1567566	1614636	0	0	0	0	0	920567	1779808	1756582	1676051	0	1566915	1571492	0	0	854557.3	1729406	0	1782741	1801006	1786224	1860520	0	0
291	118.0227	2.185569	73355.8	71150.3	74181.54	52599.31	55678.09	48238.9	46422.82	46726.23	46776.44	48248.09	43666.54	45236.77	52563.47	51429.54	55355.25	71984.16	74360.22	73361.49	51599.73	52558.17	48260.18	59967	52211.18	53744.94	66903.1	66304.43	61837.05	51105.64	51829.98	46265.11	47514.5	42766.71	45736.46	75877.8	68353.35	67226.65	54020.72	52608.19	6392.838	462936.6	465815.8	513526	785553.7	830797.4	798782.2	1800713	1870511
292	145.0967	8.640059	577548.9	553517.4	561753.4	809897.1	884346.8	520251	348267	491225.9	429659.7	1285057	1128307	1144338	924918.2	883812.1	998725.5	351573	524027.9	463953.4	639960.1	579490.8	423635	1264673	902096	999155.9	415098.2	435120.5	320794.8	589031.4	502247.8	410461.9	1167201	1035634	924813	428443.7	360659.8	284810.3	576692.7	557265.3	510412.9	259318.3	238497.3	247093.1	792241.6	869052.2	849802	180066.1	178191.5
293	168.9898	4.505308	453132.1	114338.8	112190	148866.5	32115.35	38005.62	37146.93	20311.46	77066.72	15823.47	18430.71	9903.444	14212.64	21437.88	12979.8	141606.4	172558	68124.68	20788.75	27548.56	27939.02	18956.39	10526.06	13351.77	57456.44	144391.3	53547.96	19666.88	23913.17	22587.9	19281.85	12486.6	17386.46	151244.4	85214.17	215939.4	18834.81	29982.07	19509.14	17669.41	18812.93	11109.62	22378.01	14903.95	14044.92	20601.24	12976.18
294	162.838	9.084272	3886.514	4172.889	4727.684	11446.69	10282.38	8436.028	6045.83	6373.656	5527.64	2697.758	2605.76	3578.249	2927.97	2904.495	2590.305	4015.062	3799.997	3807.428	5265.206	5529.24	4958.325	3070.171	3033.039	2868.632	3361.042	3736.916	3966.947	5201.013	4894.724	4587.691	2691.892	2236.948	3111.859	3404.597	3954.151	3700.895	6547.922	5548.88	3771.986	3887.577	2366.761	2640.658	3095.524	6345.444	3603.914	7994.818	3050.59
295	162.838	10.05206	4497.151	4101.72	3620.679	4587.398	5260.909	5306.149	4353.771	3932.658	4683.458	3270.256	3270.52	3241.15	2913.326	3164.948	2880.253	5959.293	4682.319	4945.319	4474.865	4074.341	3459.142	3373.86	4801.36	3318.676	4192.619	4044.851	4341.5	4940.74	3882.725	4690.543	3139.97	3686.325	2699.936	4353.496	4161.785	3807.869	4153.318	4767.645	4608.312	2972.623	3376.696	3496.633	3253.319	3849.237	2853.901	2991.006	3402.634
296	155.8743	7.613686	163939.4	173055.4	141101.8	555692.8	511403	520228.2	462889.2	482566.1	504782.2	46696.86	47549.11	49808.83	47257.57	42666.65	45376.64	117325.6	133659	148580.1	563301	542433.2	514812	58541.77	43012.72	47012.77	157341	148687.2	128079.3	466649	458756.2	486777.2	49764.22	49449.39	43123.87	135466.6	128510.9	0	467412	508221	509077.7	43937.01	45576.32	41826.36	37364.69	43375.55	31344.35	157080.4	39290.89
297	155.8744	6.85673	188958.5	168609	169381	251258.8	256234.7	298906.1	293961.6	359862	325873.1	94102.51	99362.13	93673.94	99471.88	106511.4	102523.4	208778.1	194207.6	184406.2	326939.5	271789.3	337891.8	81651.3	72332.59	99113.62	234440.6	193332.8	206477.2	358062.2	390871.3	316584.6	80436.52	85513.76	78612.38	211152.1	209792	290965.6	263058.1	345436.4	318442.9	90168.93	86250.52	107208.9	117601	100942.8	100567.2	105363.3	105274.8
298	96.96882	8.840263	2819297	2788270	2786264	3212245	3431506	2663506	3040709	3366621	3100311	4316006	4095068	4043172	3482732	3122789	3579355	2168238	2564201	2581761	2990673	3161324	2771373	4104350	3480979	3675483	2608036	2789058	2498891	2883688	2879464	2813493	4011755	3785892	3334704	2735109	2460129	2302839	3220130	3090765	2698577	3692259	3415204	3687443	3287223	3630239	3471786	3100820	3352300
299	224.8031	7.552973	326961.8	226975.9	261916.6	461376.3	0	553207.7	493620.3	511607	511788	280191	253480.6	200278.1	262106.4	256179.2	262155.8	211960.8	263542	204135	534231.7	491321.3	515856.7	241101	231682.5	253228.4	235582.5	211826.1	217722.4	507234.5	505067.7	454197.9	256810.4	261018.5	236819.3	214052.9	213408	210598	514918.9	516497.2	554792.6	230000.6	235509.3	242051.7	222487.5	261920.1	236711.2	239710.2	223563.5
300	224.803	7.304626	172221	179959.2	179442.9	438081.2	415528.1	327650.9	299704.3	311926	312532.7	190011.1	220133.6	208946.8	240011.5	215952.9	223802.8	185003.4	176195.8	160323.8	311067.8	328416.4	330550	199833	224078.1	216333.6	175300	184859	184129.9	347095.9	308688.1	278177.9	218967.4	194755.6	202420.9	175386	190908.1	181998.5	341024.2	333327.3	334694	227168.4	207454.6	220137.3	204068.7	225581.8	197848.7	211423	218003.1
301	172.8672	9.398801	1418.916	683.8454	1117.734	1452.414	776.1438	1060.611	974.5706	726.4299	1170.006	940.0027	880.2422	453.8717	1116.175	422.8073	933.067	1221.634	1109.041	1011.31	984.3747	665.244	698.3454	1207.253	0	867.1683	1033.38	1194.118	1629.448	793.761	774.0544	1334.368	677.5889	915.6682	703.2949	923.5914	1187.929	922.7401	1750.719	942.9518	471.4651	759.2961	816.5633	1168.086	851.5921	1025.32	1053.896	996.4292	942.071
302	172.8672	9.589629	1420.166	1422.855	686.0503	1079.85	0	0	1168.529	0	615.0858	0	0	481.1247	861.861	510.1771	461.3715	937.381	0	1451.208	0	0	0	0	1695.626	0	772.9338	1170.996	858.8081	1015.887	442.255	936.7919	775.2961	922.2744	599.4534	931.4592	0	1409.557	0	620.9094	956.2102	1057.537	0	979.6934	700.8592	604.4327	0	0	0
303	172.8672	10.23147	1403.181	593.3057	906.012	926.1763	413.2234	585.8766	844.7995	1025.434	598.8325	865.7635	219.4783	982.374	429.6408	549.2856	692.9863	1478.135	764.7963	1375.957	375.7244	922.7168	709.6338	181.4454	409.2717	360.7883	825.0189	714.7747	1314.522	632.0272	1063.122	914.8486	875.5356	635.9896	893.6321	605.463	1165.001	731.2276	882.3681	785.0297	899.8167	535.648	468.2688	697.4546	612.4002	452.6115	0	247.0964	622.437
304	277.1559	5.917709	1905918	1808952	1950020	3109644	3141490	2778788	1857506	2094474	1969695	2140501	2050965	2022311	1866981	1706605	1719921	1495621	1770457	1544383	2003351	1944581	1867834	2233888	1717752	1837067	1688512	1781328	1647362	2069652	1881657	1778825	2171619	1984721	1952158	1676460	1706249	1404427	2005248	1793425	1798932	1618988	1707003	1594277	1181223	1481668	1398891	1331560	1304823
305	231.1334	7.416487	24204.99	20736.14	22228.89	35278.95	34898.72	37623.26	30639.22	26081.12	29961.69	14342.73	14532.75	11168.2	10565.72	9023.208	14320.65	16272.03	22608.3	19919.29	28784.78	35105.48	30770.62	13993.13	13737.66	12061.96	21718.99	26828.33	18078.23	23294.15	24873.17	22280.87	14684.57	17267.05	13310.04	20367.12	16929.42	19329.63	32192.33	31701.74	31238.63	12756.15	10195.63	12144.89	14002.99	13233.99	11326.29	12591.45	15416.89
306	180.8985	4.953012	6738.022	7412.896	6863.984	1205.014	1559.681	7516.196	0	0	0	10316.06	0	9573.35	0	0	10745.25	7728.535	7518.359	7362.621	0	9871.864	0	0	0	11256.43	6372.92	6487.33	5394.781	0	0	0	10485.29	0	9632.83	5368.318	6288.223	6220.152	8611.781	0	8644.806	9026.304	10028.78	9413.59	0	12588.12	0	9972.559	10049.65
307	205.8389	10.28648	0	7106.133	0	15934.58	0	0	19208.39	0	0	5099.664	0	0	0	5393.496	5881.095	7993.785	7025.674	6110.426	0	0	38956.78	4505.455	4413.842	4740.962	0	0	0	0	0	17150.33	4378.589	0	4825.249	0	0	0	0	18449.63	0	5982.986	4997.139	4534.951	0	5218.995	0	5627.787	0
308	195.8106	4.765797	1727010	1749469	1648865	1789027	1840775	1827378	1760040	1815984	1741746	0	2125558	2145329	0	2179425	2108656	1711534	1595588	1694682	1942620	1828839	1741711	2014190	2015581	2208837	1694374	1809879	1553416	1698383	1810276	1742126	0	2050609	0	1609658	1749848	1744713	1764208	1882904	1715475	0	0	0	2275855	2226220	2245461	2051552	2171273
309	195.81	3.704023	1539354	1404293	1505225	0	0	1263208	0	0	0	1706085	1486820	1690767	1625041	1773551	1555073	1418527	1413230	0	0	0	0	1655618	1542138	1673701	1379049	0	1497296	0	1014074	0	1664352	0	1737373	1503947	1424892	1444124	0	1100174	0	1676882	1584751	1655328	1519994	0	0	1530672	1570566
310	215.0645	5.009473	1746526	1691551	1606340	2496009	2670175	2259463	1962637	2206741	2078038	1811433	1774398	1733680	1712652	1675842	1709574	1508377	1571210	1637293	2245307	2126393	1984647	1898314	1626707	1599593	1632188	1582375	1587757	2219286	2055636	1788276	1756269	1680091	1508409	1595204	1574552	1443096	2146111	1905302	1994830	1770086	1751363	1691232	1580964	1669261	1630943	1569594	1439446
311	251.1145	8.620979	1271248	1135798	1093484	1222347	1368838	1016358	890792.8	870618.8	797295.4	2033235	2024106	1986725	1598573	1521160	1361224	735309.8	875001.4	833942.6	920920.7	793448.7	864367.4	2024354	1650819	1500199	909206.5	995732.6	746751.6	866647.2	824057.2	689884.6	2067464	1721467	1649936	868884.5	801419.8	763233.2	832483.5	861346.7	836647.7	1499663	1471037	1571445	1625054	1951848	1926104	1469006	1356276
312	248.9594	6.497109	2366927	2338326	2492030	3734647	4018821	3223635	3202908	3461667	3110969	3319207	2857447	2999030	2534006	2491166	2749991	1807064	2349236	2244066	3604791	3371116	3089989	3076133	2503094	2721662	2288289	2305195	1878655	3273194	3087007	2896811	3211761	2859431	2620224	2268784	2239098	1931209	3406079	3413384	3474786	2725612	2690975	2605386	2492040	2801989	2661154	2438643	2442656
313	128.8781	8.710146	532.3527	196.7758	355.5455	146.261	1019.131	349.6632	340.0316	0	0	1314.832	469.7572	1775.379	1248.293	2995.186	2641.057	1790.246	942.7147	218.6001	0	0	0	241.679	439.124	1716.179	313.2039	1181.473	666.4489	0	0	0	1910.617	3499.662	2336.867	6112.001	1242.146	1093.415	0	0	278.2383	1078.406	2441.804	622.2071	1130.292	1729.58	1276.876	786.1258	0
314	128.8776	9.352432	0	0	231.8546	154.4344	127.6412	0	0	0	0	409.0125	0	136.7616	225.8983	0	197.6664	0	0	0	0	0	0	298.6311	0	0	0	159.0681	180.7343	0	0	0	272.046	273.0035	0	0	233.788	160.8782	0	0	0	214.0192	0	0	163.4816	206.251	189.6756	0	0
315	128.8776	9.484995	0	0	253.6782	0	128.1756	0	0	0	0	0	181.1685	214.6014	0	321.2869	162.2056	194.3174	0	146.3967	0	0	0	0	0	193.8575	0	0	558.2214	0	0	0	196.9611	318.1648	163.531	266.7594	0	0	0	0	0	198.1597	174.643	191.6588	238.0136	180.1782	0	0	0
316	128.8778	10.11578	0	0	0	0	0	0	0	0	0	0	0	0	0	0	0	0	0	0	0	0	0	0	0	0	0	0	0	0	0	0	0	0	0	0	0	0	0	0	0	0	0	0	0	0	0	0	0
317	293.1506	6.195182	1843158	1879140	1742543	2574917	2420098	2068940	1891184	2185569	1906796	2109733	1963285	1956256	1839252	2010622	1812545	1594620	1849997	1775747	2562396	1982569	2247146	2292899	1964537	2040369	1728009	1772619	1678889	2416184	2293906	1827071	2272530	2153500	1952180	1789671	1637533	1620347	2416074	2383052	2314193	1848458	1846284	1872533	1313991	1764839	1644504	1510751	1656031
318	153.8697	13.17569	50741.11	54603.53	54258.74	44351.26	46018.44	46435.33	45727.03	44277.28	41309.9	52523.58	51602.44	53366.92	59592.88	56380.79	50640.94	58194.62	57477.3	53806.02	40890.43	42881.7	44000	51647.51	58679.7	51793.06	56256.96	60548.66	53337.98	44694.96	47180.64	35945.71	63237.5	53665.89	50871.19	55433.09	55690.46	53605.92	48086.84	39153.85	43625.25	62228.93	59950.04	59047.98	53629.2	59465.51	56910.45	56444.58	57220.13
319	57.97511	6.693402	222684.3	207976.2	213237.8	264228.9	265981.7	278499.7	295702.5	296551.5	297319.8	64834.98	65516.42	76195.06	77927.49	74767.38	71446.46	231902.9	239029.8	215551.5	281661.2	300903.8	296406.6	77828.04	77698.82	61158.54	223567.5	214517.8	230104.8	290730.2	309497.6	292765.9	73574.52	70355.46	71285.13	223094.8	202383.9	217839.9	281065.5	307075.3	301323.3	69568.16	52734.45	55321.6	71735.51	86646.52	70078.28	83966.51	90097.87
320	57.97502	6.85378	102152.9	110104.3	114187.6	137001	134492.7	167560.5	162209.5	166933.5	182848.3	18806.06	24836.58	26038.88	32040.81	29265.26	27448.03	121338.7	118425.4	119094.4	174970.5	158088.1	177457.4	20911.85	35573.08	34860.46	123506.1	112491.2	129372.5	156632.9	157373.4	158230.7	20222.64	21616.47	29298.69	112120.7	120984.5	114964.2	137806.5	154862.7	142591.7	32849.45	26660.13	28665.83	26580.83	39226.49	27060.91	39550.92	27718.38
321	136.8907	4.66744	3498419	3492763	3351317	2352886	2706173	2865124	3100589	3309173	3193260	4095177	3953831	3758477	3654230	3801049	3648065	3534210	3776461	3471084	2992747	3023488	2981726	3602941	3986374	3829268	3570200	3479741	3599990	2930624	3162905	3166764	3649397	3890297	3879696	3646275	3663737	3772665	3444931	3154487	3074779	3720551	4048520	3944591	4020468	4126240	4003304	4087128	3574135
322	136.8907	5.823872	1423912	1384979	1456606	1356370	1519521	1524268	1395633	1608381	1448946	1797077	1658706	1584976	1506580	1537075	1559368	1441887	1490563	1496302	1551987	1483354	1324162	1707407	1566193	1492972	1518110	1442735	1409569	1436381	1502782	1397063	1679828	1612108	1669231	1550348	1548068	1508615	1510318	1373528	1388400	1712038	1807102	1828285	1774772	1656036	1787279	1747756	1739250
323	136.8907	5.67231	1827087	1835785	1998968	1631123	1947221	1873237	1867944	2005090	1812343	2149298	1832475	1729841	1705324	1772767	1796709	1908765	2161084	1813113	1915653	1829250	1758647	2248998	1835675	1866871	2000407	2048024	1897568	1840556	1842346	1922921	2022484	1915405	1945790	2097518	2098120	1988215	2004059	1890067	1758949	1933777	2006862	2104808	1682062	1902265	1915533	1653804	1681264
324	136.8907	3.643423	559638.6	592010.1	606886.6	654953.8	681214.9	614627.8	672308.7	673775.8	657528.8	509316.8	505110.9	488360.8	556866.5	560249	587799.4	615793	705889.7	676880.9	848751.1	808058.1	752892.4	651211.8	551860.1	579618.6	689365.6	669750.7	677007	775125.6	746749.9	730239.2	611479.7	680351.6	639663.8	696968.9	671405.9	653618.7	803631.5	826094.8	802446.8	464736.5	494514.2	509379.2	432151.8	414434.9	438446.3	462861.6	449960.9
325	136.8907	0.5610642	774628.7	791841.2	826184.5	516856.4	575059.8	603146.2	530477.9	567397.1	591589.7	958321.2	881150.5	809260.8	796600	894241.2	889699.1	697768.2	781708.5	841920.2	575878.2	600001.8	569568.2	862854.8	988865.7	887399.8	854535.5	924069	882949.2	635195	674314.8	607259.7	778583.8	916777.9	921204.2	743494.1	840806.2	921730.7	367118.8	620050	671669.2	917715.5	912314.8	950814.5	984583.8	951680	846693.2	854150.8	962298.2
326	136.8907	4.408718	440767	428710	454829.7	333406	380917.7	362100	388092.3	395215.4	423726.8	492142.8	436792.7	446006.8	447926.6	447429.8	457042.9	477655	471006	483708	387174.8	384565.5	398922.5	470156.1	462558.8	419553.3	474966.9	460460.4	451209.7	415145.5	415751.7	419502.6	470592.8	477811.6	470436.3	483783.9	475995.6	485263	408668.4	407611.2	432673.5	483580.2	479027.2	528340.9	456188.8	466422.7	491301.8	491825.6	492445.4
327	318.7346	4.645023	591364.2	539290.4	498937	419737.4	460863.4	505378.6	507486.4	501934.2	484767.9	687694.2	645707.9	577969.4	540236.1	586195.1	585001.9	588711.2	570417.1	482584.1	495411	484554.1	489015.2	590951.1	522113.2	546662.6	489363.2	520498.3	570905.1	434010.6	482670.5	454945.7	569775.2	569265.7	555788.8	526757.6	561108.2	530836.3	503288.5	431157.1	462039.5	613274.5	640816.2	664072.6	541751.3	561807.3	675741.2	614725.4	577770.2
328	153.8674	14.72077	53592.73	56652.47	550751.6	0	52473.83	52003.87	0	0	0	597761.2	57977.59	0	0	61620.16	57598.16	0	0	51346.89	49016.17	0	46765.41	0	58894.04	60618.53	555196.2	521396.6	557539.3	48468.89	0	48308.7	61315	56400.96	56485.89	48724.36	553158	555933.3	0	45693.64	0	56967.52	55664.87	59280.57	0	60372.36	58692.34	61051.64	59637.82
329	135.0311	4.494243	480833.2	519132.3	489811.1	1408172	1392748	1118321	1538593	1482976	1448182	998760.4	1026076	1131097	946391.1	907721.8	1174930	515485.6	557120.9	570585.7	1231058	1468688	1489586	1138678	1003740	1155095	607524.5	564256.6	584116.8	1323947	1466071	1452526	981829.5	931431.1	1028434	564313.3	554354.2	609053.4	1492677	1586471	620583.8	902466.8	888114	1120502	876985.1	1233554	1248454	558962.2	488971.1
330	111.0194	1.155049	2080312	2053997	2044244	2571394	2502256	2200833	2164440	2252179	2239725	2439550	2196083	2038368	1912314	1832368	1959132	1766236	1890841	1836412	2400239	2435567	2241628	2179843	1924380	1962392	1791269	1912851	1766624	2501228	2222992	2252775	2150970	2082999	1975818	1959347	1818756	1803451	2381546	2337047	1075269	1321981	1279413	1293924	185762.2	483190.7	416488	243971.1	218659.9
331	105.9885	4.639401	167812.1	181501.6	180910.5	240044.9	241637.9	232901.9	231180.1	223050.4	232834.1	41507.68	37387.69	33221.54	31114.22	27479.29	25891.17	140027	170291.7	152454.5	209902.6	221928.3	232886.9	39620.74	26177.72	29037.09	165911.3	166621.7	168815.2	213368.5	240505.7	205327.4	43986.67	40354.95	33929.92	174165.9	169561.8	150120.3	230119.4	234949.6	225980.1	33390.15	29457.8	34092.83	34202.12	39784.88	34944.22	36579.94	37196.29
332	57.97503	5.397988	0	104907.9	103606.3	156417	155360.5	155789.6	155237.9	145254.3	152821.5	23295.61	23333.98	21493.87	29698.17	24409.29	30191.92	106163	109120.7	109438.1	159185.3	147854.8	155636.9	0	26410.24	0	99705.84	107794.9	106265.3	157615.4	154670.9	148523.7	22510.87	22038.65	0	106193.5	112449	104944.9	147134.6	150679.8	158590.8	19969.42	26867.06	25096.12	23594.58	0	24761.82	24935.76	29346.22
333	259.0765	5.117991	1421182	1495354	1556408	2406128	2583864	1929699	1744096	2058438	1936328	1797404	1307573	1508588	1423154	1428929	1402126	1271655	1392035	1417484	2026625	1799801	1684132	1658901	1414381	1458940	1213588	1431176	1268292	1758744	1634184	1763244	1525882	1556430	1607052	1387100	1325636	1256058	1806333	1761629	1661876	1491504	1486832	1304715	1521077	1578334	1712010	1406004	1565326
334	193.8141	6.980339	2724106	2599760	2538219	2380461	2368830	2649401	2783771	2697184	2868721	2543226	2372776	2467421	2574288	2712101	2528529	2689928	2602162	2719124	2711136	2695000	2511696	2589636	2844396	2609219	2537647	2531812	2721497	2514196	2505053	2645414	2467640	2604433	2452339	2865367	2578606	2526207	2533362	2783695	2501306	2748907	2717054	2764449	2806631	2762427	2907351	2712108	2685931
335	180.971	7.78295	78332.96	79031.26	82120.8	91345.19	94680.48	81362.07	83357.25	90436.76	87044.65	97325.73	85424.3	81918.12	74562.83	76003.46	76721.88	64725.89	76906.55	78141.62	93516.22	91851.28	87268.04	90355.41	66365.73	77486.09	73997.25	81623.27	65022.57	90102.84	80411.15	84979.15	87623.96	78699.23	75115.66	74433.25	71943.89	62227.88	90408.81	94942.78	88783.46	76352.13	82180.78	80925.27	70040.68	83818.22	89367.63	76841.99	77926.62
336	180.971	7.255479	42418.61	37816.39	36691.41	81789.35	81795.49	77164.93	77280.35	80446.38	79514.92	45949.39	43122.2	37080.38	35349.18	33466.38	37774.68	36547.39	40139.25	40031.91	85484.8	76672.39	70632.48	47138.44	31267.94	36197.08	37650.64	39481.46	35745.43	76378.64	83611.91	71644.27	43414.57	43008.67	33684.17	35498.11	32163.47	31203.22	76994.45	78809.33	76036.45	40376.67	42441.89	38589.29	33929.07	40548.93	43125.92	37201.34	36574.23
337	199.0707	5.381788	1377036	1391206	1450617	2221379	2195180	1688858	1560704	1580290	1618412	1606194	1347570	1402604	1334103	1260104	1446189	1178099	1317925	1289806	1674012	1636752	1490534	1648768	1330184	1358919	1271692	1250083	1232681	1671525	1579299	1518508	1318640	1470908	1363684	1300037	1277418	1167068	1672080	1493002	1637975	1311565	1280323	1210662	1278935	1370652	1373698	1300888	1181679
338	225.0867	2.377595	2148347	2068330	2168418	2588949	2613729	2129585	2077948	2186364	2005067	2205339	1966605	1934438	1788881	1716870	1864948	1868344	2084468	2046013	2165824	2113047	1998295	1965668	1804948	1804516	1980345	1923290	1807670	2122600	1895800	1955828	1822525	1976118	1876437	1997157	1845936	1827246	2133490	2071078	2191632	1676416	1597489	1634858	1492080	1564374	1604591	1246156	1143461
339	225.0866	3.334502	982507.4	932542.8	918087.3	1289642	1355008	1268900	1060348	1117001	1064850	1034789	944713.5	893899.3	941672.3	917133.9	961814.2	749216.7	918413.2	892551.2	1145347	1118688	1035503	1071696	846428.6	919381.7	860764.7	901395.3	858319.5	1067758	1068808	973835.3	1011011	934723.6	945168.5	844546.4	823101.8	786208	1161725	1094897	1133838	946710.8	900355.5	960981.9	863208.9	990087.8	923773.2	931324.8	959114.2
340	180.0647	7.456019	617321.1	689313.2	668786.8	1834055	1568128	1557931	1299286	1353230	1318722	1086868	1026804	1013819	914374.3	901552.4	965364.1	632528.2	700952.8	701687.5	1709642	1407783	1426590	1007135	857200.3	940603.7	690767.6	756847.3	679423.4	1613620	1391097	1178503	954400.3	965790.8	860769.8	699827.8	700115.6	666953.4	1522410	1524380	1440884	962440	893249.8	941100.3	832519	871166.4	937444.8	850155.1	824887.7
341	228.1411	5.82219	1156737	1105751	1127314	1754141	1785012	1615243	1395137	1580386	1339705	1852787	1839093	1663531	1584588	1541930	1603800	1075554	1154634	1128347	1559286	1538585	1235148	1875545	1481739	1489516	1212694	1111384	1093369	1389139	1488578	1415108	1825856	1627068	1709971	1203539	1176501	1114838	1509296	1454555	1452238	1742997	1738939	1598732	1608456	1708042	1748449	1543512	1543088
342	228.1411	5.944164	1479528	1534176	1336200	2196601	2181678	1936619	1684292	1787080	1684988	1475853	1399063	1467736	1326405	1331545	1212915	1225285	1435938	1258091	1829874	1707796	1567676	1534050	1303368	1300998	1423254	1438691	1300044	1659706	1689895	1660678	1495107	1402285	1368705	1397352	1326934	1292252	1598554	1718320	1528326	1333233	1492958	1448271	1273236	1400435	1386190	1350800	1329261
343	228.1411	6.530758	38543.87	34726.38	35452.33	43309.98	45349.48	37663.68	33909.54	38447.91	37454.78	39009.41	30963.15	31841.32	30520.08	30436.19	24148.38	30784.95	30265.28	30790.1	34591.44	32295.03	34740.86	33713.85	33250.73	32669.35	37278.05	34204.75	32009.3	33912.84	32469.81	37531.14	33203.46	35825.23	25921.42	32874.79	30830.72	29025.35	34647.12	34694.41	32622.38	30661.92	30911.29	30434.21	29309.17	25944.31	32265.84	27681.62	28941.01
344	228.1411	6.385976	27304.76	27953.91	31204.14	36338.64	35142.92	31633.25	24070.21	22162.17	22623.19	29179.59	27558.6	26933.62	28710.72	25838.25	28604.29	23888.28	30911.24	26063.22	27123.68	23101.46	23521.59	28882.81	27448.8	27010.01	27305.6	32966.55	23318.5	22399.63	28462.2	21664.28	30604.79	28405.11	30969.27	28836.9	28605.17	27431.95	22921.48	24767.14	24436.61	26681.47	24408.96	29934.19	29762.52	27191.33	29280.21	25749.55	27132.64
345	89.02374	4.968664	144687.5	146741.1	149258.5	333902.2	364446	313067.8	368725.8	405556	371328.9	363156.5	325605	353961.3	0	0	0	39989.03	36687.03	41835.68	119891.8	0	0	220731.8	0	0	42372.89	37116.04	43827.82	24746.41	0	0	0	16668.63	0	47285.18	49103.47	12342.07	19345.22	27050.43	60255.29	0	0	0	22620.12	0	24738.74	0	0
346	89.02368	4.543333	18469.39	0	23345.41	33010.25	43467.42	40703.06	39740.77	59064.25	49453.27	27241.11	31169.86	34046.52	24293.79	24140.77	23557.3	16426.28	21088.16	18646.51	33325.59	31307.25	32505.66	24946.81	25500.16	24476.48	17043.44	16020.97	19557.66	32130.75	37314.83	35871.18	24357.92	27503.17	27273.4	0	20902.86	0	36181.81	30710.51	26220.65	112130.5	114867.4	146080.1	32992.04	27912.39	25089.28	21756.94	19007.45
347	153.8675	11.886	51832.89	0	51368.84	0	0	0	64280.06	61758.42	64232.97	27894.39	10936.15	0	0	0	0	48601.52	41741.41	42495.84	0	0	74229.6	32301.27	0	0	0	0	0	0	65366.52	0	22018.37	0	28822.85	45819.81	0	43032.64	66338.64	67027.15	69788.95	0	32072.8	0	34819.8	37617.01	0	0	30992.37
348	155.8651	5.279859	202735.7	217169.1	221718	177052.6	172994	191251.7	158516.3	146006.9	159161.8	191106.4	198775.8	183837.9	193415.4	201724.1	212825.9	224711.4	228600.5	223148.7	153986.4	155923.7	155003.7	221542.6	215318.6	191731.3	219964.4	210491.4	218178.5	183035.6	170664.6	158593.8	214208.6	228669.2	210926	229022.4	211328.5	201726.3	157791.4	184176.4	202954.5	126716.3	130002.3	124758	205331.5	190506.6	215747.6	238551.2	228029.9
349	155.8651	5.831101	584842.6	542404.9	547098.9	627362	610466.3	620858.4	466395	494048.7	468480.4	541522.6	557138.6	527857.2	533073.6	562504.6	512966.1	550508.8	535192.5	532110.7	606614.8	554706.7	481082.5	534150.1	505529	479283	549985.1	536362.2	497316.7	520483.3	499630.8	489784.5	575803.8	539360	530946.7	528308.2	478487	451568.6	567695.4	534546.1	647584.4	335149.5	339176.7	307044.4	534038.4	546028.2	552483.7	612078.4	602274.6
350	155.8652	3.663205	132358.9	128129.8	129104.8	203646.6	210754.4	188138.2	191485	189725	184237.9	169877.7	161357.8	166796	178909	175630.4	178354.2	117647.2	129525.4	121015.5	187909.7	198589.2	179174.8	190789.6	181714.9	191413.8	151274.2	140626.9	144030.4	194346.5	184836	196154	193094.8	185063	184345.5	123614.3	128833	123069.1	191253.8	201419.4	192438.3	146394.9	136102.7	131963.8	121943.3	120765.2	128154.5	144045	145753.4
351	155.8651	4.402506	78958.04	78440.63	82991.59	67060.66	69286.63	73330.94	70828.19	70253.35	68362.84	117257.4	112212	102885.3	118758.9	119279.2	122681.6	92760.15	91924.98	89366.21	78382.99	66490.3	76332.7	118573	128014.8	120082	89664.66	78063.44	89456.66	82157.97	78206.31	78225.76	109754.2	121987.3	115843.1	90466.74	90274.48	94746.74	71345.93	78191.99	80255.99	136999.8	133247.4	126014.3	138625.6	145044	147034.1	149078.7	156248.1
352	155.8652	6.956718	22023.07	15597.55	21002.16	12014.91	21488.48	25001.09	20779.46	26889.06	20196.82	15851.85	16988.16	10723.75	7146.527	12001.14	11830	20877.03	19130.85	19968.66	22063.89	27032.57	21705.89	18514.31	14846.56	16768.6	18150.49	20806.64	13059.76	19281.79	22732.6	24162.56	13650.96	17059.74	10913.96	20347.79	19593.87	17632.01	25379.32	23286.41	24944.52	8344.319	13367.3	14969.02	13626.11	11578.67	15894.61	16794.53	23475.09
353	338.8589	8.63156	10979.46	13262	11179.33	17009.44	19151.65	23431.54	23916.96	22183.81	24178.79	3621.75	2463.991	3284.33	2174.303	3624.552	2608.211	13297.92	11384.32	15629.61	24511.84	27854.51	27621.94	3250.798	4642.696	3307.366	16406.7	12867.61	14957.65	23135.64	26328.76	25735.63	3545.503	4010.346	3167.453	15194.44	16279.12	15329.68	23267.25	23304.25	27013.79	3731.764	2766.021	4277.598	3911.808	2917.814	2842.389	4172.551	3531.967
354	277.1559	5.425164	1120945	1031270	1088374	2123538	2172838	1771878	1131031	1187698	1059379	1223206	1277515	1155254	1163448	1177569	1105956	1004904	1047964	1048850	1389422	1193735	1188303	1446142	1050243	1153255	1091689	1107748	968898.8	1345152	1276890	1175016	1402004	1345283	1159375	1058535	857410.4	733204.8	1337448	1363329	1430284	1140864	992724.8	1075047	758299.6	981498.3	950429.8	809288.4	853567
355	277.1559	5.267921	22073.97	18808.15	20622.09	40396.44	42591.41	39169.9	17772.03	20400.4	20341.9	21979.87	19612.27	17961.46	18419.21	19191.31	18887.72	17134.66	18445.91	21056.58	21928.56	24702.11	24317.8	21553.78	20260.27	18366.32	18178.51	20108.42	14548.89	22003.9	20515.43	19089.51	22737.42	23345.54	21698.48	17539.88	16212.63	16980.53	24306.7	27234.53	29078.17	18067.15	18044.09	16271.54	12809.5	13584.07	13087.03	12703.42	11084.7
356	165.0179	4.612936	923154.5	919167.9	1000564	780281.5	771158.5	596102.5	407907.7	507766.8	649455.4	1285257	1180154	1191046	1153488	1220038	1098182	840657.2	859354.3	901750	492437.6	486105.4	379894.8	1145173	1029369	1112519	804252.2	932394.3	771095.4	487240.9	412188.4	386282.8	1129040	1082080	1025329	872846.1	821565.8	709357.5	421099.8	449168	662151.7	1134379	1173269	1106259	1095960	1139842	1161982	1112760	966818.3
357	165.0179	8.322341	2372367	2367145	2187810	2422067	2223309	2416667	2633330	2573999	2135773	2481719	1846139	2454498	2019465	2298675	2125938	1702926	2075264	2096223	1765536	2242600	2414624	1966164	2279155	1759910	1804196	2138570	2382405	1725792	1799558	2181409	2293420	1759295	1696847	2464746	2292117	2092746	2403530	1715095	2034179	1888638	1802438	2146647	1975945	2188148	1997154	1650436	2238903
358	165.0179	5.995399	431073.8	428750.7	406133.1	459224.1	466563.2	391343.1	375562.5	386680.6	379288.2	255843.9	225414.5	249254	264729.9	376821.6	239446.2	376186.6	414066.5	381612.2	398020.2	336404.2	368986	422858.9	224806.4	252667.6	409601.5	410934.6	406697.1	384816.3	375189.3	365989.7	433936.9	255765.1	228917.5	403705.3	398630.4	373376	329858	387896.1	349713.1	432218.9	421894.8	413678	390651.8	424063.8	433309	211470.3	381707.2
359	165.018	5.431896	271640.2	274681	270034.6	323125.7	311606.3	302105.1	258494.2	254846.8	263892.2	320725.4	321038.3	316498.8	284220.6	271876	297237.6	267876.9	263491.1	260762.6	256786.8	247507.9	266474.3	301551.4	305909	265699.2	277157.3	258359.4	263139.1	268014.6	264604	255323.6	290088.4	292608.4	282468.8	275168.8	263895	271020.9	262124.5	258018.2	262933.9	302786	296039.8	271991.7	292132.8	285355.5	301656.1	289751	258249.1
360	165.0179	4.723192	604911.5	628858.6	619517.7	845025.9	898537.2	883196.5	698673.4	672299.5	0	483267.5	451656.6	456245.3	428817.7	409870.5	466942.5	536727.1	575440.9	580236.5	705318.2	696777.6	685064	481387.5	406350.4	439713	584347.7	569875.1	561114.7	692309.2	699114.8	725770.8	456263.6	454168.5	450621.1	597598.8	580153	569102.2	719771.8	634345.7	0	462462.4	435952.2	411184.4	403811.5	378271.8	428225.9	325455.5	390829.1
361	165.0178	7.439012	208248.2	220904.1	214817.5	351844.8	327737.6	273176.7	281480.9	263199.5	268979.6	286731.9	261519	253477.7	236321.7	231143.4	248474	201844.2	208707	223051.6	312506.1	279750.8	288033.2	261314.7	242929.5	242035.9	211417.8	221689	198309.4	286684.8	263604.1	255905.4	229758.4	237699	223837.7	215240.1	215565.3	180887.5	292580.4	291791.8	286650.5	253722.8	246429.1	239267	221884.5	249461.9	253396.7	220132.9	227866.5
362	165.0178	9.164207	262409.5	268351	283799.9	223162	232472.9	184148.6	187811.2	231490.8	177659	262914.1	219498.4	266777.8	243999.8	242743.4	251447.8	269361.7	269328.3	269849.5	220627.4	213201.9	200317.2	251219.2	257188.8	260216.8	264489.3	264307.6	281641.1	214328.7	190805.1	216063.3	219709	244825.1	256034.5	263658.5	263778.9	260391.7	233319.6	231520.6	204849.2	263555.1	265619.7	251521.1	260122.4	273165.9	256559	255035.7	245105
363	165.0179	7.634537	206136.3	199172.3	190136.3	636799.1	707671.2	478490.5	390277.6	549690.8	457183.2	185769.1	176128.5	177707	144893.8	154104.6	162454.7	136322.8	176835.7	186523.1	594857.5	496204.6	396867.1	173868.8	146478.8	173100.1	196187.8	185088	147971.9	509690.4	427101.7	375007.5	181785.2	157646.1	141564.1	168883.8	148124.7	146724.2	479652.7	502974.7	421136.4	146035.8	164335.5	150611.3	137009.6	155253	154436.8	146824.4	147687.2
364	291.0269	8.635182	521965	568797.6	583761.1	894445.3	1023395	942916.4	932771.5	911624.2	1051032	193164.1	180086.6	181901.2	169844.4	183677.4	194689	578548.5	659400.9	715121.2	1080772	917416.2	779230.8	223873.9	214348.5	216416.4	671540.9	631418.3	650656.4	985204.5	979585.2	929215.5	214992.4	202841.6	206092.6	733501.7	659825.5	666009.6	820494.1	981931.7	784964	146554.3	120351.3	144107.9	208639	188889.8	191392	154875.5	129790.4
365	263.1402	5.579649	1208208	1207165	1283664	2198965	2070420	1841403	1163077	1354051	1102631	1400156	1142598	1236428	1126121	1019305	1000510	927367	1176765	1006291	1442822	1205138	1128473	1277844	1050504	1068752	1044195	1084677	1035821	1425699	1301688	1181683	1190635	1228064	1099928	981774.1	990346.2	936403.2	1400172	1407506	1436758	1102420	1049617	1011178	898732.8	981184.8	941999.2	859765.4	813887.1
366	167.0233	5.627107	2112.604	1071.784	1913.594	1000.618	1563.601	1680.966	1091.784	1255.137	1110.348	830.1257	1701.55	1511.585	768.4966	1692.875	1742.711	595.0475	1954.759	2711.979	2148.508	1413.087	1645.056	532.7228	1347.183	1190.639	1605.479	2901.126	1541.787	788.0502	780.4229	2358.491	1107.717	1211.116	1724.596	693.2433	2079.341	1285.312	867.6804	1086.286	515.1489	528.7907	1060.468	1564.891	788.8201	1842.451	1196.254	1100.75	540.2296
367	219.0957	8.347126	622994.9	603395.3	558629.8	1306010	1378002	955395	831016.9	982067.8	845782.8	558341.3	492352.1	509253.3	430288.3	384285.1	406158.1	417308.6	474067.5	528193.4	987484.4	918663.2	756661.4	588376	447577.6	448795.2	562475.3	597779.4	508037.6	922261.5	846022.7	763795.9	525655.2	463030.9	389881.2	543322.8	477066.9	416373.2	931790.3	915134.5	804405.8	269155.6	259777.2	262772.2	167663.9	210840.9	201084.5	16083.63	17736.92
368	179.0548	5.412987	762744.8	713767.2	738094.1	1385748	1424818	1181050	1232214	1282907	1155061	1040586	1011419	990863	68651.74	74736.45	69034.05	132869	116041.9	161211	113962.7	146935.7	101413	196702.2	211870.7	121119.3	124302.8	107391.8	119253.2	165354.6	161666.5	120761.6	164440.5	156797.5	166828.3	136092.2	86291.11	99286.18	115843.9	114274.6	143989.3	6638.044	6082.715	7801.727	4573.858	9445.675	7069.285	1435.718	2820.54
369	179.0548	4.975986	539611.2	487692.4	491401.7	912820.5	1044211	898394.5	860372.2	890386.4	843464.7	756108.1	689564.5	720821.4	51055.73	59475.48	54825.95	95021.65	85749.16	121501.7	81437.15	103465.8	73790.45	139154.3	149223.2	98675.56	84736.71	73251.38	84907.17	97889.16	108549.3	84626.55	115761.3	118379.3	123673.4	86561.44	60934.8	71186.76	79054.18	78640.7	94134.84	3310.805	6865.656	6910.03	5474.242	8224.323	9347.537	3346.021	3410.886
370	179.0548	4.44396	54082.75	57230.5	63000.66	94139.69	103301.3	94764.31	73177.46	85413.35	76087.97	72315.48	60130.75	58298.56	25334.3	25965.47	28611.28	23398.05	27375.04	31611.18	28324.88	26001.19	25325.19	31968.64	25824.61	26073.95	31182.45	28617.62	26364.04	34043.73	33085.5	32115.39	34791.93	29243.63	26174.5	32647.04	29878.62	30789.13	25471.19	27234.71	22270.6	12578.29	13384.52	11447.13	4282.256	4599.385	5511.199	10341.47	11119.37
371	259.0898	8.062389	634773.4	594083.4	554583.6	1455569	1436817	1317573	1042601	1119438	933311.3	895520.4	703684.4	771610.6	599008.6	641175	664819.9	500069.4	533728.7	534523.5	1080475	1211671	973552.8	792399	647849.4	616326.9	623967.7	584353.6	582143.3	1108914	1049098	989185.2	664005.7	698092.4	649344.7	596007.3	560470.4	507387	1202276	964766.3	1075490	497844.5	474079.6	472276	639463.9	776082.2	750785.8	215433.7	158727.1
372	226.7988	7.558533	93293.59	71216.05	82125.46	173628.1	179129.6	160353.8	153589.9	169671	154185.3	90635.48	85302.66	79928.44	93621.27	78283.6	71615.68	87887.9	67626.09	67844.84	165765.2	155195.9	162477.9	75515.91	82015.17	75028.33	74122.94	79874.1	69704.88	172034.6	152785.6	152379.7	91036.4	62524.05	73931.24	70970	65236.66	57461.82	146470.2	153970.8	176336	76097.8	62281.16	71040.84	68177.77	76401.94	76237.76	71003.41	72011.16
373	226.7988	7.306352	53799.75	62397.07	50138.18	146615.6	120561.2	109657.6	86321.57	87458.34	91694.12	56185.9	70320.32	59133.89	71210.91	63434.35	68446.77	60567.75	54119.92	73386.8	96267.65	103505.5	103855	69983.54	71898.74	65763.25	58012.58	51478.16	62934.08	105858.9	89000.4	82382.02	67219.66	71440.55	64331.8	59091.58	63019.33	57928.28	95120.65	106137.5	96971.29	68678.24	67342.1	64256.67	62924.1	65915.66	64614.14	64346.45	61536
374	226.799	4.646627	58488.88	42500	51347.89	53534.46	65940.52	57112.26	49465.7	53146.17	62104.97	56489.37	59616	50377.75	51774.86	64029.88	52858.66	47337.44	45141.4	42032.62	52237.97	53366.68	48969.43	61083.78	49423.52	55420.25	48467.12	44664.89	41447.29	45139.61	59265.51	53197.27	60091.17	57272.2	53478.6	48859.25	50053.72	41393.89	54526.21	62232.8	54241.51	53506.38	62246.05	59643.36	54491.13	57259.99	54321.14	61055.1	52615.54
375	73.97009	3.262801	1056.674	823.0923	1267.715	1639.312	1926.559	2049.53	5806.133	5784.693	6633.483	384.0703	193.5339	167.4576	206.88	216.7598	516.5073	1906.829	2015.978	1838.103	5255.371	5036.369	7318.002	415.5943	408.1175	225.6588	1409.149	1755.249	1910.013	7379.828	4998.959	5670.193	551.1102	207.6769	230.7665	1561.44	1010.85	954.9558	6467.287	5925.997	5301.658	191.9959	365.8031	401.4414	289.3283	205.6534	522.6609	444.1511	337.8076
376	329.1096	6.38472	1234568	1309866	1376647	2031952	2191399	1724100	1494301	1685942	1429499	1366534	1269762	1380932	1144925	1085268	1013235	1112224	1195993	1311943	1758507	1487336	1405575	1374448	1140827	1209304	1240766	1310468	908885.7	1591107	1652160	1459393	1378313	1236373	1092073	1238069	1254907	1077623	1419276	1611808	1457766	1265931	1166928	1236306	1202725	1292286	1368997	1121424	1184161
377	329.1096	6.636408	50103.61	46207.82	45506.05	86287.99	90495.54	81135.71	53732.09	56392.62	55422.18	56910.75	48072.85	47117.68	26246.69	28282.37	29648.37	27519.42	27534.12	28640.53	38110.6	31408.99	27935.38	39808.64	29835.72	29987.34	30867.74	29836.92	28443.14	36409.78	33681.92	31238.21	32721.68	31909.54	27772.97	33809.93	29225.71	21867.61	30206.95	31665.24	35686.07	36409.6	39517.31	38062.21	40942.4	46501.12	52862	34359.88	40780.52
378	157.8991	6.162633	245648.5	247370.5	242536.9	196583.8	220509.9	267195.4	351184.6	376563.5	374755	98180.69	92046.38	85384.57	83992.34	102897.6	103160.7	291702.6	253364.5	246902.7	328744.1	321439.2	331046.2	87088.85	107039.8	94126.76	223674.9	218695.6	247572.6	314425.7	351453.2	368663.5	79111.34	88617.75	102052.8	243118	244636.6	283330	348190.6	329335.7	350375.1	103721.1	99773.15	118795.7	128437.7	122200.6	112922	143241.8	152719.6
379	157.8991	5.334126	160496.9	156906.4	161228.6	167288.4	177786.6	206426.7	202143.2	210696.5	217293.2	88978.75	81931.38	77808.7	84821.07	73327.26	79235.44	188620.5	178113.6	182022	203504.4	215673.1	206508.2	83561.76	95614.56	84971.79	178976.2	161842.3	174711.3	206991.8	208212.7	217755.6	82110.77	93521.93	97828.95	172597.3	162552	172457.3	216437	215184	227515	81060.6	88474.54	89197.56	87806.56	89486.37	91195.82	96596.59	89058.46
380	281.1096	6.281528	1370405	1288187	1308424	1958118	2120863	1740063	1508547	1546607	1412013	1022795	998052.3	988973	911299.2	882056	922447.7	1092037	1261384	1159913	1676317	1498691	1458842	991519.5	815359.2	886142.8	1254474	1235242	1087410	1654673	1517890	1488907	979243.8	923106.9	943313	1294022	1172203	942423.2	1450772	1508068	1347590	898755.4	966640.9	859172.4	864133.1	993102.5	849046	937390.5	961556.5
381	314.2058	5.948939	1121568	1279499	1024627	2242158	2226096	1813260	1229877	1343223	1262052	839556.5	762242.7	774941.9	566615.8	612726.8	647490.1	931804.7	1085581	884170.2	1246731	1106677	898718.2	734404.8	606969.4	672015.2	937179.3	1054632	913568.4	1072900	1160723	968423.7	682212.1	651319.8	693434	945790.8	815073.8	864915.2	1036769	1156625	968784.5	828994.8	788494.4	822999.5	686060.2	853545.8	740841.8	669050.6	687596.1
382	314.2058	6.148852	77932.46	79690.83	83689.2	139233.2	151834.3	112054.1	75037.34	84399.6	77108.27	80009.66	62781.09	70459.77	56043.43	57944.33	53686.62	43686.82	64590.85	58725.26	74583.77	71417.82	60498.16	58685.38	59595.57	57342.7	63833.02	65042.46	56403.7	78433.52	72828.32	59667.52	62807.32	57072.36	57401.72	63442.08	60448.61	56607.92	65975.7	60661.28	78098.99	74327.66	66148.41	65170.34	65030.18	58397.71	65111.56	61349.74	71785.31
383	455.2153	4.614894	860121.4	842768.9	966050.1	1497939	1418918	1051117	810752.8	888039.7	853512.1	978018.3	904977.8	703839.2	664509.1	622941.1	733351.7	551583.6	789969.5	728280.6	909692	960350.2	634068.8	1029458	678282.3	652114.6	655262.9	868769.8	686727.4	924215.5	903073.3	670021.6	848389.4	760347.1	641237.4	776327	671804.6	569407.4	905128.3	897411.2	833544.2	652836.5	607652.8	747839.3	585647.1	697251.5	802487	613845.2	635520.6
384	157.872	7.609097	67779.62	59274.32	55692.9	232967.6	237410	206485.5	195775	213390.1	206563.8	23578.1	17310.93	17575.41	19881.18	17987.14	18451.1	45743	53719.8	61161.84	237373.4	200582.6	209597.7	21709.21	16898.53	21905.11	54017.22	63403.07	50691.39	197665.5	191422.2	206627.9	23831.43	15467.23	0	62214.18	48500.73	42341.24	182535.8	230030.2	215791.7	19071.28	17598.37	21919.27	14288.58	17525.88	16608.49	17223.11	17348.72
385	157.8724	6.856369	77331.51	70578.05	67494.77	101343.8	107675.3	123792.9	132816.8	148731.3	137844.1	33405.94	38317.22	32891.82	39462.62	40907.8	34940.07	86005.18	83948.98	75107.88	135098.5	112792.3	145146.8	23194.41	39310.41	39417.64	94822.51	86260.75	85467.48	145799.8	163486	135398.4	32982.32	33842.25	27725.17	87678.41	82015.59	122189.5	114456.6	144166.5	136161.3	38863.09	38444.42	37533.81	42076.39	37739.6	24061.17	37350.05	34853.5
386	249.807	4.559644	21236.47	17091.67	16903.59	18144.46	15899.16	19620.2	15710.27	15240.82	13727.25	22815.88	16710.24	19114	23925.62	23479.53	21259.38	21694.52	18578.78	18304.72	11528.77	14695.37	15810.45	18846.17	25073.63	23939.72	17211	15581.65	19891.38	13669.3	14416.8	14876.44	20517.62	19529.03	21392.97	18710.07	21074.06	15771.18	15099.47	14806.24	15359.19	27419.55	24420.59	23777.27	24589.64	22886.8	27340.04	27416.29	24366.03
387	264.1456	8.660213	1318683	1235964	1336898	1246651	1263974	1127505	964734.5	1043987	916208.8	1241000	1095899	1178213	1088247	1088461	1248658	1244639	1391581	1328700	1239519	1085691	1059114	1284024	1029989	1109685	1167782	1276882	1098692	1092612	1073292	1067885	1245394	1154988	1122878	1372410	1112146	1143603	1115436	1117626	1047813	1118421	1089121	1133911	1042390	1092298	1146456	914660.7	1007035
388	182.8966	8.638615	42707.54	54178.25	58984.23	130593.1	87950.04	178794.6	176185.2	190759.2	170579.3	13844.18	10712.95	12633.28	12382.93	14752.52	14050.11	66007.47	82630.29	95456.74	134722.1	182283.6	230569	13866.19	14731.22	12593.65	68653.07	84849.41	79021.23	157510	144106.2	233248.4	11801.21	17326.24	12261.87	80017.88	78113.46	138100.5	194494	142001	220239.9	20788.45	16867.42	13869.81	13394.86	13450.33	12495.91	16047.61	18707.95
389	387.1104	7.575482	1285076	1280541	1154644	1750541	1929008	1638792	1645692	1643103	1679195	1401218	1419752	1392899	1356693	1397493	1301956	1018688	1243008	1220732	1795840	1717860	1520480	1403951	1319414	1295288	1158833	1114482	1093736	1870475	1707364	1398075	1408193	1209905	1303675	1205001	1080526	1068042	1716209	1771390	1838878	1153026	1440417	1399377	62245.86	152456.9	140295	1354943	1267618
390	387.1104	7.982423	1512453	1420507	1385231	1734812	1783222	1685442	1558755	1692484	1420683	1569289	1509382	1317500	1294121	1232564	1379241	1170123	1454749	1324370	1653157	1570757	1352324	1289961	1320927	1384274	1255688	1411083	1178747	1758416	1599848	1440378	1565873	1458651	1319964	1383213	1143519	1258978	1442084	1677512	1669008	1421240	1402571	1396488	64197.44	165956.4	143486.4	1266710	1427882
391	78.95831	8.844009	1104170	1093837	1095510	1557455	1643345	1296635	1301892	1439119	1291090	1551064	1399017	1405705	1236425	1100067	1279558	840099.8	993040.7	980132.9	1309470	1246587	1192829	1428410	1230744	1294184	1014801	1092838	977325	1316178	1245930	1186895	1287794	1322628	1183102	1056517	950499.7	915549.9	1352945	1366276	1157995	1281593	1170076	1308858	1152359	1266980	1222356	1100712	1204275
392	128.0407	4.707623	0	14198.53	0	40157.47	0	0	0	0	41995.86	0	2249.027	25909.67	31745.22	41760.4	0	0	28190.62	0	0	0	0	0	0	1485.013	0	0	0	0	26234.86	0	0	0	0	0	0	0	32426.1	0	0	0	0	0	0	0	0	0	0
393	275.1034	5.051113	1174041	1119454	1070829	1593406	1842130	1584907	1215350	1444833	1322720	1291864	1138764	1218943	1133720	1127844	1194189	1050460	1234418	1172253	1501350	1373209	1360732	1334435	1078343	1121524	1036199	1098178	975464.4	1522310	1296124	1275261	1143826	1178132	1110810	1050431	1135688	1091617	1400856	1457653	1313169	1098933	1119723	1147980	1009092	1126512	1104944	961953.3	1101498
394	185.0933	8.07235	1125455	1105264	1057635	1424663	1348578	1224526	1018091	1139096	963838.8	1414053	1145212	1278589	975615.5	1054330	1107362	909022.8	1055143	1024223	1134088	1095813	1010598	1256134	1026975	990732.5	977374.8	1087813	958445.5	1158880	1069735	930926.6	1272736	1118948	1039070	1058336	844706.5	771474.7	1056116	1079728	924390.7	1055619	1150707	1139902	1049265	1084366	1083376	966886.8	914231.2
395	384.9355	6.486088	697470	735476	768319.1	1298360	1451194	1137410	989521.2	1189481	1014100	1002685	849033.2	886583.8	672552.7	615485.6	765168.9	471188	721046.5	670674.8	1225842	1053570	1015249	961449.6	687803.9	763629.8	669395.5	693288.1	577699.5	1091917	976012.7	897442.2	1017650	820883.8	763808.2	610077.1	661178	502313.9	1124450	1158116	1176775	770712.8	745669	720516.2	681034.5	816947.9	765870.8	657296.5	669253
396	125.929	3.24659	4784.652	7109.439	5222.631	6901.404	5120.713	7739.61	9385.345	11573.94	9591.413	6915.009	6336.619	6587.615	6924.961	6428.658	6396.927	5434.127	4989.221	6436.137	10311.16	9813.303	11866.09	7410.404	6978.104	6405.463	6071.63	5282.904	6085.287	11335.91	9265.697	11365.67	5245.63	6541.646	6389.965	5217.161	7174.666	7928.275	10934.26	8922.276	9097.49	6941.13	7448.189	7316.744	9209.261	7603.955	7721.479	7775.615	7886.817
397	96.92186	6.927812	1473027	1535083	1535930	1955553	1871318	1697422	1707908	1801656	1762946	1786654	1643354	1576950	1495718	1546352	1538458	1306162	1470781	1461759	1863700	1714800	1776862	1679908	1497788	1478488	1456758	1516778	1360081	1779172	1742659	1593370	1665566	1669914	1482139	1487311	1501076	1362357	1761487	1826007	1796837	1628364	1556101	1551954	1444593	1628109	1712252	1551222	1565345
398	96.92186	6.267951	79224.35	74315.7	76213.12	51125.59	54863.11	55979.7	59099.14	56418.05	56620.14	83552.91	81888.18	85024.32	90159.52	90455.25	81097.16	73165.23	75656.9	80129.91	60130.3	57776.09	58438.67	87915.26	87459.5	88736.15	80963.12	80396.48	76618.2	58556.12	56496.95	60548.43	81859.59	84311.44	90488.94	83935.06	80240.43	73285.92	57492.45	57280.41	57654.7	79432.23	86359.72	83943.27	83837.73	89112.07	87656.4	96211.4	82405.75
399	244.1723	5.45301	1251955	1231730	1152322	1826083	1900261	1679534	1238513	1372776	1301627	1471045	1256641	1207099	1132735	1088746	1160293	1000276	1158200	1105553	1411630	1348584	1219543	1343097	1161715	1126233	1121058	1147390	1079069	1438054	1330167	1225052	1372658	1242766	1215111	1151284	1076815	973505.9	1436495	1294355	1351945	1093888	1074592	990070.2	905465.5	1004050	1016991	840483	865923.1
400	268.7982	6.906339	960322.8	950621.1	851819.8	1492225	1627873	1238473	1001024	1079159	1037951	1147697	895647.4	874903.6	679136.4	729223.2	732094.2	625265.1	868242.4	834174.6	1220107	1121306	1006949	1044608	659557.8	598441.2	838146	909758.4	682231.2	1101012	991597	1014443	945485.1	864985.1	747405.7	970484.8	803160.2	573062.9	1186972	1118886	1134370	675739.1	567412.3	616577.1	711740	784580.1	874725.4	797426.9	754843
401	331.1985	8.653081	903315.8	833764.2	924853.7	1290539	1366527	1083719	898412.1	903458.2	948801.7	1084338	941722.2	865011.7	687191.4	688547.2	825569	682171.2	849196.5	815847	1119508	917685.8	780842.4	1002373	682733.1	804729.4	749641.9	707757.5	687576.8	977032.7	1003235	883974.8	882302.5	769702.9	777683.6	878498.5	703117.5	638350.8	962480.3	929424.2	922163.2	830111.2	750337.9	857802.4	781939.8	816102.8	892020.8	700121.2	744927.5
402	279.1464	5.454156	1368645	1356207	1282607	1434898	1467371	1307959	1142630	1250317	1179770	1790457	1569981	1530376	1425027	1386846	1490396	1131951	1291516	1203790	1300532	1218949	1115845	1703026	1489329	1441631	1265330	1250043	1193830	1308725	1241886	1117016	1707254	1590702	1544553	1300254	1223807	1099991	1321863	1213449	1294054	1380068	1335473	1263649	1147995	1270042	1281592	1079453	1062231
403	482.7857	8.627673	623.2109	281.534	245.8417	2490.096	1692.732	4060.445	2575.066	2422.283	2761.461	0	0	0	0	0	0	249.1736	732.1667	859.8594	2561.163	4186.846	2861.713	0	0	0	311.5674	0	762.9092	3609.563	2905.634	5372.263	0	0	0	407.5559	266.1329	1242.46	2393.391	2171.399	4208.963	0	0	0	0	0	0	0	0
404	340.2201	5.534101	1307310	1205997	1192949	2119844	2068398	1920444	1268214	1275354	1087866	1423909	1237359	1166532	875383.4	761225.6	924945.7	884768.5	943459.6	966900.8	994221.9	1007976	938255.8	968468.3	807033.5	904469.1	886984.2	984347	835462.3	1170553	1034393	1035257	939347.1	941135.9	925749	948517.7	884712.7	837116	795831.3	893932.2	968162.7	1241576	1209973	1013983	1079414	1248072	1313754	1056448	1274584
405	340.2201	5.827027	104274.8	94408.26	109397	186606.3	211700.6	178185.3	136432.1	139176	125479.6	106576.4	93322.51	83970.13	80834.01	79833.09	79099.9	76552.87	81562.55	91203.06	120496.6	122707.9	84818.65	93683.15	67657.19	81972.41	98141.16	102845.8	85014.62	108946.3	114389.9	106637.6	106803.5	87185.3	83484.62	95324.53	93295.49	91378.75	122365.8	109465.2	125071.7	89500.06	83401.79	76034.53	77314.22	95344.3	96675.97	81338.9	83413.29
406	219.0786	7.859695	305640.3	297773.4	309197.8	1661897	1721975	1362730	345056.3	383101.4	347379.4	505239	446017.4	446435	245847.6	232164.4	252624.2	159955.2	186370.4	186890.9	75450.99	63829.08	64644.73	327300.4	229824.6	279129.4	191455.9	195370	166286.1	171174	158645.5	146570.3	222757.1	212986.4	193485.4	192114.8	188601.2	161566.4	73716.07	71212.98	67629.21	511120.3	476773.7	508336.3	681188.8	707136.3	741722.7	447691.3	475190.5
407	219.0786	7.739563	418143.1	412854.1	418373.5	541146.7	573274.7	484497.1	382645.3	420310.5	426020.1	586463.2	449952.5	540751.5	399694.6	362930.2	424507.1	314125.5	371080.9	352359.8	459192.5	445668.7	379030.3	502673.1	398548.2	422151.4	379981.7	380868.4	342654	447034.4	405627.2	404195.8	460223.9	469271.9	443031.5	351477.2	362221.4	320203.1	446419.8	434729	416003.1	378225	387302.6	349482.8	332132.4	394595.9	329840.8	128953.8	127808.4
408	246.1451	8.703931	711839.2	746799.3	786913.4	1138406	1186681	966845.8	782659.2	993104.5	799774.2	941039.2	777983.2	786444	640399.2	642989.2	670542.1	592914.7	746065.4	679239.9	1017857	953486.3	825588.2	910453.7	625988.4	669431.2	706987.8	666617.7	629543.3	953400	927015.8	792715.2	793129.2	751622.9	694919.4	698489.8	589155.8	546049.6	905782	894105.1	882377.3	627095.4	671751.2	656261.2	565862.1	639233.7	687100.8	446195.5	516231.7
409	395.2378	8.759108	700990.2	668542.9	714430.7	1163044	891121.8	972632	593455.8	682667.9	644725.6	701588.4	601029.1	595855.4	443014.2	422019.8	374549.3	478897.1	587650.5	562768.6	679763.7	592796.8	486349.9	565451.5	431119.7	454854.3	553000.7	620315.8	504008.5	509612.3	577935.2	574945.1	466596.3	450828.9	379529.7	499965.2	452954	493104.9	626440.8	603600.7	595520.5	443792.4	478354.7	496639.8	542417.2	566353.3	535953.4	431205.1	470959.9
410	263.1402	6.152029	1313860	1181734	1315724	1896491	2054646	1685478	1223152	1439642	1466760	1554932	1199441	1340317	1235891	1240744	1236315	927363.3	1233825	1088253	1621586	1427362	1186585	1235518	1235364	1244279	1210374	1294490	1103555	1479189	1424321	1225267	1405180	1133628	1300517	1217767	1173449	1050917	1398750	1360237	1491397	1113802	1163575	1094563	993985.9	891562.7	967154.3	866033.2	1011081
411	517.3723	8.531461	174901.9	189048.5	173789.3	668285.9	757608.1	472863.3	378329.1	512432.3	368960.5	209860	172288.3	152390.1	120589.9	105289.2	109147.5	122351	150526.8	160843.5	504092.9	407591.2	289562.4	213958.8	119870.2	132768.8	168418.1	209498	128772.2	512904	401931.1	349867.7	184503.5	151495.8	112820.3	177816.4	140244	113284.7	459174	529034.6	337291.5	100240.1	103336	111655	65902.75	106773.6	95766.1	47390.14	56267.51
412	326.2051	5.758419	1060519	903119.2	1077728	1809353	1944235	1723651	1004006	1146493	1090741	832664	818833.8	714468.2	488650.9	483406.2	443191.9	574047.6	675867.8	620269.9	758257.1	702790.2	651480.9	628169.5	560982.6	477274.8	670127.2	710415	682968.2	825136.8	720642.8	692315.8	576551.2	619085.1	477888.1	747477.8	700918.2	649501	727760.5	684312.9	728776	795503.6	762817.8	683447.6	713971	836539.8	806926.6	712787	686183.6
413	326.2052	6.050261	98477.94	116998.6	113381.9	175355.9	169216.7	152287.5	115464.8	122524.6	125698.9	118201.2	110221.7	91967.91	82910.53	83918.53	86853.06	87640.35	95923.52	100547.9	99019.02	103691.7	96504	87011.85	91804.68	83159.62	95744.53	95422.18	80059.2	106799.1	110860.1	104738.5	108944	97763.76	96619.69	98603.85	101301.3	79350.19	111164.5	100016.2	103294.3	100187.3	101251.3	103088.9	84524.41	96561.85	100509.2	91999.88	77884.52
414	197.8064	0.566083	481808.8	426232.2	363304	399240.9	365521.2	342124	319925.4	303773.1	315236.8	387156.2	364644.1	403412.4	322392.8	355653	344899.5	346369	318868.2	358480.2	325643.2	338003.4	286136.6	261842.7	340738.4	330613.5	370534.1	410312.2	364531.4	269113.2	288533.3	303901.6	372163.9	338352.8	299303.8	375173.8	0	332183.2	300973.5	319467.2	292300.9	328863.5	326775.8	357487.8	204027.4	324752.8	307413.5	0	335571.2
415	99.00802	2.195277	37868.92	37623.98	39552.27	26553.7	26460.64	26133.55	24740.67	25504.7	25430.84	22063.33	20887.53	21802.44	25422.72	25692.88	25305.92	33600.73	38983.54	36179.34	28159.16	25399.07	25323.83	27011.2	22376.16	26197.38	34367.59	34634.11	30322.57	25152.91	25040.8	23170.52	22744.83	21241.53	22614.94	38044.11	34302.22	34715.48	30582.83	27453.06	3779.564	230776.4	252139.2	275310.2	408793.2	429040.2	413137.7	968069.5	927222.8
416	241.1184	2.428795	1553745	1499127	1615064	1787770	1742490	1562126	1320246	1486117	1457906	1593390	1489936	1385754	1303189	1332472	1392122	1459926	1514880	1478306	1480994	1377000	1249762	1542900	1201148	1392019	1520419	1570050	1499387	1421334	1343147	1320351	1434097	1363680	1381319	1467803	1425721	1402754	1441077	1430664	1461916	1306250	1376275	1346948	1188196	1275674	1301403	1007773	1137471
417	241.1184	1.886145	336722	352197.9	326569.6	349949.7	366213.8	305759.1	272484.8	296034	272924.2	305270.1	275964.8	268010.7	264202.7	253327.5	271554.8	296732.4	335481.1	340654.7	293201.6	296080.8	253910.5	295460.8	251915.1	266582.8	300928.4	319858.2	287929.2	294818.4	246694.3	267813.3	246406.4	270469.6	252901.6	326688.8	304140.1	297466.1	285615.8	279246.5	281338.6	260978.3	266451.4	258627.8	255659.2	261891.2	258130.2	242396.2	250469.8
418	241.1184	3.280806	65594.34	74349.22	82037.3	107852.9	107794.5	88466.37	83523.79	85870.82	76410.12	67832.39	59840.77	70845.73	64109	71221.45	67558.44	67643.79	66367.44	59723.88	73477.26	73007.53	72764.34	68354.09	59115.8	68474.64	52821.25	61647.45	62283.55	91451.87	72001.63	67293.21	76149.04	75493.46	61326.54	69293.85	63512.79	60317.77	72168.87	70620.16	80950.75	74917.88	72929.77	68891.23	57814.31	61260.16	69898.12	53151.2	57398.98
419	350.1848	5.947819	879635.9	969270.5	808910.1	1812398	1748488	1356982	855732.8	995592	887480.3	426599	310942.5	407035	309177.3	279718.6	300642.7	644300.1	794929.5	586336.4	964076.7	773250.6	669649.6	404003.9	260248.2	311116.1	711879.8	797753	689426.9	750159.2	862506.7	704474.3	351149.2	317288.4	344199.5	744541.8	595145.3	613848.1	699259.4	870049.2	710604.7	426038.8	397202.3	396306	319042.3	401268.7	335328.9	289057.7	340650
420	350.1848	6.151898	22950.24	21350.6	22545.1	40865.55	46334.27	30799.52	17137.72	20825.16	16452.33	19941.69	16541.44	14193.87	11592.11	12547.98	13519	12584.27	15654.17	14390.54	19310.87	16813.03	13783.37	13760.72	10553.65	12146.44	14194.79	19503.22	14314.29	17418.87	18231.23	11379.82	16166.37	14782.24	12230.31	14859.29	14519.63	8468.149	14166.59	12865.92	16466.55	14329.37	14473.53	13379.49	13166.06	11965.28	12382.53	11931.97	12001.51
421	186.0385	8.058074	1139671	1196172	1169900	1550924	1692277	1412117	1463031	1461129	1354802	1294664	1044012	1268157	961710.5	1091234	1165125	1022934	1187467	1177097	1545199	1408408	1408352	1146605	1253269	1223552	1132156	1270084	1209831	1507262	1488855	1449809	1259968	1270231	1242070	1281022	1032501	1074833	1373628	1415227	1407336	1254008	1097945	1097796	1342878	1504144	1451630	779889.8	817520.5
422	212.977	4.511509	298835.2	68734.73	69210.6	79855.79	16351.38	22811.37	19995.89	12367.91	48501.96	10821.52	12652.44	9561.074	13652.18	16180.55	11061.99	83217.45	108477.4	53279.55	12961.34	14330.13	15078.38	15347.69	8738.079	9021.085	37183.25	99695.52	31171.72	14681.94	12486.93	14443.57	13508.61	10557.64	12346.77	93555.63	59688.45	138756.6	10404.89	18479.84	16612.92	9870.504	13934.52	10050.54	16130	10241.02	8102.996	16264.43	13270.45
423	199.8046	4.763288	905412.4	1069155	1052042	932780.8	1098951	1079223	1055434	1062394	1041163	1380436	1267189	1335068	1109623	1302237	1272271	1044531	912439.3	1036882	1135977	1128110	1077071	1237852	1250140	1315007	1125118	1040393	917895.7	1153462	1076283	1055651	1316149	1256484	1291582	1045176	1059408	930668	1023400	1106703	1076879	1298521	1326265	1288559	1388618	1384466	1283729	1280714	1314436
424	151.0249	4.400083	5724.857	6467.835	5515.437	4489.498	5334.929	6120.389	8196.912	7222.845	7173.885	7276.303	5273.627	6433.437	5008.134	5967.941	5407.029	6295.971	6424.592	6521.967	6059.322	7913.426	6305.315	6243.031	5858.273	6888.025	5667.045	4895.239	7753.978	7005.77	6870.125	7608.264	6027.846	7728.545	5895.639	6256.424	6491.662	7999.365	8020.936	6540.691	1299176	4182.756	4460.185	4756.908	800.439	1543.606	1488.121	2249.952	1727.66
425	164.0704	6.733957	675715.4	728801.6	724910.5	1267828	1270445	1094663	917193.7	989551	1032261	986410.3	932185.1	873897	883216.3	872972.7	919254.8	654947.5	762118.7	736643.4	1168788	1068616	1009734	1021010	867882.7	833593	747330.3	769550.2	674838.4	1099057	1064848	1001227	919331.9	907906.9	863865.7	724046.4	734806.2	668785.8	1104949	1005196	1018876	964704.2	900208	934404.5	826896.1	856826.4	862732.6	866565.7	861091.2
426	164.0704	7.607183	22970.69	20176.64	18961.11	18682.42	20647.51	18708.16	11785.4	13633.53	14444.37	24724.06	29019.49	22102.24	23147.02	20755.37	24830.3	17831.83	19254.51	22032.99	14056.81	15321.63	11084.76	25352.7	22231.95	23398.26	17487.48	22132.67	18224.05	12408.91	17758.55	14825.1	24855.65	22677.59	22144.34	17632.71	17874.2	14639.4	15199.71	14053.75	15353.28	19836.59	22131.76	22169.37	21899.18	24586.7	18206.25	19877.85	22806.87
427	164.0704	7.327086	12470.51	16690.22	16177.96	21584.69	23541.39	21492.7	17613.7	14699.73	17227.58	18568.94	23449.22	21416.9	0	18773.99	18988.86	16868.1	18864.36	18888.14	18423.68	15221.36	14951.8	23354.99	17706.01	19001.54	16791.9	16619.19	0	17069.87	16275.58	16719.35	21539.04	18063.01	16634.88	31232.95	0	14768.91	14253.08	16376.34	16824.78	19918.54	18118.02	19772.33	16454.45	18576.65	18537.31	19134.34	19461.16
428	164.0705	7.457621	0	19729.1	0	18115.67	0	0	13592.57	12654.71	14952.76	21314.57	22196.06	0	21238.15	18830.78	20036.44	13806.26	16204.84	19292.24	17219.07	0	15177	0	19470.58	19195.43	15403.39	17589.27	17430.56	0	15903.42	0	19592.37	22478.7	21218.73	16537.23	17872.04	0	13937.84	14100.78	0	18439.14	18198.78	22529.55	17835.28	17449.72	20620.66	16124.79	19400.25
429	173.0079	5.718368	525021.2	518934.9	588133.9	493604	527621.4	377344.2	716959.2	825422.5	719473.2	864341.3	716931	724043.7	671204.6	715155.3	740366.8	470937.8	575204.7	517720.1	1001241	867534.3	717570.7	931640.9	644791.2	683318.2	504076.8	582174.7	496815.5	817280.8	823286.2	712304.3	880747.3	829652.2	762603.8	615438.2	519239.4	464579.3	912798.3	853080.9	814803.1	467693.5	431085.4	407739.5	760193.4	855088.3	909284.2	231640.2	212832
430	232.0569	6.728749	523274	513375.8	449175.5	1163835	1169143	932560.7	769402.8	880333.8	883608.4	763038.2	663633.1	595896.3	620589.4	553476.2	633464.5	426035.5	541753.8	514028.2	1021923	913251.9	793032.2	736754.2	612228.6	585353.7	493199	548801.7	460009.2	920440.8	896592.9	825461.8	679263.2	671844.9	583944.6	550377.7	504243.6	466536.6	966392	831015	851075	681920.9	612348.1	687542.1	574494.9	600688.1	626430.7	613233.4	582682.3
431	130.0861	6.801451	753172.7	778354.8	765850.1	840588.2	912196.5	783277.1	563093.1	616823.7	540429.1	974036.8	1052099	931738.9	919147.3	817299.2	911371.1	665460.8	756263.5	717463.9	682848.8	618020	580009.2	1074493	838658.4	859038.3	698589.3	766925	694648.3	590658.6	588803.8	593270.4	1011390	950592	902452.5	777672.2	762662.7	687467.3	625223.2	628023.4	619855.6	891138.1	925945.8	929753	836072.5	974494.8	921591.4	908088.4	954713.2
432	130.0861	7.624513	36715.5	35298.24	31343.64	78492.07	78360.63	72074.38	50514.58	52263.58	53947.71	43256.61	45321.76	40003.59	38029.62	35534.18	43203.07	27940.33	30132.33	33452.82	62975.21	60933.75	55634.11	48102.7	40239.16	38669.18	34036.82	29027.15	29678.38	57419.57	54050.84	49636.94	41997.15	43364.95	41408.58	33605.06	29649.23	32095.52	55679.36	51223.73	51156.14	39855.69	42170.96	38745.55	45481.16	39246.05	43938.6	39440.5	43371.29
433	130.0861	7.797499	37776.37	40581.37	34774.58	72247.31	75136	73147.98	61344.92	60286.62	57966.36	48631.55	50406.56	53544.25	45543.41	36642.07	41145.45	33065.67	33458.54	32984.09	63720.73	63529.26	50885.53	49275.06	38543.79	42871.29	35986.38	36341	29556.09	60688.91	61898.27	57797.91	48515.88	48117.47	43556.87	36378.11	35299.2	36247.72	64195.24	67314.77	56103.22	41389.79	43584.74	44153.39	42015.42	45696.78	40182.93	34939.15	38728.91
434	130.0862	8.044584	24539.81	22822.41	22787.82	44052.67	44522.04	0	31775.44	36515.65	39567.52	27141.31	26251.66	27452.07	26356.03	26644.91	25911.72	19487.09	21519.7	18703.96	41829.83	36358.23	33568.31	29005.19	24632.48	0	19674.82	18757.04	19569.77	35688.69	37106.14	0	30875.22	26904.95	25367.21	24776.55	21698.98	19267.2	37528.38	37812.9	0	24623.67	25602.73	0	0	24868.13	0	24466.59	24194.62
435	126.8816	8.657826	85171.38	3421.12	100731.9	19004.21	43160.46	21055.92	20006.43	5170.62	320161.1	4886.682	2395.472	4627.542	5110.712	4543.044	5948.1	104598.5	142763	213883.9	3492.34	64181.7	26079.59	2057.051	6144.341	3432.377	132403.8	222768.4	148966.2	130977.9	19018.35	5626.857	5928.057	4969.218	5035.699	139504.7	190744.6	342296.4	21159.93	411318.9	53829.73	6588.708	8315.276	7710.877	4935.586	4789.662	3185.32	7738.688	4527.447
436	263.1155	5.822442	673431.5	601305.6	614151.4	669826.9	705121.9	605716.3	648208.2	719266	668563.4	1339359	1304014	1181909	1115534	1060869	1127107	589914.8	642184.8	631283.9	728609.8	715211.1	559015.5	1375318	1020982	1022360	669842.4	621093.4	610162	664426.3	685601.9	656727.9	1275143	1163569	1201612	656930.2	648236.4	618393.7	654898.1	696973.7	700284.9	1203036	1206521	1103626	1103217	1197658	1247430	1066051	1100048
437	263.1158	5.952219	930055.4	951601.3	796874.8	943719.5	911247.5	822123.7	845193.2	880590.5	878001.6	0	4249.8	1113873	1004211	0	0	753259.2	895454	766627.1	928436.4	884092.4	789796.7	5785.207	970410.7	993547.7	870239.8	872487.5	799880.5	824428.5	875913.8	830299.9	0	1053419	0	862857.8	791819.5	806928.5	816216.2	912458.7	762338.8	1008928	0	1079894	956226	1035231	1042858	994019.8	975396.3
438	128.8776	9.044278	206.3612	362.8706	579.399	911.7029	1586.958	853.1108	649.7601	592.655	321.9477	225.4917	458.7412	426.5186	467.035	0	190.9784	627.3112	564.4981	362.868	307.3454	523.2731	144.4446	273.2294	300.1729	333.6165	863.5433	403.7516	475.2095	169.2848	180.8135	414.0529	192.4107	360.8138	223.1615	217.5823	260.5364	236.1357	617.0034	496.0356	432.3427	564.6415	524.0528	359.6871	548.43	729.3799	383.3705	253.6463	295.449
439	108.902	5.595016	515355.5	493917.6	540855.6	281231.9	279067.7	297015.4	311528.8	308396	324233.1	629055.8	632821.8	666697.2	660109.4	664839.2	636123.6	569181.6	545864.1	534565.2	315184.2	304552.3	308001.8	632282.8	665078.8	653470.7	548065.6	546920.1	587330.2	308162.6	323270.4	319817.3	675319.9	647502.9	679746.3	545884.8	552689	537441.8	319884.2	327675.1	318168.4	665158	673201.1	641118	685301.9	697576.5	684236.1	694366	679143.2
440	108.902	13.80121	636267.9	620300.8	627215.3	329695.9	338753	333498.7	335803.6	338198.3	329657.6	700815	706962.4	693851.7	706124.5	667221.7	683900.8	646807.7	632439.6	616363.4	330410	342704.5	334787.7	693764.2	696664.4	675064.5	620121.8	622974	685448.2	342392.8	331976.5	348234.6	706910.3	692879.4	712486.8	655234.3	634084.2	645239.6	340082.6	323246.6	331668.5	756153.1	726007.5	705398.9	694013.4	671369.6	688183.6	727592.6	738265.2
441	277.119	7.772541	1062074	1118581	1092108	1229520	1445152	1200038	1120383	1170408	1069113	1276348	1152803	1137336	1032016	955504.2	1034882	949590.8	1119828	1096969	1241684	1174296	1056538	1138479	987360.7	1033851	1087207	1100410	890746.5	1225918	1122828	981365.8	1172482	1054139	1046223	989196.8	985120.2	946707	1116396	1171182	1081665	1183064	966401.6	1026727	990181.9	1154522	1133649	1029534	1095526
442	277.1189	7.911958	100194.8	100639	94010.48	109978.3	119814.3	98069.3	89927.53	100200	85632.33	98549.91	87237.53	91896.85	87093.82	83689.37	83479.26	82311.95	101431.7	93215.99	97635.43	89131.75	84307.84	88593.84	83777.59	90502.63	88818.73	89328.71	92561.65	98316.69	89578.15	85236.73	93677.85	85118.12	82703.46	97112.66	89404.48	83643.57	91734.85	89251.41	83417.05	87202.93	82118.78	92541.76	82854.45	100826.2	91649.96	81969.66	81568.8
443	101.9335	1.653413	377307.5	357415	368143.3	478706.4	489741.1	470169.8	469157.3	474905.6	477697.3	433608.7	399519.5	401765.1	416122.8	426670.5	421148.4	1756867	1876261	1882579	485368.2	475543.1	462229.9	435817.4	405327.2	417880.2	614385.1	633062	600114.8	495543.7	484588.8	483058.2	0	839453.5	804163.4	1948142	1909782	1954133	597493.8	574534.1	487177.9	405600.9	412558.5	0	415285.4	407349	408237.7	418405	411014.8
444	187.9397	8.321446	186710.2	167670.9	160064.1	346138.8	336426.5	288924	229055.8	254094.5	253977.3	85110.29	71162.15	81448.76	62757.64	66888.3	63467.75	109813	150285.5	149186.8	270443.2	235385	225611.6	62745.03	76132.99	55459.18	144938.8	142411.3	142292.2	241377.9	264442.5	197309.8	83271.36	63537.61	58261.4	146484.7	139854.5	127464.4	219879.5	177421.2	201264.9	65464.14	70437.41	65320.91	66959.35	67313.9	66465.5	62307.07	69023.9
445	187.9397	8.794104	19499.31	24174.23	21318.52	37882.65	45443.87	32568.7	38364.61	35985.73	36130.07	23235.83	19614.85	16996.15	19443.21	18441.64	18816.27	21494.95	23558.37	17281.6	29003.12	31931.25	25751.8	21741.9	17998.35	17000.96	18335.7	19629.98	20082.31	35686.13	29719	27601.02	22799.1	20458.24	17858.45	24228.62	20539.47	18964.68	35313.71	35458.36	30617.04	22999.4	18794.85	21797.15	17021.79	22351.53	21698.45	19212.59	19071.46
446	195.8108	0.5636949	374257.2	340760.4	272064.3	305118.6	285775.5	274482.9	241838.2	246098.1	0	299405.9	286519.1	326359.5	255751.1	266225.2	276176.7	273070.6	247258.8	299676.2	261988.6	264484.3	223521.2	207075	276110.2	253146.9	281990.7	325975.8	282095.4	218072.9	227854.9	232563.3	302956	257159.7	229224	293210.3	261157.3	258154.5	234862.7	248764	239406	232217.5	246169.1	274408.5	257983.4	251615.3	250998.3	253757.9	260956.2
447	245.0942	6.853459	1241760	1144260	1114113	1588056	1738513	1460866	1218075	1351533	1266556	1140968	1197422	1144426	971181.1	1057703	1029192	962472.5	1081809	1028528	1336111	1181638	1201478	1135815	1004400	1004690	1100896	1198951	990151.7	1257636	1280119	1127489	1178649	1180747	1036799	1175191	1071793	1042249	1280534	1248370	1102511	1201906	1119996	1211176	1166327	1250863	1244510	1181127	1107313
448	245.0942	7.213516	38460.24	41643.59	41090.94	84913.69	79328.65	80596.75	69180.11	77719.88	64777.82	47699.81	38286.65	41371.69	36607.14	30088.14	31312.21	30914.17	35616.64	36047.68	63302.27	65237.59	56271.14	36507.71	39530.46	34969.5	34308.26	35252.91	32234.87	63462.28	54484.69	63175.3	42484.8	27052.92	37485.24	31646.23	30942.51	33246.6	51755.28	56667.32	59598.01	38219.04	39644.15	36940.48	33769.82	48691.09	45308.39	41203.01	37363.33
449	245.0942	7.465739	93628.5	106684.5	111250	146188	150201.4	138148.9	115089	116565.1	111062	124970.8	92846.59	90084.15	83612.99	81748.25	87370.96	82540.24	95706.31	100020.9	119688.8	93422.02	99138.37	99055.48	89305.71	91876.32	88121.43	94493.7	81883.3	113940.9	101808.8	91804.48	85137.2	87826.03	98246.25	86012.82	90020.98	86082.77	113708.8	99741.6	109227.2	100404.2	109791.1	96825.48	91965.69	82039.62	102503.6	84501.13	88458.24
450	164.8358	9.634892	2060.755	1153.662	698.5009	0	0	1355.398	966.6179	895.2933	0	981.2852	726.1785	404.3712	546.1357	1167.099	665.8414	1005	1261.615	898.2542	0	0	0	490.9225	1686.51	0	1127.69	1865.773	1037.464	1536.823	1178.484	1820.621	664.6578	204.1484	870.8981	1038.642	882.9099	0	1384.545	1453.184	717.8984	1032.672	562.858	1327.899	1078.838	0	644.2432	1111.873	670.5884
451	164.8358	9.996799	1303.276	0	1157.093	0	1764.182	1949.149	707.8561	1775.532	0	776.0944	428.0717	943.9788	353.701	751.0671	0	0	0	1138.85	654.8758	945.2191	0	722.3709	2094.389	0	1103.446	0	1089.451	0	0	1673.254	891.4167	0	878.66	997.9023	1301.372	1055.51	1025.454	1260.37	0	1190.656	0	0	0	772.6855	929.0314	898.8493	0
452	291.0952	5.815332	974671.8	788532.1	851721.8	1423482	1497462	1234075	1037572	1216991	1071727	1089366	932649.2	910402.6	845809.3	896083.8	919531	876894.3	905711.7	925635.8	1276738	1201517	1063984	941986.5	810382.7	917062.5	1009531	815488.3	895783.9	954078.8	1136704	1077998	923954.3	858485.4	960922.3	960132.1	923243.3	857406.7	1213384	1106541	1181142	947611.4	905487.8	903512.8	870855.3	962715.9	949591.4	819958.7	881401.3
453	272.1718	8.588681	813777.5	861708	862280.2	968016.8	1024581	917212.8	647727.9	844246.3	779026.1	983877.9	744964.8	879856.7	721969.1	782633.6	808321.7	728026.3	799507.1	833174.2	935181.3	876295.5	706097.2	900620	760136.7	783313.7	795191.3	876771.2	762820.3	880307.9	752373.6	784132.4	916340.2	830203.7	789663.1	835089.7	718815	742235.9	933334.1	889892.2	783274.2	763548	736695.8	777069.7	658138.5	700936.5	719020.1	615654.2	629931.1
454	112.9847	0.413439	32934.77	32021.96	38360.52	29670.87	32922.22	34921.95	31948.58	31508.18	36341.67	0	36463.5	33420.93	35286.08	35477.43	36874.35	30687.44	114326.3	31372.56	30953.1	30870.42	32632.54	40071.59	0	0	28213.63	33266.69	30859.99	33138.79	33671.47	0	34265.68	0	34356.64	0	31601.75	32593.16	32427.52	0	0	0	37193.53	39123.74	36540.98	0	0	36431.35	37979.54
455	92.91903	8.639183	25979.06	28223.43	30710.11	119012.4	64424.6	148606.3	139716.8	125018.3	118278.3	6814.97	6216.723	5253.047	6002.867	6377.975	4677.763	38022.08	40723.51	55082.06	92747.85	136469.3	172323	5258.152	6247.537	6431.543	45102.76	60605.19	47510.02	115107.6	109302.6	168127.2	5684.225	5843.084	5139.861	42995.09	56388.18	92664.48	143725.7	107988.6	161517.4	5575.759	7536.211	6895.04	6719.767	4984.356	4027.704	5529.651	6820.965
456	268.1469	8.509047	585395.7	644610.9	624472.9	1109199	1156851	846756.2	711661.6	863181.5	743321.5	791683.2	688882.7	635205.9	567906.2	536359.3	532346.2	514632.5	578793.5	616345.7	951025.7	898343.7	706098.7	732688.8	593957.9	557738.8	613704.2	685613.5	578396.7	792762.7	783821.6	781285.7	736653.2	630122.7	518052.3	647821.5	577544.1	491920.7	889941.3	796334.5	821599.9	560184.9	557393.9	530347.1	471878	578173.1	556921.9	395308.2	465681.7
457	452.9213	6.484494	432530.3	419600.2	501157.1	906791	983334.5	740272.5	639311.3	739884.5	628890.8	638643.9	505400.8	533829.4	414149.9	383232.5	425278	282451.1	404440.6	406458.7	739151.5	659600.1	609997.9	585752.8	405319.1	440007.2	401347.4	407837.8	320293.6	707749.8	645319.2	554910.2	592347.2	444327.5	449291.9	382584.1	396595.5	297224.4	727466.2	741420.8	740025.8	446086.7	462003.5	415983.8	337686.7	457912.8	444996	381501.3	381986.2
458	150.8854	6.921551	1042733	1057092	959552	1404063	1347656	1191702	1206798	1256183	1182508	1364504	1228622	1186424	1111391	1040978	1105129	884181.2	1007422	1032211	1307777	1212774	1219936	1294647	1136748	1160254	1008370	1044583	894576.1	1249182	1176126	1079125	1258941	1199635	1096269	1035326	1044573	923338.6	1190586	1255257	1193501	1150496	1127039	1063378	1100152	1199447	1270863	1113780	1068669
459	150.8854	6.241639	16344.49	17992.53	15571.86	10669.32	10764.08	11035.76	12793.09	12138.19	12340.38	16093.13	15797.57	18566.92	17363.49	20275.54	17788.75	15977.83	16119.32	18596.07	11762.14	10893.62	10972.45	18217.85	19911.11	18296.37	17303.96	20482.5	18941.03	12532.98	12064.21	12183.68	15750.96	17480.08	20008.4	19018.51	17803.13	17753.27	12202.48	9500.558	12463.92	19565.92	15388.39	17654.32	17260.02	16510.19	17871.99	21534.99	18704.77
460	152.8828	6.923391	1021286	1013281	1041840	1231791	1321012	1111454	1167724	1255199	1216790	1355168	1199933	1233361	1102157	1034684	1061957	838504.6	997006.2	1019386	1254394	1183042	1191260	1257097	1073020	1044712	903048.2	1039479	938285.9	1262542	1158864	1083025	1299308	1205942	1121380	1054810	1053501	873217.4	1183840	1305237	1188678	1144148	1092118	1143186	1016089	1234131	1289823	1112371	1041322
461	152.8828	6.242177	17834.13	19786.64	17224.38	10142.15	13626.88	10024.82	11022.06	12775	14455.49	17090.22	16929.28	14977.54	20981.44	18602.49	16952.49	20350.31	16271.99	19305.55	12209.08	11676.18	11578.49	15027.16	19471.45	18313.78	17335.63	18160.51	17306.29	11261.83	11953.53	12448.78	18400.63	16062.76	20318.84	18342.46	16493.85	17236.34	11368.51	10804.6	12442.47	18118.7	18448.39	14763.73	18082.78	16973.43	17215.75	19902.69	20378.58
462	158.8458	6.937862	916319.3	877474	896744.7	1125703	1074495	999436.8	784413.6	773588.4	802722.5	1012650	893695.2	998580.2	910949.6	923015.9	894739.7	806676.8	863430	924338.4	837262.9	784092.1	810384.3	912389.1	892786	881734.6	915671.7	923224.8	873925	807190.2	732152.3	695322.5	1012912	949793.6	851020.8	913977.8	853798.2	799681.3	774089.2	799387.9	805689.2	945582.2	977368.4	937797.8	855546.8	1031338	1024320	878807.8	865623.5
463	158.8458	7.398151	148997.6	149914.2	140639.9	423252.8	391052.8	324002.7	272512.1	304724.9	295307	163441	171105.5	164878.7	161942.2	159742.2	145640.7	133049.2	140233.3	140964.1	353598.8	313644.6	256728.9	158687.9	153818.6	165190.6	154824.3	148036.6	138626	295258	272141.1	256517.6	154192.1	161354.8	149898.3	136847.7	129195.9	117190.3	319213.6	321530.1	318223.4	155175.9	148400.8	141423.3	160541.8	163774.6	159380.3	153541.3	159767.5
464	158.8457	6.089889	4438.415	4306.423	3880.144	3626.491	3711.058	4938.393	3935.662	4920.02	4205.049	3437.54	4794.478	4321.375	4861.939	4818.973	4634.442	4470.209	3292.547	3438.191	4404.278	3448.292	3237.047	3031.978	3651.65	4581.78	4004.647	3865.189	4101.506	2993.126	3940.637	3897.009	4087.066	3918.866	4873.773	4636.645	3530.783	4801.261	3819.4	3161.841	3640.546	4989.331	4494.676	3035.875	4634.275	4508.348	4334.445	3900.044	3293.987
465	316.1872	7.070331	824445.8	849831.3	916000.9	1631857	1529144	1456272	1060895	1035829	902002.9	893216.7	804397.2	768802.2	551052.1	589331.3	568304.8	696837.7	706191.2	722614.4	810315.3	777428.4	782866.9	631706.2	572834.1	623120.1	808147.9	821885.4	670185.6	893293.7	889022.8	764130.8	688154.5	599825.2	683722.3	721470.4	747866.6	659115	749809.2	716465.2	697337.8	751647.1	804815.4	775008.4	701824.6	794041.7	846016.2	754780	786772.8
466	316.1872	7.173656	704801.6	675490.8	735348.4	1177215	1122484	993902.5	691241.9	788538.9	749844.4	718626.2	613113.1	577796.1	557560.9	545227.1	505609.4	553860.8	512749.8	509197.4	691548.2	663398.1	562771.6	512582.7	547601.6	514075.5	524266	589709.8	564264.2	734271.8	690366.6	623011	606855.1	521365.6	560140.8	621930.8	681723.6	557271.8	627219.8	608037.8	573333.3	593405.2	587804.2	553801	521538.5	654558.6	534498.9	501628.6	497629.7
467	340.1872	4.259093	830290.5	809393.1	859585.2	1178460	1251461	1218520	866768.8	1111379	991296.8	937504.6	745729.2	763580.6	688822.9	740073.6	805572.2	757149.3	846413	797665.8	1017860	914758.1	836857.2	879821.6	720229.1	734380	800939.3	819278.8	808680.8	1028950	1020013	898889.8	856744.2	798282.5	748302.6	822797	721004.5	763655.6	1009427	951626.2	932428	732087.4	783443.7	796935.5	766748.1	815033.2	845576.6	756274	782209.8
468	340.1872	4.488787	40022.23	32938.71	36150.68	54164.76	53091.95	46534.66	38265.92	37839.24	41321.22	43189.23	33965.1	39614.66	35984.35	34005.24	36205.95	30124.04	40955.98	35271.93	45193.39	38873.35	39823.82	36646.29	34588.87	31298.51	34696.47	38886.31	32070.54	42931.93	37370.02	36233.48	36137.14	36664.35	31648.96	32860.95	33356.48	32735.73	42539.36	40966.92	43529.69	36623.4	34549.43	38071.69	32342.66	37409.34	37219.96	29397.19	31355.36
469	136.8907	5.957255	1624150	1606700	1598888	1300777	1466218	1523735	1607824	1719435	1650370	0	1506244	755598.8	761792.3	1422433	1453138	1518933	1707675	1618652	1566352	1609268	1507027	876332.2	1507943	1539461	1549146	1594260	1502777	1592593	1655120	1680458	816076.1	1620601	835472	1570368	1589743	1523381	1530285	1616477	1481756	828504.1	1711103	1775502	1532466	1621483	1617891	764676.4	1644119
470	136.8907	6.164168	1064216	1170460	1157904	866107.1	1006997	1021846	1086490	1117070	1131306	1314037	1103022	1175532	1115032	1189328	1164344	1170324	1166888	1145627	1112949	1042835	976158.7	1171958	1212364	1160427	1116720	1092225	1153240	1091444	1103141	1020939	1180367	1188499	1150121	1107887	1158339	1144237	1040489	1051406	1023399	1205817	1163128	1182471	1149550	1270106	1212131	1231309	1304001
471	483.2467	4.499544	633529	551812	576654.6	927508.4	988262.2	757603.8	574721.9	663540.7	613919.2	724783.9	616739.8	594410.3	466370.5	450425.5	511007.9	449215.5	605312.5	567911.6	727327.8	636105.1	485786.5	667863.1	505271.5	454148	578682.7	562645.1	474755.4	723719.1	483391.1	560995.5	593333.9	545186.8	504320	460584.5	545884	433811.2	706374.5	630866.8	607694	526361.3	481573.7	516115	371129.5	532799.2	516349.1	405428.5	436594.6
472	87.00805	6.379038	1754.933	4406.161	2180.18	214649.7	223494.8	1570.43	230168	233185.9	220178.2	254984.8	232004.3	242933.8	173493.4	156592.4	179852.1	2146.824	2188.623	2049.591	211140.3	218972	194112.3	200007.4	158702.7	185606.2	2782.772	2036.112	1956.765	205894.6	208950	203931.3	231208.8	215264.5	200366.4	2106.767	4379.6	3323.082	199845.1	204381.6	1850.895	129426.4	121976.2	127381.9	17776.29	71813.55	61426.49	21073.32	18418.31
473	87.00805	6.789141	60533.27	91913.74	82640.48	222540.4	267953.7	225824.9	232323.1	249633.5	186706.4	247011.1	221624.6	210465.4	183234.7	164257.7	181108.8	72255.73	103916	111714.6	205223.7	228561.9	184444.9	202916.8	177104.9	184463	113329.5	109384	109939.4	196994.4	211558.8	209602	212932.8	216787.2	197322	116983.1	122230.8	125043.2	170673.5	233763.5	109749.8	117925.9	114019.1	121473	18371.51	93262.23	83809.98	21188.51	23474.07
474	87.00819	8.045104	21967.39	71968.27	19142.15	0	12571.02	0	11047.71	11612.67	0	0	0	0	0	15558.07	0	15904.8	18034.9	19267.78	0	0	8972.927	0	15054.62	0	16266.87	18368.58	14411.65	12957.22	12146.27	10159.98	17657.77	0	18121.03	14824.99	15695.33	15774.34	10320.47	0	7596.244	14711.51	15216.84	0	0	0	9712.728	10088.79	9200.356
475	138.9062	8.638854	26856.62	37394.46	34427.26	121395.8	78435.48	158245	150512.4	144367.7	133239.9	6627.9	5417.529	6048.423	7546.834	6960.186	8013.877	39782.61	50690.21	66771.74	91943.94	143739.8	175338	7412.038	7996.145	6752.812	43960.32	64341.89	47457.95	125283	113099.2	168110.5	6011.676	6299.941	6053.282	51834.02	52891.68	93983.52	153929.5	103779.2	166186.9	6177.469	6449.832	8592.808	7903.404	8258.328	5881.698	7721.246	9379.52
476	232.1302	8.744561	543063.8	530809.8	542234.3	928874.7	920009.5	784205.8	554690.2	637062.4	664494.2	622744.7	593236.5	564030.9	447842.4	400439.4	415314.8	446781.1	538823.6	483057.5	538903.5	620954.2	500689.6	527577.6	425450.4	497626.5	555645	560580.3	499509.5	579962.2	586488.8	541313	504709.8	433824.1	413303.1	492311	437848.5	427935.8	669849.9	673407.7	616802.6	381372.8	375118.8	398338.7	451690.6	488618.7	429290	302941.2	327277.7
477	225.0616	5.414983	524576.6	475231.9	500939.6	809235.5	760759.7	647005.2	821326.8	848174.1	783063	852521	814191.2	797042.3	49856.66	57483.59	51917.75	94078.48	76408.81	104127.8	75296.3	100295.6	59999.28	152954.1	167220.7	96854.12	89612.21	71691.06	80059.55	103619	112927.9	80716.1	133281.6	115466.2	128347.9	85667.48	54031.12	60382.12	82073.84	71232.48	102587.3	6033.151	3953.921	5520.958	3470.26	5764.904	5884.278	1854.449	1169.22
478	225.0616	4.972333	391077.2	360085.8	329397.5	539365.6	597797.3	561307.6	611462.7	620262.2	611027.4	605092.6	583013.3	617759.2	39843.12	48017.21	44354.31	66029.42	48204.44	81107.23	46557.47	72319.23	47491.72	121426.6	118930.5	76707.68	55517.03	44239.2	53260.75	64214.43	77723.07	56115.94	92981.34	97221.62	95844.62	61075.28	42117.89	49865.8	46618.43	54819.49	62589.57	5747.713	6384.657	4648.959	5240.16	7184.24	7153.225	1454.354	2530.661
479	225.0616	4.567348	16924.69	15278.63	15838.05	19786.41	21184.31	19669.87	16531.84	20036.75	18025.14	20738.46	16798.18	16484.24	6676.882	6812.083	6124.289	5966.603	6704.117	6771.643	5220.512	4656.309	3780.628	7679.707	6976.875	7372.689	5765.928	6268.594	4927.287	6237.356	5275.531	5262.663	9102.409	6584.499	8886.654	6421.084	6090.997	5594.446	4012.968	4564.489	4170.347	592.991	891.2212	934.1848	1087.982	1486.481	1524.828	251.6765	1114.371
480	253.1301	8.574151	490160.7	465013.8	454170.5	924991.7	927669.2	766823.1	478842.3	633067.4	567171.9	493548.4	452316.8	432663.6	281001	316886.7	312430.9	331252.2	370068.1	411861.9	591667.9	578868.8	413552.8	379944.8	296319.3	314945.6	413050	443707.5	339219.4	509950.4	493636.9	486694.2	442572.9	364877.1	327470	394096.4	372865.4	320872.1	581222.4	588649.4	586775.2	318520	323914.7	316591.3	326073.2	343030.8	338603.7	231154.8	233845.2
481	217.0297	5.411548	527045.2	536134.8	543124.9	691528.9	669990.3	586094.6	652496.3	652190	600853.2	801551.9	763062.7	753325.4	55155.26	64083.02	54947.69	115793.8	94760.4	133326.3	55062.3	78103.54	53718.06	131627.4	158521.1	95979.16	95527.68	78104.76	87551.63	80319.67	89302.73	60714.68	135560.3	126080.8	136802.1	102758.3	62245.8	71696.43	67297.71	57100.97	75126.75	5536.417	4328.814	6938.847	4731.54	8733.778	6852.109	1791.756	2067.731
482	217.0297	4.967021	445353.2	397451.6	409153.9	541269.8	577292.5	522063.7	514651	539015.9	491880	596674.9	566253.4	567100.7	42021.81	48446.68	42971.04	73968.06	68059.6	102767.2	44668.72	57422.41	40469.03	111085.9	128801.9	75775.91	66396.68	54288.79	70252.64	54597.04	60912.82	41308.68	91594.47	86502.93	100978.9	77996.9	46818.84	56683.38	44517.46	42484.96	52513.91	5667.068	5959.81	5875.943	5143.339	8576.34	7634.296	1470.837	2982.333
483	217.0297	4.534579	29141.74	29497.61	29528.47	27311.16	28901.36	23091.55	18980.94	24676.44	21172.85	31150.18	25980.85	24612.82	9081.892	10449.81	11001.85	12335.26	10538.43	12050.56	5944.376	6322.624	5576.021	11168.77	10709.67	11024.72	14413.28	12293.65	10819.96	9229.039	7189.326	6673.768	13840.41	13653.42	11189.23	14430.39	13124.98	12418.64	6309.035	5068.919	4395.464	1327.553	1891.998	1131.739	1948.954	1806.175	1890.467	1554.975	1436.834
484	259.186	8.531277	735204.1	723290.7	663028.5	808677.8	922312.5	758653.2	604218.7	741928.7	661056.6	728122.5	642956.7	611612.9	541814.8	502950.3	565630.4	603074.2	650424.9	624915.8	725369.1	635622	544384.8	728348.7	551007.8	619710.1	664203	720065.4	631988.7	724552.1	660356.4	626240.5	669376.4	643156.9	557816.6	686281.2	651430.3	580735	699545.7	744918.7	645726.6	578005	567953.8	581334.8	552613.8	558172.9	543694.8	451948.2	466681.5
485	249.1343	5.970603	865015.8	919136.5	840607.2	1237343	1213972	1112725	901572.9	965151	928301.4	950790.8	923159.8	802603.3	787930.8	850664.8	856247.5	753986.4	869793.7	869282.8	1046651	961057.8	875622.2	865425.3	799899.2	853626.5	788787	897673.1	789940.4	926281.8	965486.6	921014	956958.5	875192.7	800840	825437.3	785494.8	731704.2	883090.4	951739.7	896001.7	830200.8	841177.3	763763.8	827850.1	857841	850534.8	743696.2	839410.2
486	249.1343	5.868674	754505.8	771825.8	757411	1140946	1153641	990463	767714.5	840419.4	829657.4	688371.8	667581.3	670922.8	655706.1	605965.3	640568.5	595513.4	723912.4	702225.7	867075.4	848800.3	814313.2	751155.8	600672.2	628188.6	676938.3	731888.2	646778.2	703903.2	815439	793910	679207.4	665871.6	645990.8	693752.6	659974.8	47547.73	768753.2	777843.2	853991.1	584771.2	641060.6	639888.9	580548.8	647687.4	664164.4	626649.8	614958.9
487	270.1852	0.6784327	0	0	0	0	0	0	0	0	0	0	0	0	0	0	0	0	0	0	0	0	0	0	0	0	0	0	0	0	0	0	0	0	0	0	0	0	0	0	279995.4	159.626	0	0	0	0	0	0	0
488	270.1852	0.9682722	0	0	0	0	0	0	0	0	0	0	0	0	0	0	162.5972	0	0	162.5651	0	0	0	0	0	0	0	0	0	0	0	0	0	0	0	0	0	0	0	0	57712.47	0	0	0	0	0	0	0	0
489	199.0707	3.741256	846848.8	845733	815937.2	1176342	1221059	974555.5	946951.7	964182.9	850537.8	941294.2	865797.4	745478	743733.6	756050.9	733243.3	687734	837971.5	787533	944818.3	948064.5	844906.5	923988.8	791101.2	774284.1	703412.3	803651.9	689681.2	1011839	827793.6	875553.4	859740.7	831243.4	779437.8	759756	765363.5	667708.2	969963	851501.9	954988.8	791238.2	808705.3	740549.3	727307.5	809104.6	800621.8	752105.9	792835.9
490	201.9681	4.771523	800441.8	800718	745850.3	518389.6	544560.7	520602.3	532853.3	529246.6	533319	886741.2	887901.6	941126.3	898909.2	889940.5	882958.3	834794.3	813906.8	756230.2	547197.5	509458	559717.5	805542.8	869460.3	896106.2	750011.5	794160.2	791934.2	533554.8	565520.2	528753.2	899092.8	903417.8	942763.8	812921.7	852064.6	722601.4	529234.1	569495.6	528232.4	909056.5	910780.8	957839.2	943750.9	918576.3	893288.8	899037.3	943066.3
491	334.8606	8.629152	2415.465	3198.513	2951.834	9493.298	10151.39	13122.79	13453.65	11567.58	11199.78	431.5417	282.6203	364.8327	251.7894	0	243.0106	4293.275	4749.67	6042.254	11612.03	11484.16	14008.11	0	480.6659	934.6885	4195.103	5073.843	3976.641	12601.49	10813.29	18171.34	187.5067	294.365	809.5063	5486.682	5380.991	5843.927	12175.42	10112.04	13874.61	372.124	482.907	201.2438	0	281.3531	406.4746	407.8455	178.7945
492	162.838	9.012024	3886.514	4172.889	4727.684	11446.69	10282.38	8436.028	6045.83	6373.656	5527.64	2697.758	2936.861	3578.249	2566.365	2904.495	2767.919	3388.741	3799.997	3101.987	5265.206	5529.24	4958.325	2734.626	3033.039	2868.632	3361.042	3543.753	3966.947	5201.013	4308.521	4587.691	2691.892	3034.206	2728.024	3443.618	3294.509	3700.895	6547.922	4888.078	4434.736	2839.241	2548.199	2809.573	2478.273	6345.444	3603.914	7994.818	3050.59
493	242.1233	4.500562	864553.2	791388.8	868612.2	1203516	1255347	1131150	945051.5	984437.1	961789.8	961791.2	810196.1	916409.7	791974.6	774725.2	838021	759693.2	872198.2	789729.9	1075669	989842.8	840643.2	924390.2	843307	764181.4	844725.5	817294.2	761372.2	1017880	831850.7	880093.2	884860.2	841188.4	841770.8	737593	824203.2	751875.5	1025969	979369.5	957732.7	834663.7	798496.3	795511.4	751013.8	829924.5	823146.6	739753	785229.3
494	226.8285	4.654547	1109463	1117397	1099958	1029077	1204502	1195109	1200273	1164355	1283345	1401148	1331056	1192128	1217699	1249912	1179573	1144329	1187944	1160291	1216403	1235163	1190190	1280588	1279312	1293359	1001919	987936.3	1056046	1214663	1224152	1153632	1278844	1267287	1253310	1102007	1115124	1118597	1341932	1400587	1042281	1223203	1295812	1316935	1235062	1244746	1286983	1358203	1230508
495	226.8285	0.8282564	142433.7	160968.5	132800.9	146865.5	147777	134986.6	131422.2	130890.2	137931.7	217232	223671.9	223766.5	220383.8	203263	207295.9	159014.8	163148.2	165361.3	148246.6	119836.9	139892.3	210348.2	223559.5	214645.6	151596	172625.8	166193.2	150693.9	145395	139808.8	225746.6	202893.8	184990.3	169498	170017.4	149534.9	140606.4	143831.5	140863.8	227368.5	213301.2	231273	204295.9	219179.5	212303.6	199520.7	216315.9
496	226.8285	5.382643	101221.1	101736.9	96283.09	117413.2	135693.1	131823.6	127613.3	155815.6	121014.6	116846	106914.1	107593	86943.09	78573.87	91480.56	93321.99	108242.2	107545	104900.2	95863.34	96986.4	105327.1	89388.88	91704.82	106113.6	95576.56	97507.38	107581.1	113678.5	94887.38	91944.04	100791.8	95879.98	104558.8	93116.16	103217.6	112347.6	95409.52	99047.75	91909.74	94319.5	89048.09	86013.91	88342.41	90199.12	82424.91	79085.02
497	226.8285	5.671571	150649.9	150996.7	154721.8	103158.7	123625.4	143520.9	155299.9	148037.1	144189.7	155220.2	137064.8	129311	140546.7	142917.3	153663.8	165526.6	182663.8	173660.6	154903	138491.2	153726.6	139732.1	153566.8	150179.5	173639.5	150006.4	162911.7	143584.3	161323.2	167754	152298.2	149299.7	159850.9	184574.8	184189	188777.1	143955.8	159022.6	151913.4	155481.4	185010.8	196095.4	148752.1	176270	170077.4	145649.3	159894.5
498	226.8285	5.845728	95943.34	99011.54	100336.3	76656.52	74197.5	95484.77	97565.19	97817.38	106048.1	86133.52	93266.78	95766.25	80946.49	95315.34	88086.31	107550	109183.1	108415.8	101831.6	95316.38	92119.82	93369.85	82844.32	84380.53	87842.16	96312.16	100676.1	76692.55	102730.3	101399.7	91236.71	86139.91	98306.25	109854.5	116769.7	115232.3	96736.18	88530.52	98662.9	93210.94	95482.01	101327.4	95959.4	88418.69	98844.03	102356.9	97669.21
499	226.8285	6.162283	153595.8	157319.8	162315.2	89595.66	114136.2	124180	159942.8	160880.4	161938.5	161557.3	140000.4	140322.3	128541.5	139183.9	147822.6	181271.7	166977.8	164733.5	165066.5	148262.4	146632.3	136399.6	149553.4	144700	158476.5	154799.1	178436.1	146273.3	172063.2	157896.9	134274.9	143608.6	142568.2	152888.9	169681.5	182590.3	154069.8	151419.7	162025	158806.1	143303.2	156343.7	159921.9	167242.3	157413.7	167496.9	176536.4
500	266.8019	6.906526	605489.2	595794.5	533735.1	899260.2	878297.5	815358.8	685732.1	775252.8	649601	687855.9	534703.2	573814.9	462703	470336.3	437050.7	371849.7	546808.8	497677.7	783240.4	642482.8	658433.2	642670	406392.3	528115.6	534611.2	587604.8	430934.3	777657.3	615975.4	480322	582845.8	530544.7	449991.6	567422.1	498456.3	433956.9	746395.8	676588.8	682283.3	416292.8	456836	490081.2	419769.7	454569.6	539325.1	480117.1	487528.2
501	270.7968	6.910138	581299.3	551910.8	514601.1	877111.2	1019195	747725.8	601573.1	751860.3	637570.8	673256.9	484824.2	482789.2	340211.6	432439.2	458403.8	395353.6	547943.4	434318.3	749496.3	670885.6	642484.9	638488.6	444366	489353.1	529698.3	552257.4	447668	602087.2	612334.7	590502	596298.7	523916.4	464467	513113.9	521693.9	456175.5	722191.2	717748.7	654851.5	491919.4	330784	367559.2	413683.8	505969	511932.6	474716.1	448217.9
502	135.8936	4.669219	1297848	1222738	1188048	863165.2	973703.2	1041102	976689.7	1098140	1150755	1434033	1359920	1323428	1347856	1343490	1186990	1264804	1310990	1321180	1088337	1086653	1040951	1312249	1419706	1323480	1245154	1287588	1256153	1022549	1095455	1113180	1302894	1393571	1241480	1312626	1262911	1362866	1196626	1049920	1074050	1344493	1458021	1385911	1438758	1455127	1328911	1412864	1361416
503	135.8937	5.82499	497632.2	495431	498831.2	485196	546949.4	537912.9	512489.6	564751.5	518558.7	607205.9	585964.1	567158.9	529325.1	535028.7	544505.6	515692.7	521145.7	511145.3	515957.8	509936.9	445865.8	608782.4	536223.8	535846.1	528193.8	509077.6	495898.5	493311.5	529562.2	502924	587785.8	574192.9	620307.8	547098.4	543689.9	502460.7	538740.5	467551.8	494765.5	603730.4	654547.8	656771.9	604179.9	593691.7	638286.6	598669.8	599323.2
504	135.8937	5.432131	306786.1	311335.9	312010.3	344401.8	396996	366865.9	307001.3	324441	298083.1	350944	342139.1	336226.4	270566	261405.7	299934.7	299288	299511.7	290281.9	307417	273645.1	249092.9	314529.5	297115.4	265687.5	308818.7	298233.1	281899.1	294369.5	292602.5	266223.8	294404.3	289903.7	278380.2	289677.8	287349.7	276390.7	304887.5	286283.6	300255.8	303698.2	287310.2	306947.4	261197.2	278504.5	275726.3	284054.8	273507.9
505	135.8937	5.672711	626398.5	753470.7	718383.9	581107.3	668904.5	667549.4	645312.1	677917.9	643412.7	748771.5	628312.6	609395.3	596037.8	607317.6	657223.1	669486	731011.2	722593.2	672736.2	618279.2	616727.9	787182.8	634050.8	632932.9	680320	698216.9	676231.1	641473.7	684375.7	664585.8	730389.2	664540.2	713374.7	751929.8	723444.9	709478.3	694098	653674.9	609632.8	687811.6	688429.8	742578.2	597324.5	672500.7	669638	589529.3	599246.8
506	135.8937	3.641977	191887	207678.6	211815.6	226656.4	241923.9	217172.9	239289.8	241084.7	233631.7	184105	176591.9	176224.3	188693.8	195184.4	204614.5	227359.7	245474.3	238294.2	294287.6	281852.8	270015.1	227326.1	197327.9	210668.8	234444.8	235554.7	236644.2	264188.1	267788.6	262982.1	223124.3	240321.8	216691.6	240606.1	239716.6	232436	299201.2	298623.8	299024	166823.5	170578.5	175551	150531.9	138395.8	160305.1	163975.2	159472.5
507	135.8938	4.407825	148105.5	150027.6	160057.9	110180.9	127343.7	126503.2	129473.5	141563.5	150876.1	163283.4	145448	166303.3	152279.3	146968.3	160022	150231.7	169850.9	175735.5	142951.4	133692.6	136434.5	169422.6	169163.7	150412.5	166421.3	161700.2	157351.6	147112	147644.8	153858.9	156807.7	159473.5	166636.5	173644.3	165510.9	172163.4	142841.3	139813	150985.8	162344.5	160601.8	170979.6	157833.6	169229.8	171617.1	169481.6	170060.6
508	377.0819	7.569257	506460.1	604755	577120.4	617463.2	712191	590792.8	599891.1	610801.8	579090.4	581643.7	615884.2	660798.2	576145.2	617784.1	609233.8	485796.6	563465.2	595880.5	613479.7	582796.9	565037.6	632503.9	586387	593537.2	550875.3	535226.9	529766	656759	591852.4	511841.6	650416.2	548886.4	606048.1	591402.6	501634.9	521012.9	584406.8	604822	653598.7	506433.1	667661.7	640638	26160.51	63645.49	63671.1	602827.6	552420.6
509	377.082	7.981646	157923.6	134740.3	145930.8	130734.1	147406.3	135619.4	112446.9	122364.7	107500.4	180392.4	153125.9	141812.1	131663.8	132325.4	131888.5	115502.2	151072.1	144677	120616.1	120550.6	97199.6	153392.8	134461.1	142812.7	133914.9	137899.7	113499.5	131771.2	114867.7	106869	155183.5	155220.5	135748.2	138109.7	125812.9	122176.1	101950.6	112929.6	122843.6	133636.1	127853.2	141019.8	4799.491	13301.23	12486.24	125539.4	136122.7
510	377.082	7.196775	27424.11	35968.94	29014.54	26452.04	32189.49	32467.23	21968.55	27315	25616.38	31205.18	39428.99	17892.74	27689.18	32765.37	25059.08	27993.79	28640.33	27221.28	29952.92	31510.15	23013.33	35584.3	26266.09	28924.9	24875.69	36721.8	30293.62	32834.8	29065.33	27616.54	28302.18	26918.96	31356.02	30540.35	34819.89	26588.5	25961.49	24910.27	21246.19	25822.17	18898.97	23731.84	3504.474	7343.955	12178.71	25969.79	31115.78
511	348.1571	7.378638	806815.8	816035.2	708924	1293324	1502145	1261510	965289.7	958299.5	898554.4	815334.4	849152.5	815148.9	542107.7	517918.6	509303.2	522168	598183.1	647101.7	732894.9	680370.2	687180.8	668047.9	532959.1	589995.4	585654.9	592257	564627.7	787657	703646.4	773313	576277.1	558060.1	655799.8	553568.5	619700.4	600603.7	711906.9	757981.9	731447.3	795921.7	758348.1	741403.1	694388.7	722137.2	733004.5	636119.7	698507
512	228.9603	4.636895	682544.4	647439.7	655088.8	1051407	1091495	889131.3	895857.7	928692.3	1015032	861208.3	777456.2	746698	684601.2	633833.8	620843.8	570127.3	644587.1	498179.8	1081349	931996.7	912355	729199.8	687209.3	689774	599744.4	649010.3	551938.7	1000093	899253.7	865071	709160.2	661381.2	621114.6	614052.1	661039.4	573103	1044006	1022624	914422.6	649031.7	684610.7	669563.8	661376.2	688532.9	739265.2	696948	627381.2
513	216.1333	8.683461	533644.4	591970.6	608223.4	747933.9	918145	647456.8	516777	735466.3	485897.9	517446.7	514294.4	524487.9	457704.2	376753.9	460825.8	397075.5	460972.7	566869.5	596576.8	713487.3	592946.6	523656.3	461063.7	455179.1	472977.8	542092.2	398810.1	520571.1	587854.1	424631.5	568848.4	501087.5	419742	435203.9	438606.4	440107	653847	603399.4	581655.4	376299.2	364621.5	379245	392038.8	437012.3	443327.7	293774.7	359019.2
514	233.1026	6.698768	668924.8	697170.5	740553.3	878771.9	923614.1	809872.2	638537.5	752245.9	661157.1	706568.2	712009.8	611689	650487.7	620973.8	643500.1	619528.1	703351.2	650916	804529.2	716085	656865.6	709240.1	620274.5	656785.8	662673.6	709875.6	578633.5	772847.1	657298.2	647877.2	712099.7	649292.2	586962.2	674468.8	649164.8	576781.7	728172.6	640789.2	664617.3	613598.8	634530.3	641432	618174.2	667834.9	652971.9	580807.6	572398.4
515	233.1024	6.369712	22219.1	18252.77	19440.04	37275.15	31309.92	26394.75	26275.69	19545.97	22395.68	24108.03	20654.45	30349.02	27089.51	20755.28	18803.98	16475.23	17682.93	20051.41	19871.29	22741.77	14866.23	26650.25	19804.55	16057.17	19000.04	20294.46	18102.54	22434.51	25331.41	18358.44	23166.84	26763.17	18456.46	19977.49	17401.11	16366.27	21445.18	22704.87	16380.42	23098.15	18824.89	19248.51	19490.73	25288.19	17271.35	12816.79	19262.54
516	153.8673	2.242473	93585.69	87993.84	89724.2	101934.7	97050.68	94497.85	86314.91	90978.7	92095.75	109736.9	104263.9	105478.6	98949.47	102990	100376	44339.48	44609	47615.12	95638.38	91623.16	88077.88	111362	102869.3	107765.8	79000.52	75302.22	70241.41	92626.23	85245.13	89623.5	86831.62	87175.65	88364.38	45346.5	44670.77	46363.34	88828.03	86420.05	88641.48	183578.6	186714.8	192863	184309.2	191718.2	188841.8	196549.7	205852.7
517	162.9823	4.637695	161174.9	125519.3	124863.2	134039	124145	121330.6	126094.4	127010.4	142809.7	24940.44	33027.39	26679.51	18842.92	28399.53	23311.46	131833.4	137260.5	104703.3	126703.2	123900.9	127863.3	29511.23	29523.5	29123.63	119226.4	148253.9	104798.6	134482.4	147474.8	122023.6	25008.54	30735.41	24812.8	117275.4	106261.8	123983.3	117917.3	137886.6	102962.8	35986.66	31307.12	28187.59	24546.15	25290.83	35465.21	19852.74	29841.94
518	303.0883	5.672914	729699.5	766955.8	686060.7	615012.9	616150.3	570608.1	567943.2	598302.3	483384.7	822414.6	688736.4	687776.2	722877.8	698743	755509.3	624459.9	813055.2	699203.2	549797.6	555067.8	533130.6	827926.2	631874.8	784847.2	770464.9	813519	716406.2	556099.9	563569.3	559229.7	760578.5	710644.8	703821	776840.2	791706.5	708394	550926.4	580650.1	568837.1	654653.2	781622.5	747758.2	569766.7	734827.1	736822.5	643521.2	670901.8
519	156.1017	0.9470763	122210.2	124063.3	135691.9	817873.5	893589.3	737242.5	210076.5	250963.6	264360.5	156169.6	143632.5	145657.1	117421.5	126478.1	112347.6	95916.34	84375.46	92569.59	219790.4	183648.3	169250.3	140489	108318.9	114675.4	90983.72	96055.98	83462.54	224792.6	200472.4	200215.8	166123.4	121741.6	117914.2	98710.53	80709.52	80704.65	189003.1	202188.5	198330.6	136932.1	152976.9	150497.5	59194.17	69804.8	76048.28	100513.8	127155.3
520	156.1017	0.6781968	31691.79	32034.88	27450.31	174960.6	192792.2	140432.7	45208.3	56451.14	51878.24	50917.63	52104.31	48196.97	42239.93	36474.55	33006.43	17992.88	23978.98	21084.09	45160.82	34036.2	35087.16	61200.93	47946.08	36744.89	23929.72	26234.77	22536.21	55148.88	48546.77	41181.75	65559.96	46759.68	37928.28	26387.79	22099.6	17243.36	42667.09	43891.68	41496.34	51911.11	45427.57	49686.83	18999.31	25460.53	24944.17	35965.63	32631.78
521	110.8985	5.589382	338070	336696.9	339929.8	183966.8	176958.5	198777.4	209724.2	206858	211829.2	416106.8	419121.4	439546.2	442177.8	444463.2	425511.1	392328	364538.2	368200.2	204989.1	204174.4	221558	417805	446411	427876.7	365381.1	347005.7	385884.7	218833.1	202467	222619.3	450219	434781.1	432379.2	371174.3	350423	379202.2	214933.6	213893.3	210052.2	460632.6	447755.7	443335.1	446962.6	459718.2	448397.8	438558.2	466285.2
522	110.8985	5.31391	0	0	336314.9	192682.3	183651.5	181442.2	184846.5	183933.9	196073.8	428200	401186	401072	405964	414383.6	307813.6	338186.8	0	347711.1	182978.6	180030.7	185391.7	397934	384147.3	392911.3	336645.5	338674.8	352085.3	179001.6	188040.8	181524.3	397809.6	397882.4	404941.1	345089.8	338339.7	328788.1	185173	179781.6	187910.1	409117.9	389255.1	402954.1	403839.2	437921.5	419976.6	418618.4	415187
523	110.8985	13.80219	421488.9	423674.6	416367.6	221025	218102.1	219231.8	224397.2	223040.4	230484.9	460083.2	447301.2	458385.8	474273.5	458666.6	463143.3	420789.6	420379.4	404133.3	229858.4	228272.2	227238.3	457385.5	467276.9	447145	420384.3	414443	449064.7	229258.2	225367.6	224902.7	477693.2	444430.9	487463.7	426211.3	419885	430417.7	239451.1	211157.6	222378.1	485914.2	481670.4	463896.8	463342.2	446634.6	468834.2	485945.2	502392.4
524	249.0921	7.987262	693032.4	630746.6	682432.2	996351.5	1018683	795471.8	723849.5	795562.2	714206.5	935646.7	796179	813934.3	684324.9	628743.6	654379.2	511886.6	645049.9	602696	785229.6	701934.6	682078.1	784704.3	598255.2	654617.8	595304.3	613448	507176.5	774091.2	701171.8	683520	860547	768766.3	642916.8	597445.6	576358.8	506326.1	789214.3	755288	711150.7	671768.2	657537.2	638137.4	617478.4	705031.6	677281.4	492049.5	584513.1
525	104.9532	6.879857	918425.2	913660.7	847803.1	987218.4	1031922	939105.8	994261.8	1003547	962174.6	1029066	931013.3	967633.2	936979.8	942469.9	896097.2	811931	857101.2	855221.8	1020218	993609.5	960992.9	990741.3	945912.2	975661	855322.2	911068.8	873473.3	953173.7	1010641	903259.6	1006368	977069.3	967981.3	872985.3	874949.2	845637.8	988603.9	974058.4	1003095	920027.2	978845.6	984999.9	921081.2	380791.7	974511.8	912461.6	972576.5
526	134.8647	7.444445	112871.7	115077.6	104588.4	331668.9	302510.8	264390.3	226095.9	249727.4	231353.7	112755.6	104517.9	110298.1	94606.91	85599.71	96438	89621.07	103485.7	100653	287682.1	241334.6	216980.6	97632.12	99478.99	96090.23	96675.29	114753.2	97463.45	255629.8	221541.8	219473	102991.7	93337.5	93649.05	102089.3	92610.29	78560.77	251186.8	259473.1	248819.5	96157.41	100327.9	93008.09	99971.37	100998.5	103206.6	95032.46	89686.12
527	134.8645	9.260004	8386.722	0	0	0	8002.952	9730.498	5344.701	0	0	0	0	4765.659	0	5461.285	0	0	0	0	5583.516	6484.6	5243.573	0	7095.143	0	0	6832.104	5689.584	6321.064	0	0	0	0	0	8166.047	0	7628.11	0	5734.497	0	4873.837	4379.033	0	0	5065.294	0	0	4634.152
528	277.0939	4.500174	770893.3	687236	717091.5	688997.8	713740.5	670553.3	655361.1	664769.3	618818.6	1004798	896784.2	934817.7	854365.7	816177	892364.2	670906.4	737568.2	708451.8	735481.9	685619.6	605552.2	957145.7	896122.2	802960.1	752262.3	721634.8	665770.2	692277.4	651585.2	615322.1	928169.8	894923.7	908794.3	672237.1	720011	669905.9	723860.1	680625.4	686673.7	920511.8	838471.7	880352	711277.5	886744.5	897276.5	784240.3	825020
529	280.9996	8.635316	219784.9	279076.4	291648.7	447286.6	598229.6	499805.2	578766.2	458018.5	633051.9	44901.63	41676.31	43724.7	39654.66	45675.41	49849.74	351108.6	328220.5	349229.8	620765.9	472042.9	400916.4	54899.48	53163.83	58503.07	387832	306614.6	372760.1	570909.5	610930.6	486077.3	55662.29	52504.7	53947.47	421951.8	363798	362251.3	420205.4	599509.5	415100.5	48899.11	37892.02	48645.02	54726.35	41574.04	46335.27	45533.05	38697.37
530	282.1562	8.849282	734262.8	784715	790336	750208.8	782808.6	803320.9	644136.2	722876.8	736422.2	955658.2	827552.8	778770	564872.4	553171.7	559226.4	493675.5	736687.3	750177.7	637591.6	645511.2	609045	602250.6	587221.8	597100.8	632343.9	773428.9	612198.6	699179.2	665055.3	691668.9	740135.4	746400.8	680430.9	759820.6	652764.8	576075.8	704530.6	656112.4	660929.9	802475	694046.8	781864.7	669825.7	798308.8	786389.9	594723.6	791218.2
531	380.2307	8.264297	329015.3	362172.2	357463.4	732766.5	798625.8	675831.7	361860.9	404550.6	344617.7	289152.8	287131.4	287609	130274.7	158592.4	147734.8	203360.9	224058.9	214843.1	177609.5	180296.2	138402.1	199639.5	162801.4	173030	253604.5	246912.4	207658.1	254639.6	229114.6	221325	192284.1	178082.4	154614.1	239494.3	231178.8	221796.6	179194.8	168541.3	150208.5	253843.1	269334.7	260343.4	247518.5	269938.1	262243.3	212246.3	223245.8
532	292.1664	8.525089	712357.7	734005.3	690889.6	868655	1012038	792608.8	719814.2	715049.9	724739.5	742624.4	721710.8	635535.7	610291.2	502144	598676.9	595708.4	615219.8	657214.1	731467.7	649227.4	602119.9	743420.8	624708.4	617687.3	694648.3	771247.8	658207.2	761845.7	689537.9	639293.6	675035.3	662544.7	555599.6	690608.5	669469.2	610157.1	693967.2	723642.8	688091.7	636013.3	626376.7	584814.1	573980.3	665113.3	637207.7	460077.3	508998.2
533	267.1265	5.671852	642963.4	700820.8	685107.1	742601.8	752774	597503.5	657707.9	641361.4	608758.7	958468.2	778897.1	830392.8	804889.6	773029.8	848782.8	575253.6	697135.8	672470.8	681400.9	647710.8	595272.4	1016869	706175.7	847219.3	681445.1	687014.1	637991.6	709283.2	642399.8	633122.6	899382.7	799677	784841	669106.7	668124.9	580978.4	681625	689717.1	655003.3	715146.5	806605.8	783021.6	572949.1	761178	783350.6	611811.4	626775.4
534	291.0952	4.678407	751299.3	721380.5	746089.7	1041527	1055557	891770.3	733511.2	694038.7	776561.8	801871.8	675007.7	748557.2	650037.9	671013.4	675854.8	603276.2	716487.8	663149.3	855666.3	727407.7	736929	759681.1	607887.8	630806.8	690611.2	592189.1	587595.8	743844.4	721429	689628.1	713193.2	679049.2	653526.7	588210.1	630632.2	590938.1	777670.2	726374.8	724501.7	659278.8	724846.7	710476.1	652553.9	692281.4	684517.5	531269.8	657118.6
535	291.0952	4.3626	102558	110270.6	118197.6	161437.9	169473.9	136743.6	106075.1	149617.4	144434.4	104163.9	85942.2	92999.12	93845.62	96381.5	104416	99612.29	98930.56	99334.68	144532	140953.7	120095.9	96671.27	87463.56	89070.56	96047.98	101740.9	101073.9	136052	142810.3	129645.7	102399.3	97884.27	95230.56	111519.8	98121.3	88524.26	141847.4	135339.9	136529.6	90412.93	93599.88	93652.28	95496.91	91110.54	98579.09	91526.38	86729.95
536	183.9321	5.373806	66021.22	58546.02	63222.95	69347.26	72993.19	79094.23	91286	90038.79	85772.87	3481.719	3128.178	3642.816	3155.249	3061.103	2599.59	68295.48	69090.04	67970.53	71163.83	75486.95	70023.6	3274.279	5297.452	2547.312	61521.86	62297.99	63109.45	66267.38	70095.52	70168.04	2968.902	3424.728	3157.51	67216.56	64084.97	62169.38	69336.01	66689.87	78751.84	3211.528	0	2967.845	3771.26	0	3170.827	5111.234	4323.898
537	248.0532	7.453499	343912	371322.7	372070	834709.6	677196.9	602641.2	538951.3	542945.2	577400.6	475057.5	401686.2	397918.2	355347.7	354583.8	376582.3	288958.3	356987.8	348065.4	727182.8	609653.7	569917.5	448556.8	359286.7	384569.7	297215.2	363577	314971.8	673556.7	588225.1	510383.6	387317.8	402454.6	349630.6	343350.2	343431.7	292448.3	618147.9	656293.6	597105.2	396465.4	378879.2	401809.7	347078.5	347782.8	396978.5	334310.6	327017.2
538	187.0073	4.141129	399329.8	573677.1	498100.4	360564	316184	292999.7	250751.5	278969.3	264321.1	232031.3	190241.3	204231.1	177042.6	167984.3	193566.2	415430.3	448009.8	465144.8	240660.4	261765.7	230344.4	188872.7	172340.3	192263.1	440940.3	460594.7	477902.8	226201	240762.3	230553.3	195727.9	178285	155469.9	479333.9	445872.1	474382.8	214937.5	259109.8	222342.1	176683.8	159611.6	184590.3	168364.1	182594.4	209309.6	170020.8	163224.9
539	99.92573	6.355643	227365	224102.5	222677.6	249132.9	249067.1	234130.2	282327.6	278215	291352.3	426413.5	401854.7	398728.3	398867.3	381713.8	389774.2	234120.9	247378.7	259572.2	248302.9	262815.5	248677.6	360977.5	420615.6	405386.1	262665.5	258392.3	279784.3	248294.3	254538	253654.8	375184.5	355270.8	374320.3	261996.4	277848.7	293751.2	246542.5	256919.7	214230.2	511272.4	493700.2	521338.8	442979	408748.1	398494.1	340221.8	369445.1
540	231.0587	8.212475	604889	558316.8	549507.3	1192618	853877.8	1031361	937964.2	977786.1	962497.5	581426.4	623294.3	601149.2	517160.3	500715	556099.2	400457.5	514583.1	506152.8	833248.1	989242.5	823546.5	588673.4	460450.2	560812.9	563802	522093	494459.9	991362.8	972232.1	850035.1	574917.6	539872.2	520818.6	554998.5	510074.9	516362.9	967944.2	894126.9	861762.9	0	0	0	0	0	0	0	0
541	136.8622	7.443077	45776.19	46069.32	39194.64	133203.2	124544.5	103689.5	92935.29	106634.2	91756.79	51188.14	39296.18	38981.97	32310.61	31825.27	38329.96	38758.68	44703.31	39349.61	119788.7	104519.5	86129.8	38999.11	38977.14	40676.71	34347.78	42393.21	40111.71	109712.2	95309.71	88902.93	38735.95	42404.98	39243.32	39137.85	38740.95	36077.3	110011.2	103606.9	107126.4	42804.72	43041.76	34092.75	32814.79	31097.11	42436.3	57476.56	33854.8
542	136.8622	7.115334	33481.25	33489.17	31636.63	55412.45	54605.56	55256.06	39633.52	38240.84	36144.46	32834.06	29986.63	34017.59	28511.98	23242.43	23228.44	29004.86	30385.49	32167.89	50096.8	36633.05	36128.08	21939.88	21272.72	22673.51	30337.86	32080.08	31696.58	40850.23	37773.63	30350.95	25320.27	36425.62	22854.87	27150.41	29971.62	27027.16	43191.16	37100.62	42089.95	32277.69	26522.5	30239.95	30813.67	34448.81	24123.77	23060.83	32986.09
543	234.8192	1.012739	607068.6	606173	588002.9	807584.2	865680.2	858081.7	812289	818072	829676.8	506335.1	451761	449946.4	417314.8	412731.5	436278.3	590153.4	561702.7	607380.8	873136.2	828772.3	803168.2	424764.1	441200	425542.2	593851.6	627831.7	565341.3	783689.7	732393.3	817803.7	420827.1	387758.8	437903.4	572781.4	493024.8	620528.2	828477.2	860129.7	822601.8	427659.9	437994.2	476762.9	445865	468272.2	446048.9	460347.4	458109.6
544	234.8185	0.2880982	0	0	0	0	0	0	0	354096.8	0	0	0	0	0	0	0	0	278219.1	0	0	0	0	0	0	0	0	269198.5	0	0	0	0	0	0	0	0	0	0	0	0	362586.9	0	0	0	0	0	0	262143.8	0
545	262.1254	6.384013	705787.7	747057.2	758383	1010013	1038453	857402.7	750711.8	681194.3	700015.6	852877.5	782848.2	889012.4	751258.8	739969.7	639375.6	642691.8	695989.4	752239.8	856103.8	767774.8	735461.8	862786.2	734867.2	780028.9	691955.7	741371.3	622071.2	775475.8	802296.3	703770.3	850893.4	803883.2	704480.2	716133.8	725081.3	647377.3	697026.6	809254	766693.4	782247	750571.9	786224.8	760455.5	802351.2	838840.8	694056.8	740687.2
546	258.0786	4.632085	586614.4	518207.4	513803.8	726275.6	664262.1	550203.9	630269.7	637380	651997.9	934788.3	818367.1	729679.2	722930.2	693459.6	708087.3	429097.5	551564	475534.4	748996.4	657817.9	681911.4	813303.1	740484.2	767732	497919.8	520513.5	491969.6	737584	704527	598735.2	834858.8	760395.2	659200.6	506078.3	512915.1	457671.2	744751.2	696904.5	665616.9	752949.2	765624.5	751741.5	632989.6	744981.8	754178.3	750130.6	677354.1
547	233.929	8.323771	11787.43	19082.58	13699.58	27648.27	28256.5	21046.69	23369.6	20877.86	24278.22	10041.85	5263.357	11996.59	8161.147	9087.637	7839.869	11313.9	15404.48	11542.67	23232.04	19084.45	21811.62	8160.131	7117.351	7509.678	13158.29	12405.34	15730	21800.93	18683.39	16252.07	10841.45	6840.058	7888.235	10331.57	14661.77	11498.79	22909.33	16172.13	15125.08	10161.23	7774.112	9706.798	10168.83	6812.646	6651.37	9070.405	7374.045
548	247.1098	6.061806	685985.1	741800.9	705967.8	1197646	1177019	929368.5	840025	888689.3	869676.8	910834.1	873998	679772.9	675097.6	650340.5	600413.9	567292.8	677246.9	600868.2	772730.7	803867.5	733844.8	807831.8	658620.7	651402.4	632755.1	628043.2	432092	786460.2	810950.5	756893.9	797053.3	812730.8	699749	654842.1	594687.3	559061.7	855918.7	765784.8	815922.6	667744.7	655364.8	608845.2	578363.8	593804.2	611073.4	393901.1	450896.7
549	197.8064	6.932806	0	0	0	0	0	0	0	0	0	0	0	0	0	0	0	0	0	0	0	0	0	0	0	0	0	0	0	0	0	0	0	0	0	0	0	0	0	0	0	0	0	312.0505	0	0	0	0	0
550	227.1024	2.78604	969587.8	953515	920097	1089712	1103495	998702.3	864251	919226.1	884318.9	974855.1	940930.5	883807.9	848898.9	841022	881553.2	812999.5	911281.3	877510.4	886724	897743.3	836586.3	938616.8	820167.8	813872.4	870500.7	885801.7	853323.7	910451.2	885085.5	855382.5	916605.2	885178.2	823773.7	875263	876261	835277.2	915338.3	908763.3	898980.2	851436.2	870975	900386.6	763849	875605.5	850255.5	792723.1	818569.3
551	227.1023	3.244129	544873.2	511287.7	545395.4	659847.2	652692.7	638515.2	552958.1	577010.2	528123.2	610349.1	542299.8	564783.8	483302.2	518986	533230.2	434626	509293.9	479777.6	558314.1	555902.3	510144.8	596691.4	482983.3	488340.2	484646.1	464684.6	463355.3	573894	550284.2	538141.4	546955.8	536157.7	514814.1	467104.8	488408.4	449044.8	550056.6	587144.6	563760.9	501474.9	558360.6	536275.7	521461.1	555222.6	541806.8	465715.3	502054.4
552	227.1023	2.244971	149779.9	144682.9	141586.7	164820.2	165544.3	141047.9	130924.1	141231.5	141046.9	134520.8	124078.5	132101.7	115382.4	108759.5	116885.2	114373.4	138646.9	131535.7	141602.3	121237	120847.3	131678.8	109682.3	119671.6	138264	139991.9	132093.5	139064.1	133279	125267.4	116466.9	114488.4	118869.9	128363.4	129760.6	121375.8	130968.7	144337.3	150313.5	64241.86	60810.21	58738.11	40620.74	46251.57	46366.38	24019.33	24295.83
553	228.1076	4.615586	637840.7	572365.2	680757	934119.2	887390.7	731631.2	655775.8	725191.3	594136.1	705968.1	576864.9	529028	554707.2	547148.2	527935.2	486409.7	643269.5	545572.8	678270.3	627401.5	545333.5	709206.2	552318	517544.9	571960.9	612232.2	591820.9	665904.1	620307.2	537425.1	633681.8	624368.1	522688.6	612737.8	559423.2	483878.3	596342.1	602532.3	589347.4	522821.8	515023.8	555184.2	546423.9	555899.8	599809.8	511824.3	504906
554	420.1404	4.673952	594827.6	617363.6	569185.1	883172.5	979262.7	712913.3	706954	707241.8	689899.2	510271.2	456998.1	459681.1	386960.2	418962.9	446633.1	457467.8	545586.7	509363	822983.5	684240.3	708429.8	550227.8	384176	371495.5	492392.4	485377.6	417743.6	739547.6	711535	590643.7	435795.3	498616.9	417744.6	482027.4	478756.9	414221.2	741621.6	712352.8	674651.8	412200.7	413330	433803.4	443422	462928	503212.4	402108.8	382523
555	218.1231	7.798033	666420.6	696336.8	678857.5	872411.7	888361.2	772838.3	687050.8	752973.8	697046.9	876522.8	785084.9	783289.9	652228.7	638852.5	676628.4	526906.9	650489.7	637612.2	716447.9	759381.7	594074.8	733737.2	592844.2	695231.2	629931.1	653740.8	594208.7	730606	694955.3	679929.4	749223.9	671642	705536.7	650369.2	652265.3	580177.6	684147.6	762014.4	645867.4	672892.3	673697.4	705069.3	580100.8	663355.3	625554.3	440007.5	466385.6
556	218.1231	8.073307	436615.1	402842.8	423727.5	556820.8	585995.2	499045.8	415217.1	463071.1	416360.1	512619.8	427152.9	417418.3	369755.7	380452.4	385987.5	296303.2	401148.5	338283.5	456944.6	484808	421262.4	483512.3	357004.5	373719.8	408067.8	358029.5	366067.9	493778.2	420179	401305.2	482353.8	403322.9	399840.1	396419	388615.7	326615.7	488566.3	435934.6	407324.4	254089.1	230894.2	251297	161354	192254.1	204025.7	47716.52	49365.9
557	146.9375	3.895416	10327.36	10428	8965.312	28037.56	23521.4	25421.54	15109.5	9087.793	10743.53	10559.73	9989.405	9420.382	12260.59	10385.8	9230.855	9159.924	9573.136	11629.01	13099.37	14068.84	14678.31	8944.601	12092.34	8241.136	9889.345	11027.32	11192.68	10297.12	13345.67	14263.56	9501.863	10107.22	8715.747	10768.51	11417.24	10911.98	14322.55	12891.7	15523.71	9759.808	10241.95	9544.666	10035.69	8553.556	8808.095	10270.03	8262.431
558	146.9376	0.08682638	18186.88	17230.12	18776.81	24128.22	29720.8	30722.07	18659.63	14972.69	16201.67	18864.04	19289.74	18549.83	18584.3	17054.58	19749.79	17556.44	18226.24	16782.24	17953.93	17838.41	14517.87	17213.78	15886.49	13619.74	16664.38	18034.45	14727.15	15006.97	15381.76	17906.53	17622.51	18369.9	16630.38	18342.43	14347.21	15932.14	15042.82	16812.38	15115.9	17238.71	17092.78	18978.52	18700.28	18071.85	17791.92	17713.92	17329.89
559	255.8217	6.88724	525670.8	603779.8	643549.7	542211.8	781059.5	813379.4	496838.7	507692.5	744132.1	539561	523127.2	573363.2	557494.6	507810.2	410841.8	570388.1	657659.9	627962.2	696336.2	647369.5	730168.8	536959.4	457759.1	548552.1	589496.1	668380.8	608868.1	707999.2	563009.1	727491.9	474780	397006.5	411075.5	672437.9	664799.4	626030.9	610177.6	723945.5	598127.9	543816.5	392716.7	543654.6	432962.2	435870.5	539931.8	543081.9	443279.6
560	242.1399	0.5820196	280042	264397.3	288431.3	514548.1	554941.6	498485.2	342151.3	375496.9	400579.5	361286.3	320054.3	313161.4	236650.2	294193.1	311261.2	246674.5	283826.7	262764.9	448890.2	419347.2	390837.8	420388.4	367397.9	303282.7	258542	311517.7	256777	449298.2	442513.5	290317.2	334080.9	389399.1	328809	239897.4	257287.6	259369.2	411711	431834.6	415861.5	375599.9	361201.8	391888.9	328124.2	392008.5	352297.2	304729.4	350069.1
561	242.1399	0.8994437	109627.2	74170.45	130268.7	127516.4	133305.4	104211.8	123531.5	94202.77	102243.6	130127.9	100601.4	77933.05	123004.3	89870.8	78314.98	100602.1	78439.2	61329.84	152661.4	155053.2	132608.6	119665.1	128408.6	114674.1	68501.37	82807.87	76714.19	107944.6	147977	128829	89784.13	126851.4	76111.42	73599.77	86957.34	95331.46	112125.2	147308.8	162018.8	135459.5	100153.9	86905.33	80282.05	133051.6	86589.37	128019.4	126009
562	357.2499	8.450042	377994.6	362972	310575.1	587400.4	630045.9	471663.2	372201.7	375894.1	399134.7	326833	326405.6	231613.2	232009.8	206599.9	195639.3	214973.2	288708	270633.7	313693.4	276299.7	261660.9	287036.8	244630.5	216796.5	302878.9	317888.2	266691.8	319683.2	317018.9	273647.1	229110.4	260652.9	233328.8	271613.4	260726.9	259750.7	261861.8	297886.3	302896	279477.9	280713.2	288519.1	272335.8	301825.3	280442.5	257653.3	294210.8
563	247.0934	8.423842	458175.1	402218.2	427693.2	540731.4	553840.1	482827.3	488840.1	468314.4	471700.3	525954.3	441215.8	428703.7	438193	377964.8	432013.6	363979	397087.7	439624	519907.1	452528.7	429886	485210.8	439923.1	437187.2	425198.4	443942.3	399626	445677.5	480171.9	439652.7	468254.6	437481.3	442711.1	428500.2	402951.9	395456.4	525627.3	509534.8	486901.9	443715.6	441611.2	414261.4	436161.2	455660.5	449309.1	401463.7	359472.9
564	273.0001	2.168627	36877.89	36263.41	35940.61	16277.27	18029.41	14337.04	14009.53	13365.96	13395.48	13110	10495.83	12459.96	18573.5	16986.05	18317.29	28627.45	33618.14	33345.71	18325.31	14438.74	14608.07	18144.42	17180.17	16404.21	29882.33	30366.66	30856.17	16660.3	15091.91	13177.88	13770.91	11493.03	13753.02	29767.98	26457.02	28972.04	16736.11	15339.64	196.0126	394475.9	422837.6	474144.5	643933.8	703008.1	645139	1061642	1078657
565	257.8178	6.887115	505167.8	568738.7	603382.5	529238	553317.1	517676.2	496719.3	463763.2	654986.1	540938	491305.9	543541.4	507618.4	501220.5	369812.2	536702.7	639051.2	625496.8	638324.2	638334.2	665994.8	533811.2	433580.1	492816	591582.6	627462.1	584164.6	655804.6	517334.8	614219.5	429585.6	374793.8	378661.2	617552.5	621626.1	572995.7	626919.6	731701.3	571104.8	516291.5	416957.9	507820.7	420842.5	536462.8	538272.4	527846.6	424377.5
566	255.8217	5.663313	69542.96	72503.51	61397.94	94199.49	96156.46	79228.88	91281.06	80253.21	79691.56	101286	82704.55	105489.2	109825.9	96775.12	100649.1	72084.26	61979.26	68555.89	83206.84	84585.96	97751.59	86273.58	99239.45	93425.98	66972.5	78267.83	80085.6	75308.98	88130.91	76627.27	101375.5	87462.51	89808.37	72183.96	71527.29	67044.8	83876.5	85866.93	89616.88	98929.69	95872.66	96040.74	89931.31	106224.9	99704.24	90024.16	85568.41
567	255.8215	5.847813	84778.34	80313.62	85936.77	132864.9	137970.6	120182	109436.9	116122.7	97545.79	102347.3	112202.9	104706.4	117506.8	110880.3	103948.7	78083.73	64805.07	74728.66	99848.46	103956.4	83321.34	102406.5	97710.91	104342.3	83941.45	87505.23	86184.42	86409.37	107269.9	96801.79	116510.2	93270.34	110021.4	85708.49	80741.04	70274.48	93746.16	93228	108776.6	109958.1	110430.7	100025.2	110212.9	113259.4	108617.2	100788.4	100713
568	249.9521	4.603347	0	482.6034	838.5335	0	0	0	0	0	0	2268.984	1354.481	1784.164	5876.59	4500.845	3053.339	0	576.4361	0	0	0	0	3072.419	3080.157	2120.774	0	0	0	0	0	478.4161	2526.624	2825.925	3941.816	0	0	0	0	0	0	1848.434	797.4793	1569.791	2962.785	1421.564	1028.936	1697.566	2973.87
569	198.0724	6.789105	383761.1	381225.5	363008.2	808529.7	859640.3	729715.8	631619.6	653435.8	590511.4	453693.6	466165.8	428869.8	431706	434550.5	406619.9	311335.6	368496.4	333199.2	743089.1	662071	558671.1	528249.2	403429.7	420185	365748.9	363603.7	335615.1	678477.2	644481.7	586412.1	467860.7	465460	419782.8	373117.8	367381.2	331103.7	702309.1	652008.4	708567.2	399968.3	446203.1	420976.2	395525	429352.1	472196.9	450690.2	427104.5
570	228.1237	0.6452135	86046.36	100583.9	83766.77	149548.1	158024.4	190029.4	95445.13	110230	198028.7	130151.1	109545.6	101662.7	102874.2	101189.9	91578.31	129944.3	88816.98	74210.62	181412.7	216203.6	105312.3	126889.9	108110.7	120825	151724.2	97823.41	77596.47	114025.9	102029.5	189490.5	143350.8	168363.8	112092.2	139420.1	132440.1	78956.09	114235.6	114808.5	116375.7	99345.93	95409.32	112577.6	80370	106146.2	105885.7	101078.7	90905.32
571	228.1237	0.9120919	148852	162597.7	156801.4	252445.1	288995.4	214017	176119.4	192678.2	184303.4	196908.1	181086	164908.3	143117.4	173228.7	162018.1	138022.1	167012.3	165573.5	216447.1	194550	189097.8	172272	142578.8	154979.8	175830.4	139481.9	155177.3	235837	172730.1	173444.8	185327.5	158491.8	176387.8	171761.9	138958	118604.8	219074.2	192635.1	204940	144657.9	176866.2	183763.9	140121.9	156662.2	156728.2	146422.2	159768.3
572	288.8751	4.646449	151503	119714	131248.8	287031	270687.9	222971.9	186282.4	197521.5	211669	254327.6	228500.3	226377	214963.1	235353.5	203943.4	121606	117658.1	117085.4	233043.4	219481.5	180982.8	190568.8	179708	175311.3	118980.4	135590.1	131636	240399.5	184107.3	204007.2	199419.9	198353.1	215546.4	122902.7	128678.8	105716.6	219535.2	211830.1	213282.5	211084.6	191254.6	197560.1	203016.2	212131.2	203998.1	205340.6	193511.1
573	342.2359	5.399814	620473.6	605724	651941	1097488	1096780	827559.8	637535.2	677957.5	686879.3	547606.9	483653.3	530356.7	402046.8	390534.3	357025.4	421339.8	471783	459824.1	528822.1	543164.4	499383	515848.2	425361.2	428408.6	466758.6	484721.4	451914.4	591922.5	553788.5	558635.8	455898.5	478135.2	432847.8	446827	454816.4	441104.8	586805.1	491866.1	557480	474953.8	486317.1	520912.1	453675.7	500277.9	481279.4	436734.6	475350.9
574	342.2358	5.513142	279618.7	253169	282914.1	424257.8	487481.2	399164	260548.8	292558.3	295557.5	273041.9	225888.3	215883.9	160020.8	124976	152821.1	157045.3	197346.6	191406.3	191224.5	187155	184884.8	178349.6	122107.7	162882.4	156075.2	196448.3	171625	247945.8	240013.2	211267.4	163306.1	159210.9	157836.3	197206.4	196048.6	171994.7	189779.5	180133.3	198054.2	211589.5	204283.4	158529.5	188872.8	203813.8	221729.6	183547.2	217580.8
575	338.1834	8.508327	335362.8	384658.4	383605.2	687914.9	792639	540810.6	374087.9	423061.1	385014.4	402004.5	344297.1	327135.8	225640.8	210841.9	206300.1	256684.1	247205.9	264799.1	325027	291998.2	236537.5	289986.6	225401.6	201583.5	294172.8	304386.1	274120.4	300926.5	318035.3	293594	283815.4	255064.1	192488.8	305359	287538.2	227031	303597.4	258372.1	261669.9	339835.5	332515	286311.9	277567.3	341907.8	295135.6	251669.1	296775.1
576	284.1586	7.646589	593663.9	598795.6	630786.1	1066282	1178683	959191.7	673654.2	666162.8	657447.1	446693.7	371633.2	406055.6	277444.7	268050	273967.7	382721.8	377927.4	436932.5	450903.8	417750.8	358787.7	321490.2	286088.6	271066.8	422037.6	456404.5	418887.4	551016.3	466277.7	500845	309967.5	300844.2	294652.6	406267.5	397133.6	396846.7	443172.8	411958.1	394601.5	395405.2	420322.7	438376.6	392567.7	466685.6	461893.5	403431.5	393534.1
577	160.8413	11.64892	0	4142.254	0	0	0	0	0	0	0	2713.073	0	0	1911.912	0	0	3555.754	4401.815	0	0	0	0	0	0	0	0	0	0	0	3873.916	0	2401.954	0	2605.811	3866.031	0	0	4294.449	0	0	0	0	2418.557	0	0	0	1998.658	0
578	210.8422	6.914507	508373.8	558732.8	513162.4	735438.1	791275.1	633142.6	621924.3	667507.9	603447.6	718653.2	592802.7	628400	544394.2	527348.7	508427.2	408223.2	545584.7	474777	718825.7	599032.1	668213.1	691344.6	536974.2	604985.2	484714.7	558014.9	450310.6	657311.6	689584.6	608569.6	659521.6	598047.3	543208	561364.2	510673.2	425043.2	632900.8	695632.5	724808.6	578792.4	536469.4	577663.2	505338.2	598174.2	643457.7	525877.6	560682.4
579	214.1255	6.275141	746255.9	676514.1	706377	945715.2	935660.9	776962.7	679688.2	657447.1	626668.1	1040888	941154	958435.3	838245.7	861427.1	838801.2	600934	688291.2	626442.6	660833.4	681339.8	618318.8	969208.9	826481.3	846577.8	666904.8	669763.1	601561.2	709404.8	701009.5	636724	832355.8	935755.7	857815.5	647618.1	641663.6	520397.7	669781.5	721991.5	641720.9	880059.1	876141.3	847054.5	693856.7	898246.2	810565.2	832072.7	826497.2
580	285.1052	7.797465	505061	507650.3	507486.7	720039.8	722946	615684.2	510396.4	586698.4	511859.5	599743.5	515628.5	522190	407021	412797.8	392286	371110.1	483907.5	471789.8	583459.1	591444.8	459171.8	480033.4	389286.1	453303	462199.9	489697.2	423619.1	577605.4	575910.2	513268	505341.5	433041	443747	472512.6	454007.5	401404.7	535737.8	588628.2	513215.8	468160.1	441434.3	473483.6	388661.5	458246.4	431189.7	322748.1	340562.6
581	285.1054	8.056557	255014	249268.2	275844.1	323134.4	375329.2	324784.7	268527	248774.8	256073	262877.1	221302.1	251581.7	216039.6	195888.2	205427.5	209280.1	238009.4	227869.7	271967.5	288329.7	218283.7	275268.3	207173.1	219345.9	238879.4	231717.5	229937.3	286611.7	275210.8	233897.4	252130.5	227027.4	232088.2	242674.1	220018.5	204082.2	302394.3	263211.1	254260.8	132160.2	128632.2	146862.6	90877.23	115674.6	117171.1	29601.77	32569.22
582	71.01317	4.40247	3942.214	4882.896	5062.782	8919.709	7287.03	6901.985	5734.754	7956.134	5999.014	2860.483	2952.247	3772.815	1196.868	2479.611	2528.545	3161.462	3617.695	3889.886	4934.061	4119.103	3479.683	3782.873	3207.462	3447.906	3491.134	3043.533	2614.006	5183.148	3953.055	4788.914	3167.276	1580.847	3378.998	3353.811	2315.583	3467.761	4704.401	3702.65	1918.013	81741.27	88648	82237.56	114806	107712.6	120334.4	131277.7	143770.8
583	103.0393	0.9789351	387628	424662.5	421465.6	249851.7	219249.3	195351.3	240406.3	240759.2	220275.9	90120.55	86869.38	97186.34	80967.63	82122.31	96287.4	337707.4	362439.8	387445.8	199109.2	234028.9	203083.2	98667.54	82052.66	89499.25	375190.7	436715	366916.3	191972.4	219634.1	207395.8	90265.99	91815.23	84948.8	398260.5	382802.6	401114.2	208282.8	222846	188372.8	76340.88	79004.05	85172.35	85777.87	81308.76	93911.38	78516.62	75182.06
584	324.1676	8.517138	270860.6	332574.4	306581.2	644216.4	646653.8	495061.8	343845.9	388738.5	352911.6	316815.2	311421.5	265453.8	203823	187367.2	207282.8	221907.7	239370.8	247919.8	304655.4	310866.6	256080.9	258635.8	220472.1	191719.3	264495.3	283015.3	235935.9	343115.6	307977.2	311677.2	261023.5	248431.5	166215.6	278408.4	225108.2	208817	310035	294379.8	293554.2	268746.3	273017.2	239725.5	247220.3	287718.5	272001.9	193970	232993.1
585	308.0952	4.65534	165466.6	136740.4	155480	238516.5	271793.6	186945.1	130355.8	149252.2	132197.2	159631.2	136368.7	127123.5	46570.96	34922.28	37496.41	48021.04	41149.91	49191.08	19127.07	35944.87	23773.85	58535.47	42017.64	48651.71	39954.63	45646.82	45222.21	32224.22	30813.9	23500.76	55630.76	53372.38	50340.97	48678.86	40315.03	48652.09	24869.1	24633.89	12115.29	6778.196	9520.762	8256.832	5496.735	4804.641	6983.148	4330.149	5836.565
586	308.0952	4.971269	113155.2	100666.6	110969	327768.2	378550.6	286934	275883.6	323539.4	283278.2	111234.2	106817.8	109571.6	6811.557	7934.514	7790.806	18182.42	19025.66	25054.26	23109.89	33569.39	23959.22	23826.44	20001.95	14660.09	15382.73	14596.92	14885.74	36827.73	34031.54	28414.79	17824.38	17472.46	15350.46	18661.88	11125.75	14046.64	25012	23342.95	31653.31	1598.422	732.959	1061.586	405.9558	783.3303	314.4566	266.7328	367.0355
587	308.0953	5.372887	10705.04	9712.735	11339.06	30359.77	28492.12	24201.35	24025.79	28416.58	23861.09	11545.55	12275.28	10250.24	0	366.5466	0	805.3298	1412.656	2671.323	4505.821	3983.883	1528.309	1227.688	2566.773	524.1989	1198.933	1075.203	760.8699	3104.951	3072.093	1764.403	1137.022	483.9355	965.7163	1319.987	660.1171	1034.741	4033.852	2770.99	4077.168	0	0	0	0	0	0	0	0
588	162.8379	5.596554	80209.43	79220.38	78984.6	88012.41	69254.66	74449.93	77267.59	77845.34	77207.69	92187.82	85180.55	94090.76	88643.16	83814.81	85843.34	79631.07	74294.09	80053.49	83033.88	78111.43	80169.06	77825.88	81114.62	86253.45	84140.75	79324.45	80755.21	80055.46	78405.18	77396.3	86566.33	81327.63	85671.69	81404.62	73632.31	80073.34	72102.65	81515.38	76567.51	89178.85	83852.66	86245.49	84125.58	85973.55	85764.59	88384.68	88685.23
589	162.8383	5.304615	82619.41	0	76021.15	0	88562.04	83824.7	79920.51	77675.72	78922.79	81646.55	84806.38	75799.2	77779.46	86652.95	0	0	77703.19	73622.38	75276.76	0	76351.47	80218.07	75357.7	73977.63	71181.48	80792.43	0	78694.1	0	76093.33	79236.05	79533.43	77212.19	72663.7	69962.61	74571.69	78587.43	77461.41	76567.51	79435.45	75633.85	78418.07	85860.02	84747.51	85906.74	86344.65	86876.95
590	130.039	4.6258	678376.4	733804.2	705885	994907.7	948423	862468.4	761929.5	812368.2	722304.4	855584.8	839994.5	781484.4	770265.3	749037.3	753509.3	629837.2	690455.3	655436.2	750655.8	783707.4	846021.8	860502.3	752292.2	741613.9	719282.9	689395.2	632991.3	875070.5	812107.8	713140.3	816951.5	727966.2	728599	667230.7	620381.4	654891.4	905893.7	828616.4	813376.6	713647.1	726677.8	777783.9	692474.9	714230.3	800604.8	751030.7	726143.3
591	160.8417	5.98038	85749.35	83550.91	79596.21	86520.44	85288.98	81632.6	80510.88	78368	80136.09	94658.1	91445.69	88759.96	97699.87	90992.49	90232.65	76416.52	78050.6	83593.16	85252.98	80061.93	79101.74	84086.29	86641.76	85403.12	85056.51	84425.87	87461.25	75350.86	78760.74	76445.95	87294.35	89477	84655.88	79018.37	75538.2	79003.29	77148.8	77052.65	82965.31	93902.8	91986.23	100442.7	95007.27	96608.22	89706.22	82890.4	92604.96
592	160.8417	5.585991	87312.94	83856.55	82785.6	87655.5	76403.15	90316.3	93199.32	92004.35	80586.41	92089.41	95594.34	92274.94	97594.62	95974.18	96987.57	83182.6	81980	84138.59	87590.04	87920.79	82218.21	84465.73	95814.97	95338.35	86036.12	86737.56	90544.19	86345.32	89339.41	83989.54	94473.91	93529.48	96349.6	84073.31	80962.22	90876.12	84989.02	80666.3	89673.68	99144.24	95810.96	88588.44	95704.77	98803.73	90076.68	95615.12	95080.45
593	160.8416	5.107404	71270.43	76902.27	77531.86	86399.62	94309.54	75801.59	86726.38	82512.27	78156.74	81368.87	0	83075.78	87906.41	85696.99	85083.52	76242.48	81785.22	80272.94	85367.76	84254.16	75394.22	79597.21	76097.07	88157.35	79869.3	77198.5	84273.95	79446.89	68124.98	82676.2	90399.22	88417.31	88729.98	84277.66	76669.25	80326.95	0	76417.66	88721.23	91484.97	82233.79	86104.85	89453.34	93515.9	86472.98	88174.2	89691.94
594	224.8026	1.328284	29866.54	27425.54	0	20381.18	22331.68	21115.29	19699.38	0	17036.55	0	38128.14	0	36103.46	35536.58	40061.11	29039.8	24362.34	27168.59	0	0	20120.29	42110.02	33803.96	0	26708.07	29580.66	27482.46	0	20572.9	0	0	37137.29	39661.04	29175.11	27479.85	24717.73	0	0	19969.52	43877.96	39309.89	37170.29	37588.62	42579.04	40591.33	41782.62	36258.95
595	224.8029	1.706646	24057.34	27246.85	26303.08	21161.91	19791.08	21283.94	16109.87	18707.72	16935.92	34891.42	33967.83	34502.02	36195.29	37949.99	40117.33	57277.17	57208	52921.37	16457.9	15423.31	16380.6	36821.81	36836.59	35498.95	31026.97	35807.42	33928.04	15994.72	17259.3	16025.62	49610.96	48814.44	48054.13	58889.1	58634	58962.39	19382.63	18511.43	19721.84	29970.67	34959.72	35356.57	33919.03	38584.03	36690.83	34058.8	30790.1
596	224.803	1.445795	26268.72	29651.05	33270.01	20397.42	21339.13	19913.36	18778	13859.42	15342.02	40654.42	38999.27	36892.07	37417.32	37009.13	41967.5	27212.56	26533.27	25663.43	17501.84	16861.56	16688.02	45705.02	35113.38	33956.96	24990.13	27119.6	25802.48	17448.19	17501.55	17704.95	40630.91	42630.75	0	29662.66	29450.41	27476.15	17366.1	16885.32	20119.84	43693.58	36256.36	37779.55	37541.9	38712.29	38716.48	39005.46	40692.91
597	224.8029	0.5662749	40839.07	41330.58	43704.06	43021.41	47057.36	48076.52	36989.87	34263.37	36267.53	66364.55	48607.77	55429.75	42926.75	52951.39	54881.61	44510.59	43267.36	36680.71	34462.85	35895.54	36833.24	50366.22	51512.75	52902.3	39624.35	41929.13	44064.14	38437.14	40550.67	28645.87	45895.51	53374.29	46685.33	45232.45	37595.43	41402.93	32073.47	37008.04	36276.94	54124	52220.53	58344.36	45439.94	60850.34	47720.93	55012.03	52060.21
598	224.8029	3.775215	13168.29	12388.28	12559.5	25224.68	25523.42	21815.99	22349.15	24474.99	20928.94	14805.34	14621.14	12341.25	14349.96	14848.99	14940.2	12217.93	14719.17	15710.97	24076.62	23010.87	25447.21	15443.8	15359.46	13601.2	16274.43	12635.87	13720.9	24461.98	23687.19	23376.41	16346.39	14131.43	15223.56	15070.6	13682.71	14187.68	23802.15	29003.8	24090.4	15284.69	16999.7	15835.91	15932.68	18807.46	15044.06	17314.52	16080.68
599	238.9307	6.521081	667056.1	695616.2	724176.2	702409.5	765364.3	700325.3	645628.6	702498.8	650293.8	815259.3	800394.2	835131	764747.8	775277.7	771768.4	582165	685860.2	679752.9	719865.2	663225.6	659419.7	830621.8	732491.2	765676.4	683769.1	700240.6	605010.8	671807.4	664514.7	630640.2	863358.3	764057.5	756522.2	677792.4	700227.9	631500.7	644167.6	692423.8	648225.7	750739.2	755051.4	822667.2	740235.6	807944.1	838804.7	760248.2	752735.2
600	238.9305	7.239304	14850.08	19849.62	18009.83	46612.5	43534.86	36472.11	37979.22	37556.59	33374.52	15177.49	17932.54	16282.89	15737.34	14301.56	12231.94	11350.94	17825.68	14779.78	35423.8	38455.44	35362.15	20829.05	10381.85	13897.61	18427.39	21011.74	13699.39	36795.83	31968.51	35130.32	17271.17	16985.26	13371.15	19108.41	14886.53	12692.88	41279.23	39847.54	40334.62	14504.52	16548.85	14891.23	12195.33	14196.36	16291.58	14158.78	13108.48
601	257.8178	6.141627	108763.2	106710.4	106010.7	167340.3	141061.3	122907.3	112589.1	102378.1	100909.2	152221.8	150012.8	166911.7	171682.1	165958.9	150395.8	80821.37	103443.6	97574.12	111032.6	107232.4	98490.32	107153.5	153397.2	164948.1	110344.1	116177.2	116270.9	97825	73181.76	82881.02	126315.8	140905.2	146132.1	106823	111297.5	105080.5	103326.4	108747.4	99701.12	146801	159571.1	142874.9	165407.6	136515.2	147532.7	142422.1	144329.6
602	257.8178	5.400962	26610.88	22827.15	24221.64	14901.78	60735.35	43333.34	45336.33	42320.98	45997.78	39694	45996.16	36993.33	36200.4	33010.75	30947.18	18429.23	19370.16	17438.56	35407.66	32394.8	34246.21	32962.51	29600.45	28663.26	19833.85	18822.63	18442.81	37270.78	31260.76	30288.38	31305.88	29452.64	29013.83	14916.93	20343.17	17290.6	33690.05	36771.92	31874.47	46455.75	39339.94	32477.25	37209.61	42712.53	40400.94	36684.09	38703.38
603	201.1246	6.736911	682512	668494	669917.5	737559.2	822953.1	733520.8	680369.2	708736.2	713268.7	985373.5	895841.8	819532.8	1010626	1012607	1032576	681568.9	737307.3	656986.2	879849	868543.5	827294.1	1045996	1023755	959728.1	696022.1	709842	680593.7	788344.5	803186.3	768721.2	854203.2	999251.8	969361.9	739279.2	729033.4	634606.2	901298.1	791404.9	823157.3	902245.9	757944	822681.5	759892.4	812404.3	815080.3	703896.3	708598.3
604	201.1245	7.318444	39229	41398.39	33586.11	45264.92	53875.43	49214.47	41066.68	41698.09	45890.68	45153.65	42037.62	40576.9	32981.88	36569.86	34974.15	38671.5	42502.79	43338.31	43297.94	42039.44	43377.93	41609.47	29131.95	37795.47	33032.29	40285.25	31326.51	42396.52	41178.03	39846.52	38114.2	38187.55	32122.05	36689.53	40957.4	36006.69	42248.67	38126.89	45178.41	37110.42	33802.18	33586.38	31324.06	33428.47	33900.85	34693.62	30776.74
605	201.1244	7.134839	26920.6	20406.57	0	29703.13	29710.2	56982.46	43819.86	68014.49	0	0	29244.79	30444.62	23990.07	30827.58	29194.16	0	23572.32	21226.18	0	0	24452.92	34333.98	30808.27	31398.6	23280.52	25550.84	23720.96	24710.96	24493.4	0	32105.21	29628.79	28929.17	28057.44	24775.11	22506.8	24955.52	0	0	27619.65	27745.51	28251.12	21039.26	0	18898.11	18718.92	0
606	201.1245	7.449091	17542.2	21768.15	19789.01	26974.02	24432.04	0	18876.19	18366.92	0	20502.9	21352.58	18844.94	19564.51	19844.94	18635.87	17020.5	19919.73	18909.98	21035.86	17514.76	19347.6	23441.93	0	18860.41	19203.35	17079.62	17769.31	0	18280.34	17515.05	18983.78	15556.8	19879.32	22127.21	21244.12	18855.66	19328.98	20622.67	16489.88	19987.87	18715.61	17607.21	18332.85	15884.85	18664.43	16743.95	19959.43
607	171.0776	8.265515	385218.3	410337	411743.3	611514.4	602961.4	499948.2	451832.7	499068.2	454484.9	468351.7	436226.6	440847	350551	364512.6	350982.1	334383.9	383613.8	363528	492043.9	484252.2	424224.7	429906.9	373599.2	397453.5	404370.5	397665.2	359856.3	487364	455819	407398.9	451448.5	398804.3	366106.3	385332.1	381156.2	362532.2	468972.4	468196.1	471538.1	372514.2	353399.9	370350.8	373785.5	396582.3	384851.1	322511.5	360233.2
608	162.8387	9.728502	0	0	0	5299.638	5178.498	0	4372.223	4137.068	4045.788	0	3582.202	3007.524	0	0	2839.206	3804.999	0	4898.352	0	4078.665	4474.236	3129.267	0	3166.988	0	4158.233	4607.497	4208.368	3959.648	4347.25	3191.875	0	3215.647	3057.193	0	0	0	3904.211	4696.925	3620.754	3558.26	3615.411	3697.672	3330.837	0	0	3275.448
609	162.8384	10.04775	4511.451	0	3620.679	4587.398	0	5306.149	4353.771	0	4683.458	3023.245	3270.52	3241.15	0	0	2880.253	3969.265	4682.319	4280.801	4346.531	3846.868	3459.142	3373.86	4801.36	3318.676	4192.619	3942.276	4341.5	4940.74	3882.725	4690.543	2627.531	3686.325	2699.936	4353.496	4161.785	3807.869	0	4767.645	4608.312	2972.623	3376.696	3496.633	3253.319	3849.237	2853.901	2991.006	3402.634
610	520.9064	6.485415	222837.8	219622.1	232237.5	487924.7	558342.8	390599.2	300670.7	391876.1	316623.3	319614.5	246858.8	261674	185625.7	185848.2	213131.5	135136.3	206191.3	176241.6	394774	347826.4	317969.9	290621.8	184025.4	199798.8	200334.8	203320.8	148798.5	336312.7	327539.5	262257.2	305089.8	238591.3	208258.8	183267.2	191714.7	145116.2	371276.8	359323	402373	215569.5	222429.5	206629.3	185231	229604.5	211302.2	174462.4	178617.9
611	214.1086	0.9222564	102983.5	85153.03	106504.3	463506.3	472059	390299.9	163379.8	225150.5	195216.2	204033.6	186853.6	175648.9	141696.5	134996.9	125881.1	90034.49	67888	77051.95	194314.1	174573.9	159523.1	163611.8	151331.8	134119.6	81833.53	83249.02	65557.01	242447.9	176219.6	173840.2	162558.9	186969	162877	76635.77	74152.03	63105.8	226170.1	206605.8	179694.9	162112.5	167754.8	162502.1	56393.47	78510.04	79608.35	89485.5	92511.84
612	214.1086	0.6759705	31052.41	36000.93	31632.71	141343.5	150013.7	120647.7	61367.55	80318.79	68463.05	83259.1	67771.7	61984.29	52908.46	51982.31	46622.44	19814.2	24818.08	24763.04	66076.05	46982.32	59033.42	72538.4	60076.09	48482.82	25187.12	28823.19	24470.56	71993.63	59613.8	55040.96	87350.77	78428.3	64757.93	27200.72	24370.23	24270.41	67740.63	66077.51	65758.55	65828.49	61957.92	65079.17	21183.41	28882.14	29275.27	37465.04	38047.04
613	244.1007	8.310217	227230.2	264363.7	287544.9	414928.7	382118.5	351757.1	259846	346219.9	290905	299471.8	233933.3	211609.2	202885.6	191350.3	186884.9	169431	255434.7	226065.3	329949.2	309945.8	248785	252771.2	177292.8	225881.6	250075.9	266792.6	200421.8	312588.2	290400.5	237014.3	215844.5	237056.4	149311.9	265356.4	216616.1	166044.1	341228.4	304612.9	276606.1	160587.3	175729.7	187680.9	201563	230566.3	180429.7	176571.5	223067.2
614	397.0948	6.385156	428179.7	454679.2	480608.3	783485.5	764324.5	669967.5	585021.4	687774.2	562920	463140.2	421837.5	478419.3	356979.3	371285.5	346774.6	377788.4	444760	464557	695294.6	569988	562209.6	480129.4	386420.8	397526	377160.1	433748	331987.6	673786	654349.4	561544.1	464835	415092.4	393240.5	430544.4	439366.8	360753	589854.8	636024.2	566315.1	396307.3	409362	404020.3	396268.9	413154.4	453769.9	374472	388967.1
615	340.8542	8.628716	4062.413	5237.615	3969.614	7189.982	5985.058	8148.296	7672.537	8165.38	9237.311	421.4229	501.3787	433.4961	660.9277	1244.173	1162.369	4440.328	4602.501	4965.519	8089.733	8995.045	7753.463	778.1591	788.6168	998.2068	6549.355	5143.758	6180.656	8443.144	8147.248	10777.13	1004.472	610.6944	1424.602	6295.345	6210.954	6192.176	9746.598	6096.177	9250.443	1611.765	302.1916	1744.687	1340.536	358.0195	1017.168	1199.547	559.8101
616	308.861	8.628561	1733.341	2002.147	1880.788	5752.549	5681.121	9051.007	10045.5	6428.949	9155	0	0	163.0092	120.1723	336.0999	150.3896	1396.676	2261.282	2802.499	8288.065	7258.492	8690.35	0	571.764	250.6462	3046.66	2397.535	2863.587	7944.26	7342.825	10552.11	247.7138	198.0101	249.806	3515.755	3016.669	3792.991	10326.56	9176.057	8742.521	0	0	310.1176	327.0418	0	0	374.1137	0
617	274.1404	8.733601	382117.2	402939.2	424104.8	592779.2	559820.4	517307.4	439258.9	521345.3	437132.1	506239.5	475866	485186.8	435715.7	425741.9	414153.1	374078.8	435916	394053.1	501893.4	494780.3	459845.2	505179.9	402125.6	444479.7	427069.5	467415.3	402658.7	480039.3	476217.2	470026.8	424163.7	423639	433289.3	400642.8	397354.7	367290.8	556701.9	512252.3	516149	457451	429632.8	448842	441245	424874.8	469563.2	381540.7	433345.5
618	243.9678	6.236362	5204.431	12658.58	16055.08	101251.3	95498.54	52928.09	162178.5	172069.2	143645.1	252081.6	222326.8	252121.7	158325	153839.4	190085.9	0	19369.37	29007.77	73426.51	106701.7	95250.91	207294.1	151230.4	213614.9	32528.38	42486.54	52653.16	76790.2	111904.2	97684.98	174176.6	158473.9	160138	71620.49	102149.2	105560.2	100055.7	95745.28	6309.52	633233.2	562164.6	640309.2	210556.9	198760	227218.4	77568.35	71999.69
619	243.9678	6.478636	16371.28	41594.35	46985.68	90344.74	75335.82	61922.71	135699.6	138473.4	129620.3	212465.5	189375.7	224966	152311.1	139019.3	181025.9	26745.27	46493.87	58933.03	60942.55	0	77330.09	169720.7	142804	189516.6	56572.69	70902.7	86006.81	69139.01	86137.27	87705.59	165243.2	135922.4	150223.6	81103.78	86801.39	131735.3	90654.54	90602.65	7131.906	524757.8	574553.4	586506.8	203266.7	182461.3	215371.6	76808	71630.38
620	243.9679	5.832568	0	0	0	28967.09	38117.67	22609.5	60100.78	77757.58	54606.83	72201.82	65042.88	87389.74	47336.72	37661.95	52941.2	0	470.0191	1133.44	31406.99	49728.28	26669.72	73511.66	37100.98	59327.52	3045.292	5435.742	5778.972	30536.67	39320.47	37219.61	59326.36	45278.25	56792.72	11999.75	12858.58	18215.41	36920.57	41645.09	477.4304	378877.9	381333.5	345859.3	57667.1	56455.82	65013.23	21026.44	17271.47
621	243.9679	5.669617	0	0	229.7032	17334.71	23900.4	8848.987	44818.32	46616.83	34727.44	56798.58	35638.72	53332.45	29275.15	23963.14	34671.88	0	0	0	18037.2	19627.47	22174.52	54624.97	23390.12	36824.35	434.466	440.5139	2568.502	19469.75	29722.94	22106.5	40056.11	26656.56	36785.78	4601.542	8247.464	12180.23	17370.21	20623.39	559.9654	260477.4	273171.5	292018.7	31978.43	34784.37	46378.43	9518.569	9613.413
622	243.9672	5.97438	0	490.1642	656.5778	41657.73	47396	24985	83825.1	94951.01	79754.22	0	0	0	0	0	37249.1	0	1735.602	5292.483	41005.02	59918.23	43518.94	0	0	0	4468.232	8639.688	10411.26	44033.75	59169.49	48228.25	0	0	0	18322.64	20340.17	26778.54	37339.84	58290.68	1992.045	193078.8	172409	191342.8	0	0	0	0	0
623	243.9666	4.8107	0	0	0	0	0	0	387.9841	612.4664	0	276.1822	288.36	448.0887	0	0	0	0	0	0	309.5229	0	0	394.0557	0	0	0	0	0	0	504.6466	356.9326	0	0	0	0	0	0	349.1946	0	0	20260.43	22678.96	31101.57	491.2705	0	269.4568	0	0
624	243.9677	5.418144	0	0	0	0	4728.046	1143.104	16040.17	15683.09	0	13909.5	14226.52	29695.09	5439.42	5350.869	15512.97	0	0	0	2946.978	6334.344	5323.542	12668.53	5480.885	18585.32	0	0	0	5619.558	14418.48	5781.726	8438.304	7236.685	8896.521	0	261.9063	1478.378	7701.59	4934.26	0	134967	150501	142692.1	9749.233	9046.293	18179.93	4610.923	1863.13
625	243.9666	5.007577	0	0	0	0	0	0	740.219	0	804.84	0	1094.181	1031.626	0	311.8055	421.1327	0	0	0	346.424	0	0	0	0	297.7005	0	0	0	0	287.8982	313.9971	0	0	446.4261	0	0	0	0	0	0	0	0	53130.21	0	381.1576	1270.196	0	0
626	243.9668	4.264308	0	0	0	0	0	0	0	0	0	0	0	0	0	0	0	0	0	0	0	0	0	0	0	0	0	0	0	0	0	0	0	0	0	0	0	0	0	0	0	0	0	0	0	0	0	0	0
627	243.9668	4.478419	0	0	0	0	0	0	0	0	0	0	0	0	0	0	0	0	0	0	0	0	0	0	0	0	0	0	0	0	0	0	0	0	0	0	0	0	0	0	0	328.6521	0	0	0	0	0	0	0
628	290.8738	4.643855	113023.7	134616.9	135871.6	259660.2	235440.7	194966	198347.2	195805.6	212301.2	223393.3	205008.1	182917.4	203056.4	200356.5	188195.2	105273	126758.2	116819.5	203637.8	228968.5	191348.9	162364.9	164903.8	186992.9	125761.2	120909.1	116528.5	211980.5	206548.5	181870.9	204915	186477.8	214205.4	99642.2	107733	109804	221358.1	210583.6	186809.4	193047.1	197023.3	193564.5	195753.4	203859.2	214039.5	200421.9	169151
629	230.0068	8.324328	509394.9	487299.9	454370.8	323014	336142	279759.7	377420.1	370333.8	369446.2	694486.2	603139.4	628044.2	531338.9	589925.9	602929.2	352150.5	479969.1	506627.8	396062.1	315093.2	352510.9	570152.9	581618.3	532886.8	515255.6	458920.1	453621.2	362050.2	378876.9	305600	645292.2	525738.8	512211.1	503166.6	461850.5	468428.9	392022.1	362084.5	332247	563215.3	637150.2	594916.3	561018.3	569354.3	522284.4	513142.1	572710.9
630	329.0784	5.671657	289895.7	298701.5	259904.4	427423.5	525537.4	384070.8	365910.5	418851.2	295339.3	396725.7	281056.5	289052.5	299810.6	285372.3	323227.2	275900.8	318262.2	314081.1	412539.1	362033.8	325548.9	415637.2	275601.8	316066.6	321209.9	332598	302863.2	396160.2	363129.7	355453.6	330636	296296.9	310097	306449.7	316258.6	286184.3	421508.9	407323.2	385539.4	265231.6	301487.3	321618.9	224177.6	297339.1	304651	231827	249898.4
631	265.0937	8.355927	319823.6	365531.1	337743.7	554347.3	587909.2	415107.4	293214.2	364719.6	350106.8	332926.9	306728.5	328288.4	284646.3	271394.7	259894.5	279687.4	279798.5	307059	385154.2	368768.4	330226.5	352075.2	293945.7	302979.5	322885.1	342823.4	308247.3	387102.2	344288.7	316262.4	339266.3	308661.1	261464.2	307246.1	271606.4	229380	359740.8	395167.9	365465.5	265031.5	244551.8	267048.3	279258	321979.5	291323.1	252389.4	263330.8
632	233.1026	6.231767	441281.5	418135.5	412871.6	791915.5	798857.1	626072.8	537283.5	594517.8	582487.4	491917.1	497261.2	515517.5	428894.2	432336.5	500239.7	332163.9	407565.8	394086.6	595232.1	596144.1	550536.8	541649.6	439847.8	482189	390708.1	416536	369165.5	638306.8	596708.8	470411.9	547942.8	473101	498130.1	393877	394967.4	305335.8	615334.3	538413.1	596530.9	438256.4	447242.6	426525.4	476608.2	499337.7	473743.3	429807.5	432665.1
633	358.1987	7.817618	660948	616507.1	624430.2	728719.8	856424.5	735564.2	568835.4	665962	556580.5	723107.5	637847.1	624090.5	491873.1	517280.5	547024.2	533878.1	566290	592862.6	542246.8	583000.9	475486.3	668080.8	505725	524476.1	558736.6	620511.4	487540.7	643111.8	495657.8	594365.3	574142	543173.1	553873.5	595701.8	525674.8	502384.3	570957	571053.6	584694.6	624590.8	609928.2	601690.9	520921.5	646790.2	652337.2	546723.8	533402.1
634	358.1985	7.575854	14425.82	14098.19	15855.29	19474.88	33044.92	27273.24	21172.66	17077.57	15824.33	18341.98	17513.82	15971.61	10311.97	13256.29	7923.405	8334.269	11540.1	11453.76	16291.61	17229.23	13867.5	13487.44	13611.57	15138.71	13108.41	12251.86	9474.206	15471.68	19025.49	21014.18	14394.15	20796.54	16946.16	13035.1	11792.31	10399.37	17326.83	16422.2	19198.17	16188.44	16462.89	17287.47	19214.25	16426.85	19443.31	13503.45	14811.92
635	285.0996	8.541	234516.6	248753.4	239305.4	448955.1	587256.3	444269.8	303949.5	409809.7	323709.7	308280.9	271751.4	265337.3	197469.5	170687.6	190544.5	185716.1	219564.4	195424.5	401701.5	311696.1	283757.1	274740.1	209529.8	190107.7	220437.3	248761.2	194047.1	370551.7	331682.8	316433.5	271590.5	212068.9	199504.8	231405.7	213380.3	186189.1	373855.1	384735	281170.5	202412.8	216774.3	224321.4	190942.1	229436.6	208771.6	149329.4	164190.7
636	376.2001	5.533667	433049.6	401187.7	401415.2	573594.9	548450.9	504550.8	347599.4	340327.4	289371.7	496971.8	440830.2	408377.3	295536.4	260563.1	316329.1	283684.4	304727.9	307680.2	264518.9	257005.4	231925.1	313925.3	269598.7	302448.6	287343.6	324193.8	268858.1	303896.8	265843.6	262262.4	333594.5	310143.9	317392	306794.3	283344.2	258978.6	210238.9	232065.5	246942.7	442485.8	418931.1	351264.2	372450.5	426996.9	460093.4	365219.8	450302.3
637	376.2003	5.824477	39840.4	38715.02	36315.39	59969.33	64709.58	53496.16	37000.11	40296.44	36565.32	47542.84	38798.57	45070.18	36634.88	38547.28	36338.08	25381.59	26059.09	32887.07	41206.25	36934.08	25861.08	48808.12	36748.41	32559.55	33748.96	38853.39	34206.85	35040.9	38538.53	31778.81	54149.36	45104.7	42172.28	33530.11	33110.11	29071.49	32798.46	38366.11	34738.73	47363.54	46329.98	33214.13	37562.97	41569.78	44696.44	42296.47	39057.96
638	256.1295	8.443595	406185.8	440915.1	391580.7	534402.2	544277.9	445727.5	378339.6	426153.6	425040.5	418251.5	382073.4	344663.6	352535.9	315611.5	311708.2	337760.8	386915.4	400304.4	455021	410127.4	367844.3	412966.8	354130	354932	417126.3	420816.6	378990.8	414891.5	418584.9	369912.7	367479.4	369292.2	342703.7	391139.1	386887.9	350620.7	416049.5	446044.9	412484	327208.2	331488.5	345020.1	321534	362687.4	355330	317142.2	346440.5
639	256.1295	8.229699	151499.2	146286.9	149019	170920.5	175624.9	140584.5	137450	138936.1	133911.8	134654.2	122971.2	119509.1	128827.2	112648.4	129001	115916.8	138390.3	130501.6	142668.6	143336	134760	149969.2	117942.3	127086.9	144269.8	143925.6	129908	130236.9	139671	137928.2	123313.3	131866.5	116834	136111.7	134505.5	125533.4	140379.6	129046.9	158484.6	128163.6	115260.4	137053.4	116724.9	137884.6	135881.7	124474.1	122379.9
640	187.9944	8.213772	471236.2	428987.6	423144.2	316148.6	258786.5	282350.8	331830.5	327564.4	320798.5	514455.7	527279.3	524141.8	457384	464911	496310.8	330497.8	395695.9	378375.3	337050.7	326316.8	290841.8	486331.2	445034.3	503310	462986.2	437435.7	414257.9	319465.9	322734.3	306262.2	490577	441943.5	443906.1	430696	428227.5	406415.2	316224.8	304323.3	305349.3	1967.564	1268.526	1975.592	411.9663	784.7923	840.3345	343.0142	0
641	74.02424	8.059799	249072.6	243652.6	239898	435215.9	462744.9	393414	319582.6	332064.6	289270.9	316021.8	280943.6	293407.5	231733.2	237457	251378.9	173127.5	227736.6	215519.1	344418.2	370681.2	301316.4	289575.8	255827.6	247502.2	254537.8	240688.8	228395.9	322468.1	306214.6	308643.7	247727.3	269464.5	249315.1	253374.4	233391	189458.6	358810.9	322348.9	305044.7	189997	162609.6	176446.3	228256.7	269189.2	265513.7	109522.4	86435.74
642	74.02412	8.212341	298784.3	284095.2	285395.6	528772.6	468734.6	422462.8	345961.8	385671.6	361251.7	328585	319060.1	325116.3	253774	253959.5	274852	210816.3	250640.2	277244.8	407372.1	371212.9	306045.3	320498.7	261285.9	284144.6	288549.5	294049.8	250380.8	382033.3	318538.8	315168.8	312368.3	264217.7	260247.2	281378.7	262788.6	241311.6	357882.7	357508.6	326552.2	19790.97	23205.98	25594.08	22303.65	23233.33	24511.31	13596.37	17301.56
643	306.9177	6.501035	654602.3	668230.2	705714.8	718185.8	780743.7	702482.6	648609.2	682268.7	626065.2	795419.7	731224.6	769040.8	684601.2	680505.1	658500.8	510766.4	618498.9	642897.2	632154.1	648496.2	661801.4	777266.8	712653.8	694259.2	613097.9	635967.2	570551.1	656658.1	641857.9	569756.8	815666.7	694681.2	709509.1	639098.8	657799.2	539106.2	695740.1	715795.8	684249.2	731038.8	683727.3	737940.5	647185.6	737773.1	720780.3	668414.7	638389.2
644	327.0287	4.615585	658902.6	573993.2	664973.9	737029.8	695565.2	791483.9	820490.3	775462.5	902929.2	695787.2	618250.2	523721.6	610217.8	528301.6	553853.6	614644.6	715907.3	683506.5	787399.2	823507.2	686192.9	625075.1	609296.5	578577.9	582537.4	660597.4	651713.1	797346.2	852135.2	772393.8	500740.2	582157.9	524549.8	634632.2	660736.7	621977.2	781714.6	773204	738451.8	526048.8	516707.7	578269.2	597362.3	593399.7	586934.1	556082.6	562078.2
645	185.0552	4.446912	432829.8	431202.8	430866.5	769874.3	754269	639947.8	504831.8	559479.8	495258.5	403909.4	386491.8	363159.1	333343.8	361378.8	363777.8	392357.8	420301.2	402776.2	563895.2	553016.4	515916.2	372794.9	345828.6	330513.5	423130.2	428192.6	384414.7	575227.6	520194.7	527675.1	376439.1	353302.6	348154.9	422271.4	409719.4	374233.2	533944.1	568307.1	507783.7	370157	381495.3	355752	331155.6	380084.3	357786.7	320424.8	380285.2
646	185.0552	4.257167	195190.2	180914.4	206421.9	280268.7	288112.2	247035	207440	224424.1	215678.3	192342.5	180795.8	172813.6	168830.7	178198.7	188258.5	177238	177610.5	177208	229547	222954.2	200262	204891	172241.5	176754	182559.5	186339.5	175577.6	226910.4	241584.4	198963.6	193415.5	181915.4	166487.7	192564.9	172680.4	171565.4	231810.2	217527.7	231788.5	175992.2	174482.2	174110.8	145096.3	179940.1	173063.8	170845	173219.2
647	194.9864	4.442141	22661.1	7776.229	6055.012	10396.55	3975.427	3660.391	4965.988	4726.52	4414.051	5501.596	6424.062	3950.333	4735.3	4665.845	4005.935	7305.987	8331.199	5750.748	4599.259	4912.997	4009.432	4967.184	5292.504	4956.037	3462.128	6824.874	4530.884	5527.451	4329.864	3739.075	4813.918	4232.262	5966.555	7468.592	5039.778	8713.742	4539.162	5208.863	3583.024	4074.418	6026.455	5261.082	6152.084	6465.995	4757.322	5327.251	6103.246
648	345.2141	8.627915	350182.3	353974.2	358707.6	398503.7	485283.4	316397.1	245276.7	236232	258001.5	493161.3	451212.9	449582.1	337044.5	338394.7	338585.2	245990	286466.4	303310.5	313220.1	229321	207117.8	476072.2	358835.6	359780.3	301204.8	247178.4	248532	222531.1	247970.3	206420.6	460044.5	395321.6	394030.1	303571.6	243845.8	185049.8	243147.1	280518	242422.8	356276.2	329810.1	378318	362896.4	436766.4	437357.8	329810	316707.4
649	119.9761	4.660532	444354	417641.7	425936.3	1009031	964792.5	779074.1	709993.2	746485.8	704962.3	90000.5	78266.22	75925.63	83354.02	74950.66	90126.79	333475.8	363462.7	352627.5	737940.4	765827	686059.1	92123.77	81067.96	71809.94	382670.8	408218.6	395560.2	833436.8	689688.6	596855.8	96658.82	94518.78	67157.04	403279.8	374072.8	311214.3	727566.3	770144.2	711114.1	89762.7	96564.63	82244.09	80544.05	90172.1	88819.27	94595.49	74728.04
650	279.0579	4.649812	613489.7	522702.5	601138.7	881430.7	982731.8	915669.4	814289.8	771349.4	790240	581665.2	621387.5	637880.8	556815.6	542356.1	516878	562888.8	591218.2	503853.6	851564.3	831096.3	806641.3	512522.3	576041.6	591594.8	500442.3	557784.1	554802.8	809387.8	808643.7	689657.8	593159.1	591283	629498.7	552063.6	576874.4	591948.4	785172.8	737453.6	710565.3	579402.1	629521.4	548717.8	595725.8	593291	582477.7	609641.1	526469.6
651	318.1669	8.126989	496150.2	487208.1	463279.1	653744.7	722215.4	625854.7	462291.8	547627.7	525170.8	498702	494369.8	459845.2	394561.8	404439	393825.5	367864.1	432618.5	452972	505922.5	514331.2	451208.2	443174.2	375766.2	421430.6	430086	457556.5	432206.8	525432.7	453028.2	457802.5	471638.1	414269.2	407065.3	443992.4	427864.5	380694.6	457515.5	484122.3	455528.3	416481.8	478672.1	463918.5	442451.4	461572.5	440262.2	416713.2	415878.6
652	299.2557	0.562469	4018.137	4932.872	3953.491	3704.661	4189.224	3758.76	2853.847	1972.193	3332.745	2018.703	1570.117	498.615	4878.793	4931.082	6935.649	5727.48	14194.58	6826.61	4561.808	3907.306	5694.58	4819.324	5208.644	4202.297	6622.215	5925.463	6249.781	5695.156	6095.943	5091.417	2337.661	3259.663	1644.577	5535.473	5476.524	7106.756	3471.095	4247.717	3499.584	1920.394	754.1972	1756.859	1282.494	1210.748	2595.266	616.5932	1034.962
653	202.0099	8.060981	376049	428138.4	410612	341608.2	339354.3	359552.5	344774.8	355813.7	317073.8	587124.9	491767.3	501009.4	350325.8	389548.6	437658.5	358131.7	413440	408910	338967.7	324573.5	330304.1	534240.3	485438.2	479423.6	461265.7	444287.6	422675.2	336982.7	331323.9	342541	466452.9	504755.4	491902.9	445276	433528.1	377874.1	371471	316618.5	349776.9	439768.1	389223.6	383230.3	495011.2	583424.1	577352.1	284049.9	255587.4
654	364.1994	8.456972	324946.8	328321.6	300770.2	556666.8	585072.1	465626.2	317712.2	361965	355010.7	296095.2	289706.5	238660	197158.8	205344.2	190513.9	198664.9	269307.6	228260.8	320216.8	277813.9	244183	255350	229266.9	200205.2	277748.5	286765.2	246250.7	311586.5	302763.3	285880.8	235290.3	237453.5	203191.1	250873	243821	231686.7	270192.5	284651.9	291744	258554.8	259495.2	257971.5	274904.7	310898.1	278800.7	240387.6	276988.7
655	386.2777	8.813848	270749.5	318652.7	311038.7	485255.5	523933.7	454721.3	296999.8	349647.8	322148.9	405549	367571.8	342902.9	301656.2	267527.8	321413.4	189501.8	263671.8	238784.6	312688.7	296156.7	240522.4	350317	285466.8	318975.6	286958.3	309231.1	246035.1	291929.7	276341.2	249752.3	312607.3	333790.7	283831.6	291112.2	245514.6	194867	324345.2	286002.3	256807.3	344083.6	329883.1	349834.8	323288.4	384945.3	332846.6	308071.8	335259.8
656	245.1702	8.597739	389686	278908.2	344884.4	553985.8	436830.1	451131.6	277330.1	277103.3	304000.5	306373.9	365151	338800.2	244755.5	282648	214949.3	209126.7	369106.6	294453.5	365853.9	270431.7	283813.8	271821.8	283745.3	253617.2	287561	371963.5	270494.6	304346.6	287264.7	224142.9	335942.1	250964.3	247535.1	262075.9	268074.8	295239.3	404647.1	342633.2	261089.5	251794.8	208116.7	236770.9	230619.7	278230.1	268999.2	196891.6	236044.2
657	148.044	7.122776	344643.9	316160.4	328823.9	563005.3	641591.8	502667.1	528474.6	521632.4	533532.1	535468.8	500189.4	471474.9	442107	408793.4	447733.8	267983.5	340674.7	318051.6	570604.1	585175.6	471009.6	546829.4	463809.3	413215.4	331978.7	363601.8	296848.9	520235	507640.5	485608.8	519717.8	528321.8	450536.4	336700.5	345938.7	295034	511983.2	534607	545880.2	460498	497548.8	458356.9	446418.3	461857.3	456266.8	463491	440985.5
658	164.0386	8.299827	404135.2	363507.1	393930.8	253014.3	265746.1	203777.5	188421.6	219999.8	209365.1	214414.4	198880.3	209471	274873.6	270558.7	268478.8	331104.2	386514.5	370682	236763.5	222932	199893.8	331123	267167	320313.4	397152.2	439035	354720.7	221638.1	218880.7	203339.8	216366.9	210548	195493.7	390851.8	379447.3	344646	226424.2	225011.1	241303.5	153507.1	147178.8	161760.3	92589.02	109582.9	106385.5	104983.9	104929.5
659	247.1098	6.502021	463850.2	482968.5	454869.5	483178.7	591737.5	534702.8	624028.9	637899.8	630722.9	886795.8	804498.4	797677.2	850459.2	819851.2	808255.2	508395.7	582707.4	586379.6	875890.7	804952.3	774381.6	912494.3	776259.4	837712.8	594346.8	620943.4	507616.4	775884.2	767734.4	646014.6	897090.3	863450.2	806789.4	596114.9	599956	509741.6	805243	838294.1	765437	652354.4	630324.8	656009.8	549213.9	641526.7	615214.1	503332.1	417781.3
660	247.1098	6.72947	30757.59	30381.12	26508.03	33755.21	32233.53	29894.83	32041.59	31498.84	36048.25	43831.33	41909.36	33359.43	39560.87	36164.11	34696.85	33401.26	34225.48	31758.66	47581.72	39828.95	44233.2	46836.86	36438.32	40212.32	29652.9	38130.46	33396.28	43903.31	44332.69	40327.45	42217.19	49134.64	42032.63	33664.22	30773.3	32088	47609.29	39539.28	45290.64	33407.19	33285.11	33659.64	31393.11	35202.8	31599.63	29405.24	24603.12
661	173.0932	8.002103	496819.6	506275.6	517169.5	713861.5	684586.6	573891.6	524071.1	549775.3	516352.4	643179.5	570932.2	537875.4	456589	440066.8	431365.3	352130.3	427795	394888.1	511193.8	455340.7	437709.4	566126	453590.7	465427.4	457626.8	441247.9	399249.3	510837.5	475959.2	433407.4	478160.7	475870	413869.4	425269.8	425372.6	385754.7	445351.8	484591.8	449640.6	492011	494254.9	525468.9	503087.6	581205.2	550001.2	438127.3	450532.2
662	173.0932	8.115877	320524.7	331387.3	322576.9	408904	422010.3	354005.4	311471.8	345711.5	306853.3	352883.3	330834.8	323591.3	308925	295957.5	297179.4	274889.1	318227.3	305326	346455.2	353405.6	309228	367716.3	264766.7	298582.7	305793	310216	288927.9	368120.9	303174.2	284777.7	336515	305823.8	286789	306131.7	293585	270790.7	334577.8	328171.9	309610.2	237390.9	260047.2	281024.7	240640.3	272462.6	266428.2	154645.3	148208.2
663	173.0932	8.333655	12405.5	11347.11	12388.11	10862.07	13942.65	9579.661	8555.781	6736.783	9030.056	16218.41	11399.68	8535.095	11962.15	11619.91	10807.84	9422.44	12039.83	12519.87	7723.531	9426.923	7057.539	13679.47	15097.57	11189.23	10454.44	11734.17	9654.183	6976.992	8300.672	8007.188	10017.5	10823.92	10376.43	11606.47	10432.76	11520.23	10499.84	9962.644	9440.391	8339.713	10779.99	10431.78	9333.98	10996.49	9137.318	6801.246	7369.229
664	231.0136	4.365709	0	0	0	0	0	0	0	0	0	0	0	0	0	0	0	0	0	0	0	0	0	0	0	0	0	0	0	0	0	0	0	0	0	0	0	0	0	0	0	7803.449	8176.523	7534.891	10531.86	11493.21	11579.85	14773.52	18758.99
665	313.0473	6.30269	450787.5	403259	419517.3	317045.2	378153.5	343706.8	323360.7	315511.8	319549.9	0	0	0	0	0	0	367358.9	427201.3	368873.2	324842.6	300687.6	287545.3	0	0	0	378149.8	394489.8	301215.2	340082.5	352393.2	315632	0	0	0	412851.6	387913.1	307298.9	325601.6	348272.8	311931.4	0	0	0	0	0	0	0	0
666	313.048	6.191725	0	0	0	0	0	0	0	0	0	830340.2	764741.4	789854.7	690268.9	761346.8	602095.4	0	0	0	0	0	0	854105	784420.3	696793.4	0	0	0	0	0	0	722198.9	779924.8	714735.1	0	0	0	0	0	0	745904.1	731809.1	796368.9	650082.3	711296.3	731241.4	752960.2	796779.2
667	98.93836	1.629929	184707	174272.4	171211.5	231923.1	236181.5	223653	218648.9	230971.4	228957.5	203115.1	190407	203700.6	200585.4	208591.5	189149.1	854886.1	882311	914065.1	240976.4	234722	239890.2	196988.5	202988	201959.6	291627.7	306310.4	287051.5	238010.8	238750.1	230650	403118.8	400745	397561.6	946295.8	935517.9	951089.6	282661.6	279013.8	234459.7	207936.6	197373.1	200073.4	203330.2	209660.2	199214.3	200698.2	200445.1
668	261.1254	5.71216	491152	408685.2	412354.8	612915.2	697970.3	593614.9	550089.4	489084.8	490383.7	795394.2	699138.2	613841.2	641977.3	523685.9	610626.3	436851	478791.9	466317.6	717624.7	663823.8	577909.9	791344.2	584136.9	644518.7	345412.2	491397.2	423964.5	704539.4	598901.6	468716.1	770598.8	747081.2	694702.5	531902.8	433650.4	398823.3	665464.9	639626.3	665267.1	575836.2	553554.8	543498.5	469338	506652.8	559221.7	435131.5	418930
669	261.1254	6.09426	315338.9	314875.8	334742.5	530973.6	530092.4	442970.6	369530	398812.3	410188.4	431094.9	393954.2	396518.6	365580.8	351692.5	357114.3	295473.6	331993.5	322654.1	469080.2	404777.8	382066.7	409091.4	335553.7	317530.8	251977.5	324147.9	280266.7	432365.5	414917	418892	433953.1	420864.3	347000.8	329696.2	288321.8	281120.4	410235.1	394054.2	432604.8	341728.5	296207.3	272771.1	288880	318068.4	348698.5	292428.2	326113.5
670	89.02367	0.9610202	32594.07	57598.64	54632.71	61662.5	89011.9	87482.98	126175.7	146920.6	145495.7	111667.2	117822.9	119642.2	97094.59	100193.1	104382.6	73448.88	63082.04	69416.04	292902.6	270109.3	259595.6	110592.4	92683.71	93948.48	72579.18	71496.88	65988.78	249956.8	236044.9	222075.5	160687.8	156273.6	144607.2	67220.24	66281.74	66545.09	252176.8	274543	269038.8	151567.9	176042.9	180640.7	524546.4	518336.5	524124	135089.4	128535.8
671	89.02367	1.170817	79949.45	80816.01	80911.16	85779.72	88002.68	77133.62	70188.51	81546.12	81569.82	70609.81	70302.57	67908.26	75212.58	60813.14	71108.38	79236.3	82163.32	74655.98	97801.16	91187.32	85709.44	81942.6	70217.42	70774.25	74899.49	70361.6	75605.72	95581.56	73618.4	83825.43	78257.95	71408.05	68815.29	83930.03	80633.44	76003.65	87199.84	87010.28	100899.3	80168.79	72691.07	80121.67	97904.12	100136.2	96969.66	76684.19	72660.24
672	151.0248	3.803909	478400.7	480165.9	510319.9	496283.3	513618.8	432041.8	973753.7	998831.8	932001.9	868984.8	762725	786473.7	585609.1	610460	662910	405058.5	435636.8	439261.6	641059.2	685690.1	636972.2	769725.3	633206.9	679970.8	437918.9	433152.6	430330.4	755244.2	788990.2	754617.2	662436.9	670286.5	658092.2	462019.9	446287.2	440164.5	712689.5	740224.6	45780.22	437107.1	432435.3	521542.1	30516.27	46723.53	62734.26	42999.31	49803.11
673	253.9063	4.719864	5464.912	5665.545	6490.141	7471.838	12971.06	10686.07	8137.557	13206.94	6331.963	5486.613	9429.874	8351.872	7633.39	7413.518	7492.71	5976.641	9911.578	8966.7	9326.322	7454.986	8531.741	6591.922	6807.603	6258.654	6269.822	11675.01	5300.691	6083.37	7247.737	7727.865	6570.536	12501.55	8864.823	5894.68	6888.834	7863.455	8474.188	4464.631	5923.871	4982.763	5724.66	5552.908	8868.178	8345.613	6409.383	10844.46	11477.99
674	166.8337	6.948019	365926.9	409049	419684.8	332731	517174.3	302312.8	352037.8	365296.1	171332.5	429931	407531	440486.1	398788.7	413590.2	383428.5	366780	369902.3	370715.4	66843.57	180153.9	246916.1	430700.5	410248.4	383536.9	393103.8	393756.5	390756.7	332844.1	280390.2	301964.7	420382.1	405586.1	381468.8	393759.4	430278.7	358640.7	161384.1	125562.5	363979.1	424024.7	397482.2	432013.7	360337.9	444276.7	421574.9	388546.9	344112
675	487.3462	5.45338	283534.5	280139.9	258730.8	550544.1	528323.8	424306	259980.4	331680.1	289571.9	405081.5	301650	286785.1	246859.8	221720	244360.2	190164.8	249422.2	246582.6	349080.2	300009.9	258464.7	342831.2	233856.2	240085.7	247046.8	241819.8	222279.5	346924.5	299976.9	257891.9	343086.6	288462.1	277755.1	245645.8	223680.5	178442.9	321680	287560.1	329010.7	216709.7	209353.8	180193.9	154166.5	182595.5	188593.7	125637.7	131622.2
676	251.1029	8.012712	543679.9	479308.8	520740.2	611361.8	669097	528722.3	508910.4	502921.8	484421.6	566162.2	496202.6	560871.9	423071.1	412424.7	478426.1	429658.2	501247.4	470284.4	554793.7	471711.9	481381.9	545032.8	426658.2	478959.8	445731.4	489775.9	406347.4	562149.9	523299.7	466850.2	598497.2	501911.3	468668.6	455782.5	436637.4	434898.5	485323.8	474083.7	478306	421462.9	383678.2	419913.7	361545.2	421423.6	383488.4	292921.7	323811.3
677	251.1029	7.844316	460619.1	457972.9	518181.1	604126.8	707404.7	520974.6	537391.4	533071.5	517416.4	621544.8	610180.8	565526.6	496766.6	465353.9	478776.9	407668.2	434479.2	475886.8	579577.4	459591	539857.7	612206.3	461872.2	541298.7	477087.8	496047.1	381136.4	585524.4	546932.2	509930.4	612217.7	539476.4	505037.1	486277.5	405852.5	418254.7	534414.3	548916.4	512728	528471.9	477308.9	533742.9	452723.3	505972.2	489007.8	383466.2	441621.9
678	460.3165	5.671873	186566.3	203228	184818.3	389461.5	395181.7	267739.2	259402.1	281550.5	228120.5	290493.7	202268.2	203230.6	201017.3	192498	226760.8	158126.8	175938.4	193511.2	283188.5	252611.3	223159.5	277688	176621.5	208260	189231	208700.7	176037.7	287096.9	253540.2	239305.4	259689.4	204823	202021.6	177268.8	175300.7	151989.5	249977.2	273945.3	274012.1	169565.5	197121.1	200794.3	122351.6	184277.8	187937.6	123507.5	129517.5
679	201.8014	11.87271	1456.757	1265.364	1571.184	1154.03	1174.388	0	0	1432.996	0	0	0	355.3158	451.5272	117.7299	0	1763.1	1269.598	997.9431	2350.587	2199.219	2336.312	202.4578	0	210.3355	1157.467	0	0	1891.738	0	2090.072	130.1499	311.8742	0	1545.463	1063.399	919.7259	0	0	1979.962	200.5474	125.1191	0	0	220.9519	0	179.4927	0
680	214.9629	0.6728951	96870.18	99334.05	90230.35	82054.82	96608.3	88282.12	70146.77	77582.51	67929.5	126348.9	121082	113337.6	112869.2	105589.7	105090.2	70814.46	94586	86226.98	74509.88	93999.84	70555.33	111575.9	104155.6	95931.31	77587.43	90056	81979.99	73472.84	63020.68	59884.68	121765.8	111438.5	110773.6	84916.17	101955.2	82558.93	71202.99	76489.04	68138.6	115994.4	113510.2	119866	95243.75	121281.8	134641.2	105529.8	117294.3
681	214.9629	0.8979336	20789.77	9854.792	21148.15	12486.47	10568.13	10066.96	16528.96	10201.09	12108.66	16774.48	12753.98	10359.32	20799.89	8741.362	7578.786	16692.69	9271.021	7571.152	23551.28	17911.5	17864.26	24430.68	20598.99	13543.23	8634.425	15358.82	13033.37	14232.12	18956.12	16946.6	18246.18	23706.62	9776.086	8054.231	15726.43	13727.2	13933.56	17819.29	18283.09	24524.06	9925.898	9555.104	9634.331	17366.31	10080.14	20896.72	18837.56
682	209.8333	10.61478	0	0	3417.995	5942.916	6305.779	5115.24	7928.091	0	5780.857	1939.976	1509.492	0	1688.18	2330.619	1841.494	3175.486	4407.708	4089.494	9066.147	8886.938	9915.968	1766.199	1491.657	1917.179	2939.194	2497.169	0	8375.688	0	0	2195.173	2292.589	1885.634	2868.543	3170.959	0	6575.627	0	8409.546	0	1723.594	0	1763.036	2779.997	2135.826	0	1222.259
683	362.1853	5.760194	400092.8	328911.1	393334.7	554515.5	600242.9	505361.5	290252.8	326203.7	299596.3	366790.9	333549.1	304966.5	215762.9	212543.5	188022	198081.6	245891.6	224670	230472.7	206867.3	189636	287633.1	221457.1	214244.5	261402.8	265793.7	243873.2	251728.2	208393.2	192784.8	262716.5	276825.4	222613.2	275878.6	253454.9	234696.6	212748.5	200246.7	204206.2	347984.5	323480.2	281935.6	281615.1	340044.3	344081.2	276796.1	270668.9
684	352.1609	7.068773	441873.5	470639.7	498289.6	784942	808808.4	694722.6	554134	568552.2	461408.5	608471.5	569128.1	497711.2	406512.6	425767.5	406470.1	390905.2	402877.2	379796.1	430029.9	453601.1	389299.8	447498.5	394069.3	415310.8	441739	462884.3	370554.6	500264.7	428541.5	385685.3	479094.7	412801.4	489144.9	439212.6	425302.5	383442.3	438727.4	365546.5	342888.5	497975	512804.9	513527.4	430375.4	526185	539046.9	478970.1	491731.1
685	201.0864	8.355353	241229.1	271245.2	258511.8	461887.2	494209.7	357623.5	272850	316662.5	300295.4	285585.7	276462	284546.9	235737.2	221167.4	208801.6	204546.5	209330.5	230715.1	338048.5	316771	281994.7	299661.3	233574.2	233298.4	236188.1	258631.4	217771.8	322237.7	301662.2	253696	291029.9	265743.7	216995.8	224853.5	208173.9	182388.2	310252.4	323420.6	307884.6	232571.4	202879.5	214099.5	231287.1	265633.6	248780.8	177038.9	193687
686	331.0518	8.323737	390060.5	373249.9	326157.1	409224.3	404711.7	303358.6	292761	330452	302199.9	497179.3	361441.1	393404	280718.2	364074.7	375004.3	222065	383341.5	330896.2	360368.3	273315.5	277037.3	321961	342560.8	317294.2	349096.5	346881.7	310004.4	304784.2	314810.9	234842.9	432230.2	310518.5	263075.1	384708.3	350294.3	286967.4	326540.8	317815.2	213458.7	366473.9	338841.4	353096.1	321572.7	335003.8	318969.2	255459	327544.1
687	276.1391	8.591722	325562.6	303356	299653.2	514042.5	553508.4	433701.5	273457.1	334547.5	352470.2	374460	286228.2	316636.3	205823.6	226506.2	236533.1	206522.5	261278.2	262114.9	376598	324584.4	234786.2	296617.2	251380	263555	267524.7	275311.4	248046.5	349669.1	299185.6	270621.3	291101.7	295983.3	263807.4	260272.9	251164.5	216472.2	343225.6	353504.5	292509	273105.4	240340.1	266609.5	207838	276732.2	267150	182933.9	175982.6
688	273.1922	8.8645	347366.2	371585.1	382274.2	529238	521406.7	485531.2	384511.3	412751.3	390539.5	522586.8	475827.2	455993.5	409761	372534.4	425843.5	268007.9	353838.9	395198.8	473516.7	427339.1	362938.7	472703.2	424482.8	442317.6	341756	381126.5	302813.3	395510.2	419392.4	389864.2	496975.9	426775.2	416781.3	348366.8	309868.4	305840.8	377824.5	402156.8	337239.7	400061.6	362275.3	390080.2	351443.4	440955.8	437336.7	315264.3	366227.8
689	172.0961	1.664341	72737.17	70730.92	73391.16	46161.55	51341.26	49372.67	44232.97	51142.29	50194.19	52007.56	46112.16	47167.95	43818.5	46754.12	50691.55	139915.7	176843.7	173123	62579.25	64707.22	54545.73	57799.98	48541.05	44762.43	67232.72	75480.26	61394.49	67357.55	52171.62	56340.33	54595.99	59898.84	54279.92	199916.5	183493.5	147493.5	67313.41	76542.91	106469.6	382782	399761.6	406264.1	543173.7	548643.5	543975.3	675818.3	701921.2
690	61.98814	0.328937	13799.1	12517.19	12497.34	9248.602	7532.543	0	7671.681	8857.026	0	9883.29	11036.49	0	0	13392.98	0	14458.6	11092.77	14337.69	6227.865	0	7393.361	12100.04	0	13216.62	0	14592.62	13919.48	8858.104	0	0	0	11469.38	0	12793.5	13956.55	0	7931.423	8952.369	9472.44	12942.09	0	0	0	0	13606.52	10818.47	0
691	205.8376	3.904963	8645.065	8924.093	9006.286	12634.12	11557.06	11961.62	8321.037	8005.236	8415.652	24086.36	24097.48	26108.67	24654.26	27401.51	23965.78	11608.89	8170.097	8383.083	7617.167	8082.735	8599.094	19814.01	21432.9	21148.22	8818.304	9275.276	8709.149	8799.306	7602.215	7565.15	23973.27	25788.42	23292	8085	8595.545	8845.441	8135.432	8651.997	8069.887	23701.33	20873.62	18592.45	20668.17	19768.71	20366.3	18141.84	12457.42
692	207.8359	3.904303	10101.11	7856.133	9175.884	13490.5	11993.19	10799.04	8505.956	6753.99	7282.876	24977.47	12270.98	24510.93	19169.9	24295.23	22426.9	9819.905	5961.754	9082.563	8296.176	8701.201	7004.104	19829.49	19732.8	19596.44	8969.41	7137.414	11895.85	7437.793	9382.991	6905.509	22341.62	24928.96	21361.55	10472.2	6774.292	8559.835	9187.555	8528.876	7290.169	19575.37	20171.92	20262.62	20994.5	20347.23	16835.4	22105.78	20474.53
693	164.0103	4.67	344229.6	372867.7	357966.2	285544.2	300445.4	297027.1	367675.8	355468.8	335559.4	600008.6	551078.7	541727.9	563294.1	553587.6	571426.5	373431.2	374679	369243.3	365833.2	368063.8	316515.8	532086.3	524180.6	579892.9	381837.2	356932.4	337022.7	359478.9	365830.8	374121.1	513465.3	537890.8	515343.6	368598.9	421104.2	369606	388547.2	360942.6	352688.4	561957.8	524623.6	528878.8	552505.5	494200.8	551277.2	564831	550315.6
694	196.0708	8.200347	4706.094	4982.138	5681.939	8283.151	9372.458	5943.945	6420.003	6740.538	4858.271	5887.583	5502.611	4945.444	5351.289	4926.805	5138.994	5278.232	6084.602	5503.34	9384.979	8406.589	7164.241	7077.955	5672.31	5068.658	6611.65	5411.511	5809.535	8227.62	7293.15	6676.391	4157.037	4173.721	5474.834	6944.185	5330.642	4222.112	8629.779	8108.865	7583.83	6263.744	7371.17	7338.848	7514.314	7901.766	7169.043	7019.682	7994.891
695	484.7866	8.625371	0	0	0	0	0	1173.642	1605.524	0	1076.865	0	0	0	0	0	0	253.3526	0	0	340.7749	0	1580.279	0	0	0	226.9495	263.6881	0	221.4831	803.592	1426.527	0	0	0	0	0	0	711.0589	261.0854	248.3696	0	0	0	0	0	0	0	0
696	293.1506	6.764728	701086.8	636574.6	660107.2	840252.4	827977.2	798668.8	647166.5	663978.1	727464.8	681889.3	682932.2	652254.5	556151.2	526580.9	585756.7	609871.5	624352.7	598952.6	632967	705773.7	662661.5	557267.7	605248.1	536631.4	589972.9	643768.1	610195.9	701234.5	693914.1	612156.3	514966.3	589755.7	633867.9	584322.8	619605.3	610145.1	661449.9	662446.2	694996.7	587850.1	491176.9	566768.3	504263.4	547131.7	511125.7	468844.3	543257.4
697	164.8358	5.974879	20322.4	23195.67	21301.24	22195.9	21334.74	23731.35	20383.21	20007.55	21662.86	22783.22	22464.7	21091.02	23410.24	23570.13	20236.62	19308	19044.15	17647.66	19061.98	18838.54	19313.8	22177.3	21295.44	21003.01	21100.97	21005.23	18428.72	18027.63	19698.84	19145.27	22535.67	23210.87	21195.62	20904.36	21504.09	18281.53	20496.97	19077.06	18184.32	22200.74	23399.98	22455.49	23209.42	24129.22	22184.42	22696.68	23532.81
698	164.8358	5.169469	23040.66	24422.42	21653.35	25874.31	12665.29	23413.73	0	21119.33	21046.67	22761.83	21196.74	21623.1	23845.59	19710.18	19347.58	20433.96	19989.88	0	22691.19	20975.86	20318.67	22035.62	23005.06	20917.77	21458.44	19412.16	21516.15	20584.45	0	18569	20689.94	19737.97	0	0	18866.2	16626.22	21419.18	12656.56	23110.29	16483.54	22109.04	20007.6	23655.67	21935.49	21075.22	20702.99	20539.2
699	164.8358	5.073993	20419.97	18159.37	0	23038.48	22475.89	21315.32	21934.43	19243.16	0	12697.05	21430.16	19780.05	21117.5	19206	0	18716.84	20877.44	20110.37	19947.71	0	9898.647	21367.84	24090.49	21855.1	0	19693.28	21444.33	22236.12	21721.01	0	21697.96	21252.13	21454.24	20589.37	20891.65	0	18124.03	19804.37	14643.55	20648.29	21867.17	0	0	22650.99	0	0	19768.19
700	164.8358	4.915467	15148.53	0	17170.65	21069.39	19543.02	14525.39	17242.5	0	21100.76	19087.42	0	19391.61	0	18264.54	20154.99	18398.97	18435.56	17414.91	19009.79	14919.68	17202.01	18965.17	18618.72	20017.84	16531.26	21509.68	0	18293.36	12993.47	15393.08	20716.61	18000.88	18091.19	18838.06	12275.39	17634.08	18955.87	16207.96	18724.34	22180.92	0	14252.09	21268.82	20377.05	22844.95	20311.04	18464.64
701	164.8358	4.639338	14965.27	18881.9	15893.05	16040.82	17086.46	11456.96	17939.06	13835.23	14009.11	28039.88	12856.28	19792.75	23283.22	17800.9	22113.31	18006.72	20304.87	20579.76	16177.43	14950.91	17693.7	18007.46	16523.46	25169.35	18042.49	19003.04	18949.69	14101.43	15667.06	14195.67	17578.56	22283.45	17049.28	20883.37	15306.07	20148.92	15100.42	16455.94	12701.18	16527.62	16728.48	19625.04	22591.71	17381.77	19932.06	24408.21	18639.89
702	110.0353	0.712707	123917.4	122481.5	128236.8	56362.55	50431.39	53949.04	68877.27	65700.02	71212.52	225495.7	221692.6	216677	219066.5	225436.6	221135.4	136475.8	140185.2	135356.9	77240.12	72608.24	66836.34	219920.3	228973	224983.5	135925.4	131332.2	136201.8	71721.62	74222.66	69293.34	223243	227718.7	221942.1	144811.7	143392.1	128998	68524.26	70578.21	68050.23	243756	231326.3	225616.7	240807.5	234581.6	226171	232150.6	238311.9
703	110.0353	0.9319567	101579.3	93035.77	100534	39348.74	41801.29	44339.8	53590.33	52260.04	52563.59	142985.7	136969.5	131985.1	137005.6	145938.3	140886.1	107726.8	96615.12	102404.8	50936.69	55773.02	56380.7	132571.8	135851.6	140368.3	103991.7	100128.1	96995.77	54248.2	56137.02	55320.96	131308.3	137674.8	139125.3	101831.6	90587.25	98049.7	52300.09	49229.34	53221.72	145306.2	132215.2	146776.3	140202.8	139376.9	149228	139834.8	131037.3
704	391.1255	8.636915	173973.1	159176.8	172646.1	318500.8	327188.4	345639.6	299849	257674.2	261174.2	70020.98	57801.93	65112.58	63621.99	66202.16	69010.84	155397.1	173187.9	190028.2	282389.1	242578.9	242578.3	75277.1	90589.09	81924.37	198141.2	178557.3	173981	235641.9	277773.9	232364.6	77599.69	68100.81	75129.2	201496	186111.9	179101.8	240103.4	303767	246617.7	51314.39	43615.82	55704.42	81710.82	67901.27	72123.21	67121.41	51010.13
705	300.0158	0.9469616	60386.48	66169.38	64093.82	125864.4	146425.5	120885.8	36683.18	43526.09	37907.41	45026.29	42396.84	42868.78	37530.86	40062.1	30939.82	46329.84	51687.08	43711.14	42028.11	34650.33	34172.94	43930.43	30451.71	40114.75	45773.19	51072.45	37537.94	40307.86	36847.5	37857.86	45495.68	46136.93	33419.74	55387.79	38792.75	32909.39	34753.46	36790.42	38465.86	41004.22	42527.81	45025	16958.35	21354.1	20771.17	30867.15	34584.07
706	244.8476	0.9045605	0	0	0	160134.1	162518.4	149575.6	177082.8	176933.8	169087.5	0	0	0	0	0	0	0	0	0	168238.1	158161.7	166320.1	0	0	0	0	0	0	166700.3	0	0	0	0	0	99306.01	0	0	171893.1	0	163055.8	0	0	0	0	0	0	0	0
707	131.0704	4.032282	3560.128	5609.025	6935.473	4831.783	4837.851	5471.438	5511.502	4812.416	5666.949	6042.717	3393.458	4194.709	4859.121	5354.049	3726.271	5570.934	6033.459	7610.974	5210.433	5133.629	5079.172	6236.064	5592.263	5582.438	5709.492	6610.742	6330.178	6145.776	5386.348	4520.372	3977.859	5607.107	5838.402	5337.087	5289.177	7175.801	5420.558	6345.657	4968.642	123417	126911.8	133103.9	198312.5	212480.8	208514.6	103864.8	112482.1
708	131.0704	3.403473	2935.749	2234.072	2326.702	4591.637	4754.292	3587.75	4882.679	4939.772	5063.273	3300.39	4027.625	4542.574	3921.818	4012.928	4011.209	3021.594	2413.373	3370.079	4794.114	3912.796	5429.581	4986.762	4117.357	3913.411	3380.398	4266.13	3285.388	4451.385	4031.191	4958.276	4399.637	4132.46	4119.305	3941.891	4106.195	5243.998	5111.132	4969.463	4648.02	0	0	122370.9	0	0	0	0	0
709	131.0704	4.733291	9080.8	4374.268	3952.944	5380.479	6964.807	4481.678	7916.094	5344.028	7479.096	4508.572	4302.17	4070.057	8183.229	4648.872	4265.608	5069.788	4145.23	7089.112	3830.453	4030.01	4956.051	4917.062	2635.843	6235.979	6993.412	5765.587	4697.137	5820.925	5763.111	5403.555	3359.47	3186.356	7433.282	9486.644	5812.449	4627.237	6774.981	5259.158	7967.925	30478.4	33717.77	29030.61	55762.09	56902.98	57147.48	57823.14	31972.65
710	131.0704	5.41752	6145.475	6364.322	6262.511	5617.455	3734.119	6702.56	6499.966	5523.579	5724.33	4764.565	5729.786	3597.772	5194.11	4885.53	6706.006	5043.315	6101.041	5362.562	5500.088	5777.695	5332.482	3839.281	5461.208	5580.835	6246.98	4774.713	5830.91	6595.618	6315.841	6249.694	3640.327	6275.181	4752.143	5037.167	5120.4	4423.92	6916.018	6377.517	6634.002	16197.8	17372.34	14777.18	31853.54	31159.49	31700.31	16182.15	15810.53
711	131.0704	5.692211	6571.953	7117.495	5280.631	5542.216	4491.327	6538.051	5885.035	4583.318	5757.547	6045.742	4666.867	5006.391	4965.566	5479.26	5265.039	4611.084	5416.507	6105.822	5332.189	5064.952	5292.971	4616.666	0	4501.313	6617.725	5929.576	5457.437	0	7793.398	6044.943	4160.994	6041.485	3726.743	5629.849	6050.029	5948.484	6366.18	5766.189	6899.631	0	15229.49	0	22216.7	21198.04	20596.8	14669.79	13903.15
712	131.0704	5.951004	5718.678	5372.555	6358.798	5775.872	5954.963	7337.418	7010.637	5480.234	0	5692.06	5624.112	3797.965	4789.062	5424.638	5541.135	5244.238	5684.798	4440.77	6171.816	4620.905	6301.691	5090.975	5083.26	5321.055	6138.008	6230.736	5449.125	6327.34	6242.917	6284.31	6033.339	5970.297	5562.199	5158.615	6178.441	5970.303	6445.873	6356.919	7973.759	10310.63	0	0	0	0	0	9896.634	0
713	359.23	8.565528	288262.2	269638.9	262504.5	430406.9	493226.1	367936.6	280432.5	322945.9	313699.1	304668.2	281693.1	264694.3	175537	196908.3	207687.2	206085.9	219838.1	226783.6	302675.8	265140.7	192077.4	243658.9	185440	167681.1	249235.4	240684	188590.7	265271.1	244597.2	252214.9	228674.5	220745.2	227487.2	218217.3	204664	175671.8	257997	299955.6	259165.6	251222	237416.7	238981.9	228795.5	249966	224926.2	207468.6	218054.5
714	174.0865	8.390146	9798.267	11213.17	11020.83	16661.63	15953.42	14594.79	11217.59	12540.74	11219.16	12683.55	14400.88	11994.75	10251.19	10423.05	10116.6	8517.781	11379.09	11052.87	11707.59	11430.91	10803.79	10827.66	10136.53	9413.395	9207.53	9929.04	8208.656	12474.06	10975.7	12199.71	12574.74	10421.16	11864.16	9115.507	9084.449	9171.855	13198.53	10789.13	26618.81	9500.942	9550.536	10644.95	10077.03	10751.44	10534.3	9701.271	10646.65
715	208.8438	6.912411	401863	409492.8	410376.8	575619.2	603135.7	459026.9	465056.7	514324.1	483950.8	543247.1	462742.3	457053.5	406324.6	389368.6	413028.3	317953.5	407790.9	395827.6	545816.9	493250.8	484069.8	531524.7	389379.1	442228.5	365643.2	405319.5	338280.5	535987.2	454292.6	441838.8	496008	476764.6	448408.7	375407.4	369658	315722.5	533116.5	456781.6	473543.8	454544.3	397850.3	402051.6	385821.9	424912	485579.8	455925.8	381591.5
716	342.1672	8.080296	476341	419534.9	406119.8	520325.9	569429.6	483603.3	379933.2	441855.7	375869.2	516306.8	408139.8	456950.8	351343.4	371540.4	400913.7	378603	417571.5	414398.5	390202.1	417855.3	396194.9	374756.2	357887.9	335155.2	411624.7	450814.9	364777.1	423308.2	372653.5	407532	451340.9	371879.7	371908.5	382839.2	374673.6	315951.6	412069.8	372775.5	438017.3	385189.2	404259.3	420496	379001	414343	416198.4	340545.9	338884.2
717	216.0488	4.232531	207819.9	238598.4	251833.9	747832.8	802069.8	683403.5	363443.2	344177	344579.2	356231.9	279027.2	306274.4	164082.5	154751.5	178930.4	126183.5	139177.5	138795.9	40828.15	38689.35	40934.53	210998.8	166383.4	175976.4	149699.4	139025.2	138885.5	133717.2	132166.8	115413.4	168804.8	159225.8	136364.6	140641.8	133941.5	138792.5	46326.67	39885.35	46007.36	269290.1	298319.8	292386.3	256506.2	274122.2	275339.4	286173.2	301514.3
718	216.0488	4.604773	37410.2	42741.89	42407.12	68396.9	80015.47	40865.84	25598.96	32503.71	30590.99	133067.5	126816.8	98554.82	94168.55	80797.76	85159.96	20492.92	25933.66	27234.6	20105.6	29415.06	25845.35	136740.3	79000.41	87108.64	30292.07	35389.02	22182.71	28778.64	25647.52	21930.5	119321.8	108158.6	81731.18	36660.39	34849.12	21146.45	30054.93	28981.16	30659.32	88599.48	95226.59	104024	61359	76671.71	103832.8	76552.19	76094.54
719	355.2343	8.496771	309454.9	336598.8	333398.3	471836.4	450000.5	385450.2	302943.2	342058.6	322606.4	331906.8	306649.5	268490.3	228696.3	242213	193169.8	246498	276496.8	272458.8	315869.5	309669.9	269252.4	282181.5	241660	249387.5	285303.4	288673.3	271633.8	259429	288272.7	284092.8	262726	241372.9	228095.4	294094.3	269481.6	226068.1	322522.5	267701.5	298590.2	309295.3	286979.3	257095.2	255533.8	311939	276388.4	259453.7	277883.9
720	88.0397	8.526076	289846.6	326037	315744.5	526905.8	582431.2	406607.3	387009.9	422307.2	432415.4	392986.8	367348.7	361674.9	313225.2	311017.8	317961.9	265528.5	297782.4	302639.9	470333.5	407234.5	377761.9	353318.6	312331.3	306837.5	324734.5	336780	312493.8	411318.5	412164	335921.2	383058.9	325137.2	278983.4	340997.7	256781.6	256956.2	389725	437136.8	295441.9	255536.9	305314.4	262503.8	236155.9	259151.6	259976.5	144545.4	153444.2
721	131.0813	8.604269	293351	287810.2	309083.5	490131.8	512290.2	420015.9	275476.4	322696.4	323121	367145.6	292790.3	317798.2	220285.4	229027.8	232831.1	200910.5	224982.5	217224.7	239621.4	208484.1	196299.2	281261	230077.9	217408.3	223081.5	222958.1	209591.4	247324.6	233887.8	210051.5	239321.4	258532.9	240196.1	227618.3	192793.2	196260.3	215065.3	189219.2	118495.2	298236.5	293280.5	298118.9	274478.8	304191.8	312060.9	232890.6	255481.9
722	131.0813	8.389573	4994.738	5249.787	4720.5	8769.121	8789.934	7003.001	4868.61	5315.922	6686.117	4302.797	4846.036	3633.471	3485.458	3151.117	3712.48	3859.917	4791.496	4979.637	5867.623	5057.659	4931.443	4123.759	4428.209	3563.905	3326.248	4685.957	4406.876	5252.76	4871.768	4193.371	3411.51	4137.747	3448.425	3575.57	3395.534	3906.973	4883.156	4585.044	13682.16	3402.353	3151.415	3680.981	4070.996	3662.421	4295.799	2859.615	4707.013
723	166.8335	6.940299	365926.9	409049	419684.8	533626.5	517174.3	423295.9	352037.8	365296.1	357495.2	429931	407531	440486.1	398788.7	413590.2	383428.5	366780	369902.3	370715.4	387429.6	360001.1	318699	430700.5	410248.4	383536.9	393103.8	393756.5	390756.7	332844.1	301261.2	301964.7	420382.1	405586.1	381468.8	393759.4	430278.7	358640.7	325693.5	360434	363979.1	424024.7	397482.2	432013.7	360337.9	444276.7	421574.9	388546.9	344112
724	166.8335	7.39964	73772.54	68295.62	69594.86	207855.2	201482.7	154067.4	129913.7	148172.4	138792.6	78912.13	177154.2	75151.1	73045.01	82660.91	70359.74	55305.45	62460.81	68066.62	178979.7	152881.9	128191.9	70044.71	79588.31	76485.66	76284.02	72723.59	63529.05	150422.2	125456	125593	76638.11	71129.26	69656.84	64764.52	63428.12	59369.93	159535.6	159677.3	166910.2	78173.04	68202.51	81396.22	75184.43	70141.03	70027.38	62484.58	73121.21
725	279.1346	7.302275	389041.5	402147.8	394880.9	548739.5	530016.7	435550.7	480847.6	469106	481614.7	506676.8	487063.8	395069.3	444940.1	398683.5	469756.6	415127.3	467215.2	472181	616077.7	513962.4	597432.1	553217.5	410453.7	455873.6	460577.1	419334.2	401831.5	557295.7	573672.9	458105.5	512290	446560.8	442220.1	433311.7	431201.6	416109.2	632630.4	574251.2	565957.5	407196.9	384321.9	382377.5	331663.7	370180.4	312042.8	371411.3	351556
726	329.2187	8.54207	261033.6	294191.3	290878.5	354668.9	501187.4	390350.3	215049.8	305809.5	241132.2	277558	238664.2	227106.5	173476.7	135610.8	164554.5	189958.7	220796.7	183936.2	232485.4	175215.8	172475.9	218550	167876	164024.8	219988	231335.9	190780.4	250617	229662.6	200682.7	216889.6	176364.2	174674.9	231902.2	213897.8	184732.9	223957	229450.4	174802.5	218047.6	230348.1	227037.8	174299.4	207709	194090.7	163691.9	195101.6
727	249.1003	6.272436	110577.5	110966.8	112418.3	73727.98	71411.19	56856.44	64846.59	61692.47	65288.45	321211.2	287426.1	297732.1	260693.8	271181.4	265403.5	93151.79	104240.9	95840.38	63757.77	64894.48	60199.47	317803.1	251708.3	272528.2	107382	100875.4	92440.07	71342.41	54378.26	54191.81	306475.7	283802.8	263183	104065	90854.09	80674.32	65903.2	69891.12	66935.99	271513	256660.6	262629.4	211145.1	249247.5	255510.6	249622.8	245685.7
728	119.9067	9.835892	24679.95	24542.97	26076.62	0	0	53421.88	59160.19	0	0	29097.99	30064.64	32416.88	0	33554.93	35750.36	23098.06	24491.99	0	53824.95	53596.62	57155.02	0	0	32556.57	23140.71	0	27513.77	60129.34	0	0	0	33782.75	34423.22	27417.37	0	27028.66	0	0	57399.44	36854.76	34194.83	30230.47	0	0	34309.16	34957.45	34614.04
729	119.9065	6.382305	44027.31	44560.48	32933.11	46652.56	43616.65	40367.5	32969.44	31114.65	33521.04	59667.23	58584.97	67911.07	67341.21	59750.67	52894.71	34791.92	38072.94	38886.87	33635.61	36981.63	29055.08	51645.94	59051.33	65929.8	42497.43	36659.1	35818.87	30202.54	29065.85	30536.12	54831.01	48536.73	48740.38	35063.39	32278.88	30227.78	33413.92	31022.9	40135.32	37526.69	32297.49	35853.22	60034.82	58807.19	54529.89	67323.6	51871.3
730	225.0996	8.648731	153485.8	137212.2	155749.8	189152.9	200396.5	145098.7	147021.9	172361.1	150210.4	234959.2	223131.9	224551.8	223213.2	183627.5	232019.1	132048	182171.6	172448.7	244941.1	234082.8	198909.7	284151.5	219011.2	237561.9	147260	155945	132333.3	220555.7	193745.5	191910.2	269424.5	231932.7	233943.2	163604.9	140874.4	130425.6	247409.2	227305.2	225848.2	164770.5	145978.2	161571.7	175822.1	182798.8	200048.6	137767.8	121756.4
731	301.0725	5.822053	324804.7	289660.2	297551.5	287356.1	302464.7	295594.8	287708.2	290439.8	243467.1	475129.7	473510.1	420622.5	449050.1	426716.2	423758	311855.4	317329.8	309403.4	281692.8	293520.5	227841.5	473621	385197.1	362114.5	354320.3	294356.6	303018.5	258920.2	276745.2	266229	465656.8	423715.7	465326	313424	316210.9	326632.9	273612.3	263853.9	278600.8	461065.6	479946.7	380982.9	447159.8	455703	480300.2	404323	428840.4
732	301.0722	5.94716	325109.5	344608.3	281407.8	278669.7	296606.7	290731.2	243100.3	266435	274402.8	0	0	310759	0	308964.3	0	300529	334141.8	290574.5	285184.9	267834.8	228035.3	348035.9	0	300124.2	298707.7	309593.2	295170.5	255323.4	260154.1	249023.2	0	302292.6	312254.4	308543.9	286977	315405	219772	274325.2	236604.9	299514.2	328966.7	320973.6	301739.6	325925.4	341042.2	324563	312624
733	155.0646	8.578985	204739.2	206003.4	203375.6	334999.6	372845.8	283136.4	203441.1	262831.6	249890.7	318267.9	273187.1	263625	220900.1	210747.1	217364	159749.2	179247.1	203033.2	277426.8	252614.4	197291.5	260874.3	217321.8	237173.8	206945.1	209653	179147.5	245902.2	232852.7	224610.5	254151.6	251874.6	222883.3	198744.9	178095.8	161622.8	259802.9	266093.3	235429.5	246743.9	241737.2	251860.2	241179.4	243992.2	246172.2	209413.6	209736
734	317.1041	5.454139	411568.7	413917.6	321653.8	341970.3	350187.2	336380.2	266047.6	289881.2	275250.4	393493.1	354038.6	334885.8	368914.5	367871.1	386434.2	385834.1	420047.4	399305.4	314254.1	276404.8	273394.5	421639.3	390228.7	369140	406831.7	398234.3	388881.8	290565.8	304933.4	239617.2	436386.8	406806.8	408134.7	408614.5	402163.5	371039	297333.6	266850.2	278383.9	376212.9	377326.3	346786.5	327877	356799.5	359559.8	313356.8	283603.4
735	349.0961	6.285742	356986.2	318556.6	336325.7	614468.6	629969.3	527441.1	485468.5	499313	446839.8	171467.1	170743.3	171622.3	148963.9	148954	168172.3	271444.3	329519.8	271589.2	501744.1	459977.8	457777.2	179990.6	142657.5	175228.6	296710.7	295149.5	270237.4	510557.9	498546.4	456084.7	180164.3	154218.5	170681.8	328486.4	285301.5	235587.9	442981	490601.5	434710.8	157952.7	166674.2	144573.5	159953.4	171972.6	160188	165911.6	176847.8
736	215.0645	7.190479	356728	428267.8	408726.2	499726.8	549425.5	441991.3	404900	427978.2	383727.7	569214.2	507640.1	496494.8	471998.3	450124.7	461289.8	366139.8	372027.1	384496.8	457747.5	412493.9	363098	536789.1	497969.3	462428.4	409566.6	423431	371529	405931.2	408236.6	394605	509636.9	492196.6	483262.5	412561.2	408379.8	353755	409741.8	421291.5	386288.8	467477.6	447396.1	444642.6	414989.5	497414.8	450752.2	452676.7	416302.2
737	217.9448	2.196899	5170.129	5295.56	5414.4	4369.494	4145.852	3674.036	3165.616	3498.715	2841.022	3217.947	3237.365	3368.846	4412.989	4461.163	4339.694	4446.41	5208.984	5198.931	3344.99	3322.179	3402.586	5480.313	3384.211	3609.852	4907.102	4322.538	4148.319	3751.302	2946.795	2086.795	3988.473	3918.689	3451.799	5550.32	4233.016	5004.895	3566.097	2953.385	180.2704	54352.45	59455.46	62215.64	109488	120475.2	126077.7	332144.6	364592.5
738	161.9971	4.694202	374704.5	341329.3	379922.4	740253.7	796231.2	707428.2	589373.2	637280.3	639675.6	1254.851	0	0	0	905.1243	0	360491.3	372798.4	331816.5	681019.4	658228.2	614991.9	402.3443	0	0	358424.1	365777.9	339330.4	626040.8	608333.4	553923.3	594.5451	0	0	352329.5	381373	318393.5	653669.6	651094.2	623718.2	0	0	0	0	0	0	0	0
739	161.997	4.51057	24578.83	22632.1	27122.46	59503.34	61616.79	63347.25	53636.79	57573.88	52507.64	0	175.9116	0	0	157.167	200.1132	24068.22	27365.15	24528.14	52086.02	57786.53	47195.77	0	0	0	23367.96	25952.09	23141.41	56488.31	57781.84	50856.88	0	0	0	23278.83	26080.68	24469.13	52819.72	54946.99	55003.97	0	0	0	199.9775	0	0	0	0
740	263.1078	8.33969	181048.4	180321.2	152261.6	96706.38	101884	76496.96	67227.62	82003.12	71530.24	71533.8	56828.01	60613.46	101397.2	104033.8	112854.3	127356.9	166510.1	175114.4	101374.1	96745.3	84071.84	140017.8	103111.8	103652.5	163291.3	201439.7	153084.3	91128.18	82560.51	84678.07	78323.84	65281.44	57899.48	177950.9	144074.8	129419.7	101060.5	92003.72	89065.1	46816.24	42988.46	39920.95	32375.42	35458.39	34661.14	24603.99	27098.85
741	263.1078	8.164429	44312.73	47646.21	43302.54	23943.81	26913.13	20347.93	18772.06	19939.46	19064.14	20166.53	16955.45	13745.03	23315.79	23123.49	21923.76	29037.24	35304.53	35123.15	24271.66	17120.65	18346.84	28510.88	19974.99	25592.51	36181.03	37011.46	33168.29	20671.39	21691.58	13795.41	16886.58	17276.02	14126.03	43351.57	38686.24	31979.49	17052.88	21212.21	18323.29	12035.04	11961.04	12907.21	9564.97	10470.3	10582.16	8228.761	10031.87
742	128.0123	4.640296	39663.7	20196.67	14984.78	43198.59	49804.95	41860.35	20230.56	30551.16	24376.19	22872.93	11214.51	23050.42	18660.4	18548.82	20125.29	24839.81	37102.26	21183.03	30366.49	28398.55	28926.76	21074.71	12683.49	11451.24	31456.58	34380.76	34104.41	38219.46	27468.47	23730.22	26393.39	14902.4	19157.62	28187.03	18589.34	23069.48	29798.84	34940.75	35136.31	10089.74	19372.59	20276.3	19075.6	26702.43	24394.01	16647.41	16769.46
743	129.0187	5.719294	200277.4	202296.8	238560.4	212842.4	237265.7	164081.9	293939.5	309914.5	276273.8	307511	291449.5	251983.1	233938.6	272045.4	279269	179400.2	218047.3	191795.1	402023.2	336418.1	271996.4	354611.7	246773.7	260423.7	193658.9	231024.4	204558	335979.3	353945.8	288649	334100.1	299528.5	283636	237240.3	204917	170597.8	360504.6	341572.9	315627	155710.1	155954.1	155058.4	283497.1	304905.8	324735.2	81765.4	71812.22
744	369.2224	8.531285	282217.1	319753.1	283015.6	397079.8	446550.2	382194.5	302049.5	324589	284459.7	295520.2	285680.7	264234.9	225322.5	205696.8	217421.8	248289.3	239078.9	237480.3	256294.8	238836.5	203515.7	267603.7	224712.9	225934.2	266652.1	279229.4	249288.8	297580.4	255369.5	257281.9	266373	234250.4	224033.1	282166.8	243719.1	230062	270110.6	270955.8	242607.9	306822.9	301178.2	283065.4	252742	301625	292850	259187.7	277375.2
745	242.154	0.6948691	0	0	0	0	0	0	0	0	0	0	0	0	0	0	0	0	0	0	0	0	0	0	0	0	0	0	0	0	0	0	0	0	0	0	0	0	0	0	162285.9	0	0	0	0	0	0	0	0
746	242.1542	0.9977089	0	0	0	242.7582	0	0	0	0	0	0	0	0	0	171.9829	0	0	0	0	0	0	0	0	0	0	0	0	0	0	0	0	0	0	0	0	0	0	0	0	45725.41	0	0	0	0	0	0	0	0
747	281.1421	5.454293	448998.8	431234.5	398596.2	459634.7	483755.2	428545.1	366422.9	409912	384378.4	582397.9	495811.1	471342	477297.7	436732	469513.9	365156	413815.6	395473.8	405638.2	395560.8	356311.3	549777.2	480351.5	451914	425888.4	397666.3	395320.8	406738.5	404213.7	356942	557015.8	505411.5	498966	422495	403377.2	337858.4	439908.2	392826.1	390297.4	452712.8	423566.8	394523.7	371743.3	409595.9	412834.3	351607.4	305876.1
748	128.0107	4.641435	17323.3	14630.97	12768.92	24898.02	21787.87	19573.4	21003.99	32021.13	24806.83	13673.62	23262	23050.42	20115.71	13779.85	14324.85	15872.27	19710.97	14684.85	28826.71	28398.55	28926.76	16660.63	13377.79	21511.33	13462.35	14950.1	9390.533	38219.46	27468.47	23690.41	18241.18	17772.23	17397.45	14989.62	18294.63	11892.79	27741.47	34940.75	35136.31	10219.27	23761.99	15728.75	18441.78	16449.14	20958.73	20128.4	11928.13
749	311.0628	4.603	37726.19	37960.48	35805.75	34076.59	33090.49	35988.2	41782.51	40530.04	43230.52	48384.47	39326.36	33519.36	41683.36	39345.2	43308.65	33999.54	40665.68	34619.08	44587.14	40093.61	46557.36	55301.27	37764.64	35123.96	32053.22	34468.16	39060.88	38990.68	46480.25	46645.5	41457.37	35493.42	39741.94	31527.04	38784.93	42914.61	37373.58	43602.42	40121.62	33745.98	29810.1	33644.75	33000.46	27952.97	38789.85	33893.07	28995.14
750	136.8907	1.711938	404479	390963.8	399927.8	313144.5	355603.2	323023.7	297013.4	299687.8	290434.6	444669	418370.2	427373.2	402348.2	425887.3	405014.1	440954.5	439271.8	461480.1	308449.7	306136	292971.1	450762.1	416355.3	426397.8	484540.3	505246.2	446255.8	315768.2	307827.5	296406.4	516996.9	509264.1	492169.9	468228.6	454388.2	453330	348795.7	342660.8	307555.9	416924.2	418686.8	403787.6	407946.7	429887.9	436135.2	417309.5	424130.1
751	136.8907	0.7211124	448981	432856.2	479012	463253.6	488305.2	485106.3	458115.9	457041.1	418233.4	544408.6	493046.4	501076.2	505472.3	528103.6	493933.9	425472.9	488008.6	430490.7	497186.2	481580.5	446500.2	595731.3	507890.2	518425.6	431563.6	493327.4	427657	458398.5	453620.4	432694.7	481110.4	548491.4	479998.4	467665.1	441989.4	431876.2	446596	477965.8	476392.3	556686.4	546299.1	499873.4	527179.7	529395.5	529072.8	499050.6	524156.1
752	136.8907	2.244197	276952.5	280460	269756.2	226412	236981.7	214202.1	204152.2	209565.3	203615.8	346514	312629.1	320923.2	302526.7	284188.2	290063.5	291448.8	301949.8	300445	207039.1	214375	205887.8	336023.7	311466.5	312500	289937.2	277628.7	271195.2	209196.2	203038.8	194571	325519.6	311590.5	314086.1	302135.8	303651.5	283651.9	213248	199609.7	212762.5	475955.2	479976.8	475197.5	579309.4	577404.2	570633.1	636246.9	628972.7
753	394.0979	4.614887	415524.8	380074.1	457572.5	395612.1	358177.5	324433.3	301744.1	281308.5	257511.8	468417.1	492900.6	398041.9	418311.3	414517.2	398433.8	325954.3	437270.7	431486.3	276177	306108.5	234273.1	464525.6	428336.5	357242.2	341520.2	417055.5	419133	304263.1	281573.2	219469.3	385728.1	427169.6	379803.5	421079.4	396495.1	360818.2	291691.5	298576.5	231436.8	376652.5	376745.3	459887.6	384193.2	378832	422310.5	391460.7	396756.9
754	195.8115	7.081033	0	0	0	0	0	0	0	0	0	0	0	0	0	0	0	0	0	0	0	0	0	0	0	0	0	0	0	0	0	0	0	0	0	0	0	0	0	0	0	0	0	0	0	0	0	0	0
755	61.9882	13.92066	282593.6	293363.9	314465.8	196445.1	198328	187763.5	187547.1	191205.9	211982.9	326253.5	317447.9	326620.2	334696.3	345420	332399.2	278221.7	286569.6	287116.6	203664.8	192471.5	191647.4	335023	333860.7	323594.7	288886.2	288398	301381	190003	190009	205387.3	341103.8	324435.4	341881.5	289175.6	303571.8	292276.8	205828.9	200379.8	189236.9	339445	344514.1	348021.2	330550.8	342759.8	325618	340541	339405
756	270.1562	8.630197	279275.8	274507.2	269367.1	355113.6	353176.5	323361.5	272910.1	266830.8	262293.1	318501.9	295776.2	281352	255110.8	251402.5	237474.8	222166	257977.5	264164	290042.3	263804.8	255531.1	319202.8	262930.7	257653.5	268696.7	264089.8	230082.6	295527.3	265752.4	259396.7	320528.7	269842	277636.3	256525.2	246165.6	225288.9	279564.6	287610.3	280451	266933.1	248638.3	269560.2	267511	295443.6	285444.4	253230.8	238020.6
757	233.0777	8.489841	255361	266882.8	274064.8	361961.4	343687.9	326560.9	284077.8	288053.6	287433	326521.7	293415.9	273505.4	257588.4	235565.3	228577.1	237728.5	267803.8	269875.3	312402.5	320361.1	277881.2	306435.9	265034.8	272548.8	246765.3	267174.9	231453.2	268879.6	288389.6	287758.2	286867.2	296925.4	238110.2	245787.1	236968.5	229287.8	324986.6	298221.2	316463	281071.2	265381.5	252347.5	266682.1	291873	266326.1	250163	273598.8
758	187.1089	7.441463	19488.57	23292.86	29804.9	31918.04	31698.71	27496.88	20577.93	21739.53	24502.65	35525.55	35739.86	39355.71	43794.36	43783.66	37158.95	20703.83	23398.35	19965.65	25873.72	23874.78	15353.43	69568.46	34992.07	41698.71	19180.73	19125.83	22554.13	25711.28	26186.31	20716.35	55859.06	60997.29	24618.21	22143.56	23109.08	16834.79	20580.51	22133.7	18082.23	40741.17	44811.12	37160.98	23884.03	29103.52	32735.62	23663.74	21675.34
759	357.1454	4.618021	353511.1	315153.8	341914.5	396902.6	462878.2	343321.4	334500.3	350548.8	284356.5	534017.9	485732	386817.8	398009.6	379418.6	371060.5	264298.5	344973	306938.1	289088.2	300845.1	248389.1	511653.4	373339.9	328148.9	281671.2	333160.8	310652.1	376357.9	342537.5	245133.9	423845.4	382430	375927.2	320563.1	304656.3	252530.5	348809.6	340506.2	272916.3	363639.8	349965.3	358366.8	307402.3	334502.3	407254.2	347113.1	331570.4
760	257.0778	6.789488	507002.2	531405.3	490303.1	657778.6	635620.4	594874.9	530318.1	542304.6	591370.7	579387.7	532701.3	539275.9	510728.1	426460	535590.4	489019.2	497383.5	489237.8	585084.9	532824.4	548123.7	545434.8	513726.8	500518.2	501132.5	480881.5	470910.2	588017.9	567367.9	517765.4	504372	506302.3	494510.1	518212.5	529109.9	469949.6	540875.1	509368.7	544906.1	519115.3	504061.7	474436	443760	473561.8	546685.8	468653.2	470226.7
761	213.0863	3.462612	343697.3	380349.9	361150	466484.7	536980.6	451691.6	393484.2	398668.6	370194.2	371159.1	367912.6	355543	345913.1	320167.1	353006	308059.5	321707.9	333398.6	374380.9	398259.8	369638.4	398820.6	338954.2	355113.6	335914.5	351727.2	314347.4	428492.3	389932.5	368694.3	377937.9	325500.3	335100.5	340258.8	316144.2	310402.6	413602.7	378868	408544.8	357589.2	357207.8	348666.6	333621.6	354232.8	327853.9	307808.1	341890.8
762	231.0956	8.215796	126402.2	120222	120695.6	199328.8	196500.8	142045.7	153684.8	151216.5	144727.5	148147.1	137920.7	131501.7	109916.1	125803.5	125240	82454.46	111507.3	110076.7	178758.2	156719.3	133461.6	141392.6	104744.5	115324.8	128028.8	113030	101565.9	163205.3	161182.3	120178.5	135117.7	125507.9	111143.3	126472.9	110308.7	106591.9	156047.5	151520.3	138086	16373.34	15885.25	17535.65	13292.04	17154.09	16528.68	11479.69	11579
763	118.9922	4.637048	66058.3	32478.83	36671.55	70413.06	56668.72	64799.04	39478.56	65978.57	60886.27	11133.27	6710.19	10126.93	13812.82	6041.869	8070.163	40765.29	39535.01	28899.87	48856.56	48103.59	66562.66	8506.552	7277.404	5222.513	35511.07	41099.61	30074.92	57716.6	50858.7	49319.39	5615.711	10978.37	7521.02	48735.82	33853.25	40670.86	57996.25	63687.62	51135.96	6750.957	3374.083	7189.711	6418.358	9522.319	9236.251	12701.73	6677.244
764	148.0491	8.322986	282934.2	303997.3	293179	404910.8	423907.9	333392.2	346031.9	345341.3	347474.5	409928.6	343939	349093	279853.3	312129	274237.7	216870	288310.9	272739.1	381753.9	331359.1	323557.5	323122.7	309237.8	288361.1	317986.1	307063.4	265509.5	346342.8	356597.3	265966.2	341247.4	313571.9	263482.7	304825	289698.5	231342.3	353207.2	367409.5	241363.8	290660.3	284243.7	314516.1	286919.9	308072	299801.6	242543.7	298799
765	209.9608	0.7105604	63076.43	52508.09	56560.52	5261.331	5489.283	5176.59	6217.793	6319.783	6820.557	117962.4	114466.8	108362.4	113294.4	93639.62	101828.2	67207.25	63169.62	72777.41	11202.78	8763.552	5357.207	109804.7	114036.6	109119.5	80596.71	63969.58	71904.33	10543.18	9007.257	7384.893	148181.3	126807.2	110046	81988.58	74084.03	45997.17	9927.854	9721.918	8424.7	117250.3	101135.4	99035.21	121698.4	124743.1	111128.9	123855.2	107717.4
766	209.9608	0.9444444	5396.341	4626.403	4530.95	400.4886	246.0129	225.5146	499.2322	0	261.3695	3402.855	4418.475	4402.117	3632.716	3867.82	4396.869	5585.427	5972.082	4870.642	1035.584	225.207	535.7282	4610.146	5350.944	5223.193	5839.109	6313.568	4960.98	531.1209	598.8265	210.4456	5112.054	3772.262	4304.956	5731.488	5567.958	4158.096	511.0254	248.6119	250.2548	5137.35	3232.746	4592.552	5528.937	4168.789	6053.751	5023.568	4115.727
767	119.0234	2.186832	13020.82	12088.13	11828.95	8143.299	8993.656	6934.491	7940.894	7286.594	7559.207	7893.069	8180.327	6150.357	8075.564	8243.573	9436.747	10446.75	12713.15	13120.78	7258.135	7886.747	9085.608	8578.104	8672.24	9822.671	11253.17	12302.38	10722.68	7899.631	8408.114	6588.967	7927.336	5947.095	6189.998	12116.37	10961.63	11573.51	8153.555	7470.651	1178.907	79034.76	83788.4	93900.81	145601.9	156239.3	134513.7	343570	358117.5
768	300.0465	6.727582	145135.6	156862.3	142795.6	387997.2	393678.6	292409.4	258863.1	314108.3	300537.8	261331	235469.7	198988.6	198263	202482.6	203030.5	130607.4	181459.6	157342.2	367227	278716.4	280283.9	234170.1	189536.4	198673.6	150125.1	172128.6	145072.5	325870.7	306102.6	281312.7	232113.1	226409.8	186450.1	166739.6	160781.2	126751.4	331920.2	287328.7	304284	224803.9	207340	224164	186351.1	186596	204729.6	191040.6	186948
769	554.7164	8.629193	0	0	0	0	0	0	0	0	0	0	0	0	0	0	0	0	0	0	0	0	0	0	0	0	0	0	0	0	0	0	0	0	0	0	0	0	0	0	0	0	0	0	0	0	0	0	0
770	330.2029	6.733165	526398.2	465224	407961.3	593430.5	629140.7	567167.6	436817	436074	473009.3	489345.9	417253.6	383042.9	346196.2	361520.1	364607.2	400388.6	464786.5	412018.8	418612.8	382312.5	384617.9	374438.3	337112.7	332826.7	389998.3	414200.8	382588	429754.4	406233.3	371696.3	353228.3	388001.3	353098.5	393100.5	405034.5	369642.6	379045.4	384269.2	434555.8	434868.9	394579.8	451876.3	354487.8	382853.8	391748.3	369866.9	376658.7
771	300.0159	0.6799167	39816.17	32996.08	34941.21	40089.5	57032.67	43443.36	17239.63	19607.48	15965.39	68553.02	79300.94	72144.5	68703.52	61360.53	57975.5	19954.27	31523.21	31457.46	23922.16	15578.37	12600.39	93747.97	74170.7	41739.89	27158.86	24233.07	33871.05	29647.37	19009.27	18470.92	82152.13	71311.47	46278.56	28615.29	26051.5	19450.29	22816.99	19621.03	18295.46	82594.02	62432.78	64406.66	19859.7	38943.7	36308.14	37997.16	54176.71
772	226.7989	0.5672209	12386.27	13150.18	14725.51	15651.09	16695.44	15833.05	9177.918	13563.43	12692.05	15564.06	14964	17759.98	14082.12	16273.55	16519.25	12272.11	11805.14	13745.83	11614.05	10065	12831.91	16626.61	16158.31	18997.51	10932.77	14330.86	12925.88	14638.83	12587.64	8862.231	13801.99	16897.33	15655.32	13297.57	14105.25	14104.11	11586.21	9970.472	8831.083	16145.92	14804.91	17011.96	18485.32	17066.2	20725.82	17423.97	14532.89
773	226.7998	1.324018	10084.18	9623.667	0	6375.146	7319.814	7859.23	6052.045	6130.788	6120.465	13534.33	11340.03	12592.56	10999.05	10978.91	12512.45	0	9575.077	8617.868	0	7076.463	7385.304	12687.94	10709.12	10939.3	7606.597	8760.727	8880.896	5993.213	5874.047	0	12252.62	12286.87	14652.46	9805.074	9370.052	0	6872.197	5888.557	0	12336.77	11409.97	13515.05	0	0	12582.18	11482.47	0
774	226.7992	1.429598	8783.004	0	0	6497.399	7790.366	6765.395	5384.873	5846.717	5319.695	13534.33	11340.03	11271.59	11107.24	11581.44	14502.43	10134.93	9324.233	7902.539	6618.58	5101.461	0	14576.27	10712.22	13050.54	9234.733	9133.419	9052.581	6071.455	5604.379	6074.477	14443.99	14117.62	11878.63	10398.98	9100.538	7819.162	7051.271	5734.594	6745.292	13444.15	11141.94	0	12749.32	12921	11545.46	12768.35	12952.91
775	275.1033	3.449122	441014.8	410692.8	398797.4	546629.2	588137.2	534023	449841.5	485584.8	414732.3	422309.9	405795.2	393546.8	372277.2	375844	376635.8	341445	344173.7	377259.2	465728.9	449239.1	425766	429561.9	347168.2	356357.8	384696.6	400356.1	347841	493425	464250.5	435420.5	402609.2	358932.8	379131.5	361243.3	368444.8	345483.6	468836.8	457297.2	476281.6	379106	406983.8	391423	367996	407052.2	376983.5	354594.5	381419.8
776	197.8375	7.560119	13461.43	2136.235	3020.576	1248.906	1044.669	1250.479	729.9996	1908.716	1423.645	2397.54	990.0607	2682.611	1841.113	1948.829	2914.756	1446.053	1460.979	1298.899	1266.491	1460.791	735.4876	3490.63	971.3215	2569.257	2074.154	1638.886	2812.426	1234.043	1235.805	1112.951	1805.491	1839.747	2441.985	2052.468	1912.828	1377.18	923.8401	1307.62	690.4272	1919.972	1984.955	832.8904	1685.294	3263.99	2230.619	1878.294	2851.616
777	228.9617	4.637447	297894.2	257095.7	270676.9	466367.3	495824.5	362327.3	411081.7	404760.2	399661.4	394017.4	357629	332263.6	278352.5	273173.8	252039	230263.8	285019.6	268890.8	488523.4	416505.3	384685.3	325699.2	246684.6	298021	225053.7	269053.3	241338.7	470435.8	415847	358443	298433.8	316307.1	277209.3	257933.5	269172.6	229112.9	433910	417552.2	399340	290375.5	325589.9	315266.7	258317.2	323342.7	302453.1	284297.5	282005.7
778	180.8985	5.302793	9742.505	9529.099	8990.027	14187.7	10392.6	12861.4	16235.79	14966.74	16317.04	14412.01	13307.44	16191.56	13346.07	14696.74	12411.46	10120.39	9839.016	9142.812	15832.71	16124.95	15846.01	16105.5	14573.29	14726.25	8733.811	9737.868	9811.991	14266.82	16436.64	17253	15947.32	13170.37	12457.13	9673.415	9284.105	7541.999	16127.67	15901.1	14445.74	13282.04	11457.19	12997.14	14204.55	15151.75	13488.86	16660.32	15152.67
779	180.8985	5.555163	10070.45	8367.752	8266.56	12351.76	10471.8	11694.72	16593.21	14598.17	13911.75	13661.8	12748.73	12965.02	13872.58	12336.26	12071.12	9787.536	9517.171	8685.394	15676.75	14678.51	17651.23	14732.56	15025.71	16246.02	10896.09	10329.44	8380.877	15766.75	17633.85	17261.34	14146.91	13552.37	13018.23	8959.695	8873.466	9306.307	15510.46	15736.04	17626.62	12575.54	12397.3	11722.96	15503.5	12912.04	14433.99	13386.18	15758.64
780	180.8985	4.226984	5790.669	6168.182	6754.667	9062.138	6975.782	7031.012	6360.322	7092.154	7199.969	8085.445	7053.924	7973.013	6468.006	7327.619	6666.764	6015.184	5918.02	5583.587	6416.221	6495.57	7385.703	7106.604	7974.93	8130.627	6100.265	6105.24	5623.797	7270.37	6587.573	6076.684	7133.877	7840.626	7364.207	5506.07	5160.653	5702.634	6845.83	5956.678	6889.403	7987.534	7080.691	6138.58	8164.361	7206.022	6861.73	7505.551	8935.607
781	180.8985	4.399448	5907.469	6534.904	4893.165	0	6894.34	8115.989	6579.65	8034.076	7833.091	7327.207	7436.055	7977.708	6929.591	7616.257	6690.827	5743.149	5290.254	4852.153	6213.586	6438.951	7268.256	7498.574	6743.383	6922.854	6139.577	6479.125	5281.859	0	6555.912	5351.68	0	8095.309	7708.938	5213.56	0	5427.809	6612.36	6035.795	6024.892	8264.527	6538.961	6808.437	6645.526	8242.216	7779.504	7602.957	6659.93
782	180.8985	4.015553	4698.863	4907.258	5113.777	6265.475	7801.516	7841.41	7080.806	4050.629	0	6047.224	5223.064	6376.815	0	7007.248	6103.952	6178.264	5557.814	5280.599	3381.484	0	5476.891	6738.326	6223.173	5538.805	5093.591	4155.974	4700.194	4515.02	5515.236	6389.412	6745.557	5464.838	5124.94	5455.377	6081.476	5742.471	5308.22	4497.317	4624.867	6674.729	5864.076	4906.709	0	6454.2	5369.518	4734.138	5708.734
783	376.1606	4.259914	288680.8	275890.7	285348.4	288711.4	317323.5	306864.8	218371.4	288206.8	265778.8	330261.5	271177.5	281503.5	244732.1	269307	287612.2	254000	275134.1	278205.8	266598.3	244271.3	220678.9	327109.1	264416	261595.2	269957.2	289938.6	271031.8	278960	277014	245204.9	310856.3	300638.2	264015.6	276067	245123	261675.8	262511.1	252029.8	253381.4	266964.5	276685.4	281213	280024.5	284768.3	296494.2	271900.8	284773.5
784	128.0747	4.648299	8149.119	4258.436	3634.671	3311.708	7330.919	3862.189	8785.854	9127.694	11524.96	8611.938	11455.19	5733.113	5721.584	6092.143	6497.048	4674.068	5485.273	7501.462	5733.237	7069.437	3238.599	7865.359	6372.372	6300.324	10652.93	7314.596	2662.424	10721.97	4736.736	10015.89	7368.309	9170.948	4467.888	2392.637	7229.556	4711.114	2803.004	8709.785	6363.939	5384.774	12282.01	8578.56	3764.026	3711.071	6712.188	4147.698	6609.207
785	257.0637	8.601626	242868.8	261451.2	257831.6	206543.6	214820.9	189271.2	140794	172470.2	167609.5	339815.5	289125.4	302863.3	183830.9	213771.2	221469.3	160555.5	183812.7	178334.3	130714.9	122886.1	98409.93	264657.2	224713.7	196168.8	188746.3	183825.1	180943.1	139947.8	120508.6	117354.2	225481.9	240005.6	237810	193915.3	151948.5	172229.6	118515.1	111755.3	60829.94	277324.8	270577	282416	241383.3	331011	284557.5	230515	235385.1
786	158.9377	8.600964	74650.45	72897.52	82019.32	41941.21	61415.69	80007.93	103932	119570.7	123281.1	215961	147549.4	189088.5	137586.3	196902.1	193267.2	89758.21	89024.6	63497.05	89748.79	104494.5	109835.8	208887.1	135767	120705.6	66942.76	68956.73	86953.24	135277.9	149353.2	108299.1	160514.8	176840	172795.4	102345.6	78660.77	93951.88	99742.41	101793.7	77249.41	176038	219736	186578.3	130924.3	176257	186156.1	154463	175701.2
787	158.9377	12.95493	49929.97	57621.63	51128.19	25162.77	23308.73	22278.99	19984.62	22250.4	23675.92	45382.04	45918.88	48148.23	47730.29	46436.86	45152.32	46001.19	45735.39	52747.54	22966.51	19870.37	21261.85	50357.36	48396.91	46140.47	48961.61	52772.81	51580.39	22640.46	22193.4	22021.12	46748.36	49472.16	41683.3	45320.66	49991.38	49007.7	21860.35	21934.15	22000.95	48725.55	52292	48113.61	45801.08	47062.33	46074.46	52440.68	46240.36
788	158.9377	12.59695	32968.12	33198.07	33597.59	16105.34	17288.65	0	15171.26	15725.79	14035.21	0	27509.88	0	28235.58	0	0	32242.87	35186.99	32233.25	16338.11	0	16107.39	0	0	27649.43	32449.63	32003.64	34077.63	14739.86	15433.88	16156.1	26848.96	28361.45	28093.72	33252.68	33490.42	31085.57	14686.73	14160.68	15275.87	30062.07	29341.81	30737.56	30425.87	31889	0	29962.53	28938.24
789	588.8968	6.484768	111231.5	115354.2	115253.3	269996.2	291189.2	209970.9	147043.5	205671	159313.8	150382.8	125249.8	125866.1	83905.35	74596.59	107470	61352.77	101379.7	86784.48	224287.3	175467.8	155632.6	146677.5	85485.35	101864	96913.73	100776.7	74714.89	180554.4	166715	132125.2	152804.8	111361.8	100402.5	81293.72	89944.04	71148.51	174331.5	188309	191110.2	104171.7	107156.7	95455.06	83677.78	108287.3	108396.1	80131.05	82870.88
790	119.0544	8.060371	256459.7	251386.9	234930.7	340454.5	356159.6	327425.8	300980.8	328635.8	280841.6	372148.9	332681.5	299793.1	284965.8	284270.5	263448.3	174112	233465.7	222968.4	334906.2	333877.4	275099.6	357410.8	283500.4	291194.7	255748.3	235120.2	232574.8	313283.5	297887.9	288214.1	303118.3	312075.4	297254.8	242343.5	240987.4	207502.1	350958.6	295562.7	303854.5	230592.5	236021.3	208944.5	273273.6	328017.9	323998.5	130950.9	120214
791	343.9952	9.0131	426467.1	448307.8	466161.9	637271.2	594003.8	530453.3	415304	480098.4	442493.6	456055.2	416234.8	404852.5	369109.5	360114	396036	362515.1	416270.6	417401.8	358675.6	376677.4	376122.9	447812.8	315373	390767.2	398798.8	424855.5	402348.4	339147.2	362831.3	384440.8	402977.4	366279.6	405810.8	405154.7	403937.8	452252	379067.6	394229	381230.5	380656.6	350171.4	390891.8	371324.3	390635.5	418466.2	318266.5	332530.3
792	132.899	4.66769	543737.1	564459.2	544223.7	350369.1	398665.3	441646.9	467991	479822.2	476441.2	626029.9	652816.6	613537.6	618145.6	608252.4	590319.2	578483.3	579607.6	551912.8	493174	477402	465433.4	585247.2	652676.8	594606	571246.2	564115.9	546089.7	440845.9	530681.2	485212	576352	623755.7	589281.9	589600.6	588064.2	576209.3	513909.2	507446	481305.9	592075.3	647590.9	599326.7	639371.3	636658.8	667853.1	665812.7	568108.8
793	132.8991	5.670712	291678.2	339220.3	316639.1	266438.2	301870	300237	271317.7	317632.7	290267.9	300740.7	281435.4	283586.3	279731	274046.2	282883.9	315286.3	353638.6	339905	305468.3	279779.6	278836.3	357882.1	288634.3	311580	318083.8	328378	307698.6	303671.8	304028.9	320327.4	318021.1	307120	314575.8	333500.8	340514.6	310126.2	312937.2	302119.2	277176.6	308130.8	315805.8	345831	269171.3	299880.8	309953.1	278408.7	271654.1
794	132.8991	5.825035	235030.6	210634.6	225733.6	214713.3	231959.6	240017	227520.1	225738.6	224488.2	255273.5	260638.9	224408.4	240011.5	254164.8	246332	239766	247865.5	248310.1	258064.8	230613.1	203829	280823.6	247470.9	244911.9	241995.1	234527.8	230237.6	216499.9	240654.3	226940.5	269025.5	265634.3	274253.5	238583.5	259843.4	222876.2	235275.2	216611	210749.9	269492.4	303172	295641.4	285194.2	257381.1	289593.7	276504.2	285081.3
795	132.8991	5.425302	134357.3	136439.7	135215.4	164918.2	59635.92	173023.5	133854.7	140122.2	141870.6	165617.6	152239.9	142470	127246.5	118523.3	123638.2	125735.4	132714	128682.8	132762.9	135253.5	112206.1	150871.6	137788.4	120817.9	133667	134324.5	126061.7	136330.2	137926.1	110366.6	130794.3	126829.5	127993.7	130144.9	126996.4	134350.2	141774.5	128164.9	124963.2	125996.1	120681.3	134029.7	116360.3	127613.7	119354.8	125247	118873.9
796	132.899	3.643103	89487.59	94534.07	94946.26	104190.5	112350.8	99543.35	105087.8	107710.1	103889.9	82139.94	75030.36	76227.3	90651.21	93442.76	94340.78	97347.55	116687.5	108070.7	136759.5	125712.8	130586.8	103494.8	91405.65	90760.16	110675.3	111664.3	107141.1	126877.8	112407.4	113700.2	96287.75	108871	99135.88	105505.8	115423.3	108699.6	133687.8	134350.9	130510.5	66811.04	75474.25	77176.24	59806.44	67185.15	69813.68	66282.84	70552.95
797	132.8991	4.40684	66400.31	66063.44	70524.16	42659.04	50303.33	55427.54	56730.6	60999.38	65421.48	74661.85	63528.16	63888.27	71248.98	70029.41	67399.76	78544.03	75482.57	76533.9	57271.53	58216.3	54443.97	76489.16	67643.35	64795.33	71814.04	75635.87	75021.62	66188.02	60612.3	63647.54	67567.95	71712.35	70106.74	78487.68	77298.13	78042.51	60390.14	62317.83	61715.14	70330.52	67771.16	77107.31	72186.77	68921.1	77261.96	70470.35	78547.26
798	132.899	4.050529	44123.67	44182.01	46299.89	39638.94	40255.66	44747.22	45383.43	43528.24	47324.73	55725.09	55746.39	54113.84	53265.23	52423.68	59001.23	47709.29	50236.84	47529.92	48415.89	45944.36	49951.46	64316.3	59697.36	56809.5	51516.26	46551.86	46443.55	48540.32	48761.88	47806.78	54273.41	56183.4	55155.45	49854.97	50842.99	45839	49734.44	46804.21	46336.78	53281.93	59793.61	60942.59	60035.35	59289.03	62652.62	57904.58	53266.77
799	121.0286	4.723907	121902.3	132581.9	133121.5	215285.5	199357.7	227070.7	165853.7	143885.1	154135.6	89585.62	82730.88	74769.59	80594.1	83216.31	76577.52	110963.7	119451.1	126217.6	119886.3	152929.4	139884.6	76624.29	77776.03	72119.09	119282.9	135115.4	110026.5	129895	163805.8	129084	72940.03	72028.16	71866.35	115252.9	121222.1	107455.3	160087.9	149367.4	160626.6	69866.6	78547.79	75792.78	66769.6	81420.09	75355.55	67063.7	71548.87
800	302.1716	7.726722	455156.9	439405.8	449721.4	602929.8	579216.3	444748.6	353208.4	386654.1	377582.3	490270	396088.8	434272.3	308234.6	276303.8	305960.2	301823.8	366006.6	341020.5	343744.7	332208.6	311451.7	376554.1	327959.9	304896.8	363814.5	360613.6	333341.8	400950.4	345107.3	320375.2	388602.3	353684.1	328796.6	371463.2	359258.5	303112.4	296366.7	339857.7	328102.3	385794	405343.8	342504.3	369399.1	443500.4	378236.3	361920.7	374282.4
801	188.1105	7.664221	164590.5	160767.7	153769.9	250568.9	272962.7	212273	187308.6	215120.2	190925.1	159977	133763.6	136999.7	102662.3	113337	107051.4	97190.87	123426.1	130218.4	181693.1	171332.8	152602.4	120334.5	111051.5	106822.5	128577.7	125552.8	117236.4	176350.6	160737.7	169868.6	104230.7	111323.1	106899.5	127180.2	120943.6	113877.8	163601.4	175099.8	158932.9	122672.9	125113.7	141380.7	133985.4	147799.1	153084.6	112619.9	119661.2
802	188.1103	7.9258	240197.6	257545.3	231472.3	274023.5	282919.7	236502.7	247940.3	289337.9	250128.1	293192.8	283416.1	287856.5	287032.2	238733.6	275506.8	215286.8	258459.9	246696.5	336890	304695.8	292257.2	328464.8	268850.5	295659.1	263440.9	250982.4	230853.9	303711.3	306529.7	272431	318726.6	301807.2	276251	253347.5	251076.8	232977.5	302312.3	312777.9	268622	279422.5	244760.8	260338.1	244120.3	299620.6	273824.5	250936.3	250893.2
803	225.8959	11.76396	0	0	3993.367	0	2879.677	0	2452.501	0	0	1119.03	0	0	1916.006	0	0	0	3749.541	4069.313	0	0	2600.375	0	0	0	3878.305	0	4133.079	2790.44	2243.025	0	1883.46	0	0	3664.854	3666.542	3760.597	0	0	2483.875	2001.083	0	0	1463.014	1868.031	1838.684	0	1968.991
804	189.0864	8.322115	441704	390947.8	385932.6	527255	513867.2	422705.6	431504.7	426426.8	438320	455609.1	367656	404129.1	299905.5	316663.5	341771.5	269978.4	373124.5	383974.7	446943.1	375242.4	369703	357224.7	335832.5	347775.4	371038.1	411516.7	340170.4	415127.5	414262.2	335234	403563.1	331708.2	289483.7	370996	363110.4	347166	399562.8	429464.6	384544.5	208118.2	196131.9	197432.5	104797.2	119679.7	125214.2	11307.54	17278.67
805	225.9668	4.637381	299102.4	264704.5	266588.8	454071.9	477949.3	390333.3	366825.2	382277	460806.2	344856	332584.8	302533.5	286937.4	274140.7	264217.1	231524	284456.3	227417	491125.2	411858.7	392763	328431.4	277143.3	301572.2	247058.2	281426.5	253447.9	446867.4	364527.9	364755.9	308176.5	292131.1	255770.3	226980.1	256853	235511.1	448678.4	462371.2	450172.8	295326.1	302134.5	306263.9	257173.4	291710.5	314540.6	281400.3	257567.6
806	352.1827	5.948088	285284	310654.5	253682.8	565527.4	561615.9	440478.6	275381	326137.8	268159.2	126715.4	93537.68	121955.6	83108.49	84585.21	96119	203924.9	255706.6	207122.7	305104.8	248109.9	197144.6	114380.8	74174.77	85802.11	217909.2	250329.7	200124.3	298143.9	268488.8	218446.8	102363.1	89263.3	99013.81	240803.9	185233.9	195209.7	214442.4	282077.2	224050.5	124774.4	124034.6	122614.7	96686.13	115943.3	98445.81	87947.19	102290.6
807	346.97	4.672442	7107.873	6042.42	10654.61	14695.53	9263.101	17340.23	10791.71	13147.54	9626.917	9241.377	6318.426	9902.583	10311.27	12283.92	9670.358	4957.549	10478.81	8392.644	12700.72	17353.96	12120.39	6867.072	7434.301	8892.336	10008.57	6161.619	3905.425	9531.729	11492.91	9025.577	12606.88	9071.534	9989.772	8220.651	9114.254	7656.014	11876.51	11677.77	13250.35	11192.5	8795.548	8121.576	7769.019	7557.238	7455.841	7903.558	7318.943
808	215.8672	10.67485	8709.383	8945.803	9985.46	11914.21	10233.45	9893.308	10830.72	10557.95	11334.8	4311.132	3809.395	4237.374	4346.492	4638.74	4485.912	8968.095	7792.735	7736.859	10604.19	11554.49	12507.43	4244.542	4013.106	4279.359	8110.008	8096.953	7683.801	12189.07	12247.03	13582.07	3722.935	3199.887	4116.9	8895.417	8624.423	7017.327	11262.4	11964.14	11493.01	4342.003	3770.633	3849.1	4536.85	4786.078	4934.285	4301.124	4468.265
809	215.8672	10.21399	5635.494	7176.101	6781.498	0	0	8139.773	8964.05	8095.001	7052.163	0	3777.582	3578.388	3655.443	0	4137.013	0	5588.73	6097.017	8446.354	8050.762	9065.312	3615.318	0	3339.533	6118.689	5358.932	6016.354	0	9783.62	9433.107	4208.779	4398.058	3496.665	0	7655.367	6166.639	6391.387	7016.812	9407.007	3918.74	4038.828	0	4216.164	4187.701	3866.754	4822.634	4151.162
810	161.8419	6.936509	309177.2	308981.8	295874.4	388284.9	355503.5	312652.1	262891.8	284283.5	271092.1	289435.8	296536.4	319464.8	295120.8	310434.3	267260	269006.9	266170.4	283341	256705	258735.4	254062	291775	303373.7	270882.8	301455.4	306832.5	302493.2	248137.7	216816.5	223833.7	298785.6	312567.2	260829	275453.1	317869.8	277619.2	236813.4	269811.9	269433.4	307148.7	279132	305639.9	297480.5	329096.2	295436.4	293985.1	242763.6
811	161.8419	7.395915	55765.48	47878.36	46236.19	126320.1	133881.6	103816.5	86786.33	95129.52	83695.13	45971.46	49466.78	56142.59	50294.97	52595.89	42004.22	108719.7	46807.75	46359.53	112659.7	91169.65	97833.12	55460.02	47060.51	55473.88	43507.39	47260.53	48553.67	86996.38	83369.47	80336.87	52645.82	53599.6	50050.74	49871.78	41151.21	39500.79	102210.9	109335	111740.1	47786.42	49257.18	49051.11	50294.55	53473.97	53113.76	53580.86	47924.64
812	116.0705	7.378522	223114.7	240234.7	213792.6	241815.8	269420.6	223690.6	148389.3	169098.1	155094.3	346977.7	336615.2	331103.7	278808.4	270037.3	284263.6	191827.6	247454.3	233864.1	197332.2	154057.2	155417	354993.1	273696.7	299579.3	236963.6	244109.6	202854.3	170553.6	175422.7	144268.4	287244.1	319362.7	294498	228223.8	222230.5	217234.7	177717.6	165382.5	145457.6	295499.7	271432.7	303976	268432.9	274948.9	316751.4	295844.8	315537.6
813	125.8721	10.20588	2132.011	2658.897	2142.898	5193.929	3749.77	3879.226	3749.451	3167.062	3342.573	833.4487	1027.216	1010.672	231.2438	985.7703	1057.99	2360.373	2356.386	1722.233	0	4118.28	4433.65	0	1176.173	892.4593	2189.411	2014.998	1969.811	4543.993	3571.58	3790.88	967.3506	0	1062.816	0	1799.745	2060.137	0	4087.049	4565.157	853.3445	1192.411	1606.031	998.5427	951.1948	0	1077.154	1552.947
814	265.1109	5.821978	217215.5	193959.3	199636.3	214871.2	223836.9	196630.9	201413.1	201692.5	203066.7	426597.2	407379.2	378647.5	370034.4	354311.8	375102.3	181076.9	210683.7	187714.4	237918.4	227070.2	178760.1	440882.3	322947.4	340210.3	215771.6	197619.2	194943.6	205816.9	226134.6	213909.6	397100.1	372751	387802.1	212129.9	194562.2	188230.3	222216.4	209183.3	219721.2	387453.5	385055.7	351409.2	364245.9	390523.8	417090.9	332134.5	346447.7
815	265.111	5.946929	299993.7	306940.8	243271	311854.3	299131.6	274409.3	278535.6	283843.8	291426.2	358388.3	353568.8	374594.3	324361.5	325433.7	293351.3	239141.7	298246.7	250196.4	299254.1	277712.3	248756.8	0	0	328067.5	288647.5	280217.3	258395.6	277505.7	283014.8	268603.7	344500.8	342968.3	341763.1	276767.1	255015.7	256510.6	250011.5	280638.4	259060.7	330186	357718	350533.2	310808.2	337924.4	344672.8	316390.2	325786.8
816	199.8033	7.000907	0	0	0	0	0	0	0	0	0	0	0	0	0	0	0	0	0	0	0	0	0	0	0	0	0	0	0	0	0	0	0	0	0	0	0	0	0	0	0	0	0	0	0	0	0	0	0
817	217.8655	10.63223	6872.327	5954.987	6541.838	6689.006	6266.85	6227.754	7028.188	7138.333	6115.674	2338.475	2456.966	2174.264	2791.524	2881.001	2684.647	5324.042	5833.896	5486.925	7265.934	7192.926	7091.821	2610.963	2379.606	2530.913	5093.49	5148.377	4937.022	7204.814	6460.119	8771.309	2650.499	3060.54	2367.999	4880.001	4501.6	4435.689	6955.162	7110.236	6646.188	2747.978	2545.9	2953.43	2787.942	2852.164	3231.835	2773.672	2622.45
818	217.8641	10.297	0	0	5023.377	0	5512.635	0	0	6331.455	0	2441.63	0	2350.269	0	2402.751	0	0	0	0	0	5873.632	6169.842	2281.019	2861.599	0	0	3868.77	3402.81	7069.289	0	0	0	0	0	3139.91	0	3883.555	0	4424.189	0	0	0	2724.028	0	2756.255	2895.809	2346.739	2922.819
819	217.864	10.22299	3883.474	0	0	6199.724	5168.488	0	6632.57	5380.479	0	0	0	2719.84	1926.618	0	2717.149	0	0	0	0	0	0	1922.172	0	2408.072	3505.948	3706.201	0	0	0	0	2395.876	0	2758.055	0	0	0	4963.63	0	0	2947.594	0	0	2357.524	0	0	0	0
820	399.269	8.325691	283515.5	255472.5	226164.8	415579.3	406198.6	330355.5	246467.2	280606.4	243652.9	272639.2	195687.4	225481.9	120686.9	155764.9	160979.8	124901.6	197299.8	189137.5	174884.2	124147.6	133315.9	164240.1	148470.1	134178.9	190636	198543.8	179389.6	182261.6	180901.1	140553.2	173600.7	148459.4	140697.1	193618.6	185243.2	181119.7	155727.6	144500.5	140478.9	220362.8	231511.8	201743.5	190041.1	198099.8	179019.3	191705.2	197865.7
821	255.0941	7.926414	196131	215966.7	195169.6	244153.5	253114	206679	206002.8	248781.5	219610.5	259692.1	222987.5	231103.4	235434.1	183267.7	216141.8	166071.9	221940.4	211510.6	293828.8	264065.1	251243.1	276005.1	207385	228943.3	225129.3	211436	200007.2	263800.4	256877	231828.5	250408.4	245149.7	213322.8	214203.7	213358.4	199078.4	260416.5	269915	234676.4	219974.7	199162.2	211514.5	195213.4	240253.2	218737.7	203519.4	211939.5
822	255.0941	7.716837	172494.9	168166.5	163325.5	329639	295044	293718.5	214337.9	223023.9	209012.8	96495.26	78949.41	89397.62	75444.46	53737.62	70195.81	111003.9	140816.7	130654.8	201554.2	221555	170357.9	85670.85	77062.81	73975.96	143081.4	143678	119452.6	203718.4	193230.8	192572.9	82787.59	68041.87	72670.67	131554.1	127598.3	120270.4	215132.8	183318.4	200860.9	81845.46	66001.27	69213.73	71031.9	92118.93	64727.56	63118.23	55347.68
823	204.871	4.595744	0	0	0	0	0	352.6413	0	0	0	0	0	0	0	0	0	0	0	0	0	0	0	218.5135	0	0	0	0	0	0	0	0	0	0	0	0	176.1709	0	0	0	0	0	0	0	0	0	0	0	0
824	183.846	4.346182	35187.5	32919.49	30911.66	51458.19	50589.93	45793.8	34878.96	38327.25	34350.44	13287.22	13629.82	13969.55	14886.52	13188.69	13489.56	25226.26	26317.03	31052.12	36824.53	32157.38	31998.94	12944.29	12719.2	11798.06	31105.83	31386.06	33490.97	34157.11	33675.74	31334.16	13018.48	13681.23	15148.2	33412.38	33909.52	32570.38	30462.91	31042.39	33869.62	10860.01	10822.29	10427.93	12298.78	11929.23	9836.255	9762.329	9586.455
825	239.9277	7.690291	64331.52	68942.43	74018.8	170578.6	193659	149080.6	125988.8	161032.9	153441	46844.72	39633.82	43814.44	48163.59	46505.26	35859.79	61589.64	48510.36	54372.5	146761	156377.5	132264.2	41797.09	48752.5	37691.46	71250.02	54455.4	46737.59	159856.7	141204.5	124720.2	53568.36	46103.31	38607.86	51976.05	57255.54	48294.77	165039.9	151622.4	132575.6	41105.1	45597.28	33163.93	35941	56967.29	48571.58	54733.62	38183.35
826	169.8338	2.341478	26995.33	27632.19	27560.05	53653.67	57980.61	42631.21	42242.82	47242.62	42446.39	34097.04	29593.15	28941.88	30939.51	29759.71	30170.97	26146.74	30106.5	27547.63	46950.11	48126.77	44466.33	31680.32	27367.68	27746.5	23850.37	26724.47	25131.69	50944.96	43046.73	38491.36	30519.58	31306.57	31438.27	28926.3	29247.3	24950.55	45506.68	42000.84	45206.43	54346.73	54499.31	51447.33	63776.88	63960.8	59872.29	61118.36	66462.89
827	169.8338	0.5610045	121291.4	111829.8	107660.4	167881.2	179184.4	160373.4	161402.5	159358.5	161905.8	142799.3	134867.9	141311.4	110188.2	112115.8	127263.1	103217.4	109670.5	112570.9	163498.4	169690.1	158519.8	121605.1	117040.7	126754.1	100277.1	114628.7	106708	166749.5	176572.3	159833.7	119597.5	125526.4	116898.4	106125.7	103342.5	106675.4	148814.6	152262.7	139451.1	122006.6	132356.5	140835.8	114725.4	137985.2	112933.9	112701.1	120164.2
828	169.8338	1.724884	29073.24	28576.67	27370.07	48631.9	53773.77	42245.15	44867.42	44613.95	40745.64	27287.71	23815.81	22700.63	21587.25	23319.85	25694.13	22393.3	24847.59	24877.47	43634.54	44639.61	42389.19	31130.42	22585.83	25068.06	31496.4	30275.51	28515.88	48378.98	42036.92	37297.51	28897.7	26240.78	27378.73	24421.05	25329.03	24103.78	50645.71	50076.65	43135.14	21406.77	23824.27	25494.41	23650.06	21526.46	23691.12	20516.15	19947.62
829	169.8338	1.419157	22416.13	25177.95	24837.23	36248.76	37395.18	32402.11	30624.95	30458.69	30443.03	22309.74	19422.45	17877.67	20062.27	22350.48	20473.76	21602.35	23563.86	23977.8	34478.86	33182.44	33132.13	26250.85	21656.06	19989.26	23731.23	24818.46	22107.3	34985.32	28018.94	28448.29	21573.5	20258.24	19970.98	22626.33	25699.7	17777.23	34261.91	35182.2	29190.52	19373.5	18993.26	20735.43	20001.27	21357.86	20703.13	20763.58	24396.24
830	169.8338	0.8895782	22579.81	25310.78	25038.26	24375.44	24955.27	21204.41	25263.01	22337.54	20561.31	25170.78	24373.46	22654.86	19837.61	22117.44	21110.25	21210.5	20753.7	22679.97	28825.58	27070.46	22064.49	29470.15	20096.22	18160.01	21193.84	23352.99	24053.87	25466.56	22831.43	22200.95	28045.2	22422.24	19297.26	23478.62	25562.65	20742.24	22551.92	24181.38	23048.35	24947.96	20746.13	26245	20131.14	22001.68	25715.11	19419.03	18357.02
831	247.0316	8.213668	366029.7	341260.5	351972.8	455272.8	323987.8	388835.2	390071	385972.7	368649.7	374183.1	416526.8	397690.6	358018.9	334397.3	366153.2	255216.9	319144.3	326788.4	374897.1	394105.1	330156.5	388357.9	314911.8	376394.1	361935.8	323963.2	320460	383375.2	379301.8	346382.4	372093.7	357764.4	352906.6	337314.4	331657.9	297924	387802	358453.6	349735.1	0	0	0	0	0	0	129.3823	0
832	135.05	4.767574	306905	301409.2	299774.8	539425.5	537423.9	477093.1	360405.5	403723.1	382850.7	484774	467518.1	458536.3	327766.7	336129.9	317766.2	205684.6	214279.4	221882.9	340474.8	307926.3	306902.3	402261.9	371137.2	359229.5	237118.4	234348.5	209462.8	350706.8	351719.2	316412.7	406126.8	386661.4	383871.8	232073.3	237781.5	193179	327364.9	346198.2	31730.45	235864.2	227715.4	233940.1	61497.41	88581.41	95191.84	72673.9	85718.99
833	128.0469	4.641052	104439.6	93105.96	92133.44	126698.6	99738.4	117968.2	123900.7	98976.59	118205.9	111153.7	109762	99236.91	113731	104012.4	100983.5	74198.66	78371.3	81806.74	106871.3	131713.6	107028	103812.1	90022.81	95326.84	84103.99	115258	82771.62	120377.9	106008.6	87491.54	103903.4	106396.6	96790.22	68650.95	89054.44	82925.81	124845.3	113366.9	114791.2	101627.9	89400.44	89748.05	101340.4	109885.3	102176.3	100247.3	103387.8
834	260.1314	8.01882	256624.7	216983.8	239843.6	299696	315686.7	234677.8	243741.7	247898.2	254514.4	286295.7	245752.3	254759.1	214765.3	231048.8	234680.8	207519.6	229771.1	249801.6	276837.6	259989	254114.3	276091.8	230565.6	234755.9	234672	236758	207793.3	239930.6	265832.9	254841.5	286653.3	269983.1	225669	233012.1	237382.1	208241.6	290820.7	278183.7	258118.1	231958.4	239804.7	241538.1	224050	231901.1	210805.3	193641.9	198111.8
835	260.1318	7.913819	0	88894.66	84371.43	130699.7	137817.6	109732.7	100237.5	108183.2	94060.46	129419.6	117219.3	133962.2	105736.6	99974.1	102901.4	61453.66	70659.61	73388.91	120893.7	113122.4	113793.4	108345	107606.2	116337.7	74889.59	69902.13	67563.55	122863.2	117820.7	111758.1	134233.8	119881.4	119919.8	78286.01	71927.15	68514.11	113123.9	119715.1	121416.5	97720.2	0	99515.62	88449.01	116239.7	103296	49321.64	50278.43
836	287.1888	8.510603	274044.2	301490.8	284547.6	342250.7	383227.7	304298.1	289477.8	299281	278591.5	332207.8	312993.7	258752.2	283371	236357.5	255811.6	259803.7	247222.9	259640.1	324567.5	300049.7	248937	301641	291461	255426.5	287216.1	274117.9	269171.8	272431.9	307228.9	292583.1	285981.6	296001.1	243994.4	292960	279110.8	262066.6	282186.9	272307.1	254242.2	277106.4	274878.5	228906.7	251416.6	276770.8	272731.4	242341.5	238208.9
837	328.8069	0.4428606	377560.5	350785	0	0	313775.9	0	0	254777.9	0	0	319853.2	317798.2	332355.5	348624.8	349758	0	365947.2	0	261484.2	290446.5	0	347217	266617.2	348472.4	315480	0	0	256091	0	260898.9	329011.2	292795	319680.8	0	332583	343368.1	0	277110.1	0	306309.7	327133.3	327813	334514.8	292683.9	306306	0	0
838	313.1146	5.671966	407985.3	423912.8	382865.8	463978.2	458834.3	430553.5	434497.3	438694.3	383902.7	422438.3	344746	413208.6	412492.7	403039.9	437442.4	362807.8	416638.9	441790.7	416566.4	431410.2	401820.3	475295	376138.6	397726.2	447905.5	445431.7	401629.6	432128.5	413287.1	424518.5	452527.2	386487.7	435545	435158.1	430467.8	409022.2	427285	452651.7	443694.2	381060.6	434464	449906	347837.1	433470.5	436697.1	383682.7	386471.8
839	284.7717	6.924028	273859.1	270606.5	262173	287801.6	328632.6	281645.6	242009.2	272354.8	249901.8	296781.1	258823.4	281577.2	241985.6	258690.6	273815.1	246454.8	258190.8	280822.4	264246.5	236165.3	244378.1	282614.2	260332.9	270814	254449.2	283031.3	263126.5	257452.7	249980.8	228839.7	291506.3	284935.1	260351.9	306700.5	283183.1	233218.5	241089	229393	239059	272370.6	241371.1	261172.2	230095.4	261333.8	293519	280064.3	243227.4
840	326.7576	6.903616	157933.8	213744.1	178365	325740.9	352179.2	282070.1	233901.2	287959.1	234346.9	257228.6	225229.6	200555.4	169168.7	176676	170524.1	149695.4	189816.2	148896.5	238229.2	227452.7	214370.4	250385.8	145030.9	187552.3	179708.5	182718.4	159456	258187.8	241090.2	246077	217236.9	201628.4	165794.7	208785.1	152510.1	127310	211111.1	243841.6	238992.5	182573.5	160638.6	133966.3	159518.5	181080	170294.4	163484	144175.6
841	325.1198	4.015983	330393.8	323858.3	308612.5	527829.2	542097.2	489592.6	344346.8	385274.3	348399.5	354765.8	295137.2	318844.6	260134	280767	298970.7	266944.4	278688.7	295582.2	430397.7	382194.8	389124.7	353900.6	300803.8	271169.3	270212.7	295710.8	279593.8	380328.3	359906.6	356345.9	301075.1	315104.1	311623.7	272790.8	289359.6	262874.6	399650.6	365726.2	382765.6	316081.6	267329.3	315510	274531.5	306260.1	280725.1	287376.2	322861.7
842	235.1089	7.219954	352582.5	399525	415069.4	603815.5	596926.2	515386.6	456194.4	456622	469871.4	440196.2	398468.5	401504.7	340478	351230.5	343347	348414.5	374580	379975.8	528971.3	484194.6	447971.9	379495.7	349814	323861.5	429534	391480.5	334983.2	484104	482385.6	457607.8	376366.2	342269.2	350142.9	373679.7	391472.3	340404.9	486667.9	497711.8	479917.8	321280.7	319066.9	342252	278655.8	344305.8	306122	280472.2	289305.5
843	235.1089	6.678573	138241.4	130885.4	142242.4	193980.7	189349.2	156585.1	153440.3	176438.8	164764.6	136175.5	123264	113692.3	122331.3	110299.3	122222	126485.2	161224.4	135270.4	214670.2	188823.2	184540.6	133419.4	109413.9	115347.7	134713.7	159976.6	123534	201190.4	179315.4	172742.1	126789.1	134844.5	124128.8	128861.8	150515.3	124206.9	197289.3	206823	195801.5	111213	102433	98791.46	95207.47	102087.5	92638.12	59854.36	65358.48
844	235.1089	7.50685	23359.8	32435.42	29836.4	37433.59	33774.95	36909.82	26067.6	29449.2	29605.52	38044.68	29665.06	26935	27556.1	29149.31	29090.25	27424.16	28293.87	24802.88	31684.41	34109.57	30212.16	35546.9	25567.75	24735.28	34378.53	30788.55	24978.4	33860.54	30375.95	30364.39	27213.92	32962.89	21874.23	29389.35	28628.26	26474.43	33576.72	32387.6	33863.9	30453.85	31004.37	32635.5	21064.99	27460.27	27475.2	27078.07	27773.88
845	235.1087	6.888737	1608.356	1808.67	1449.756	0	2582.525	0	2164.584	1251.888	3751.335	5851.648	3969.214	3828.333	6589.33	5614.986	6049.984	2065.895	2988.824	2052.475	0	2734.96	2437.388	6915.721	3907.944	5634.543	2086.564	1532.411	2197.789	2551.602	3704.841	0	1974.166	2070.365	6881.292	1628.675	2361.284	1421.215	2547.384	0	1866.41	3456.984	3046.922	2430.695	3382.305	4536.034	4039.252	2404.975	1670.402
846	274.1404	8.129253	245540.6	231469.4	218230.1	340129.9	375485	322456.9	213168.6	251466.5	249549.5	235016.8	228796	222923.1	153793.4	164521.7	152253.1	183292	185499	197969.7	204655.9	197816.2	184534.4	197178.1	153509.8	167333.1	187639	212569.9	185727	216791.5	191434.9	201795.3	197344.1	197864.2	184293.6	186386.3	185192.6	166062.7	175632.8	200099.9	204692.8	205132.2	217837.5	209950.5	209144	224844.5	213402.2	176066.8	182267.8
847	160.0619	4.442187	81025.05	88730.31	87639.34	125511.4	125592	113614.2	99108.15	111563.6	100436.4	120391.1	110143.4	99953.91	76060.07	80678.41	85884.35	60390.41	68451.51	66107.7	74050.27	67195.49	64694.5	96604.12	74942.96	84375.68	72303.45	73534.03	68660.84	85108.82	79670.02	74174.44	87918.59	75472.18	77946.09	70684.13	70586.38	65232.89	69704.21	74078.88	70414.02	111178.9	112629.4	111266.1	101075.2	113292.8	115671.6	100514.9	112547.3
848	105.0388	8.214396	219283.8	201763.4	196610.2	308611.5	258341	246746.8	251061	270978.5	252592.3	262040	257866.5	260864.1	209601.1	210201.2	230726.7	146325.4	179655	204514.2	282910.3	260235.1	213742	245855.1	200213.2	239878.8	209144.3	205129	183134.5	263008.8	250153.6	221305.3	250597	222046.8	202135	195561.7	188391	179833.7	262854	250030.3	223135.2	545.9702	155.1124	330.541	212.268	147.7496	0	0	0
849	217.0801	8.390861	268472.8	271717.3	264446.2	378723.4	387203.8	308234.7	277440.4	319928.6	274869.4	322345.4	305275.8	286014.1	231227.8	210172.4	221844.3	187991.1	214128.7	221493.5	218470.5	208066	195784.8	250172.9	229187.7	232196.8	217857.6	210424	174102.1	240980.6	207649.4	222064.1	246055.4	250296.6	223377.8	205619.8	207596.2	188882.8	221843.2	218494	227646.7	259125.6	250841.6	275614.5	272899.7	269684.5	277518.2	239519.1	250271.8
850	201.8026	5.056035	177426.3	335362.7	180507.3	192849	238588.8	298924.4	207453.7	336694.1	222234.1	272709.8	426893.1	407752.3	393295.2	405070.4	379248.4	209635	302432.4	313161.3	227469.5	329577.5	223003.8	377191.6	418161.2	401808	198978.8	226188.2	218189.2	212267	304986.5	324015.2	391629	384466.5	401963.4	181012.8	209635.6	201955.6	303734.6	223025.8	341872.5	402916.3	362687.2	367877.3	419776.6	383086	384132.4	380483.4	391743.3
851	255.9049	4.731349	1649.228	4252.23	5287.549	3635.994	4034.585	4416.62	3380.972	2901.187	4209.183	5932.529	3075.938	5449.635	4942.994	4611.625	4859.82	4273.948	3781.015	3405.227	4519.284	4536.716	4456.058	2952.353	5855.875	4672.637	3693.041	3010.089	3318.893	4288.66	2181.082	4387.994	6138.486	4488.034	5928.322	2706.653	2272.713	3752.028	4073.02	2717.968	3941.264	1920.311	4163.296	4966.725	2945.359	3647.376	2143.164	4411.581	2380.494
852	456.218	4.614187	174588.4	143212.2	182055.2	322046.3	340689.5	223839.5	163937.8	172173	177169.2	202217.8	179033.9	137659.1	135339	133223.7	150473.6	103131.7	167063.2	153381.9	193362.2	189449.1	136627.2	197545.7	148332.5	137422.4	112906.7	183334.1	146951.2	214727.7	185816.2	140810.8	160067.7	171476	126458.9	150836.8	133985.5	114590.7	164376.7	167631.9	184223.8	119124.7	124313.2	124606.9	113963.7	146243.2	161114.1	128944.4	114181.4
853	310.1517	8.660655	307764.4	269677.5	308348.1	192829.7	189188.4	177410.3	199718.3	208704.6	188135.2	350137	309500.5	328608.2	306487.7	308539.2	348773.6	288241.4	323238.8	302682.9	256525.3	215101.1	210970.2	372429.8	300952.8	346318.7	289369	286163	242205.3	236167	226146.1	232106.4	357873.2	327581.9	319785.6	315594.5	252610.5	248940.8	230409.4	226501.8	213366.9	324645.8	306553.5	333773.2	302641.7	306257.6	335323.3	271110.1	299378.2
854	267.9626	8.326503	212972.1	197407.3	181616.7	105516.7	104079.6	98901.63	108709.3	109477.7	108385	215305.5	178510.3	187692.6	183788.4	216787.9	206777.5	148257	197236.7	202019.9	115154.3	79197.84	101808.7	164777.8	200025.7	178716.7	143499.5	211396.3	177010	100589.3	96098.25	91434.06	212541.5	174526.2	179705.9	213628.6	199475.9	197742.4	117912.3	113176.4	80405.07	199655.5	216138.5	202014.1	200088.3	184505	180328.8	186301	206371.2
855	229.0605	8.642463	55674.86	53193.13	50898.39	37519.2	40740.18	32995.16	28662.97	30455.11	31950.19	126138.3	113133.6	115581.6	102202.3	103508	106098.7	37670.12	51060.78	44927.41	37464.78	31481.77	29607.01	123584	106818.5	105030	42611.02	40425.73	33056.96	35305.04	28548.85	27621.05	115643.9	106367.1	104130.4	42611.15	35554.08	29138.11	28256.7	35282	30388.71	37160.61	30652.28	36590.85	101371.4	101327.6	111207.2	30325.2	29022.04
856	154.8806	6.92511	292348.6	305631.4	317246.1	378364.3	402342.4	325680	366163	371962.1	343736.3	407764.1	360091	348556.1	359808.4	305500.8	318257.8	258107.6	294041.8	288933	404111.6	367047.4	373109.6	400793.4	306040.3	348435.2	273207.8	303834.8	249418	388421.8	343138.2	324414.9	377638.8	329165.7	302778.5	293883.8	289378.2	265066.9	352476.2	360068.1	373135.7	339182.7	339971.7	356075.1	310677.9	344726	363614.7	304275.1	307194.4
857	235.0763	8.102966	253925.1	233628.8	231939.8	380550.3	409085.5	311601.7	290261.2	312824.8	286291	313948.7	305668.5	305651.7	206740.1	219117.7	223850.7	156019.8	187178.3	201589.3	250926.8	233850.4	214431.3	287259.1	189765.2	244052.8	195790.3	211529.4	174940.2	280366.7	233412.1	221556.1	237590.6	206109.9	187421.4	181456	186006.5	177523.4	245064.7	234499.7	208878	239013.9	220139.6	254124.1	239739.2	283994.2	246375.1	160470.1	158568.1
858	423.2342	5.411737	141669.5	127336.9	113727.1	176700.7	157788.6	137554.8	131057.1	163085.9	123834.6	329458	267132.2	254431.9	14703.92	18955.55	18350.08	18952.31	21827.37	29572.81	17986.03	22251.15	12387.7	57120.57	43520.83	29148.4	22183.07	17551.94	19840.15	17416.58	21460.35	12608.17	47086.99	39362.3	42577.02	22029.34	13480.82	16154.35	13612.85	17355.02	20786.04	1474.874	773.419	631.8461	1033.145	1639.376	842.6895	0	0
859	172.0229	8.210078	386408.6	456451.6	453748.8	380630.8	429775.6	328036.5	434523.7	360657.7	441814.8	464552.1	459560.1	467541.3	421671.9	423068.9	448288.9	369666.3	438471.2	421424	454392.7	340655.1	291579.2	428033.4	408466.8	400350.7	488064.1	450827.8	450729	375391.1	426898.2	311207.9	447064.4	404381.7	404039	484904.3	448339.4	454784.3	348352.3	421129.4	312654.4	2559.082	2772.345	2235.969	509.8951	1656.191	1050.406	510.171	148.9004
860	125.8725	7.242817	192598.8	183071	178777.9	288041.1	290236	258878.3	254147	268884.3	261433.8	169634.5	178761.4	152870.1	143893.4	134898.2	156610.5	179568.3	196060.1	187570.7	256188.7	251050.2	264937.2	163950	150846.6	168302	181929.9	184834	169856.9	250236.5	242192.1	273082.5	155190.4	148376.5	154325.4	197724.9	177184.6	174662.9	276095.2	268349.3	235863.3	176074.9	182462.3	173023	151549.8	163779.2	171684.6	155690.2	159890.5
861	125.8724	10.13762	2132.011	2658.897	1710.315	5193.929	4030.167	3599.827	3749.451	3345.595	2953.289	386.7026	1027.216	1010.672	948.6605	985.7703	1057.99	2360.373	2356.386	1629.614	4235.916	4118.28	4231.869	632.7957	1176.173	892.4593	2189.411	2014.998	2105.068	4543.993	3571.58	3790.88	967.3506	1246.577	662.7716	2008.58	1812.794	2060.137	2943.139	4087.049	4634.821	1127.624	1656.856	1003.787	998.5427	951.1948	1116.443	1077.154	1262.804
862	163.838	6.940691	249771.5	262783.8	251541.6	327579.1	317316.2	261463.8	236907.6	227416.6	175363	270037.1	244350.4	286401	254814.2	277639.9	254636.6	218603.1	237630.7	253507.9	229566.3	262904.6	218428.5	252631.9	241443.7	258482.5	244173.2	250046	263317.6	236121.1	196365.7	187425.6	253797	264239.6	228575.7	264971.5	254992.3	224579.3	229907.9	244892.8	220158.7	270098.9	284711.8	271440.3	226802	295358.4	281347.1	258983.4	234440.1
863	163.8381	7.397428	40812.72	43079.7	44816.69	140859.4	131039.6	103046.8	83206.3	87020.41	79598.19	50383.64	41585.51	48408.41	50729.1	48611.2	45686.23	39825.98	40531.27	40580.46	112489.5	89797.27	85391.55	47240.22	48724.21	44310.2	38831.59	39510.22	36717.94	98244.34	67984.88	66364.69	46269.87	45177.79	44766.32	42974.43	39181.61	32862.5	92803.09	101692	100470.2	49212.52	43738.14	48693	52762.29	51767.78	55086.57	40270.27	47574.23
864	188.0549	5.067116	38961.51	34145.93	32703.83	33692.14	36342.22	31410.46	32703.62	26953.11	31972.98	29084.68	28069.25	27804.93	29663.06	30536.53	30047.71	27873.12	35386.41	33901.31	39371.5	33423.86	28956.87	32553.9	31905.12	26555.57	30549.2	31809.01	27800.46	37692.92	31520.4	28771.15	35472.91	34808.68	29883.88	28378.56	37568.44	28135.4	46867.86	37685.14	67558.79	220700.5	217148.1	210558.1	434541.8	458098.2	465934	338743.2	364913.6
865	465.0824	6.385806	200040.7	220647.7	228560.1	408059.3	392406.8	363738.1	295879.3	353158.4	292742.6	196427.1	167428.1	193688.6	167588.6	149515.5	153256.5	156198.8	193650	216873.4	367494.2	289241.1	277624.8	209626.3	157291.9	170779.4	179172.1	184573.5	159167.8	350190.4	320184.4	289393.3	197778.1	179696.1	164262.9	171177.7	199438.4	168182.7	295142.8	337283.5	292877.9	176336.3	179234.6	165864	170416.5	181671.3	190241.8	149753.3	170443
866	112.9373	0.8679231	0	221.0051	0	205.6489	195.1582	0	199.9451	321.2822	0	174.4718	415.4598	161.226	203.0883	0	269.7223	306.6346	280.5643	0	247.351	194.5842	287.6763	1211.741	422.5439	203.6816	211.9733	0	0	484.0227	184.5982	175.0326	472.554	470.6774	0	263.4575	0	315.0441	189.1486	208.9839	371.5345	201.5535	0	361.3928	251.4061	0	216.4014	309.9416	0
867	205.8376	0.7022783	42421.47	29309.88	32450.28	68809.91	55220.69	57718.91	46878.55	38856.51	40157.9	35651.17	22848.74	23256.9	23803.39	22570.24	20564.69	41207.15	36766.01	28319.2	43750.71	46311.81	36775.43	24612.32	23481.47	24785.78	23414.12	25751.28	30353.75	42360.62	45487.14	41913.82	35813.49	24742.16	20858.6	41162.78	24818.65	27301.73	37976.29	40152.93	36947.64	21390.28	21724.88	19410.72	23552.28	23537.8	33708.22	34253.07	21054.28
868	205.8376	0.09026805	22281.04	21741.34	23028.67	20645.55	23713.32	27369.98	18436.05	15712.08	16405.57	27960.77	23602.28	29143.5	22496.59	25820.79	25879.23	21137.6	19999.31	21398.96	17681.67	14765.85	15315.91	27202.07	22305.19	23173.5	20769.5	19127.63	21866.04	17729.51	14040.86	16812.58	24512.96	24656.09	22634.01	21137.65	19173.8	17378.63	17054.93	17698.5	16138.04	24547.31	22446.01	22406.16	25735.3	25088.66	23221.13	27734.89	24325.67
869	440.035	4.642516	10233.12	7817.333	14811.32	30988.01	22927.06	19249.41	22484.81	11155.89	24677.76	14151.12	19736.4	18418.24	15270.22	12202.53	12288.3	9378.483	10009.03	7510.365	20851.4	19899.66	18157.08	7040.369	12683.17	14623.23	13623.33	15661.56	5777.712	23785.35	18774.44	13958.58	14454.55	17260.62	14124.12	4930.189	13894.43	6122.102	19081.65	18984.04	18859.44	8626.606	8738.38	7387.692	10425.38	8858.45	7918.626	10293.69	13828.53
870	191.0661	8.519257	177803.1	187205.3	175281.2	329517.6	356410.4	258143.5	209501.6	266295.1	233735	231624.4	206467.9	206782	162050.8	165284.9	182503.1	154235.4	163846.6	159234.1	260303.1	268485.4	214090.7	227414.3	179577.4	184802.2	183587.8	188186.8	159391.3	258296.9	232375.2	227658.4	218982.7	204118.9	172651.1	182607.3	166981	145340.8	250218.4	246409.2	237278.1	121328.4	116249.4	115674.9	60537.66	84842.71	83351.07	21326.9	24360.1
871	374.906	6.496422	340509.5	389572.1	384458	402127.1	432110.8	407071	349552.2	383258.6	357902.8	450718.4	402106.8	430665.8	342940.7	367166.5	376705.5	269605.7	330959.2	349407.6	397107.5	374251	355838.2	433940.5	363260.5	373857.8	324456.2	345562.9	290947.2	373042.9	353226.8	313661.8	452299.1	366239.7	366383.1	311184.2	362070	273266.3	388099.4	395867.4	372708.3	384098.9	385288.8	388569.4	356861.7	406773	384366.2	351363.1	337350.9
872	284.1358	8.395092	201104.8	227595.5	209928	275253.2	287468.5	210571.7	206892.2	235079	216609.4	220110.2	212652.6	194492.9	197536	181387.7	180134.7	184153.3	200555.5	208374.1	240245.7	222198.2	184124.6	199529.3	189012.9	183093.3	231926.6	205962.1	180018.2	224083.7	206919.4	198004.8	206924.9	195085.5	177809.5	194701.6	217249	194596.8	215183.7	232696.1	216826.8	178825.2	189408.1	202698.4	184947.1	193316.2	183547	167531	184713.8
873	284.1357	8.151738	115465.3	116468.9	106639.8	140955.7	143459.3	117957.2	109832.6	110964.1	113119.3	119886.9	106412.4	100588.8	99632.77	92683.12	96123.82	95899.49	110820.1	101467.4	116969	109615.5	105216.7	109553.8	90620.34	99633.88	108217.6	111091.5	93950.34	119654	115637.5	99668.93	109018	96406.95	91179.71	108405.5	108008.5	101956.7	108490	120345.4	112388.6	101718.6	101567.5	96258.62	94510.84	106401.5	101756.6	95965.85	99512.06
874	415.2311	8.581162	193515.3	219545.6	223525.1	281163	341680.1	276253	185812.7	210936.9	234822.1	253818	218334.4	213798.9	151599	158941.6	175018.4	155659	156455.9	160915.1	199676.1	189092.9	141622.2	185537.8	150661.9	173196.4	175423.8	189151.5	155600.9	188009.9	194612.4	183086.2	188448.5	197508	169885.6	186686.9	183596.2	153304.4	205358.4	206376	202618.3	209695.9	195273.4	206553.8	199054.9	222634.1	217391.1	190242.3	174145.4
875	130.9922	4.449635	7528.87	2799.152	1702.071	5323.361	1884.436	1118.636	680.0273	1268.595	3821.405	2050.585	1264.552	2248.733	1175.185	1526.301	1649.874	2418.519	2714.549	1594.653	1382.664	371.4066	1264.98	553.5677	1529.881	1158.534	1250.602	2506.371	1423.765	579.3419	1865.52	1725.969	1800.791	1672.573	1174.088	1893.329	1247.981	2778.387	1531.979	1844.101	724.6649	637.6968	1445.633	1720.465	2951.497	1654.268	1633.79	2570.374	2008.34
876	518.3745	8.531338	42902.6	44987.75	40434.39	172613.2	185263	124542.7	93027.12	128110.7	90128.96	52553.39	46462.88	38171.7	29349.33	23877.94	27347.69	27297.62	35594.17	40230.1	126985.6	106980.1	72674.62	57242.14	32726.2	34891.32	37676.58	53363.07	33962.52	125798.9	100609.2	83407.26	44988.68	38133.26	29236.13	42122.84	36514.52	28001.17	124537.4	137328.6	82101.34	24136.47	23411.29	25792.61	19385.26	25886.34	24036.53	11922.56	15692.75
877	146.0462	5.056154	16894.85	11545.88	17007.71	30940.29	31411.38	27909.01	18630.1	18769.58	16107.5	15173.38	16968.6	18085.35	15232.89	16146.32	15169.41	12868.02	16098.83	13195.58	14728.08	15635.1	11747.89	16079.77	15468.02	17925.5	12959.82	13531.25	11706.9	16416.48	17173.56	14850.11	16234.71	16497.57	14854.35	14206.53	14874.58	10757.65	20605.19	15776.52	26723.11	417477.7	395437.7	416254.2	28257.62	30975.29	30342.91	25598.59	28004.36
878	174.0392	5.247406	32268.29	26505.67	27186.21	46644.17	53044.75	44572.29	32811.68	33836.74	33244.25	33303.09	32841.29	28184.76	17378.28	19049.77	20380.6	16498.17	17008.01	17829.92	12607.46	12138.42	10974.33	25427.65	19460.6	18546.38	19129.56	19207.19	15176.18	19918.43	16663.36	15497.59	20773.91	23382.49	23448.88	20312.21	18876.29	17212.79	12639.66	13814.2	15792.93	31168.47	31059.88	31199.19	46872.13	48526.14	56202.06	32750.87	32018.18
879	174.0392	5.678132	13641.52	12655.66	12108.75	16835.49	18252	14229.38	13868.17	12016.53	11520	12584.07	10921.7	11989.79	10482.46	9065.638	11804.77	6679.477	6888.92	10634.03	11052.77	9622.48	11709.99	14966.93	10015.88	10763.45	9392.571	9773.782	8870.633	13902.08	10806.5	11455.87	14258.12	11089.6	11202.95	8140.977	10407.7	8764.75	12017.5	11503.55	16688.04	21842.4	20623.22	18362.75	54607.29	50172.5	47286.8	105690.4	103511.6
880	145.0619	8.332352	210316.4	199400.1	193140.7	239566.5	253878.5	214401.2	166777.2	198963.5	203727.5	223606.2	193527.4	216946.6	142726.8	162866.1	150012.2	138512.3	156321.7	165966.2	157524.3	150681.9	127147.7	173779	175189.2	146323.9	176433.2	177564	153646.1	166726	170951.9	145578.1	151958.9	138169	126561.1	179246.8	145236.1	143373	154038.3	172335.5	133385.9	160086.3	146752.2	165910.6	151911.1	163950.8	154313.9	102731.4	133863.9
881	145.0619	8.191902	118947.9	143620.7	139615.7	121292.4	101118.1	101112.9	100567.5	114438.6	86723.54	112650.6	114992.1	115100.1	101976.6	99837.53	121592.1	114672.4	142022.8	140253.5	102282.6	129109.9	102285	123285.7	98884.59	113067.2	155279.1	140277.7	143608.2	88319.41	100970.9	107901.3	114096	99892.91	102431.1	148867.4	141188.6	127558	113386.4	92616.29	3004.735	61952.68	52668.12	78455.2	2205.024	2900.746	3503.149	8018.699	4220.56
882	224.8029	3.826824	13168.29	12388.28	12559.5	25224.68	25523.42	21815.99	22349.15	24474.99	20928.94	16540.65	17222.57	15011.89	19614.86	19981.62	19435.12	12217.93	14719.17	15710.97	24076.62	23010.87	25447.21	17078.97	15359.46	17681.94	16274.43	12635.87	13720.9	24461.98	23687.19	23376.41	16346.39	17895.27	17884.07	15070.6	13682.71	14187.68	23802.15	29003.8	24090.4	19844.6	19176.46	17262.82	19526.65	17299.83	19407.62	16961.35	17465.91
883	224.8031	4.316434	11913.79	14381.81	12813.85	13799.4	17554.04	16011.49	13168.28	15729.56	12700.42	20661.09	17069.29	15968.56	16358.78	18667.35	20955.67	13877.05	14979.19	13594.41	0	10854.56	10274.97	19323.86	18074.54	17720.88	14348	13053.84	13638.38	12458.08	12155.3	12371.65	19837.66	18547.61	18497.05	14564.51	13645.3	12040.65	12191.23	10927.87	11833.31	22884.26	20025.17	16760.87	18486.86	20947.09	21766.72	20332.46	17560.73
884	94.91709	8.640024	5975.275	7198.848	6189.109	33141.5	19213.64	42445.79	39416.99	37501.51	32816.6	1071.689	2110.714	1518.194	1985.285	1246.121	2170.877	8974.694	11108.33	13911.24	24255.56	35583.26	56006.72	1509.95	1676.812	1577.889	10505.58	15332.23	13705.67	31649.21	32633.17	47538.2	815.7112	1450.527	1294.436	11933.38	16567.47	27050.02	45991.84	33464.28	45130.8	1762.52	1304.341	1959.765	1331.414	2727.701	1808.134	2128.221	2616.027
885	278.1566	5.917657	305106.1	288292	305604.5	495254.2	506567.8	448202.3	294538.7	342866	320432.2	348563.9	286346	315049.8	284216.2	281595.3	267120.8	235369.6	273016.1	245342.9	308593.5	305170	304262.2	363330.2	259884	285590.6	267934.6	278962.5	256577.5	332387.9	299297.7	290404.9	356124.3	308162.8	303540.7	253117.1	278260.6	215131.9	318654	290091.1	289657.7	261556.2	276233.9	257081.2	184988.5	223691.7	205821.9	202436.1	196348.6
886	341.0441	4.49852	201893.8	180434.1	194254.5	300835.9	319556.6	283748.5	248867.3	275905.8	259921.1	255532.1	245169	233150	194239.9	188442.5	215886.9	165914.5	208870.8	198872.8	300866.9	270853.5	210891.1	257861.2	230045.4	195901.1	205936.6	196398.2	169475.6	271952.8	237405.2	231857.1	230783.8	210543.2	225555.9	163058	195323.4	193203.5	292353.1	273331.5	246953.3	207631.2	208516.3	216950.6	182835	216274.5	214642	177313	192591
887	356.183	7.920293	293277.8	336206.2	298284.8	425215.7	437589.7	380356.4	261690.4	349567.8	305896.2	280309.6	261253	262263.8	238998.7	206514.2	236957.5	253694.2	265381.1	262398.7	290269.2	292399.7	301717.9	230514.2	222545.1	250023.9	288940.4	251654.7	274037.1	305406.5	298341.9	295804.6	286372.9	250837.8	257833	292271.7	285043.5	256366.2	299430.4	301449.2	295519.2	291016.4	261724.9	270934.3	258789.4	325528.4	278953.1	274368.2	285173.3
888	253.9988	7.453654	162033.7	181465.5	175467.1	161105.5	155767.5	127329.9	136800	120715.6	116014.6	258916.1	208941.8	207158.5	218838.7	212095.9	228666.1	176184.1	194443.5	177422.6	146440	132179.3	138323.6	212999	215144.8	222758.7	167107.1	158474.9	187541.1	120204.4	137022.4	111001	207990	228813.6	218164.8	185674.6	182708.2	164023.9	137828.9	148004.5	135955.4	238409.3	219126	219875.3	203799.3	199871.5	241611	209671	195101.7
889	128.0593	4.641362	11850.51	10028.91	9559.079	22773.57	22425.2	16842.84	19000.24	20403.71	21384.25	16510.78	11477.26	18667.97	16581.13	10667.82	14483.39	14467.83	13705.93	15919.02	17840.99	23414.29	15142.53	21737.52	17437.87	17754.38	18523.37	17606.86	9186.804	22209.93	17957.86	17972.22	21804.52	13652.15	14800.54	11751.65	14862.46	13579.29	21274.74	20246.14	20830.95	6168.549	21014.36	14561.48	15371.05	15647.46	17183.29	12452.98	16480.08
890	207.8359	0.7011641	29224.93	32823.51	32887.89	63844.72	55829.61	56630.19	43197.88	35707.87	38664.76	35290.74	21772.63	22031.66	24143.31	24343.6	29651.29	43350.26	29556.1	25502.39	40518.87	42193.11	37573.76	24420.82	21260.85	21387.3	33818.51	23573.4	28859.26	39585.06	34094.81	42206.07	33957.77	23178.31	30029.34	39228	22190.1	25436.62	33582.82	42923.26	36432.19	18657.31	31477.88	21250.92	27480.23	22786.98	22444.98	34680.64	21140.39
891	207.8359	0.09044945	18836.34	20821.11	20953.58	24721.66	24016.3	24089.3	15525.07	16834	14139.53	27080.59	25598.51	27995.43	26195.86	24107.62	21924.22	22442.17	20343.55	21450.67	15617	15494.86	17212.22	20217.11	18920.9	23843.32	19461.18	18038.99	22058.19	15334.4	14536.85	15142.92	22578.8	25463.89	20445.76	22420.96	19088.4	20425.41	15799.04	15810.24	16155.11	22856.12	22669.04	25069.3	22473.55	22346.64	23303.38	26856.06	23619.43
892	309.109	8.175335	139440.2	143714.5	142691.5	178616.7	167457	159784.2	171193.3	170987	170673.9	168464.6	156763.5	157995	137962.9	157567.1	167121	131000.7	158974.4	152398	209028.2	194145.6	165007.1	188419.2	133773.4	161163.7	152908.3	158107.8	138886.2	199799.5	185718.2	166172	172868.9	148367	142749.8	155834	153710.4	128643.5	197871.2	202153	172583.9	146681.7	156066.8	148569.8	133829	155082.1	151963.2	135161.2	148942.1
893	315.0482	4.503828	269998.9	240376.6	257011.9	198902.4	202728.9	191121.7	151286.6	165974.7	153960.6	318959.7	282134.4	300068.9	282317.5	271595.1	299921.7	256823.8	269314.9	250524.4	172512.7	160204.1	149373.1	284020	308449.2	256254.3	266531.7	244578.9	260952.9	149067.9	157034	152293.5	289165.4	288865.3	308365.3	246844.2	267727	268284.6	175735.2	164068.7	159512.6	309615.4	282978.5	295103.9	251344.4	297603.4	308339.8	264983.5	283698.1
894	114.0549	7.626674	195407.7	205218.9	227174.9	158163.2	148139.5	129975.6	90623.65	96794.16	98358.12	294133	258145.2	268900.9	228933.8	212946.5	253682.1	150695.7	184159.8	161962.2	109298.4	86964.45	97753.41	290635	236871.4	230563.9	178097.3	204296.8	193665.5	87385.48	90079.45	87720.8	270332	259382	241605.8	172752.8	174975.6	135089.1	96059.79	89472.5	93190.12	238415.7	237934	217109.9	224114.9	230631	238983.8	207121	219673.6
895	246.1162	8.199484	110203.2	113112.6	114569.4	171137	152603.8	127791.5	124265.4	134846.6	123100	133881.3	119086	125340.2	115057.9	111556.8	107598.5	96460.5	118874.1	117310.7	172692.7	138765.1	122769.7	146207.9	120885	120714.8	117586	113958.9	107258	157224.6	145119	118879.7	136131.9	127143.8	117923.7	117798.8	113094.6	96169.38	152715.5	147423.6	134718.7	116584.7	104056.9	100049.6	104755.9	114543.2	110026.2	88579.57	93358.51
896	246.1168	8.100395	30314.18	28938.6	31062.73	39940.41	44566.39	39650.82	31292.85	0	32776.16	40931.35	37447.65	38225.04	0	29421.84	31657.19	20838.98	24291.22	24530.4	35529.11	34064.79	0	37646.49	25971.15	33424.3	23891.59	23952.45	22096.73	38144.07	29687.85	32514.68	40300.17	33448.73	33466.83	23021.45	22050.92	21503.19	35922.14	33918.64	34419.98	25417.03	21387.93	26393.34	24334.17	30824.33	30988.34	14056.68	12950.54
897	243.1546	8.650042	164885.2	151424	166162.2	249558.6	248529	193720.3	158603	161025.7	165373.2	213350.1	177690.5	177052.3	142393.7	136952.8	162058.6	129313.7	168539.9	156415	210082.9	170100.8	157089.4	203517.8	144509	160893	154513	137865.9	136875.8	185091.5	174655.9	161822	178575.5	150426	145621.8	167871	135755.7	127141.1	192502.6	178672.3	181343.5	165059.9	141221.3	160254.3	156175.8	154918.7	170416.2	130895.7	138074.9
898	238.0241	7.45228	164142.5	182107.8	181480.9	336355.2	302271.4	258300.9	214591.7	239561.6	232725.9	264178.2	220586.6	226758.7	192078.3	197625	210595.6	137690.6	182641	187733.6	262285.9	253969.7	220912.4	233876.2	196809.2	183590.6	154638.9	172352	166228.7	256253.7	239878.5	205496.8	204179	225889.9	195174.8	178392.5	170734.4	140460.8	270003.5	256298.6	265605.2	216271.6	211545.4	204072	188393.5	197343.1	196729.9	182330.4	165238.5
899	116.007	4.371226	603.5464	1538.927	1251.259	2298.389	919.2155	1108.443	378.6171	1194.542	1140.046	1359.612	1513.713	1370.662	1543.592	812.6574	1226.519	1584.26	2586.341	2242.821	3170.199	1680.065	1044.626	1462.824	814.624	731.5783	1143.855	1251.887	1128.28	2031.835	1016.446	1878.797	1490.374	857.3843	1478.516	1700.605	1470.886	664.8408	2034.401	2166.245	0	41441.7	36003.35	44365.86	58342.4	54086.94	58972.19	69562.92	67223.2
900	319.0795	6.38352	261299.1	271874.1	295324.3	272110	289854.2	259171.3	223000.6	200500.8	192588.3	317382.8	305278.4	333307.9	297560.7	290594.5	246393.2	266042.1	292831.2	296746.6	261748.8	212494.2	223272.2	333832.2	312789.8	289233.6	274934.6	285311.9	230213.6	238919.2	232941.8	202434	319052.1	311061.5	280436.3	279143.5	297878.5	265912.7	203253.7	237663.8	215525.2	310492.8	282019.3	308312.5	303214.9	317094.8	337527.8	280586.7	292190.9
901	261.9586	4.759048	298247.7	278892.9	267799.2	417162.1	464276.2	395633.8	296776.5	320279.4	294078.7	340628.2	317301.2	306097	211346.8	218432.1	208208.1	178175.9	211640.6	189162.3	275919.5	235965.2	221214.4	276648.8	195150.8	227406.1	174845.4	221677.2	172684	301795.3	278405.2	233283.8	289065.2	273170.5	258471.3	204306.8	216913.3	142327.4	241739	266364.7	21112.76	150629.4	142024.3	148812.4	44369.72	65320.21	60276.08	45202.97	53113.36
902	320.1718	8.50741	312687.7	311851.2	304902.5	363410.5	372223.2	308482.6	317587.4	314346.9	273675.8	319780.8	331906.4	292692.3	290148.8	260401.8	234427	271311.2	213648.2	300232.5	303140	327731.8	306072.4	290629.4	308047.6	240420.5	269429.8	326790.4	270056.2	262151.3	288715.8	314269.5	316983.8	267219.9	233561.4	293847.9	256231	285519.5	330685.6	303097.8	334264	264389.6	252009.6	223288.9	215362.5	295926.2	262865.3	206036.8	267273.3
903	128.0078	4.640175	470205.7	424460.8	447403.3	619949.6	772125.7	566472.9	518887.2	642347.3	607264.2	651035.2	516047.4	563816.3	555479.8	638935.8	383483	370025.9	427507.4	326075.2	678865.6	519174.8	679004.2	571609.7	499559.9	626370.2	439430.3	481831.8	438149.4	585072.5	494402	428583.1	686740.7	643476.4	599456.2	368361.8	454341.7	410912.8	521554.7	663359.1	583708	443353.2	628173.4	480314.8	472340.4	467579.4	629572.2	560206.4	544519.5
904	259.9845	7.612826	354047.2	328674.2	307083	452115	475967.4	428254.1	412353.6	454448.5	448851.8	358588.4	321368.2	361332.3	332695.7	313361.9	345052.5	309975.4	335222.2	323467.6	457980.8	461818.8	401542.3	363094.5	321717.5	337941.9	309350.6	325705.8	302220.6	427940.7	382896.2	425370.8	366884.2	357620.3	324009.4	301896.4	279323	301535.8	426871.5	436117	450189.7	320849.8	328047.3	342706.9	316673.7	336415.4	364337	345557.9	308886
905	436.9544	8.631304	4374.965	3416.266	4227.313	11583.62	13908.78	14546.69	14139.38	14236.7	13368.28	195.3128	158.8134	229.8584	179.4484	322.626	262.4506	4023.411	4805.584	5960.291	16195.2	13287.99	13245.87	326.9378	675.8539	0	5427.256	4524.019	5489.373	13779.74	14535.1	16555.27	1041.002	1144.135	361.5688	5459.041	5542.34	5664.018	14320.3	15708.57	13411.15	171.485	231.5873	521.7195	243.2848	958.0972	323.1619	750.6431	212.8421
906	380.1832	7.917162	271231.1	274903.5	240597.7	360108.2	402979.9	334670.6	251156.8	301864.3	253059.7	280305	247554.9	259029.7	180487	176433.7	182272	157881.9	219327.8	219263.8	215489.6	206400.6	214129.8	195854.9	170097.8	197195.1	226241.3	202419.6	204995.7	240993.9	240567.3	199792	235277.7	208991.8	194678.6	221823.6	208044.4	198624.1	215644.6	226089.1	212974	253981.6	244513.8	247548.8	210719	277500.8	216487.8	219574.6	230721.2
907	247.8078	4.561546	49161.7	44154.38	42389	45921.39	42306.41	45296.99	37768.12	33997.05	31510.7	59616.39	53657.59	52735.45	62987.01	58293.84	55844.71	46541.47	45435.49	38156.08	33213.71	37434.91	35251.54	46180.01	56215.8	53670.18	48197.92	42449.12	44507.68	31704.18	32418.1	39880.42	49822.14	47821.64	56467	39574.02	46873.59	39970.46	30905.66	33254.9	32299.8	66111.69	57819.61	52841.71	64377.59	57303.05	60772.37	68456.56	57931.48
908	233.9703	4.756045	214882	194741.1	194585.4	401551.2	477238.9	418423.4	351248.4	397155.2	369695.3	228667.3	205709.5	216416.1	125096.9	150338.3	130895.8	140587.1	137986	150111.1	286047.5	289248.3	259940.1	185983.2	137691.7	137588.2	129284.3	163225.1	139992	325281	322770.7	288867.6	169088.2	172108.9	163125.4	153602.5	161266.7	126771.3	286813.5	342831.9	32053.75	96317.85	101493.5	114391.9	33993.13	51875.06	42268.93	36783.38	43431.06
909	167.8359	2.338839	31750.18	28965.82	30123.45	57576.34	54595.93	51188.62	47179.28	48731.28	45864.82	34944.58	32728.89	32559.31	32536.12	30525.12	31334.66	29795.49	31850.39	29450.05	51972.54	50533.82	47667.36	35108.77	31092.28	31498.38	27103.49	31270.93	25824.19	50642.67	47370.8	42735.16	32840.99	34694	34998.09	31414.8	27942.9	25368.39	48137.62	47741.21	49931.9	55201.08	55545.18	63807.7	64510.81	68897.95	70306.79	63144.08	71031.56
910	167.8359	0.561085	135668.5	124743.8	124521.2	185592.2	198073.5	187081.4	178384	182619.5	179472	164934.6	148529.2	158754.6	123045.8	128217	140165.1	121584.8	115836	120395.6	182496.5	167312.2	177819	131164.4	134176.8	132943.9	113838.9	129395.7	113444.1	177406.4	159676.9	149464.5	136363.1	138847.2	126587.2	117043.7	113930.6	114433.9	181118	172042.9	151572.9	130896.6	140279	157863	128808.2	141658.4	150521.1	128001	129089
911	167.8359	1.725955	30741.81	28012.88	32155.56	52088.7	56889.92	54467.54	42519.62	50459.73	42499.07	28346.01	28388.33	26775.06	24996.09	28988.91	28080.26	24963.03	25450.64	26404.96	46028.73	48664.06	46362.02	30525.72	26937.1	29660.15	30718.06	38933.91	29460.33	51955.48	43027.96	43154.82	33241.54	32324.16	28051.88	29630.98	26593.24	25861.82	53406.45	50108.46	46565.76	26084.92	25637.94	26928.86	26427.39	26346.22	25975.36	23296.11	24852.71
912	167.8359	1.421281	27466.29	26737.67	25858.13	40076.89	42689.24	36251.43	34058.74	30607.69	33830.35	23633.8	21707.13	22363.62	22188.78	21517.64	25107.3	23969.56	25672.19	27442.77	41824.37	36713.69	34115.77	28932.54	25210.44	22349.29	24990.3	28024.9	26569.04	40135.32	36104.29	32140.4	25510.2	21288.81	22175.96	28698.35	28224.04	25232.85	40835.53	38642.97	32751.38	23538.87	22551.32	23174.24	21388.43	22382.23	24282.56	23103.61	21197.01
913	167.8359	0.8905514	26378.28	24618.01	27084.88	26122.12	29098.4	25247.97	26850.18	24296.94	25394.59	29444.54	26078.81	24313.14	20701.88	20898.26	20263.87	23728.45	22727.13	20641.34	32127.38	26250.49	23193.22	34536.6	22176.01	17585.54	24717.82	29303.73	23835.83	26958.7	25357.64	26061.94	29069.95	25299.7	21950.94	26499.1	27736.98	23017.06	23677.4	25989.34	28768.7	28606.58	26457.89	25478.67	23504.58	27118.74	26464.11	22247.02	20161.86
914	263.0783	4.601229	307469.7	293212	305659.9	220205.5	228930.2	264243.2	259824.1	252312.9	320683.9	260552.1	288317.5	222229.1	305410.6	293699.9	304784.4	232255.8	321795.7	302912	309689.2	292026.2	311565.8	267169.6	303733.5	274788.6	289254.6	265777.1	304389.1	326252.8	320569.6	311415.3	253334.5	281543.7	243181.9	300823.6	307931.2	281348.7	291743.1	308128.6	307898.8	261311.2	256506.5	279026.2	300683.4	269316.9	319912.3	276892.7	286354.2
915	211.9941	4.770691	357600.2	371978.1	347250.7	298868.1	296659.5	307226.8	316409	327734.4	325002	430200.9	455252.3	440158.2	422911.4	428889.1	431881.4	349535.6	360291.8	334522	325004.1	326510.1	328427.9	381000.8	391573.3	442474.9	344456.6	347100.2	336447.5	314515.2	309736.2	308763.9	443009.3	407982.1	406703.8	342632.5	380414	331341.2	325177.2	330914.2	338114.8	425138.8	415879.9	426539	460144.2	443207.8	441272.8	409772.3	439390.5
916	294.1545	6.195276	291437.2	294901.4	277545.6	414580	399994.5	319272.7	298084	351993.4	306018.7	347031.7	273990.1	314729.5	294032.9	314864	286481.3	259289.4	295059.3	259350.1	405755	319709.3	361204.9	365898.8	309554.4	325946.7	273233.7	283648.3	278993.6	379983.8	361312.4	293780.5	355813.4	291071.6	313334.2	276315.7	260588.9	254960.1	380170.5	382784.3	372691.5	289986.1	284787.4	304624.5	206047.4	256268.1	262644.7	245025.2	261876.2
917	342.1409	8.532469	219513.5	206081.7	194789.9	125787.5	149757.8	139938.5	134355.6	139406.7	124722.2	225987.5	236950.1	181699.3	222784.2	165150.7	189056.4	213651.1	193616	181975.5	132135.1	116481	111253.9	216538.3	219826.5	202501.9	219574.9	216803.4	212851.3	142094.6	131719.4	132737.5	199421.4	209561.4	191623.9	219656	211291.1	228598.7	129647.9	139778.7	132482.8	214838.2	198307.4	191589.6	202980.5	215363.1	220178.1	194511.3	188393.4
918	174.1075	8.601401	242627.5	254565.2	241204	311795.6	337017.2	281549.8	201718	257920.5	250805.6	341563	263209.3	294886.9	196167.3	208449.8	225797.5	161116.9	179948.5	176090.6	183157.5	167026.2	144915.9	245310.5	207461.3	193031.3	183986.6	179907	172114.8	202135	178805	166902.9	219691	234930.9	218103	186328.3	140624.9	160715.8	166888.6	143337.7	95360.84	273016.4	256580	271941.9	251838.7	273724.5	273030.4	217933.8	228334.2
919	346.1591	8.228069	218010.6	220169.9	204669.7	278925.6	272534.3	221143.3	225085.4	221566.2	216650.4	209498.6	208432.1	195446	168823.8	164955.8	185657.1	148647.9	187528.5	159340.7	201987.8	217972.2	203145	216823.1	152679.7	179688.6	203851.3	175026.5	183974.9	211313.7	223955.6	208679.6	192038.5	201015.2	175723.2	188592	180003.1	173747.2	201239.9	185629.8	235822.1	217198.9	189501.7	228609.8	185718.8	213975.3	204190.2	205218.5	204179.9
920	212.8375	6.91758	264538	233206.8	248377.9	308918.7	367774.5	290894.7	273570.6	280019.1	298879.6	318387	279217.2	310668.4	250944.9	235820.5	261360.1	194914.8	246402.3	243989.1	332762.2	303289.9	276832.3	343376.5	232760.7	256479.5	230716.4	239047.8	203391.2	304441.5	246430	273654	286608.8	278006.7	253734.6	241845.3	227629.4	211363.3	305480	338999	268151.5	263184	249280.7	268687.8	255894.5	265059	284222.4	253456.6	243102.7
921	313.1302	5.917541	200412.2	175487.7	201520.8	215386.3	223645.1	200242.1	152981.2	178516.5	167903.7	276130.8	262363.8	275177.8	255484.2	231164.5	211477.5	145989	184776.1	156750.3	163722.5	160541.7	146600.2	309723.2	221196.8	250640.5	174905.1	188030.7	167567.3	175298	147695.5	151864.4	309304.2	223600.2	260021.4	165825.6	175351.2	137755.6	162006.1	143711.5	149830.1	223877.2	223540.8	216941.5	157050.2	196086.3	184827	170475.7	141579.9
922	380.7146	4.69252	334235.5	322204.3	366469.7	357726	402670.8	371464.5	339303.9	382043.3	357875.5	486742.6	488417.2	383515	457839.1	461242.4	486261	366328.5	374088.2	349476.7	387566.6	346544.2	354947.8	467231.4	472173.3	433655	364188.8	390286.3	351480	385425.3	383739.2	327993.6	453005.7	395908.2	419749.1	372742	392397.3	321207.7	291942.3	350170.1	233079	430334.4	444238.2	432238.2	458433.2	473904.9	492415.8	505668.4	407598.2
923	328.7541	6.905015	178605.2	160773.8	155117.1	249917.5	252692.5	226781.9	136579.1	186994	172941.7	164801.2	146556.6	159282.8	138779.6	130333.3	129379.7	94342.68	167972	136776.4	227030.2	196474.7	177266.5	184135.2	119571	106560.3	155889.5	169935.5	117016.5	174396.2	159272.4	177955.5	169303.1	162878.3	139712	184421.4	123570.5	90269.73	208260.4	199529.3	192056.1	120733.3	132546.3	122985.5	120928.9	157236.7	138569.4	147088.8	131996.1
924	279.1346	6.460534	360975.5	361167.4	392219.7	452585.5	448176	411644.8	435748.1	436376.3	415663	487699.3	424918.3	365281.3	380654.8	409456.8	413126.7	360671.6	407988.4	356774.8	469865.5	444023.5	456866.5	453630.5	417881	419546.5	391579.2	381362	347777.9	404867.9	418432.8	356033.1	461146.5	412659	388701.3	377116.7	382351.8	319309.5	480891.5	457539	463018.8	356263.6	404921.8	383960.4	335922.9	328572.4	346116.4	321798.8	342052.4
925	188.9357	4.370111	2832.425	2689.723	2435.933	1295.893	2353.019	1371.781	1315.548	1373.074	1779.611	2002.422	2668.549	4430.11	2707.388	2797.25	3401.91	2255.145	1901.717	3568.228	1701.435	1008.407	1961.225	3731.447	3699.544	2708.033	2073.054	1345.329	2378.219	2007.377	1501.378	1589.529	3908.121	3942.209	3972.405	2381.748	1424.261	3039.252	2799.686	1087.108	0	67303.07	59745.31	75318.21	82001.12	92070.62	100436.6	107735.5	101518.6
926	275.0628	8.061003	213414.1	199723.2	184951.6	335827	310473	314408.4	250514.2	261723.8	214743.6	300244.2	227140.8	271001.2	222856.4	224015.3	206586.1	188443.8	196078	198696.3	243519.4	291490.3	232067.7	265182.9	236507	215888.6	222837.4	203230.8	202971.6	258306	255524.4	242195	211597.2	242954.1	241721.3	205457.7	208700.2	184026.7	291178.6	216208.2	251851.4	165954	176673.1	173380.4	248593.4	298219.7	294450.5	66224.35	50222.64
927	368.0314	6.727341	71675.12	81106.45	66804.8	237909	225309.7	168156.7	140297.4	184123.6	157889.7	133038.5	110506.7	97408.23	101071.9	100923.6	93484.04	64257.7	87191.93	75152.46	203422.4	171492.9	147435.3	128812	86898.55	87995.96	74641.8	80958.75	67184.1	180339.4	171144.2	143162.1	110832.5	112613.2	81872.23	82889.71	73997.55	56240.73	179058	155218.9	149847.6	100284.2	100546.1	112556.9	85793.51	88566.8	96121.87	84381.48	85353.38
928	228.797	7.552629	29344.1	35333.94	30038.03	71388.84	64280.08	0	59673.19	62997.31	68575.12	32600.53	29810.06	31241.66	30262.21	31418.46	32896.71	24983.76	31521.62	40601.63	60219.48	68307.07	65746.34	29211.83	30393.54	27923.9	26198.49	39259.07	34149.17	64906.39	61064.66	52696.77	32227.35	28625.22	28011.04	28607.96	27919.88	21676.75	60437.31	65795.77	69034.13	27121.49	26369.04	27289.9	28005.5	30167.91	24930.35	28034.44	25048.35
929	228.797	7.300677	23335.52	21168.93	25825.96	53668	45180.09	35465.94	31748.03	33134.33	37992.68	24571.09	25999.94	29959.35	26171.68	27176.2	25504.88	25573.11	22038.06	24300.59	38274.74	41604.34	39002.11	22360.63	29095.63	27441.86	19440.55	23337.45	23862.03	39975.41	38340.29	31168.1	23966.89	24368.31	27406.68	23522.69	22942.99	24973.6	36293.33	37550.5	38080.56	28893.18	23868.69	24094.33	26753.45	31890.83	24424.41	27760.85	25089.63
930	294.1565	8.531215	61730.65	60122.18	58062.25	133433	167349.8	90144.2	76599.59	105683.6	82720.65	74649.1	72520.74	57720.47	47846	42067.61	46982.07	45155.09	49239.57	51383.21	108638.1	80857.54	64044.5	63757.18	49550.9	54032.89	52600.14	67384.56	47255.6	110183.6	80568.73	70674.98	64239.44	62016.25	51769.33	55516.52	51574.55	48446.66	101412.3	103992	65455.01	51483.7	54498.59	48469.87	41743.25	49713.5	42798.31	40169.57	38236.35
931	348.1888	6.12676	211395.3	197821.6	218399.2	453002.5	431134.2	399434.3	231919.6	227712.7	212609.2	184711.4	145904	157959.8	83507.85	79764.91	86484.03	93377.3	135227.5	99927.25	94250.06	86673.2	83191.38	105647	95644.02	86260.82	130844.5	146594.3	128685.1	129991.1	114289.1	96240.81	112170.5	102097.2	98276.12	139641.1	131712.8	124416.6	84266.23	89149.48	77657.51	120693.4	154067.5	136975.1	99821.03	121330.9	127850.8	124299.8	150125.8
932	315.203	8.628824	175259.1	160668.5	156544.3	228813.1	258648.1	199210.9	110595.7	127273.6	112776.7	218432.9	197905.6	191767.5	110897.4	100272.3	102130.5	77254.05	91991.44	96343.96	64564.3	59230.8	51768.23	152127.8	118121.4	121391.5	101233.5	92226.04	78654.34	82108.52	67620.32	63742.57	153986.6	134154.4	129277	101667.6	87218.33	72775.64	63770.11	67420.45	63465.77	140016.1	120056.2	139036.5	120997.1	145086.7	147597.9	126215	111055.4
933	119.0346	2.723416	259288.9	247216.4	272766.9	210575.8	220108.1	189037.7	200595	198219.3	197842.6	259775.9	236779	224257.8	268098.2	267382.7	272705.3	232503.7	267775.7	261136.5	227314.2	195357.7	192572.3	296023.8	261646.5	266330.7	262924.7	272892.7	258733.9	210955.4	204210.5	189726.6	249952.3	225316.1	225897.8	280555.1	275683.3	258618.5	213867.3	205418.1	205736.4	216097.6	226997.7	230633.6	197571.4	218383.6	202692.6	195930.5	209495.9
934	379.079	7.568152	166869.2	186518	182929.7	179633.6	211460.2	171934.3	176431.1	174805.8	178964	169944.6	166252.9	187242.5	178079.2	179865.7	177984.7	140273.3	164603.6	187239.5	180237	183059.5	160136.5	179729.4	174095.4	149471.5	164294.4	161503.5	172766.8	200486.9	178084.7	149610.2	190810.3	166479.2	167635.5	178150.9	157427.5	155267.8	188956.7	169222.4	203309.5	144903.9	193180.4	191933.5	7792.313	19561.02	18111.1	179348.8	174014.4
935	170.0234	4.7643	139049.6	127709.6	119231.1	146465.6	147457.5	132625.8	119766.1	126436.6	122217.4	244647.4	237051.8	209731.3	160112.5	166481	164796.2	85362.85	85960.41	89106.24	101087.6	94717.62	87864.48	190152.6	151113.9	162057.5	89358.09	106698.6	86265.24	115041.6	105327	96490.84	190747.6	191808.8	173633.4	103598.1	99429.43	84061.83	96600.22	96569.94	7712.615	95985.05	94657.4	99161.96	29527.99	38022.62	33497.35	34257.8	30109.24
936	311.099	5.822642	241105	236641.9	244942.2	285950.3	304348.1	295515	272612	241855.6	249662.6	370359.8	361413.6	277029.2	321396.8	318665	325964	246422.8	253153.2	249426.3	291836	274016.4	229305.2	373407.6	302022.8	273026.2	276574.1	249328.3	243835.3	256594.8	268820	259045	367318.9	331147.7	332000.7	247187	271897.4	256865.8	252616.4	256053	272236.8	334410.2	349538.5	289283	340493.3	342569.4	356260.8	324121.6	315759.7
937	311.0995	5.950599	321902	317972.8	260542.1	313946.9	360404.3	334644	295354.1	298551.2	312549.8	303974.2	291240.8	309316.5	278695.2	292611.5	0	265343.7	336419.9	276749.2	333492.5	295173.9	258668.7	0	0	278422.7	299265.8	313074.2	290536.1	296446.3	314254	283815.2	0	287542.5	282001.1	312281.6	275379.9	293208.8	274314.9	322862.3	278516.6	287822.3	313359.3	302861.6	269837.5	303108.5	0	285727	279727.1
938	203.9628	4.775007	233671.6	232177.4	224518.5	143699.4	160336.5	134784.6	144227.3	143785.1	151202.8	278396.6	249156.5	251790.2	272096.8	270566.8	244115.4	238990.2	226864.1	222019.1	166646.9	146022.2	150876.3	238812	240936.4	239469.2	212727.1	234231.2	240412.4	150647.3	164751.4	139669.8	260386.2	265498.4	256566.3	221005	234967.1	207115.7	152885.4	168769	150134.7	256433.5	252958	271993.6	267921.6	268132.3	266828.7	260750.5	266586.3
939	130.8749	8.635113	6282.775	5529.395	6415.816	41729.66	22852.7	57082.84	58789.53	43415.98	51053.91	564.1967	196.2086	213.9065	0	158.4362	608.5612	9768.928	13717.68	16184.49	38040.83	44394.18	67559.8	237.3421	0	181.3498	9155.153	17985.49	10996.35	35643.13	44034.11	59275.17	161.3857	243.4418	220.1001	10017.46	14946.94	34851.06	59157.61	45944.73	62197.36	521.043	194.8609	415.9426	322.7036	170.2061	0	432.9699	156.0727
940	305.0831	5.672407	239804.1	259887.6	221785.8	182985.1	190980.4	172849.1	168179.7	190210.4	159012.9	225992	210341.5	214172.8	219971.4	222009.2	237799.2	196023.3	254375.6	241774.6	169998.5	151776.7	167503.2	240235.1	198625	226757.9	238898	242734.2	233463.8	174512	166052.7	152514.5	240641.3	230961.6	223316.9	247986.8	251098.4	207148.1	163457.8	180911.6	168680.8	212685.2	250560.1	244963.8	181316.3	234254.6	233082.1	198820.7	207457.4
941	271.0797	6.28047	368327	328679.2	344504.9	360727.5	375773.1	329141.7	287734.8	283214	263540.3	394962.5	358314	357325	335116.1	304204.5	324569.3	307128	344458	309682.6	277530.2	278394.7	261208.7	333813.9	308617.8	339917	338001.5	323879.8	287682.2	296219.4	304480.2	275371.9	340195	343026.7	343412	349834.1	318556	260546.9	283156.1	279562.3	269547	315121.1	338027.8	319316	296903.7	350779.2	281587.1	332070.7	319709.2
942	170.8703	5.090594	4580.99	3244.441	3744.208	3729.579	0	3329.403	0	0	3837.104	0	0	0	7061.938	0	0	3871.251	0	4703.367	5352.607	0	4786.625	0	6254.259	0	1933.82	4397.193	3861.421	4517.25	0	0	0	0	6881.118	3770.159	4476.558	0	0	3673.705	0	0	6173.104	5355.799	6716.336	5146.67	0	0	0
943	170.8697	4.949252	0	3181.81	3207.406	2114.172	4225.507	0	4094.107	3115.348	0	5277.267	6193.909	3597.681	5698.111	0	0	2858.736	2417.522	2612.324	2115.469	5180.337	3768.58	0	5581.832	4922.133	0	0	0	4440.393	4089.403	3442.293	5001.803	5794.698	4859.527	3897.081	3199.134	3533.615	4281.828	3691.938	3682.291	5651.592	0	0	5823.165	4509.898	7318.982	6053.107	5604.436
944	170.8695	4.07431	3772.891	3503.233	2558.306	2973.167	2320.709	3344.314	1952.968	2865.75	2765.601	3573.128	2739.626	0	3179.255	2843.466	0	0	2134.457	2105.622	3023.202	0	3086.976	3520.026	3406.201	3431.848	2884.404	2749.768	3570.107	0	3107.194	2296.64	3394.369	0	0	2109.526	3021.76	3247.564	0	2539.528	1884.313	3504.729	3184.871	3379.58	3278.916	4025.188	0	4056.004	3037.069
945	130.957	7.98082	0	23357.4	0	115599.2	110457.5	112076.3	125617.2	0	0	0	200653	0	0	0	0	0	187306.6	0	152071.6	147615.1	128298.5	0	0	0	0	0	0	0	0	23728.13	0	0	0	0	0	0	129569.4	133136.5	146758.9	0	0	0	0	32146.11	0	0	0
946	535.2941	8.507754	3684.205	6352.59	7540.436	44350.78	65657.84	18813.75	15067.58	23673.8	15788.89	13981.32	12204.68	13972.29	4912.564	8192.368	5977.548	4562.541	4887.271	6742.406	44760.13	28455.83	13546.82	13445.53	7337.673	4331.068	6828.717	7332.336	4450.907	28553.71	22902.16	16329.56	11827.41	6297.246	5407.669	8353.326	5622.174	2508.676	28133.38	23841	15087.42	5961.276	6938.6	4937.012	3393.984	4945.25	5193.884	2643.347	3940.168
947	204.1074	8.063696	157467	167372.7	153715.7	235728.2	230513.9	199535.5	171779.7	177055.5	160450.6	195658	164372.7	181905.4	128965.6	139795.6	152567.9	124174	147902.4	138405.8	190701.8	196436.8	175246.9	173369.1	139954.6	134073.1	174491.3	152981.2	136117	204349.5	194214.1	162202.2	183169.1	157386.2	158389.2	147861	144191.2	131123	171683.9	170024.1	153905.8	125226.7	132935.7	137263.5	115141.9	122587.2	116420.6	53894.21	49355.09
948	204.1073	8.235533	85761.96	82904.68	90637.5	133214.6	152205.8	104923	99457.22	106612	99943.29	98853.05	91207.22	87083.72	66029.27	67337.82	77031.12	65622.08	79882.34	72108.8	108300.3	109967.8	84831.34	91893.18	74304.45	74354.7	83209.71	80561.04	77856.34	103014.8	103209	89277.88	94495.16	86417.91	72814.14	79342.27	80997.1	67254.68	101396.4	94230.05	94895.13	28538.91	27989.27	30260.88	10569.53	15463.14	17206.62	1250.333	1544.817
949	462.0312	4.656272	226807.5	201993.1	202200.6	125584	132779.1	121693.3	112247.9	124272	113159.5	251550.2	223094.3	230685.1	210541.6	227535.4	193749.1	214489.2	213179.6	173966.7	132970.5	123849.8	107359.4	197614	208980.4	229749.2	213371.8	207405.1	212878.7	121907.2	132327.6	104062.9	219851	236120.7	216469.3	204279.7	228161.4	196929.9	134809.1	111036.9	107065.5	248015.4	251683	246516.4	241290.4	216378.6	254043	235799.3	223416.5
950	102.9307	1.624542	95878.77	86906.66	97563.59	119220.5	123864.7	117696.2	117206.3	115515.4	118042	106435	100594.7	100911.6	100967.1	107874.9	109073.9	433771.9	464779.3	0	118599.3	119317.9	118749.2	112576	107605.4	104500.5	0	0	141892.6	121308.8	0	119059.4	101420.6	0	193161.2	482069.8	475931.7	490498.1	150525.8	143629.4	122594.5	99073.6	104800.6	101157.9	101405.8	103248.8	101547.8	100406.9	102954.8
951	230.0643	4.044684	224503.6	216120.9	241418	440764.8	458385.5	414605.3	327830.2	377708.3	340746.8	356047.6	314244.9	309610.2	210517.4	215220.7	224760.1	171671.9	174236	191090.6	273143.4	249977.1	194501.7	254414.8	216949.9	210436.7	175455.9	170296.6	141518.6	287943.1	274878.1	242055.9	282836.6	258990.4	227247.2	167151.2	167525	170007	255393.6	258136.5	232752.4	263694.1	281498.7	289048.2	270534.9	292728.8	284833.1	286983.4	283664.2
952	266.1345	5.671352	225979.8	236672.6	239075.9	260800.9	273599.3	210274.3	229121.6	246788.9	212001.2	337242.2	283834.3	290333.4	282693.6	270370.8	298814	211883.3	246810.4	249169.6	227162.8	227840.6	202284.5	366080.1	250601.7	295281.6	219079.5	244731.9	219894.4	253571.3	230510.6	220897	318864.7	301977.9	274747.5	237680	217372.5	210885.7	232236.7	233535.6	235641.2	246368.9	290563.4	283013.9	194263.8	263778.5	260931.6	203028	225819.4
953	216.1411	6.033061	190116.8	210079.9	206167.7	285741.7	265891.2	235742.4	232704.5	231732.6	226358	210938	202537.3	180025	180750.8	190872.9	215089.3	182248.8	218438.3	211452.8	243825.9	244475.1	187405.7	204748.2	197267.9	191737	200356.1	208093.2	197005.5	246086	251210.7	217237.9	233385.2	210296	204079.8	203336.8	201369.2	179337.2	263876.3	247811.5	244110.5	170287.7	172792.8	177236.1	144111.5	160659.2	165156.2	107527.6	97272.54
954	195.8357	7.036252	6307.745	8505.661	6088.869	5484.153	9182.323	4970.2	6075.458	7508.568	6169.667	8692.866	7482.992	10161	6534.191	6938.538	7717.385	9216.726	4140.657	7644.849	9093.253	8327.661	14761.64	6565.809	10171.12	7125.061	5693.801	5679.71	7370.917	7035.581	9636.718	6239.439	8579.364	7019.341	6689.024	5616.332	8283.771	7252.583	6333.698	4136.946	7718.221	12085.09	10014.11	8704.95	7152.34	7552.839	9968.207	10950.59	9012.764
955	195.8357	7.552647	13574.57	2221.57	3008.688	1166.661	1229.23	1550.509	1311.099	2001.772	779.2601	2710.704	1854.179	3648.042	1608.33	2895.39	4379.583	2173.422	2384.44	2792.352	1128.901	2067.882	1747.735	2048.319	2864.428	3616.408	3788.68	2276.388	2980.314	1361.106	1650.806	1896.598	1735.294	2730.788	2055.022	1959.495	2367.314	2815.875	1927.445	588.2447	1245.088	3297.559	2142.001	3463.089	4813.037	4434.047	3750.061	3927.577	4246.466
956	384.1369	7.376478	231229.1	251368.8	219181.7	337793	427454	336094.9	257871.8	243039.8	249093	311928.8	318349.7	321814.2	208029.4	187568.4	173747	169641.5	191139.2	200778.5	193731.1	204651	177965.8	264898.7	192887.9	216644.7	184962.1	187386.8	184249.1	222455.9	192345.9	204123.4	204513.4	203994	242109.4	177434	187632.9	167583.5	204226.8	199183.2	193676.3	284201.3	307272.3	283247.7	243511.5	274363.9	267947.8	232216.6	264258.1
957	249.0871	4.135668	176011.6	196300.8	198617.3	337012.8	338794.5	285522.8	230889.4	257067.9	248744.2	214689.1	186170.4	182247.4	165291.1	168691.8	188358.1	164050.8	185615.6	157435	276046.2	267615.3	230667.7	191974.2	177296.3	176228.2	180728.8	187275	160047	272333.4	257131.8	214650.5	186238	182963.9	166819.1	172397	172693.4	146305.1	237816.3	262377.5	254437	175819.5	166835.8	181011.6	165536.8	181828.6	183106.3	173743.8	159697.5
958	190.9281	4.303792	16226.31	15282.81	17237.82	27871.78	26834.17	25368.99	27564.64	25644.59	22398.64	21040	19908.05	21910.03	21188.9	20870.46	21206.8	17694.73	17139.36	18020.08	24161.38	25040.44	27573.74	17138.37	19309.73	18565.81	15779.84	17166.06	14891.09	25011.97	25089.71	24921.69	20799.81	21347	18949.26	14883.47	16759.45	16218.36	24317.72	28485.32	27841.49	21701.16	18005.11	19717.96	21370.1	20247.38	19120.34	20671.34	20100.14
959	190.9268	3.99371	0	14115.78	0	0	25174.3	0	0	0	19386.46	18350.24	0	17195.31	17895.68	19737.57	17821.97	0	0	15817.28	24161.38	0	21427.56	16090.9	17976.31	0	0	15599.82	0	0	19720.52	20514.92	18172.76	0	20109.53	15388.64	0	0	18814.2	19368.95	0	18281.97	0	16742.45	18960.3	17367.53	18106.46	18366.81	16731.3
960	190.9274	3.674559	15628.39	13538.55	13675.02	0	21343.84	21918.47	0	0	0	13378.06	12486.94	12084.35	0	13254.88	12978.8	13856.84	15621.89	13292.58	13350.77	0	13290.81	11926.38	0	12316.92	12969.92	12836.64	12295.55	13336.18	12998.56	0	0	11914.08	13196.69	13344.5	12676.21	11745.75	0	14828.45	0	0	0	14207.52	0	0	10878.62	0	11613.63
961	159.0775	8.217852	146919.5	146020.5	145975.8	232904.3	239863.7	177925.4	161495.6	167484.7	161257.7	186882.9	154540.5	152321.8	121071.4	106245.9	114142.1	89714.25	112567.2	103767.5	167887.9	161546	127576.6	160801.7	90952.44	122982.8	112577	130547.4	94891.41	161006.5	151069.5	143257.2	126351.4	117926.7	113286.4	109618.2	102402.1	88937.09	151964.2	142948	148936.8	74226.35	72383.56	74051.87	69002.62	77402.08	77244.57	42355.54	39322.95
962	252.776	7.135836	33046.14	33140.99	35624.89	43399.32	47552.21	42795.49	26655.41	29214.52	27563.85	39272	32798.62	40451.18	35860.49	46226.58	41477.23	38831.98	28229.64	35743.79	33370.35	34410.69	30445.52	33118.55	37126.47	34271.82	37696.36	36124.21	34302.55	31023.07	32100.61	32633.58	34976.83	45208.77	37023.95	39059.5	35557.84	29263.38	30024.92	32088.98	34162.5	38431.09	43820.14	36294.28	47170.67	39953.17	39609.27	36799.19	32570.06
963	135.9211	5.177704	75366.23	85775.07	80240.84	44285.66	45866.33	50767.61	52330.02	49770.42	49820.52	97711.94	101855.4	95722.32	93534.91	107952.9	105082.9	96307.09	88554.28	88555.75	50352.23	48878.59	50336.92	109262.9	110420.7	97714.73	90483.4	87746.6	96971.21	48309.44	49546.91	46871.8	102613	107709.7	98473.69	84028.69	90469.85	91910.51	50405.38	50942.74	53829.08	91611.41	93317.48	103100.8	95700.06	97679.13	98390.05	95948.23	91409.52
964	135.9211	5.536266	11244.08	8565.175	10026.6	4802.442	3765.805	4574.387	4519.103	5776.077	5167.031	8901.613	9544.101	9401.031	12242.53	11247.84	11940.35	11163.37	9241.739	9108.647	4566.279	5562.137	4772.679	10724.79	10880.08	9767.819	8945.069	10572.65	10839.28	6197.42	5503.619	6350.086	11500.42	11876.16	11077.94	10384.15	9524.999	11086.45	4557.852	5201.283	4955.675	11505.27	10749.26	11355.64	11293.38	11888.38	11785.69	11125.02	11270.61
[truncated: 3,398 more rows]
[truncated: 139 more columns]
