# Supplementary material for: Metabolic preference assay for rapid diagnosis of bloodstream infections
Source: Nat Commun. 2022 Apr 28;13:2332. doi: 10.1038/s41467-022-30048-6 (PMC9050716; doi:10.1038/s41467-022-30048-6)
Supplement: Supplementary file 16 — Source Data File [file 41467_2022_30048_MOESM16_ESM.zip › Source Data File/Supplementary Data File S2.csv]

Species	IsolateNum	Sex	Age	AgeGroup	10	102	145	147	169	184	191	210	227	229	258	261	277	330	333	337	367	370	389	393	424	452	467	472	479	487	585	618	623	640	644	652	670	672	689	694	707	708	709	710	714	736	749	762	785
MHB		NA	NA	NA	1073095	1070.18	7849410	7284678.5	10088087	5449261.5	6931924	1802594.12	1355170.12	84713.29	669385.4	47796.27	1966134.38	1951755.88	1805930.88	1773094.5	124.86	107457.24	0	1282661.38	6700.03	0	1071037.38	64034.79	35822.36	0	0	40169.71	0	0	738344.81	0	31820.05	130898.37	190.45	0	15615.49	15615.49	16275.77	16275.77	0	0	28647.9	139419.81	187589.69
MHB		NA	NA	NA	1069154	711.35	7786002.5	6445783.5	9773461	4947338	6881935.5	1695093.38	1337623.5	69162.72	667971.8	44290.28	1477551.38	2010252.5	2004817	1735583	0	99208.56	591.11	1473282.88	6745.3	0	1065292	69358.48	47777.32	0	0	44485.21	0	0	671997.31	0	43003.96	142599.86	0	125.2	13251.7	13251.7	3759.68	3759.68	0	0	28480.33	137451.11	161695.05
MHB		NA	NA	NA	1089493	976.79	7939892	7227238	9706378	5285636	6897372.5	1682856.5	1280959.62	80573.7	687554.6	42906.52	1626049.38	2163897	1981951.38	1773191	0	100919.2	0	1596357.38	6676.76	0	1040509.69	59123.91	20803.08	0	0	41234.3	0	0	821335.94	0	49125.24	136669.25	0	3287.12	4748.06	15268.07	5640.88	5640.88	0	339.17	38676.8	137926.7	167046.33
MHB		NA	NA	NA	1086768	0	3495495	3589998.75	6002908	5021710.5	5611948	1530023	1850263	77003.66	589750	5816.53	1350615.12	1203923.88	1423148.38	1301510	0	476122.72	0	1131798.5	1161.47	0	701745.5	91678.2	445123.88	0	0	0	0	0	15279.82	0	22133.55	64138.61	174.68	1121.59	6600.21	6600.21	19678.75	19678.75	163.57	0	114750.16	103993.31	251850.44
MHB		NA	NA	NA	1379593	0	4994038.5	5063220	7200262	5582020.5	4933309	1440201.5	2372240.5	116307.53	618687.7	13759.66	1907744.12	1996255.38	1680937.12	1447848.38	0	672184.25	0	1394273.25	1845.37	0	897155.5	110326.06	609180.94	0	0	0	0	0	28924.46	0	38396.94	98679.71	670.29	840.92	6673.13	6673.13	9578.93	9578.93	0	0	154594.77	117131.34	287821.53
MHB		NA	NA	NA	1135674	0	4381466	4391058.5	7577435.5	4815201	5253342	1167750.62	2302826.25	105759.24	530374.9	8985.58	1513746.38	1651690	1644892.38	1357710.12	0	636380	0	1279371.62	1412.65	0	756560.56	42060.25	560348.69	0	0	0	0	143.52	22606.03	0	33565.49	72930.95	139.07	912.16	6625.95	6625.95	20121.6	20121.6	175.18	0	125993.48	103448.15	238264.55
MHB		NA	NA	NA	1315623	302.79	10075993	12361848	13082197	6498758	8757893	2836387	1252558.38	87556.9	792259.1	62312.96	1830337.38	2083895.5	2832582.25	2348218.5	0	132338.83	1799293.5	2070729.88	4309.06	21114.6	1705185.88	47533.64	337393.72	0	0	38656.89	0	0	1334824.62	0	47070.91	172088.39	3576.76	9608.3	30938.68	31459.59	17631.88	17631.88	263.57	0	25530.19	235325.45	178729.92
MHB		NA	NA	NA	1336979	956.65	10405347	12755576	12271457	5964736	8561031	2820076.75	1384762	91817.75	879343.1	66512.54	1872080.38	1994727.62	2590374	2424357.25	0	1112435.5	1597118	2113857.75	14056.42	332.25	1646744	52634.04	20312.19	0	0	54974.02	0	0	1185279.88	0	42884.11	185862.7	25022.15	9331.23	29999.35	30045.27	7404.56	7404.56	15701.16	0	17163.48	250050.25	178284.95
MHB		NA	NA	NA	1243030	763.49	9661053	11754807	12542373	5356936.5	8079145.5	2778560.75	1342335.75	83597	827940.1	32985.62	1717108.38	1893699.62	2549184.25	2244696.25	0	1053890.12	1140827.88	1889544	12845.16	0	1441456.88	47150.69	26072.08	0	0	46998.99	0	0	1105242.62	0	40514.86	164821.19	24316.74	9660.47	30791.54	31900.13	19105.57	19105.57	11070.59	0	15082.02	220926.44	129959.41
MHB		NA	NA	NA	1390207	0	7083328.5	8799541	10201680	5778201.5	7374317.5	1848086.62	2130645.75	152503.48	456017.3	33137.43	3149608.75	2294754.75	2042212.88	1967339	0	415581.25	2000230.88	1584001.38	13155.78	1834.49	1047047.06	91277.34	239448.3	0	2029919.38	0	0	122.46	51766.58	1334.48	75964.26	109097.31	23047.96	4251.09	29569.91	30295.84	7155.54	7155.54	10915.26	0	45361.8	140326.7	252387.7
MHB		NA	NA	NA	1377184	0	6624570.5	7321930.5	10078350	5547598	7385934.5	1437800	2037634.12	154300.8	449638.4	41813.61	2456278.75	2341799.5	2148283.75	1896111.88	0	395083.16	1922376	1487386.88	13001.77	0	933567.5	84028.51	229963	0	1011484.81	0	243.34	0	35558.39	1159.44	66409.95	113357.16	22010.73	3420.02	30184.7	30184.7	7906.87	7906.87	9705.71	0	51402.93	116981.12	202470.92
MHB		NA	NA	NA	1477116	0	7206758	8598438	11609405	5837001.5	7833130	1984960.62	2415607.25	159528.75	489308.2	42441.5	3084532	2538041.75	2492728.75	2102345.25	0	455393.78	1966502	1805460	11239.37	0	1029255.19	96286.65	262964.59	0	661572.94	0	0	155.29	31466.31	1026.22	77339.28	121711.05	26977.9	3981.79	31942.45	31396.05	18982.56	18982.56	12160.52	327.02	38662.27	164687.31	259100.38
MHB		NA	NA	NA	1320152	0	5114083.5	5070116	9044265	4929458.5	7199970.5	1477493.38	1909365.38	1268356.12	421330.9	22587.12	2038515.5	1908269.38	1880577.62	1520372.12	0	1287278.62	2315336.25	1295287.38	4144.81	1383.34	1026021.31	6272.03	1196387	0	0	0	318.43	0	36298	1453.92	41160.83	76216.68	21343.93	1367.5	12103.57	12103.57	7239.29	7239.29	13847.67	0	49045.68	134863.45	121609.34
MHB		NA	NA	NA	1224642	0	5025356	4847088.5	8478135	5109608	6801437.5	1588637.88	1891039.5	1303286	456627.7	23059.86	2148454	1801418.38	2006316.38	1544182.88	0	1259629.88	2067481	1351277.88	1219.85	583.65	988011.31	3288.11	1251452.12	0	16789.88	280.44	0	0	38963.85	363.6	42733.03	78908.93	18821.1	1718	5912.38	5912.38	6141.26	6141.26	13417.18	271.37	38968.86	140293.45	133877.69
MHB		NA	NA	NA	789192.2	0	2542933	2772420.75	4417640	4760819.5	6379060.5	1420876.62	983125.5	661960.88	427399.1	9325.63	998978.19	910338.81	967585.69	779370.31	0	697649	2060900.62	759181.69	3845.77	0	558543.88	3003.42	671572.5	0	305547.44	0	0	0	19888.42	208.55	16942.51	38350.87	11318.86	1745.4	7425.71	7425.71	5852.46	5852.46	13679.88	0	25023.52	113590.38	114366.38
MHB		NA	NA	NA	714514.8	0	2367669.75	2196753.75	4010045.75	158373.81	4600498.5	954362.5	1740816.88	31369.05	475057.7	13829.59	1153283.88	911078.25	616792.5	779342.19	0	311664.5	0	518214.09	3684.92	0	375769.28	7025.75	340359.03	0	0	0	0	0	11004.03	0	45759.04	70899.21	0	0	6735.33	6392.92	10376.36	10376.36	0	0	42835.85	110452.03	10208.22
Cal	Cal_I681	Female	48	41-50	777160.9	0	3694884	8540674	7639766	569252.75	5205261.5	1412916.62	801872.19	409912.66	268385.6	21817.78	1653759.12	972343.5	2025620.62	1748097.62	0	239669.67	1740266.62	1534548.38	11569.81	1313344.5	629945.25	129516.78	104730.63	0	941470.81	0	0	251559.92	24026.72	3304.35	62866.68	158500.75	19829.51	2567.48	11822.28	28036.77	21099.6	21099.6	8992.39	0	266809.5	129801.28	25790.77
Cal	Cal_I682	Male	57	51-60	1163725	0	4223117.5	9363883	10164879	683642.56	5226123	1433656.12	853212.5	420570.5	310756.8	20032.45	2042726	1682937.5	2009099.38	1807642.5	0	219353.17	1699638.88	1482138	13415.14	1324137.88	957637.81	146847	100965.81	0	1047528.81	151.25	0	231084.61	40593.78	3655.43	109832.79	271071.09	35221.2	2500.75	11820.09	28429.04	21623.82	21623.82	8116.75	0	328558.34	120542.88	31017.19
Cal	Cal_I683	Male	68	61-70	1238666	0	4340109.5	9443584	10057647	1183228.75	5480542.5	1467136.38	850763.69	460630.84	304259.4	22630.14	2033613.38	1810541.62	1947501.5	1793867.88	0	252647.95	1756476.62	1619619.88	14477.79	1284442.62	924580.06	140358.06	113059.75	0	998676.19	0	0	0	36478.86	2993.2	112622.41	295417.91	40770.5	2806.4	13020.21	27797.34	20107.84	20107.84	8201.28	0	292744.78	127132.07	50278.43
Cal	Cal_I684	Male	59	51-60	838797.8	0	2907308.75	6068593.5	6554840	1295354.5	5265993.5	1510027.38	453420.41	195440.11	332371.8	19778.22	1239448.88	1086294.12	1438117	1253545	0	111203.28	1709978.38	1077993.75	11688.07	16576.88	549653.81	131788.98	51864.25	0	469909.09	0	0	27100.91	23547.45	2143.56	67089.69	168404.95	27329.05	3067.06	9274.39	29351.32	22507.63	22507.63	8948.37	0	220839.81	127626.84	55699.24
Cal	Cal_I686	Male	81	80+	1196851	0	4072176	9389687	10366165	1221694	4513512	1505902.88	503989.41	252570.75	306921.4	22996.53	2045284.12	1657429.62	1993438	1603384.38	100.4	125681.88	1883360.38	1476633	16767.83	1255405.75	888502.75	120355.23	55714.99	0	647083.44	0	0	209614.7	34388.91	3081.73	106751.82	251328.64	43338.82	2852.31	8054.33	28842.41	21332.14	21332.14	8746.63	511.33	314094.06	127432.62	49944.83
Cal	Cal_I687	Male	55	51-60	754927.6	0	2909567.25	6181766.5	6315184.5	1219978.5	4580647.5	1305959.62	451048.16	211116.2	297203.2	17156.88	1288738.62	1039433.5	1972211.12	1643022.5	0	134716.27	1664103.38	1481345.38	8470.35	1296152.12	520871.28	106785.75	53388.48	0	450639.25	0	0	222127.45	17652.4	1685.85	56937.17	157671.75	28100.77	2674.4	4872.25	27471.04	20881.89	20881.89	7991.45	0	216055.7	103757.54	57083.37
Cal	Cal_I688	Female	71	71-80	1026188	0	3320688.75	6648578.5	8483867	825463.69	3894844.75	1131077.5	347291.25	188753.23	310658	23048.65	1142441.62	1509189.88	1653781.88	1326043	124.54	111657.94	1438500.62	1300144.75	63572.55	1038505.5	740216.25	95745.87	51689.29	0	411047.34	0	0	208352.25	35896	4590.04	91027.66	228655.73	43130.04	1409.47	30121.28	27159.89	21189.41	21189.41	7734.13	519.17	226360.67	98829.78	39396.91
Cal	Cal_I690	Male	88	80+	1077040	0	3728401.75	7510031.5	7827064	814254.31	3962536.75	1170963	786364.31	445973.78	305251.8	21533.65	1529653.5	1552192.38	1809503	1471015.38	0	261315.05	1561232.88	1385163	63143.54	1154670.88	749006.75	107208.52	104582.23	0	946038.31	0	0	119722.2	37144.35	2222.93	99055.43	231802.7	33899.22	2115.25	10435.05	25050.24	21563.38	21563.38	8433.95	0	268059.03	105473.6	32619.86
Cal	Cal_I691	Male	76	71-80	850099.2	1838.31	3076662.75	6339785.5	6479916	1125818.12	4111232	1228561.88	381935.09	201145.06	284412	18094.84	1302209	1260778.88	1208013.12	1270730.5	0	121248.2	1459124.88	1165068.75	12238.73	1029380.19	579949.69	103373.71	54174.81	0	412824.84	0	0	203998.69	19408.04	2559.18	75823.19	173716.69	30433.53	2321.98	8786.23	26524.43	22295.9	22295.9	7174.91	391.22	245379.38	107922.12	52178.61
Cal	Cal_I692	Female	73	71-80	1175184	0	4364388.5	8187391.5	9874289	1104658.5	4938848	1291274.38	375584.84	171595.69	311845.6	19240.42	1866173.38	1639977	1992288.12	1644553.62	0	94820.18	1795480	1567357.62	13837.47	1210053.38	831747.19	122953.57	40675.9	0	419044.12	0	0	232004.38	34239.48	3713.78	102243.38	263299.03	43173.97	1990.37	11738.22	27898.93	21779.39	21779.39	8207.44	347.72	296245	112387.22	61390.58
Cal	Cal_I693	Male	82	80+	1133465	0	4220058	8606650	9655749	1229203.12	5061973.5	1345222.88	369492.41	207376.08	309183.9	23934.6	1812703.88	1812979.5	1968475	1659943.38	0	111098.79	1530721.5	1407030.12	13249.42	1251151.75	945713.56	117525.7	43673.05	0	442422.25	0	0	234712.92	37903.66	3866.62	106716.81	276964.16	39801.01	3144.73	29358.76	27587.72	22606.8	22606.8	7640.48	0	346561.47	118784.87	59418.94
Cal	Cal_I694	Female	0	00-10	1199535	0	4044841.25	9464051	10567250	1343517.12	5091531.5	1594896.62	732327.81	324714.72	318501.3	22122.54	2005190.12	1629302.38	2028668.88	1621105.62	0	172470.41	1961573.38	1559460.62	14733.52	1288304.75	890069.69	131673	70528.12	0	890806.19	0	0	236990.7	33599.31	3807.03	106187.65	273256.78	46657.52	2951.25	9283.48	26313.49	19399.45	19399.45	9119.61	6612.96	338338.5	136146.02	56990.96
Cal	Cal_I695	Female	23	21-30	814525.8	0	3120166.75	6006114	6744943.5	994577.75	5641582	1521478	832636.81	114341.44	310557.2	22835.1	1216710.88	1046694.19	1754319	1680586.62	0	217795.39	1706470.38	1349824	11034.42	1307625.62	659800	146424.64	94428.05	0	773567	0	0	248998.45	21478.94	2635.28	72603.28	157802.86	27896.88	3448.94	27179.31	27199.62	22195.01	22195.01	9580.38	1206.31	211747.42	128926.34	46796.48
Cal	Cal_I696	Female	59	51-60	1176120	0	3618485.25	7773371.5	9364495	1200605.25	4825429	1318758.88	502247.91	285108.22	258623.4	15806.71	1581160.5	1651886.88	1827764.62	1719780.88	161.44	145835.09	1514218.62	1428900.12	65666.13	1212088.12	849539.69	112647.31	65713.34	0	534709.19	0	0	239387.39	32325.9	3786.38	94952.91	240806.42	44018.61	2682.37	8069.67	24726.67	21740.58	21740.58	8657.71	323.95	288822	114064.2	58132.06
Cal	Cal_I697	Female	64	61-70	676223.9	0	2162562	4118336	4675294	1025700.44	4258416.5	1125037.88	341837.66	173146.64	226749.4	19247.7	790007.69	852011.06	1084567	900600.75	0	106546.78	1357611.5	768205.19	10916.3	754311.06	469081.34	79367.26	46266.48	0	352006.91	0	0	216731.94	18616.68	1085.45	53909.42	144925.59	24295.87	2067.94	9803.41	28371.42	21363.04	21363.04	6244.3	1729.11	169161.42	102732.59	48394.04
Cal	Cal_I698	Male	92	80+	1059772	0	3563685	7379366.5	7695724.5	1022066.81	4490770	1178227.5	456871.91	270606.5	281597.2	15203.69	1310758.5	1599417.88	1666220.38	1395785.88	0	146335.36	1247920.88	1248329.62	13894.93	1099772.25	804113.94	100471.25	64384.61	0	488912.66	0	0	220108.33	33356.5	2302.92	92333.81	221982.05	37806.5	2187.85	6899.36	24520.27	20361.67	20361.67	6592.07	649.54	258034.86	101423.38	48197.18
Cal	Cal_I699	Female	57	51-60	1312682	0	2804182.75	6630848.5	7662557.5	696740.38	2405978.75	1065416.88	160781.48	91027.99	496673.8	20458.16	1223478.88	1059567.88	1496508.5	1201592.62	0	54593.77	781143	1098165.88	12470.13	882183	640765	73078.07	18951.1	0	190991.42	0	0	154402.36	33568.07	2442.31	85603.25	73630.44	125259.93	6160.46	9417.42	9417.42	20270.33	20270.33	11835.96	513.66	250420.05	92559.59	32485.62
Cal	Cal_I700	Male	43	41-50	1036629	0	3377044	6647987.5	7281909.5	1007601	3809523.25	1103331.12	459793.59	264664.78	282252.6	23537.62	1309059.12	1491482.5	1575737.62	1308856.25	0	162331.05	1134096.38	1201867.88	60894.33	931321.81	719921.5	85098.16	70060.88	0	498921.72	0	0	53317.31	35113.06	2193.66	85402.12	202719.58	35850.16	2376.41	6413.85	26655.96	21092.95	21092.95	6476.53	1018.53	242835.89	86286.32	46506.64
Cal	Cal_I701	Male	86	80+	700285.7	0	2024531.5	3953554	4642283.5	1081107.75	4099780.75	1159962	466980.34	221229.8	307620	17387.5	792165.75	848810.94	1096273.38	1028677.31	135.81	138927.45	1497069.62	782880.94	37355.65	626306.44	523318.34	105574.91	63260.34	0	446443.16	0	0	199313	14891.8	1376.39	48421.18	141788.31	28313.53	2567.84	8542.63	25256.67	21549.97	21549.97	6800.32	374.53	174696.27	111620.43	48691.39
Cal	Cal_I702	Male	72	71-80	773952.2	0	2222916.25	3928082	4596916.5	1022149.69	4008736	1105330.62	331461.34	183900.62	309474	17053.53	673534.06	940604.69	1031762.69	997940.31	0	113159.21	1268661.38	832219.44	11552.46	890401.31	491498.53	90953.43	48160.38	0	300338.53	0	0	211474.08	18935.01	2769.22	59262.03	171906.34	28398.73	2645.93	31468.24	26416.99	20529.29	20529.29	5640.53	513.54	148937.05	94534.29	53095.11
Cal	Cal_I703	Male	54	51-60	1064957	0	3019958.25	6213282.5	6442202.5	1027093	4607134.5	1240312.62	566687.31	279129.69	301427.3	20166.97	1233564.88	1496088.88	1501560.62	1295162.5	129.41	174593.39	1543828.5	1101164	60280.69	1061785.38	573816.75	97072.25	79422.74	0	664333.56	0	0	224219.2	28125.7	2929.19	99135.46	259469.7	36240.25	2479.72	12118.95	27724.36	19197.76	19197.76	7147.69	467.59	214362.81	101997.23	52022.27
Cal	Cal_I704	Male	3	00-10	1131400	0	4403914	8878299	9390033	1335900.25	4871734.5	1273393.62	713428.5	451763.5	326903.5	22708.42	1931621	1855886.5	2005218.5	1575473.88	0	249385.92	1630924.38	1439623.38	14540.96	1207608.75	924761.94	128361.09	99266.54	0	849537.81	0	0	226157.98	35223.65	4780.81	106931.09	265801.97	34874.8	2607.28	29953.37	26689.42	18733.02	18733.02	8052.63	374.49	314734.41	111304.25	64276.66
Cal	Cal_I705	Male	68	61-70	1192347	0	3732777	7838292.5	9796556	1136406.75	4900850.5	1352008.38	449657.59	249133.42	307820.1	23207.76	1661587.38	1685513.38	1873162.62	1607781	0	142280.53	1641400.62	1489877.5	15010.88	1160334.12	930652.81	104353.52	60791.95	0	524834.25	0	0	238273.38	32046.35	3193.25	96561.55	250219.95	47440.52	2972.08	8874.16	25375.73	22178.97	22178.97	7648.13	0	281161.75	115261.82	53417.41
Cal	Cal_I706	Female	54	51-60	1130102	0	4181793.25	8325305.5	9300615	1163045.12	5377916	1485372.38	685340.44	405349.12	319002	18278.29	1749461.12	1781407.5	1826233.62	1637664.5	0	224585.83	1534221.88	1487182.12	66383.85	1215284.88	880224.5	123187.71	99302.03	0	771204.69	0	0	239017.17	21908.63	3180.31	100343.9	243318.11	42974.5	3092.86	7457.19	27428.23	19903.96	19903.96	8486.39	430.6	308979.03	127548.21	50632.22
Cal	Cal_I707	Male	1	00-10	1119033	0	3832595.25	8907952	8823103	1242907.5	4313500	1413295.62	816291.06	459683.84	321253.3	17574.14	1914569.12	1623042	1856421.38	1620256.38	0	252520.95	1718533	1512281.38	14389.95	1170105.88	902779.19	119059.79	105051	0	1090963.88	0	0	81885.93	32299.82	3178.04	110388.31	253286.52	44920.28	2354.71	12105.76	27251.63	21228.56	21228.56	8813.84	0	335056	116975.84	60668.59
Cal	Cal_I708	Male	23	21-30	757647.8	0	2421786	4393715.5	4517843.5	1030704.06	3401501.25	1051740.5	588678.81	267222.16	261328.4	19184.53	843407.94	1004912.69	1215861.62	1208457.12	155.07	171076.67	1319638.88	988684.31	7139.21	956725.75	444512.84	86412.74	74456.77	0	488779.66	0	0	118470.32	23779.62	1786.72	60784.68	132862.39	26171.66	1606.13	7938.11	24564.9	21816.18	21816.18	5037.5	0	165681.98	92181.79	50344.71
Cal	Cal_I709	Male	19	11-20	930276	0	3599655.25	6793958.5	8284969.5	964407	3886296	1086217.12	637002.25	387178.41	278447.9	20148.79	1219280.38	1454917.38	1409416.88	1343584.88	0	225198.75	1399607.62	1249677	61107.34	385820.62	709394.69	82947.68	87103.18	0	711105.19	0	0	198457.33	35456.78	2509.17	80343.05	215126.08	34656.51	2692.09	7696.3	7858.97	21295.45	21295.45	5621	2332.14	250800.45	86444.73	43015.87
Cal	Cal_I710	Female	43	41-50	671162.1	3814.36	2128591.25	4098467.25	3834224.25	695103.06	3862608.25	1027302.19	471721.34	210207.25	289509.8	18454.19	772661.19	869655.5	1395237.88	1179884.5	0	138851.45	1104351.12	1114047.38	10071.99	892972.81	436343.34	82291.16	53884.98	0	388046.72	0	0	207365.56	17961.57	1432.4	53133.66	123711.81	24256.21	2220.51	10240.8	27254.78	20306.35	20306.35	5764.76	413.73	148964.36	90967.07	36341.66
Cal	Cal_I711	Male	43	41-50	976752.8	0	3339358.75	6611250.5	7638628	680805.56	3635956	1045552.81	672236.19	377656.53	258717	13235.4	1244439.88	1487730.5	1518364	1252160.62	0	233442.17	1203223.38	1192252.38	57288.39	954198	703828.5	84939.12	85523.66	0	714165.44	0	0	396.32	25629.46	750.34	85579.7	198612.88	36086.49	2590	6559.18	6559.18	18248.17	18248.17	5816.53	0	240933.5	80706.34	31642.42
Cal	Cal_I712	Male	32	31-40	898246.8	0	3056002.75	6336437.5	6854050	588338.31	3533346.75	965148.5	711630.5	439832.41	263108.4	16726.25	1148960	1246073.88	1360438.5	1064583.88	125.03	252116.06	1215951.12	991593.56	12489.67	460139.16	620400.38	39157.1	109029.34	0	775294.56	0	0	763.8	34040.02	2273.64	80623.46	189544.19	34620.61	1902.47	8073.04	8073.04	18062.5	18062.5	5436.74	519.8	247329.77	88488.59	27270.22
Cal	Cal_I713	Male	35	31-40	793253.6	0	2925998.25	5190372	6143121.5	796703.94	3126648	829897.81	404602.78	265624.53	260130.2	18218.59	954957	1265764.88	1231149.5	1060892.38	0	164582.7	1072457.62	931122.81	47339.36	783173.5	582689.06	73755.38	67338.88	0	411563.09	0	0	178195.7	29584.97	39796.06	73253.84	181900.14	29271.37	1727.67	7790.87	7790.87	20601.66	20601.66	5406.95	0	172739.11	70611.43	40641.61
Cal	Cal_I714	Female	85	80+	832767.4	0	3134472	5058323.5	6171916.5	827453.81	3354204.25	826472.81	458810.59	297483.91	253417	15813.92	837635.69	1261308.12	1246362	1035851.06	110.04	167406.95	1164864	1015981.75	54375.89	815435.56	654015.31	68816.79	74069.37	0	472371.84	0	0	182038.58	29514.73	2842.36	71540.01	181378.89	33250.75	1907.03	6219.64	24468.94	19911.11	19911.11	5813.29	1196.11	191019.3	74554.6	40401.09
Cal	Cal_I715	Female	59	51-60	504807	0	2478115.5	4060940	4644777.5	778989.69	2987033.25	822693.81	560503.62	272731.91	244250	11225.43	666725.19	820739.81	1264560.88	1076165.38	0	156997.84	1152855.12	1013027.19	10138.58	777459.56	376544.38	71572.56	72221.84	0	425129.78	0	0	176433	21627.42	1086.33	42929.92	117533.5	20963.6	1482.83	8517.36	8517.36	19467.58	19467.58	5665.15	0	123000.06	66257.96	38198.31
Cal	Cal_I717	Male	0	00-10	1392698	0	2101433.75	1446325.88	1311880.88	84893.13	2382538.5	978055.44	26476.96	20732.54	381678.2	17761.57	288678.03	1117784.5	214525.88	159058	0	20483.2	1221161.62	236175.94	50420.95	178343.88	230104.75	153569.45	5644.54	0	26340.02	0	0	142451.27	4064.73	1969.33	88537.97	70684.57	224026.17	11562.26	80035.34	199045.92	53964.84	53964.84	101537.3	482.96	65559.1	87555.95	4362.66
Cal	Cal_I718	Male	36	31-40	1028790	0	3547048	6643492	7688253.5	678467	4195797.5	1104433.62	448378.5	275810.78	306825.2	25935.49	1300306.12	1425245.88	1578731.12	1245305.38	0	146263.19	1271017.25	1045505	15799.24	938301.31	715732.19	90119.5	59927.99	0	559700.94	0	0	213128.8	19365.12	1714.62	92869.01	200147.95	38632.95	2261.11	8277.62	25153.53	20068.93	20068.93	8375.71	302.45	245997.45	97331.84	34166.2
Cal	Cal_I720	Female	71	71-80	798187.8	0	2969758	5739956	6527798.5	832875.94	3349978.75	939498.69	401025	258279.88	248324.4	16060.42	1068598.62	1207704.62	1293949.38	972999.94	0	151092.44	1227341	1029137.94	13967.98	801423.19	587608	72001.38	57554.09	0	411961.75	0	0	182654.89	30762.55	2423.48	68468.55	188733.19	31131.59	2340.49	9248.23	7047.45	16832.58	16832.58	6640.48	0	228117.33	73608.42	39264.8
Cal	Cal_I721	Male	66	61-70	912069.8	0	2947341.75	6221852.5	7008098.5	893794	3741756.75	934353.19	403622.97	275127.66	275732	15309.94	1116844.88	1404125.62	1325119.88	1169386.5	0	159303	1138039.88	1070760.25	13421.87	851165.31	608395.56	77832.66	67388.48	0	397068.34	0	0	198466.44	29808.45	1678.78	79185.64	184283.44	40283.31	1311.99	11322.58	11322.58	20340.73	20340.73	6444.56	985.93	241613.36	85398.48	44220.85
Cal	Cal_I722	Male	54	51-60	693017.9	4979.33	3186692	5260033.5	5552830.5	708395.69	2707232.75	744108.06	572231.31	319534.34	183897.4	17229.02	939714.81	1102124.62	1134746.12	955923.56	0	174871.14	1060509.5	891968.69	20716.94	742126.81	567191.19	71438.6	70584.77	0	630583.06	0	0	1007.59	20931.65	1895.74	61414.5	148224.42	27034.91	1500.61	7673.71	26487.25	20269.03	20269.03	4669.52	0	198982.23	59314.55	36016.24
Cal	Cal_I723	Male	53	51-60	578094	0	2283012.75	3514947.25	4109448	916435.56	3846070	1081830	321743.78	157986.62	232421.6	16523.03	691153.81	708983.69	854656.31	940184	0	103909.04	1391600.62	615346.31	1763.81	1006974.06	444412.88	97433.48	42361.09	0	354475.5	0	0	203918.56	11316.64	2269.04	43946.11	114218.06	19904.13	2774.24	9037.96	27742.49	20304.43	20304.43	5569.56	509.89	64664.39	98688.41	41222.56
Cal	Cal_I724	Male	38	31-40	415615.3	0	3400511.25	5333340.5	6162741.5	793862.19	2742429.75	742682.31	396458.88	210081.7	185191.1	16345.33	949441.5	695453.56	1240703.88	958693.5	0	119140.45	1100990.5	957979.75	14204.47	828744	524910.81	68387.09	53619.98	0	494059.12	0	0	165911.52	19931.72	1628.28	37063.32	109955.2	18965.12	2323.33	8906.94	25758.91	19773.62	19773.62	5186.78	0	44580.43	67231.09	35311.59
Cal	Cal_I725	Male	84	80+	492266.2	0	2043269.38	3147034	3829217.25	778773.56	2948271.25	798052.5	382420.03	177419.17	216566.4	14512.63	528156.94	762844.5	841496.56	816687.75	0	115586.04	963491.75	589609.56	13718.36	709158.56	363532.66	69666.75	47135.73	0	381042.84	0	0	810.81	15588.97	1168.01	45326.16	106825.15	19158.78	1426.14	7410.61	22797.79	19724.69	19724.69	5473.74	0	19154.88	71496.37	34447.44
Cal	Cal_I726	Female	24	21-30	786881.8	0	3311286.25	6257820	6132923.5	836279.81	2985486	870696.81	449371.97	195270.33	219978	9024.1	1160154.5	1278640.5	1374354.62	1134437.62	0	104086.71	1058029.25	1021441.31	17127.42	875031.31	670384.25	71433.88	46134.01	0	585353.75	0	0	1155.39	25955.49	2136.66	61660.01	164987.8	31887.29	1856.57	9426.89	24320.44	18190.93	18190.93	5682.27	65087.26	38895.54	74356.2	39236.82
Cal	Cal_I727	Male	57	51-60	643522.6	0	2675984	4044818.75	4424267.5	861262.69	3683613.25	1015431.06	403596.75	143851.23	234892.2	16574.75	710178.31	895470.81	1127118.88	1054592.38	0	85700.05	1197085.75	776618	3107.1	787553.19	481604.34	80384.87	35718.8	0	406740.5	0	0	189956.56	14745.64	897.69	51130.37	117483.85	22401.13	2829.91	8413.59	25373.49	20872.28	20872.28	7347.07	345.9	32207.37	87382.97	38843.16
Cal	Cal_I728	Female	37	31-40	1016123	0	4694691.5	8572773	8713259	1081879.62	4182557.75	1251704.62	559546.06	155871.52	276365.3	18618.81	1764212	1532178	1846683.38	1657420.5	0	101349.12	1290332.62	1345601.5	4966.37	1065480	762300.5	106240.96	35765.1	0	675838.5	0	0	220545.95	31138.06	2364.28	90084.27	198154.7	35566.55	2791.48	9147.52	27671.82	20748.9	20748.9	8094.05	3442.95	55924.93	105594.21	48810.27
Cal	Cal_I729	Female	1	00-10	1005326	0	4583521	8614127	8799307	1110393.88	4812911.5	1364245.12	413175.59	106115.03	287802.8	14354.29	1771292.62	1539588.5	1832441.88	1496662.5	133.2	61871.49	1413497.38	1415885.12	19446.79	1096996.62	831449.06	99096.43	25939.06	0	522538.03	0	0	207162.38	33042.68	3910.33	83376.44	217107.58	41660.82	3143.44	7294.66	26161.98	20059.43	20059.43	8057.36	557.87	57650.61	118373.48	50010.75
Cal	Cal_I730	Female	59	51-60	918211.4	0	3851295.25	7525102	7804048	960028.75	3857981	1088160.88	454593.16	184177.8	254080.9	16639.33	1493401	1435515.12	1345361.62	1418684.38	110.62	105565.06	1196186.88	1247959.62	21228.5	979212.44	748165.5	79409.09	44517.96	0	618134.81	0	0	192289.12	33985.17	2139.42	72598.88	187902.56	35526.11	2432.14	8086.8	7537.16	20425.74	20425.74	6835.32	0	53502.39	91890.59	40719.6
Cal	Cal_I731	Male	73	71-80	684921.3	0	2883234.25	5706815.5	4834922.5	990270.44	3900075.75	1071933.38	492852.91	143664.05	247295.8	13308.9	1161265.75	1010257.81	1437299.12	1273410.5	0	83951.68	1333941.38	1076746.12	2914.56	917897.5	492328.09	78798.53	37075.98	0	626239	0	0	193032.77	18607.12	1571.35	52836.39	113896.99	27974.96	2225.3	9561.29	9561.29	20547.52	20547.52	6511.41	0	36622.42	91367.87	44127.69
Cal	Cal_I732	Male	51	51-60	1013934	0	3771735.25	7299105.5	7791620	1025925.31	3994199.75	1120996.88	495981.12	205874.8	266453.2	13610.3	1411608.12	1463302.88	1563354.38	1339712.5	149.43	109458.81	1206885	1201330.38	3687.17	923871.19	782388.5	76032.41	42826.7	0	578100.25	0	0	203742.27	29280.2	11610.96	71780.13	179969.14	35878.75	2643.96	9171.02	8308.02	19731.24	19731.24	6220.72	1694.31	47930.94	101642.31	48704.57
Cal	Cal_I733	Female	0	00-10	921959.2	0	4115723.25	7773249.5	7836716	750812.69	4266144	1173938.38	882680.44	49644.82	260825.5	15663.14	1587984.12	1394062.62	1690594.38	1288205.75	0	168835.33	1279949.62	1266759.62	22905.52	1021301.94	740387.19	81756.49	71847.65	0	1405099	0	0	211701.33	24510.43	1547.22	81837.55	197863.73	39985.82	2423.97	6344.72	23460.56	19484.88	19484.88	5684.43	0	66399.62	111997.31	32259.51
Cal	Cal_I734	Female	24	21-30	939940.8	0	3931389.75	6350156	7451152	964339.31	3757239	1026460.5	403991.41	170179.23	227248.3	13807.44	1231398.88	1379128.38	1486915.12	1260192.88	0	91420.02	1183403.38	1075016.62	3777.24	922857.81	759857.75	69009.46	38248.67	0	483268.84	0	0	195200.58	22405.62	2061.11	66644.84	174182.62	36071.38	2145.32	4242.43	24483.64	19157.59	19157.59	5889.52	3010.57	38835.66	93228.07	45211.71
Cal	Cal_I735	Male	56	51-60	922984.5	0	3708921.25	6819505.5	7351097.5	926273.25	3626622.75	998247.25	376546.03	143148.75	247990.5	12769.55	1297805.38	1057505.38	1280209	1145609.38	0	78473.01	1180685.62	982767.5	20107.21	930790.75	646264.31	68570.6	32581.4	0	551049.62	0	0	187871.33	26577.32	2365.1	68283.78	169784.61	30424.76	1808.49	7597.21	7597.21	21034.31	21034.31	6227.04	322.79	45711.8	90245.84	43667.95
Cal	Cal_I736	Male	91	80+	933248.5	0	3581433.25	6584644	6844905.5	846549	3642367.25	884577.69	477375.34	202671.02	260155.3	10475.79	1343716.62	1393789.12	1519514.12	1244690.25	0	107430.55	1072712.88	1125968.12	4704.11	937934.5	742934.06	68617.65	49266.46	0	596015.88	0	0	96422.44	28102.36	1770.31	72031.85	167397.58	39087.7	1854.29	10342.85	26621.46	19139.23	19139.23	6423.75	0	48653.64	77093.32	42551.36
Cal	Cal_I737	Male	39	31-40	893120.9	0	3495132	7151954.5	7228050.5	832645.81	3225245	942166.5	373257.59	175243.81	268024.3	12496	1372731	1285239.38	1349703.38	1138309.62	0	77157.35	1205772.88	1012599.25	18408.23	908547.31	697502.44	74705.46	34609.02	179.23	577564.06	0	0	121785.29	25988.62	2593.85	67912.16	170268.14	35083.54	2036.44	9617.15	25787.48	21194.04	21194.04	5449.33	0	60107.36	78522.58	40144.57
Cal	Cal_I738	Male	63	61-70	651199.3	0	2230127	3951677	4325710	968511.75	3511590.75	918575.5	308167.38	116638.27	285362.6	15879.27	796002.06	981015.94	975591.25	1180630.62	140.93	68583.4	1033325.81	756243.75	13934.92	946812.81	474035.91	61000.35	29674.58	0	385306.03	0	0	194631.17	16695.81	1205.51	50911.69	119697.1	23777.57	1857.27	9059.87	27366.63	21062.8	21062.8	5768.31	0	25177.49	80020.15	45086.55
Cal	Cal_I747	Female	67	61-70	1166821	0	4133525.75	6830574.5	8531793	1003935.75	3821381.25	1087132.12	519861.38	195711.05	335149.6	11827.23	1448491.12	1579644.88	1647957.62	1466294.62	132.06	102487.46	1384069	1306267.12	2641.29	1053647.12	879682.44	58431.79	41600.22	0	689585.69	0	0	195501.17	29544.07	2064.2	83608.1	184078.2	34832.55	2891.47	10478.13	10478.13	22563.34	22563.34	6644.5	5877.27	52538.69	98074.37	46522.5
Cal	Cal_I750	Female	40	31-40	623539.9	0	2794570.25	4312646	4413218.5	1015799.5	3910912.75	1116895.25	473804.78	89714.82	373115.6	11998.34	873031.5	830914.19	1464899.38	1314102.38	0	53501.92	1283002.5	1048309.31	11329.86	939220.69	425262.34	63435.16	20986.69	0	449670.22	0	0	199875.44	13183.57	1053.7	43113.53	107757.65	20563.17	2272.78	8401.82	24465.56	20463.94	20463.94	7116.26	1296.42	30934.7	99526.09	46138.03
Cal	Cal_I751	Male	78	71-80	771994.7	0	3532905.75	5867717.5	7015630.5	780330.5	3262182	891007.19	516133.72	161974.45	292153.8	16129.81	1080317.25	1409288	1308639.5	1169850.5	147.62	95536.45	993314.19	1061158.38	4294.27	901444.5	703364.56	55232.14	35485.61	0	635632.56	0	0	186453.2	26559.06	972.73	70477.35	164963.56	35996.86	2513.83	7854.38	7061.26	20047.93	20047.93	5947.35	1544.09	43871.8	77015.97	44826.45
Cal	Cal_I752	Male	49	41-50	96458.48	0	506298.22	439600.03	869396.81	118386.34	463971.5	98697.87	70900.47	33588.7	93114.94	10938.36	6681.38	129659.25	196209.12	178869.98	0	22024.76	201003.88	144945.38	6706.3	135048.58	85174.05	6227.1	10747.95	0	20374.74	0	0	40351.04	4794.19	244.49	9840.09	23061.29	2815.19	202.42	7546.47	5677.44	17429.15	17429.15	449.45	4816.95	7710.2	10903.9	6041.63
Cal	Cal_I753	Male	48	41-50	1105310	0	4636845.5	10189158	9934582	1228015.88	5466847.5	1409780.62	528027.38	148260.23	393474.2	8292.23	2194856.5	1744584.12	1934569.12	1756618.62	131.56	70137.27	1194162	1558903.38	4405.16	1254607.38	857266.81	53259.76	22388.41	0	669162.5	0	0	90869.52	31037.23	3760.5	94440.27	241714.92	39110.88	4525.75	8631.75	8183.11	16594.42	16594.42	8906.17	0	55274.43	124534.27	53794.52
Cal	Cal_I754	Female	28	21-30	1116976	0	4670827.5	9612214	8872580	1159712.12	4906244.5	1384073.25	446885.88	120453	368763.2	10992.91	2039642.62	1572965	1836568	1632543	0	59771.79	1433166.62	1270595.62	22590.93	1230894	929170.44	39164.89	19847.08	0	670763.31	0	0	213507.69	32442.27	3180.37	94472.04	222729.94	40391.91	3954.69	9036.35	9036.35	19326.34	19326.34	8552.77	0	59308.88	122542.16	51668.89
Cal	Cal_I755	Female	51	51-60	689128.2	0	2691968.75	5432696	5214853.5	1006684.69	4187000.75	1174254	293290.81	99507.56	376927	12996.46	1118434.88	972129.31	1143364.88	1068956	0	47769.2	1170185.75	905510.5	4094.22	905064.94	515601.09	48152.04	20639.72	0	476365.72	0	0	792.16	17454.17	1123.76	55556.22	145941.45	24502.12	3289.02	7707.77	5277.39	18662.43	18662.43	7268.25	0	37146.94	108452.04	43409.82
Cal	Cal_I756	Female	58	51-60	627423.2	0	2391540.75	4333919.5	4410255.5	968417	3877726	1094054.12	464642.41	117452.7	353315.3	8059.76	838423.44	886123.75	1308608.12	1409809	113.4	66708.99	1144534.25	891704.69	2990.91	974300.19	486038.12	56777.75	20977.12	0	519860.88	0	0	195381.36	12996.27	770.7	43423.79	106541.82	22462.35	3198.56	9516.59	8072.13	20358.4	20358.4	6796.25	502.01	31304.54	93344.66	49012.98
Cal	Cal_I757	Male	61	61-70	1146166	0	3455293	5542715.5	6584966.5	729181.69	4373588.5	1175640.62	569383.5	149289.83	343800.3	24531.45	1060403.5	1078924.38	1389636.62	1285702.12	0	84310.95	1303997.88	1094931.62	16769.25	927053	811487.25	1147.65	41002.92	0	700409.69	0	0	215750	18250.66	2569.06	78424.63	194448.83	37280.85	2913.17	10683.3	27741.96	18753.86	18753.86	7171.73	0	37759.93	111216.09	32212.34
Cal	Cal_I758	Female	37	31-40	612524.4	0	3908390.25	7208718.5	6415397.5	929413.31	3951498	1075555.12	358420.84	106040.4	335289.1	12392.8	1522034.12	860137.06	1554359	1377291.62	0	52267.36	1286348.62	1150303.38	3428.36	1015306	568609.44	61284.8	23564.72	0	451574.75	0	0	191689.31	37485.59	1344.17	36739.74	113094.45	22328.16	2828.22	11134.5	11134.5	19656.06	19656.06	5917.9	360.44	55864.56	88812.85	43306.46
Cal	Cal_I759	Male	89	80+	771169.4	0	4054371.75	7440200.5	8389961	718153.94	4161493.25	1182498.38	598589.94	191810.83	338455.5	13551.43	1482570.12	843676.81	1618081.62	1380668.12	0	86291.34	1584588.38	1304019.5	4380.22	1008564	705176.75	67194.93	37287.91	0	916667.56	0	0	144344.64	28489.49	980.55	52302.49	114801.1	21079.04	2550.08	6176.18	6176.18	20024.91	20024.91	5982.03	0	41890.04	96704.63	33274.31
Cal	Cal_I760	Male	26	21-30	713632.5	0	3182891.75	5240496	5421400.5	674734.19	3694882.75	1017218.19	605568.94	182023.55	333074.8	12330.2	1015888.31	1012072.5	1475933.38	1342041	0	104025.93	1094323.62	1215619.62	14772.12	1017150.5	487805.78	54058.16	35932.5	0	672727.88	0	0	37443.12	20519.36	361.07	57825.48	114630.34	30112.22	2380.35	8970.67	7024.29	20236.46	20236.46	5081.21	0	40652.07	93331.78	32269.79
Cal	Cal_I761	Female	64	61-70	945268.3	0	4129636.25	6947194.5	7192190.5	1341766.5	3124554	938580.31	430362.72	147083.23	268407.2	13220.64	1236317.62	1360982.12	1505434.38	1217397.62	0	69011.82	1047303	1187831.5	18760.59	959241.69	674102.06	46851.83	27077.78	0	596844.56	0	0	42136.86	31198.55	1739.27	66379.16	158789.25	35963.19	2497.46	8372.39	25501.2	20402.72	20402.72	5314.66	0	52121.33	80933.96	64770.19
Cal	Cal_I762	Male	43	41-50	1272980	0	4841165	9363933	10632959	1178450.38	4936195.5	1539331.62	732275	207745.58	462415	13632.7	1953665.12	1721860.62	2022234.38	1811622.12	0	106013.62	1467278	1565383	5937.89	130066.34	933941.56	1418.46	42504.31	0	1092008.38	0	0	202686.8	30308.72	4431.44	92406.26	257789.89	38493.08	3158.99	9740.44	9740.44	19308.14	19308.14	8587.98	0	55407.69	139019.55	50977.3
Cal	Cal_I763	Female	65	61-70	906438.2	0	4245105.5	7398452.5	8272944	1116385.38	4053126.75	1019437	571270.81	166964.45	382328.5	12412.08	1503275	1350021	1566822.38	1333931.5	112.76	78783.41	1244808.88	1283153	19789.28	1039777.81	784937.25	42181.43	32508.97	0	790172.56	0	0	205727.38	22323.34	2787.02	82342.24	189427.42	38161.3	2800.44	8538.17	24127.98	18057.17	18057.17	7374.43	0	55290.66	90859.41	49278.3
Cal	Cal_I764	Male	48	41-50	1193333	0	4310448	8979759	9667323	1145144	5059000	1345778.62	705020.31	202977.12	446111	11902.7	1928860.62	1655975.38	1835360.12	1667698.38	0	93301.37	1375595.88	1506393.38	5298.06	1293732.75	925703.19	79012.86	37168.21	0	972963.94	0	0	191190.36	25331.77	2124.11	89902.79	238678.55	39751	3162.93	13792.31	13792.31	19399.59	19399.59	8563.5	310.83	60302.02	122752.69	51844.88
Cal	Cal_I765	Male	42	41-50	923887.7	0	5519670.5	10738611	10554159	864201.44	5969173.5	1653555.5	649585.94	175640.11	521901	11560.81	2326247.25	1079264.12	2216391.75	1880976.62	0	84455.8	1885674.88	1778179.62	4021.59	1430543.5	763499.06	95766.4	31653.29	0	831072.75	0	0	233916.05	36277	1665.01	71024.62	172457.12	35420.73	4470.54	11154.59	29840.27	20055.82	20055.82	8478.2	0	59253.83	165576.14	40454.39
Cal	Cal_I766	Male	51	51-60	1041012	0	4358208	7361142.5	8453472	999430.19	3987985.75	1152064.62	510347.34	141316.3	396479.1	11764.45	1448961.88	1571750.38	1734217.88	1590672.62	0	89457.63	1517079.62	1364343.38	19865.84	991304.94	861654.44	66730.05	33527.92	0	589128.75	0	0	195687.19	20965.37	2841.72	81753.2	182887.48	37077.57	2761.17	6098.54	6098.54	18932.98	18932.98	7104.3	0	47005.07	105285.54	44967.91
Cal	Cal_I767	Male	69	61-70	1038288	0	4331639.5	7685189.5	8541855	1379153.38	3772521.75	1103074.62	326050.09	97908.27	284446.5	12996.99	1567366.12	1464620.5	1477594.62	1435043.5	115.37	52396.92	1277244.25	1252776.88	4625.99	1048660.5	895953.56	58536.94	25629.15	0	455747.59	0	0	172206.33	25775.38	2042.79	79226.97	180260.7	38986.34	2448.37	8134.36	8875.36	21120.66	21120.66	6197.43	218.57	55428.27	101386.01	69588.16
Cal	Cal_I768	Male	62	61-70	950627.2	0	3817234.25	6942387.5	8438864	907140	3803446	977109.81	474498.5	141640.17	384923.5	11047.52	1329501.75	1477549.38	1541051.12	1281355.5	0	83570.68	1152877.75	1257798.88	21576.85	1054962.5	772902.31	55056.15	33564.06	0	640295.19	0	0	196475.17	28000.85	2338.67	80755.82	188172.58	31241.02	2420.53	9995.82	26961.62	21299.25	21299.25	5909.55	2671.04	49679.64	93637.23	40883.23
Cal	Cal_I769	Female	59	51-60	1066138	0	4202871	8228886.5	7552812.5	1038829	4098262	1089349.5	468061	137051.44	393163.1	12263.07	1648085.5	1403660.62	1605576.62	1428131.62	147.09	60728.88	1344103.38	1345271.88	21614.53	1053922.88	771252.06	64772.52	26113.87	0	596043.31	0	0	192807.62	27485.97	2413.94	81299.29	199698.19	37415.65	3164.34	10112.37	28641.9	18982.61	18982.61	7493.56	385.26	43016.2	94273.2	49617.67
Cal	Cal_I770	Female	62	61-70	704064.4	0	2621959.25	4779290	5009606.5	745599.06	4746225.5	1166734.88	716755.69	154584.17	467965.2	10054.1	949187.5	1005148.56	1624370	1584364.12	0	92350.62	1390732.62	1356540.12	14819.3	1221325.5	517040.22	67267.61	37463.25	0	656849.06	0	0	226738.95	14975.35	1199.78	52268.58	125850.98	25825.65	2590.98	9075.29	28190.41	19625.99	19625.99	6004.44	0	32497.67	108031.88	34590.32
Cal	Cal_I771	Female	72	71-80	1247444	0	2521919.25	3130025.25	5498824.5	1200671.88	5751153.5	1153927.25	212931.33	83023.48	570422.2	9547.51	2210051.75	1695417	886231.81	775454.94	0	30227.32	0	686710.31	6031.49	0	567904.19	4311.46	35255.17	0	0	0	575.17	0	15094.27	0	76284.24	143111.88	0	0	11539.2	4203.98	11539.2	11539.2	0	0	50984.65	113068.78	78449.79
Cal	Cal_I772	Female	87	80+	1488210	0	4337031	4818712	7965004.5	1309248.12	5459338.5	1151482.25	594198.38	227608.7	518743	18469.42	3024068.25	1933795	1524912.38	1405066	0	81097.13	0	1274518.12	7243.53	0	729968.69	5519.78	89320.38	0	0	0	0	0	29309.23	0	88485.69	173476.58	0	193.37	11849.75	5919.6	11849.75	11849.75	0	0	74457.12	97309.5	68799.96
Cal	Cal_I773	Female	55	51-60	950328.8	0	3342038.25	2592580.25	4982842.5	1188855.62	5030215.5	1124943.88	292548.91	80638.58	495081.6	11043.72	1501444.38	1591606.88	1489796.12	1348435.12	0	32106.22	0	1092930.88	4452.2	0	479411	5002.43	34603.43	0	0	0	0	0	11841.98	0	75785.99	105422.71	0	0	12265.86	7184.12	12265.86	12265.86	126.49	0	46277.48	81156.87	66324.59
Cal	Cal_I774	Female	67	61-70	1481727	0	4672060.5	4739240	8156775.5	1239315.88	5211787.5	1212270.62	1864248.5	39723.48	496767.5	13621.48	2834496.25	1968032	1613104.88	1463423.62	0	221405.33	0	1251561	38185.67	0	716118	5418.93	257760.17	0	0	0	0	0	19573.22	0	84120.27	195343.67	121.09	0	10297.95	6170.4	10297.95	10297.95	0	0	79534.93	95251.02	65590.26
Cal	Cal_I775	Female	50	41-50	939719.3	0	2414303.75	2821278.75	5060318	1307142.5	4800930	1145282.38	409334.09	68412.66	483011.5	14920.13	1601997.12	1436244	1305300.12	1397104.12	0	43709.14	0	1138753.12	7479.55	221.46	569123.81	6170.85	39915.03	0	0	0	0	0	13786.76	0	59062.98	151270.61	0	183.33	11469.96	5896.21	11469.96	11469.96	0	0	48012.88	90893.29	75127.09
Cal	Cal_I776	Female	87	80+	832871.8	0	2163298.75	2546357	3970519.75	1293400.38	5041856.5	1044006.81	245526.42	92762.62	486484.1	9652.25	1484516.38	992959.69	661397.19	860771.19	0	39071.42	0	551954.12	4295.21	0	399377.78	8343.79	37512.14	0	0	0	0	0	9452.37	0	40120.96	101186.59	631.53	214.34	12748.67	5904.43	12748.67	12748.67	159.99	0	43440.64	95914.1	72374.48
Cal	Cal_I777	Male	61	61-70	1468673	0	4132583	5399546	7115501.5	1277359.25	5310970.5	1095406.12	410764.72	146722.7	522436.2	11790.24	3353294.75	2138810.25	1485787.62	1198946	0	62258.15	0	1201448.38	6991.51	0	602662.31	4931.41	67263.48	0	0	0	0	0	22367.38	0	96175	144630.25	184.63	1824.68	11458.96	3916.01	11458.96	11458.96	0	0	88886.96	96390.34	68165.27
Cal	Cal_I778	Male	65	61-70	909923.7	0	2300689.25	2481023.25	4267530.5	1230375	5295534.5	1095515.38	171149.39	72191.71	484081.1	16607.7	1453096.88	1057556.62	623975	835396	0	31141.62	0	500357.78	5492.62	0	461957.09	5363.85	32623.56	0	261.4	0	0	0	10404.46	0	48504.86	119809.24	0	0	12059.24	2380.26	12059.24	12059.24	0	0	29972.77	96289.71	72001.28
Cal	Cal_I779	Male	85	80+	1368872	0	2811892	3690890	5461174.5	1265256.5	5309680	1171279.12	300062.97	114532.23	515766.2	15258.52	2231378.75	1725306.88	979498.81	772551.19	0	45909.44	0	737157.25	24658.97	0	553539.25	2738.18	46747.23	0	0	0	0	0	13794.76	0	79403.73	131365.2	175.71	234.98	4734.46	10356.84	4734.46	4734.46	0	0	72680.06	101061.5	64251.07
Cal	Cal_I780	Male	60	51-60	1265319	0	3774724.25	4218591.5	6342304	1260058.12	4927018	18660.37	266374	117037.59	504340.7	13684.99	2524928	1659207.62	1523101.5	1380477.5	0	46681.52	0	781526.75	7589.92	0	684498.44	6622.75	51298.19	0	0	0	0	0	18260.34	0	77103.05	162327.27	0	186.57	11031.25	8581.78	11031.25	11031.25	0	0	72224.62	109573.88	67022.6
Cal	Cal_I861	Female	45	41-50	802253	0	5014270	3156546.75	4974664.5	692828.5	3514158.75	813009.81	3098114	54761.69	309629.7	12420.38	1722954.88	1247823.12	1051200	921022.94	0	427110.16	579.24	735038.06	11832.14	0	517925.75	7281.54	483813.16	0	0	0	0	2145.44	14605.89	0	58401.83	49180.17	0	265.14	7990.41	7990.41	20330	20330	0	0	67134.29	68212.84	34950.37
Cal	Cal_I862	Male	55	51-60	858378.3	0	3435459	2625281.75	4431065.5	817780.19	3193656	802363.75	1822576	35700.85	218232.3	11697.4	1263553.38	1277867.62	676752.19	571384.06	137.99	302751.97	0	614077.5	1971.04	0	401436.5	2653.1	347804.91	0	0	0	0	0	15299.11	0	39776.61	46831.93	0	0	12641.38	4638.73	19015.67	19015.67	0	0	49676.05	67715.16	44280.47
Cal	Cal_I685	Female	72	71-80	1190926	0	4463108.5	8324118.5	9628076	1333299.12	4766720	1420615.5	575378.31	89571.9	242460.8	18968.93	1741104.38	1686735.62	1826058.38	1808651.12	0	198572.98	1794318.62	1635757	15990.05	1206573	895803.81	119034.27	82369.48	0	635290.88	0	0	46776.62	32357.58	2228.17	107414.18	267294.91	36407.84	2868.79	11705.76	27771.66	19960.77	19960.77	6797.61	327.98	279120.84	114841.96	60767.17
Kpn	Kpn_I061	Male	0	00-10	44300000	26619.62	39065.68	4321907	8173680	4461342	3968.69	328374.5	6020.28	6837.02	551139.8	16622.73	1780166.62	4345.09	1669573	1292871.5	0	4922.03	636.56	1218451.88	623.85	0	879196.94	5096.27	1563.59	0	0	0	0	132.49	25560.07	0	423195	2700.28	0	169.59	116935.72	116935.72	88992.06	88992.06	146.71	0	126195.88	8870.86	225591.27
Kpn	Kpn_I065	Male	79	71-80	26900000	17591.02	777152.94	2810180	5355376.5	4531924.5	9672.36	582022.31	5995.44	6772.09	427198.6	22967.88	845575.44	192390.67	1044129	999779.19	0	9055.12	0	747630.94	301.8	289.91	743372.81	59197.68	3420.44	0	0	0	0	0	15646.26	0	27013.49	2024.57	134.08	279.11	54941.58	54941.58	39149.02	39149.02	0	0	82070.48	8609.32	236551.73
Kpn	Kpn_I070	Male	88	80+	22100000	11140.09	523302.66	1970456.5	4020703.25	3720387.25	11748.86	430990.78	1284.58	2202.56	400285	16899.87	599222.38	74522.95	659642.75	459369	0	4682.66	0	484101.53	0	0	390329.09	1715.69	1236.05	0	0	0	0	0	10671.23	0	59529.2	1360.12	190.48	174.72	43871.17	43871.17	31203.84	31203.84	0	0	54518.98	6374.94	204759.86
Kpn	Kpn_I082	Male	87	80+	44400000	9415.17	950342.5	3994926.75	7079226.5	3952066.25	15712.13	533041.12	4905.8	4934.55	433689.5	13720.66	1477487.38	182492.25	1590336.38	1171815.88	0	8249.49	0	1024494.56	373.7	0	723677.69	1479.41	1555.24	0	0	0	0	0	27548.36	154.87	106119.1	1553.47	234.95	2113.01	86724	86724	65238.82	65238.82	148.16	0	127606.71	7034.02	207027.8
Kpn	Kpn_I089	Male	18	11-20	24800000	9733.45	608597.62	2477161.5	4435918.5	4016096.25	25220.23	571536.75	2271.77	3224.69	369320.2	9060.49	824107.06	98143.09	753255.5	466020.75	0	5380.13	1464.58	550481	170.09	0	459356.62	2250.81	922.64	0	0	0	0	0	15356.73	0	62199.64	1450.81	376.28	286.94	77491.19	77491.19	40635.7	40635.7	0	0	71954.29	7908.29	204692.92
Kpn	Kpn_I107	Female	60	51-60	29700000	9229.38	236975.38	3534766.75	5199366.5	5408755	8620.04	717198	4759.19	6906.68	752520.6	12334.21	1565391.88	4568.9	934013.19	600261.56	0	4116.17	2517.08	726945.19	201.59	0	620892.19	4000.33	1933.49	0	0	0	0	0	14053.61	0	288293.28	1106.38	189.76	1794.81	191821.2	191821.2	114958.29	114958.29	0	0	147974.52	13390.21	267347.53
Kpn	Kpn_I117	Male	58	51-60	13600000	14588.02	1263845.38	3762253.25	5633856.5	4271019.5	10020.24	784914.19	11057.17	9277.02	451246	17806.54	926534.69	586120.94	1347311.25	978050.5	0	10549.73	0	1057679	0	0	681215.56	40828.33	3358.33	0	0	0	0	108.96	28991.53	0	74452.06	1258.81	519.94	256.82	67995.06	67995.06	53645.14	53645.14	0	0	86084.87	9224.83	207682.83
Kpn	Kpn_I120	Female	66	61-70	41300000	29946.16	1555296.12	4518212	7118253.5	4950684.5	4041.01	482527	6528.21	7349.98	376846.5	18754.16	1904864.12	351721.53	1732870.38	1194481.38	0	12940.7	0	1239700.88	412.55	0	825696.69	2081.06	1656.17	0	0	0	0	0	29629.84	0	96167.84	1700.95	0	2636.12	100513.66	100513.66	71495.96	71495.96	147.94	0	152008.75	8912.08	243144.25
Kpn	Kpn_I122	Male	93	80+	42200000	19986.58	197616.95	4928617.5	8500973	4283327.5	3214.57	787562	5861.84	10066.8	532193.6	14183.71	1918303	14643.63	1698598.12	1398658.12	0	5456.42	337.28	1228921.5	266.12	0	937446.81	1908.51	2927.87	0	0	0	0	0	30258.82	0	422674.38	1960.81	0	1444.77	159638.75	159638.75	98651.75	98651.75	146.38	0	147385.39	10290.41	212399.31
Kpn	Kpn_I127	Female	3	00-10	25200000	2344.97	339813.62	2528640.25	4251367.5	3744289.25	12231.56	912078.69	3605.16	4427.41	559141.9	8910.96	1012885.19	2649.3	807280	780700.69	0	3144.87	1138.29	671253.69	197.37	0	556361.81	2666.83	1409.91	0	0	0	0	0	17154.35	140.42	296947.53	1688.9	139.42	1092.73	85887.56	85887.56	54491.47	54491.47	0	0	97925.16	11025.71	178618.19
Kpn	Kpn_I133	Male	74	71-80	35400000	13662.22	910832.94	2541127.25	4966097	4971978.5	15910.64	668418.19	4115.35	5341.74	491761.8	16449.83	1062572.25	484008.72	880940.25	662136.31	0	8176.26	3667.83	572675.44	285.05	0	591807.81	2142.53	2290.98	0	0	0	0	0	17270.08	0	45348.02	2954.43	0	1717.22	101433.95	101433.95	55179.01	55179.01	288.24	0	91740.71	10658.65	250151.33
Kpn	Kpn_I136	Male	72	71-80	43800000	18835.64	288230.75	3639922	5688002.5	5098616.5	18313.02	831165.69	5257	5042.86	750732.8	14130.42	1626259	37045.47	1170714.38	902975.56	0	2610.13	2179.57	907120.19	359.07	0	679408.31	2000.99	2110.53	0	0	0	0	0	14405.06	0	390515.66	2981.86	6131.82	4843.77	141985.14	141985.14	91576.82	91576.82	248.91	0	138721.64	12482.65	245719.36
Kpn	Kpn_I138	Female	40	31-40	23500000	5945.04	616512.44	2760100.75	4699976	5206578	10972.01	665833.69	4893.79	3613.46	554709.5	28151.88	1171718.62	244584.23	947700.81	710485.44	132.14	7572.35	1412.05	742456.94	217.28	171.6	563485.94	1204.02	1690.24	0	0	0	0	0	15061.64	166.87	97732.91	1894.27	359.21	2525.49	34150.09	34150.09	22671.86	22671.86	0	0	92301.79	12088.97	273376.5
Kpn	Kpn_I139	Male	60	51-60	47500000	27702.25	363958.88	4934208.5	8264436.5	5145935	5810.17	479708.84	6183.46	8514.96	583250.8	23338.87	1423211.12	14305.89	1656518.62	1421584.38	0	3882.59	1676.17	1310428	0	0	921537	4028.25	3720.03	0	1081.45	0	0	0	24611.37	0	427651.88	2388.49	25012.54	1178.72	220633.62	220633.62	136624.55	136624.55	157.27	0	122068.62	11442.35	260740.36
Kpn	Kpn_I152	Male	0	00-10	22600000	10550.53	1579540.62	10719693	11842995	5310842.5	22139.42	2273603.25	10010.81	7112.58	436342.1	37821.64	1510903.62	572925.06	2682319.75	2018596.5	0	7676.42	340876.22	1558327.88	2399.8	0	1561915.62	175678.98	1365.39	0	1826.44	122783.01	0	0	1293419.12	0	586880.69	12008.34	381.97	7863.95	159275.06	159275.06	36014.39	36014.39	8669.61	400.34	21756.49	15002.72	146251.12
Kpn	Kpn_I186	Male	63	61-70	31200000	20758.52	757343.75	10751939	11395793	5272460	11489.71	2310968.75	2951.29	5513.61	275368.4	16426.74	1419279	6834.22	2637793.25	2182534	0	4761.94	86168.3	1849525.88	571.04	0	1503076.5	11227.94	675.98	0	0	45468.42	0	0	1243403.25	182.07	517079.16	2992.94	4345.06	9105.3	162991.5	162991.5	43940.6	43940.6	1049.02	0	20211.1	14972.72	143350.86
Kpn	Kpn_I189	Male	73	71-80	34400000	14737.66	700615.06	10103631	11840501	5645658	42449.62	1410376	1661.98	5148.08	307902.1	30985.73	1306491.88	6778.27	2783933.25	1953321	0	3460.43	1977.71	1967574.88	1165.22	0	1452195	3489.22	262.24	0	745.02	57463.75	0	0	1015774.25	312.19	602306.62	3349.51	48630.01	11303.97	249265.25	249265.25	60572.43	60572.43	2163.82	0	21723.38	15451.11	142161.86
Kpn	Kpn_I194	Female	75	71-80	33900000	16012.61	1767857.12	11514961	11640148	6831185.5	9679.27	1754756.5	4421.33	4980.62	267762.6	26839.98	1624511.38	236839.42	3039115	2462635.25	0	34613.45	3628.04	2012738.38	446.11	0	1543159	17564.47	699.43	0	0	33509.85	0	0	967230	0	310724.53	2062.89	2124.07	13330.32	92099.66	92099.66	26184.2	26184.2	0	0	16059.93	15649.45	185497.67
Kpn	Kpn_I196	Male	80	71-80	35200000	20524.79	830632.5	10497155	11169175	5013852.5	6493.17	1246055	2160.79	3859.8	208392.1	24409.34	1377107.88	6423.68	2572582.75	2031210.12	0	14822.04	16876.22	1927036.12	286.55	0	1295190.38	8500.51	488.39	0	464.45	15996.67	0	0	1179189.62	0	394944.75	1396.18	1913.48	11572.39	138808.05	136082.02	36533.81	36533.81	235.24	0	19693.65	10956.96	124073.29
Kpn	Kpn_I223	Male	78	71-80	28400000	10793.6	1695640.88	11318439	11770137	4987945.5	23769.8	1520185.38	2297.47	3953.4	245063.3	21388.86	1370252	375982.91	2473778.25	2098469.75	0	54557.66	1627134.12	1760114.88	2686.56	0	1313191.12	20361.05	493.63	0	0	31508.46	0	0	1224202.88	0	74328.87	4531.84	113981.04	10343.18	84301.49	84301.49	20164.83	20164.83	738.94	0	25136.38	17216.27	126060.98
Kpn	Kpn_I224	Male	64	61-70	31200000	25499.39	2359468	11200572	13194093	5968133.5	16525.31	1732580.88	2574.97	4576.61	248603.5	27653.7	1319159	302702.16	2901279	2246592.25	124.42	55025.23	1603284.5	2029420.62	605.24	0	1500108.62	14853.38	399	180.19	1418.45	40384.11	0	0	1198735.5	0	65464.25	3694.02	8713.61	10362.83	64943.97	64943.97	20636.75	20636.75	215.52	0	21105.12	18280.81	157953.73
Kpn	Kpn_I246	Male	71	71-80	40800000	38100.17	1429747	7883833.5	8887189	4838310.5	14272.07	470285.25	2894.01	9743.93	439929.2	15422.5	2135541.25	335091.25	2093492.5	1826674	0	21379.34	1767802	1668534.62	1916.15	0	952328	19389.32	1175.28	0	4263.72	0	0	0	34649.86	240.38	143008.44	14679.08	65586.82	5777.53	138957.58	138957.58	34877.59	34877.59	10994.45	0	46413.07	11606.9	206532.33
Kpn	Kpn_I249	Male	91	80+	23400000	11173.91	503546.16	4405394	3557911.75	5262422	48472.6	629488.94	2525.64	2628.26	420539.2	4533.3	1635559.5	120194	1526538.12	1730417.62	0	7052.7	2011193.5	1036435.06	3220.79	456.37	389617.5	47701.72	191.76	0	1997.37	0	0	167.46	13964.4	152.22	27748.81	5534.08	30350.39	5455.52	38544.61	48366.07	22644.18	22644.18	11241.23	0	28369.56	11930.88	229209.11
Kpn	Kpn_I259	Male	63	61-70	14900000	8938.16	217428.83	3684477	3609868.25	4898249.5	18826.28	785386	2425.29	4085.76	388427.9	13698.48	1163284.88	64396.5	1041675.5	1025108.31	0	1829.03	35941	727316.5	805.39	0	382836.84	5659.48	232.91	120.08	569.11	0	0	0	9393.16	0	204260.69	8053.23	45940.12	4228.89	74761.96	69012.77	23408.44	23408.44	11517.99	0	23780.06	12259.02	208405.11
Kpn	Kpn_I271	Female	0	00-10	34800000	36537.3	1448025	8514357	10173283	4584096.5	43918.76	1180416.5	2282.11	9900.42	233253.4	19735.15	2120180.5	203132.44	2133008.75	1932926.62	0	26154.9	1765130.5	1574768	2103.81	691.14	954159.19	6752.01	1795.6	0	4570.2	0	0	115.25	32190.01	1487.53	173809.81	9091.45	45592.72	4334.85	139966.62	139966.62	38050.02	38050.02	10135.57	0	237975.55	11572.92	199426.38
Kpn	Kpn_I280	Female	57	51-60	28400000	19188.27	320218.66	5526510.5	6700490.5	4751991	19804.76	438038.28	1781.11	7337.54	273548	21072.24	1369099.12	7044.41	1092834.75	784773.56	0	3103.91	23790.98	728571.25	1166.35	4531.41	555913.31	7107.78	1199.9	0	2259.54	0	0	156.7	20680.32	259.18	284806.38	6257.69	52144.44	4717.15	118195.84	118195.84	20638.59	20638.59	11209.02	0	218440.83	11022.42	220392.58
Kpn	Kpn_I281	Female	95	80+	1.30E+07	11985.8	1511157.38	6962852	9173723	4579338.5	15893.48	680371.81	6187.4	8213.85	261941.8	20648.15	1717658.62	376521.53	2067413.38	1691604.12	116.1	23866.83	1673059.12	1474852	2319.22	286534.97	904195.06	6435.19	1250.31	0	8508.31	0	0	0	26257.4	1297.21	77056.01	7293.56	43752.05	4795.62	115796.07	115796.07	36991.45	36991.45	10875.43	0	205708.7	8175.26	209225.36
Kpn	Kpn_I284	Female	61	61-70	24900000	14132.5	1010195	8251213.5	9193507	4476209.5	45208.86	736658.75	7025.77	8001.75	349622.2	25424.82	1911179.62	10135.7	2212553.25	1808328.88	103.55	7141.83	98489.44	1395228.62	2458.21	0	844659.5	5611.93	1409.06	0	5820.88	0	0	0	45202.04	206.9	448000	7202.62	80808.42	3640.26	139266.39	124747.57	35379.39	35379.39	9888.14	496.9	224363.17	9246.74	198672.92
Kpn	Kpn_I290	Female	87	80+	28300000	14662.1	1216264.12	7272720	8119588	4428280	36930.91	640169.5	3036.67	8397.65	308092.2	40738.82	1622723.62	68721.91	1773791	1596246.38	0	26726.51	1300266.25	1373548.88	1591.1	2307.18	858358.19	6608.7	2028.31	0	5256.09	0	0	0	36284.21	577.17	133271.95	6104.38	62481.06	4541.07	121938.1	121938.1	23093.82	23093.82	11279.38	0	193127.06	10364.34	194126.31
Kpn	Kpn_I293	Female	83	80+	27900000	28163.81	1423127	6895995.5	9124801	4178411	29752.65	462000.22	4481.46	8531.64	278514	44860.13	1652213	372670.5	1882155	1636348	0	25286.22	1337091.5	1352778.12	5081.86	2664.43	818817.81	18071.19	2022.82	0	6708.62	0	216.1	148.32	35868.31	318.3	127161.66	7391.83	52392.33	4168.88	67394.37	84879.12	19467.89	19467.89	10158.77	0	214558.33	9627.62	188984.62
Kpn	Kpn_I298	Female	54	51-60	16900000	21261.17	1004393.5	4641900.5	6308683.5	4844564	15510.56	353081.66	3669.79	6282.88	261055.7	29679.69	1105398.62	100794.25	1485368.38	1483319.38	0	16900.6	1105995.62	955459.19	1112.07	0	653489.75	22771.67	1012.1	0	1193.31	0	0	0	22794.31	0	76113.23	5334.71	31237.76	4155.38	23890.21	64459.74	23890.21	23890.21	10797.2	0	89918.24	8487.13	211855.89
Kpn	Kpn_I300	Male	50	41-50	18500000	7746.91	1335951.62	3628844	6058592	2530494.75	14459.65	258520.42	1265.22	6494.52	174125.7	30370.57	538837.44	150944.95	1295320.38	964010.31	0	17892.73	1043077.31	927389.94	4719.2	4072.24	499527	1541.65	1002.16	0	1440.09	0	0	0	24470.83	0	65544.39	7600.88	34631.98	2000.83	100124.15	100124.15	20321.23	20321.23	7144.81	0	67675.26	5287.66	106490.54
Kpn	Kpn_I313	Female	83	80+	2.30E+07	21662.5	1176771	6152125.5	7674641.5	4291666.5	26823.18	425198.72	4272.4	5732.87	145201.2	31158.62	1276401.12	33687.64	1513601	1437126.5	0	16581.98	709936.06	1145606.38	2351.67	550.22	639664.31	5385.85	891.94	0	1021.74	0	0	0	19408.9	210.68	100257.05	7219.23	48987.89	4130.92	62641.73	86536.81	18494.2	18494.2	10299.93	0	166910.27	8206.75	182612.7
Kpn	Kpn_I318	Male	72	71-80	34100000	36009.53	1586354.88	8528975	10086027	4991080.5	32590.16	744988.44	4670.4	8321.12	376189.4	37759.34	1907615.88	156636.23	2303290	1763283.62	0	23124.04	1607453.12	1505784.5	2037.39	0	905655.25	17399.6	1275	0	1914.51	281.54	0	0	24179.58	0	181005.05	8196.85	80924.9	6208.65	139395.66	107455.85	29384.85	29384.85	10630	0	222563.92	9263.23	210083.11
Kpn	Kpn_I322	Male	69	61-70	4.10E+07	7825.44	1052379.62	4162961	8039770.5	5106052.5	76838.62	477568.09	7274.92	6722.16	392412	28929.22	2057996.38	140179.42	1392626.12	1074466.75	0	11372.19	486165.38	957609.44	3475.55	0	890408.44	1566.71	6424.13	7049.79	3931.35	0	0	0	23473.22	641.72	111108.46	207.95	35329.83	3341.52	104286.76	104286.76	65056.78	65056.78	24186.92	211.14	33904.93	8432.25	126010.91
Kpn	Kpn_I325	Male	51	51-60	33800000	6899.56	352809.41	2656484	4912109.5	4720048	30766.52	252446.12	927.03	2231.34	435756.8	6578.06	1103354.38	5048.29	1186826.12	890241.81	0	1506.25	15993.94	820759.19	150.91	198.96	553590.69	2803.52	1226.36	0	697.76	0	0	0	18011.31	0	181799.67	165.22	25679.7	3519.11	69660.35	69660.35	50422.8	50422.8	12840.9	0	22603.26	11985.51	119964.76
Kpn	Kpn_I326	Male	67	61-70	51100000	15202.47	553235.81	3557431.25	5650656	8414227	73716.91	853559.31	8010.18	8231.29	70716.13	6778.65	1894913.38	104710.13	1273782.12	674624.25	0	11905.06	3650099.25	1163534.75	347.36	0	1008051.31	4093.18	8329.82	206.08	6721.34	0	0	0	20390.21	1603.51	86717.02	6144.29	30786.92	8153.3	78781.8	74839.4	78781.8	78781.8	25084.54	0	22479.63	43607.45	188235.89
Kpn	Kpn_I327	Male	4	00-10	27900000	0	1869439.62	4597636.5	9282523	4677872.5	648272.5	1410687.88	44468.73	48043.44	673604.7	7043.02	2005347.12	801115.06	2031303.38	1659603.5	0	45941.8	884580.19	1541048.5	219.28	0	1022609.31	291470.19	46639.08	0	79647.63	0	0	121.39	41021.9	0	464886.25	261.02	36756.31	2782.59	71775.63	71775.63	45756.32	45756.32	34625.69	251.45	47910.27	18554.08	117101.85
Kpn	Kpn_I333	Female	80	71-80	36900000	12949.67	1193469.12	3586731.75	6956761.5	5113588	506261.88	1020176	26375.69	19536.72	465368.9	15880.1	1636339.38	566866.06	1219492.75	777264.25	0	21404.26	1653190.38	882260.31	12682.28	0	849577.06	1687.95	18104.1	1540.09	35124.39	0	0	0	24230.68	882.07	152509.39	4489.81	37185.29	3526.95	132707.36	132707.36	81082.34	81082.34	39430.84	238.78	25626.27	14496.61	124888.85
Kpn	Kpn_I337	Female	38	31-40	21400000	0	710119.31	2860680.75	5079230.5	5045442.5	23023.35	972368.19	3680.98	3938.42	514808.6	23796.24	1019983.5	247735.77	1188874.62	854666.56	0	3668.51	468988.47	855401	0	0	541718.44	3026.23	2032.64	0	3799.53	0	0	0	20459.96	735.47	147727.7	236.47	22630.95	2978.72	161433.83	161433.83	113955.46	113955.46	18610.97	207.76	25965.6	43149.18	118650.81
Kpn	Kpn_I341	Male	49	41-50	39100000	0	665092.56	5059789.5	9314337	5000244.5	33072.48	879865.5	3807.07	5977.42	571764.6	42376.64	1528648.38	4005.31	1468277.12	949772.06	0	5705.58	38617.61	1190657	1265.73	213.96	956853.81	3767.35	4054.91	0	2364.16	0	0	0	40563.66	172.76	383041.59	268.91	42215.68	2560.33	180576.61	180576.61	108194.5	108194.5	18888.43	237.4	46613.58	11547.1	124246.45
Kpn	Kpn_I345	Male	41	41-50	49700000	9019.66	1978540	4718854.5	8421312	4208592	1103842.75	640302.5	174045.39	139254.28	555072.9	38281.66	1967263	520390.88	1811523.12	1378279.88	0	118043.6	1902109	1432682	81719.97	507.16	900268.31	10190.3	111300.7	16720.9	200432.83	0	0	0	36085.72	877.15	102704.02	10269.03	34919.49	2920.92	156258.86	156258.86	98441.01	98441.01	97332.88	0	48804.72	31291.19	106891.46
Kpn	Kpn_I346	Male	79	71-80	3.50E+07	2023.95	737179.5	2923971.75	5238308.5	4833099	47995.14	575113.25	4073.76	5541.25	332140.1	12272.28	1127873.12	259659.58	971443.5	779724.25	0	6103.39	2155385.75	680970.12	1119.08	406.88	552065.19	2689.82	3445.79	0	2080.25	0	0	0	22471.52	0	68756.86	255.55	26940.88	1562.04	61889.34	61889.34	18209.42	18209.42	16925.11	0	24946.02	10557.27	115430.51
Kpn	Kpn_I349	Male	29	21-30	42400000	0	619082.25	3273063.25	5538905.5	4345128.5	27008.76	602921.75	3522.25	3299.23	392790.2	14754.13	1079858.25	269969.12	917030	686025.5	0	8422.36	1497163.38	757527.31	336.09	0	700948.19	1051.68	2683.29	0	2143.54	0	0	0	22713.53	212.62	153756.31	241.9	33873	2518.06	70484.31	70484.31	40088.96	40088.96	17572.34	202	23134.54	10139.62	106660.82
Kpn	Kpn_I353	Male	77	71-80	3.50E+07	3956.7	931141.31	3081501.25	6233479.5	4755683.5	11013.75	805319.25	1760.06	3661.27	466354.5	32959.12	1280918.38	429594.03	1023856.31	710526.94	0	8889.12	1522470.12	799851.5	0	160.96	676639	1896.79	1605.52	0	4355.21	0	0	0	20395.33	631.82	113637.73	270.34	31534.98	2210.09	100695.76	100695.76	65364.87	65364.87	16284.48	0	26697.79	10297.26	113145.3
Kpn	Kpn_I359	Female	56	51-60	69700000	16871.26	1303052	9932664	15100292	9133198	58898.46	1765585.62	5040.94	7125.73	467400.5	41232.18	5763197.5	778745.75	2950769.25	2686367.25	0	22726.83	3760943.25	2580843.25	239.03	1763.39	1766499.62	4131.25	3856.49	0	13417.15	0	0	0	31315.73	2297.32	302918.72	1219.84	70239.36	6782.19	213706.67	213706.67	125492.41	125492.41	28833.27	204.48	41305.82	15887.53	189468.61
Kpn	Kpn_I371	Male	67	61-70	52600000	4409.92	738574.75	5260276.5	8996792	5248414	38309.12	510423.5	2404.11	5229.55	266989.5	36945.81	2251484.25	370925.34	2082315	1532412.12	0	9500.31	2465298.25	1439567.62	246.87	360.44	1128488.12	5397.25	2552.18	0	0	0	0	0	42474.79	149.52	183991.5	203.14	47084.12	2403.4	119163.88	119163.88	78021.76	78021.76	16994.54	225.17	37795.54	8506	128050.25
Kpn	Kpn_I377	Male	75	71-80	40300000	6823.02	1386903.38	4699230	9556629	4114782.75	35513.29	712855.31	13775.05	39559.86	384466.5	21697.91	2190690.25	515390.59	2024506.12	1719642.62	0	40838.75	2040874.38	1450641.38	0	0	1103057.88	2602.62	37546.8	0	39749.13	0	0	0	43042.24	1870.69	134890.05	206.92	44853.29	1924.33	144939.86	144939.86	95541.3	95541.3	16612.33	0	50841.6	12152.85	93665.93
Kpn	Kpn_I381	Male	54	51-60	28700000	9309.46	784529.06	2580354.75	4691863.5	4633867.5	776235.69	678880.19	20611.64	15637.18	462160.9	8429.91	1161300.38	203796	874773.25	623092.44	0	17431.49	1677965.62	700101.19	12543.15	0	528601.81	2007.67	14123.98	13987.75	16072.2	0	0	0	19500.64	243	65815.73	226.05	25251.92	3483.78	92781.12	92781.12	58456.61	58456.61	73450.88	0	21257.53	21666.48	112668.46
Kpn	Kpn_I388	Female	52	51-60	24200000	0	563907.62	2544057.75	4484560.5	4185810	43980.99	586548.06	1999.5	3190.85	408294.2	11222.43	784926.81	266052.09	900948.81	671767.69	0	4758.4	1670651.12	712702.5	0	2102.38	443065.47	3202.85	1209.8	0	2314.07	0	0	0	24136.13	0	34895.5	158.68	24359.99	2036.37	47263.31	47263.31	38348.99	38348.99	14267.79	186.09	22901.94	7682.13	109609.9
Kpn	Kpn_I389	Female	46	41-50	20700000	0	647797.12	2022153.88	3841086	4557022	14237.03	706240.69	1043.23	2069.16	530116.4	14839.86	845329	43224.55	917558.06	1040857.19	0	2796.25	15586.41	615793.5	0	0	437775.91	3750.4	1347.68	0	883.89	0	0	0	15006.46	524.32	173123.92	177.52	37762.77	3513.12	62536.66	62536.66	11989.87	11989.87	14379.77	517.99	17938.41	12041.05	114346
Kpn	Kpn_I390	Female	50	41-50	55200000	0	1386342.62	5616767.5	10453586	5415825.5	7873.26	515834.38	2084.7	5003.98	341254.6	22893.83	2287097	186886.02	2302091.25	1793500.38	0	13983.64	2541179	1640084.5	0	0	1057190	2348.11	1538.45	0	1848.7	0	0	0	42692.32	1876.11	185147.61	338.38	46111.83	2384.23	139665.14	139665.14	96291.87	96291.87	16163.19	0	49991.06	12079.12	133098.14
Kpn	Kpn_I402	Male	93	80+	3.10E+07	0	1835288.88	5028393.5	9063665	5331342.5	43258.35	888963.69	4758.19	3520.08	439105.7	15546.62	2081543.38	803604.75	2139118.75	1819535.12	0	17700.37	2661600	1660989.88	0	1195.21	1032588	4815.78	2231.41	129.5	945.68	337.02	0	0	46427.16	1323.86	83003.87	231.28	67576.06	5412.83	139779.97	139779.97	68791.12	68791.12	14647.39	251.51	43771.54	8814.6	122984.73
Kpn	Kpn_I411	Female	69	61-70	43100000	0	19590.31	5181559.5	7911150	342960.72	51396.95	763681.94	7161.97	7339.18	768864.1	17213.84	2215682.25	4369.13	1711234	1327632	0	6587.05	3195.68	1453266	333.98	0	971558.25	2990.31	5295.85	0	3935.43	0	0	0	42763.3	1061.78	409064.09	11274.87	385759.88	3965.96	214983.12	214983.12	140709.58	140709.58	11279.99	0	43407.5	6587.46	8087.44
Kpn	Kpn_I414	Male	1	00-10	27700000	0	229385.52	2149032	4234069.5	498597.41	16286.47	747081.5	3040.71	3357.29	616325.8	23467.54	794958.5	283837.84	925654.19	846613	0	7163.17	1504174.5	735469	122.2	0	466971.59	5220.89	2842.52	0	4329.7	0	0	0	16007.55	466.22	80565.77	6560.27	222846.62	3666.99	84414.1	84414.1	52781.08	52781.08	13540.54	0	17876.34	7298.47	12498.64
Kpn	Kpn_I415	Male	60	51-60	33800000	0	504110.41	4546149	7108934	393972.41	6744.25	465532.75	6403.29	7613.23	597015.6	26114.33	1728332.62	299921.47	1622653.62	1521547.62	0	9402.24	1132811.62	1337317.25	320.2	410	926135.75	3383.98	4598.84	0	8396.68	0	246.88	0	34301.91	1000.22	77900.23	7441.09	271469.16	4148.99	94650.04	94650.04	60010.55	60010.55	13560.98	0	33944.23	7283.48	11000.5
Kpn	Kpn_I424	Male	62	61-70	33100000	0	106999.95	5372045.5	9387417	386990.75	21710.16	1249840.62	13621.9	8939.6	742102.8	22053.33	2074071.38	283917.03	2339799.25	1722653.38	0	9358.09	59093.86	1683233.62	374.28	2355.53	1168479.38	4026.03	8437.86	0	6322.64	0	0	0	48618.09	1176.43	418807.41	14337.06	409202.03	3431.56	160928.5	160928.5	93588.15	93588.15	13996.45	250.44	53443.83	8217.44	9583.25
Kpn	Kpn_I426	Female	88	80+	49400000	0	11759.63	5762934.5	10279777	348034.59	10506.46	1229225	10217.31	11278.96	753689.8	16072.17	2260482.75	5468.41	2139984	1778997	0	9633.27	33744.46	1422338.62	1012.67	0	1126351.62	5748.36	6840.69	0	8659.46	0	0	0	49465.36	1952.45	445880.84	15558.65	442659.75	3346.27	162561.92	162561.92	95319.05	95319.05	13620.88	0	49381.99	9033.72	8648.77
Kpn	Kpn_I428	Male	69	61-70	29300000	0	439199	2178549.75	3888046.75	384414.91	12492.95	502469.75	3588.94	3222.48	553778.2	25538.7	667545.62	231000.42	760396.75	512818.47	0	4394.69	2106876.5	548637.44	220.77	0	443424.34	4138.79	2067.29	0	4537.61	0	0	0	19973.34	356.47	131229.86	3773.5	147657.56	2881.22	53333.88	53333.88	34882.09	34882.09	12545.61	0	21084.28	8054.73	9566.63
Kpn	Kpn_I429	Male	65	61-70	17600000	0	77982.27	2243147.75	4102420.25	516336.75	10085.12	1201190.5	4420.35	4138.11	723506.8	13633.41	795230.56	198575.95	1236877.5	870485.44	0	4953.39	32446.99	742218.19	141	0	563000.06	3858.81	2686.16	0	3999.97	0	0	247.97	16409	1108.98	175471.45	3461.43	269579.72	4003.88	38254	38254	17846.86	17846.86	12989.15	182.44	18344.02	9420.77	11715.22
Kpn	Kpn_I444	Female	53	51-60	20400000	0	166970.69	3037978.25	5508217.5	365760.12	9780.52	998668	3513.84	5849.25	629764.7	10560.05	1053753.5	38733.98	1076919.62	885523.19	0	5208.23	73517.91	856754	0	0	465651.66	3475.55	2980.61	0	3996.95	0	0	0	22005.32	265.9	182656.48	2166.25	216639.42	3849.69	71748.23	71748.23	55983.33	55983.33	11838.41	297.26	25273.28	7196.96	7073.52
Kpn	Kpn_I445	Female	61	61-70	38900000	0	66480.29	5744331.5	9636552	352781.09	8097.13	913193.31	7388.76	8864.18	727014.2	23132.44	2075290.62	1327.52	2153612.25	1612328	0	6066.29	13485.96	1576189.62	631.99	277.52	1068365.12	5399.31	5545.31	142.43	11286.47	0	0	0	58352.54	751.41	428507.59	12260.31	423737	3111.4	228420.3	228420.3	147607.95	147607.95	11606.99	0	57536.33	8527.48	8281.19
Kpn	Kpn_I449	Female	83	80+	17400000	0	2496.5	2144611.25	3741505	300620.22	12797.87	819490.06	4554	4365.8	579203.1	11534.3	702414.31	2213.26	828799.56	620859.19	0	5060.54	42483.83	600268.56	214.91	0	472421	4112.78	3417.09	135.12	1927.51	0	0	0	18374.21	149.9	138125.2	4606.34	181368.3	3441.81	74349.41	74349.41	54683.66	54683.66	11258	245.92	19055.72	6508.39	10093.09
Kpn	Kpn_I450	Female	68	61-70	40400000	0	763926.06	5450768	9088091	310112.53	7910.26	773328.81	8345.83	9181.2	542105.7	21145.53	1774370	325663.25	2116248.75	1646269.38	0	9575.11	2364971.75	1571256.38	304.43	270.97	1041103.81	4598.58	6264.45	0	6256.05	0	0	0	50381.79	934.61	279311	6357.05	366832.47	3505.42	168035.52	168035.52	77477.4	77477.4	10119.67	0	52710.55	7176.04	8641.98
Kpn	Kpn_I453	Male	62	61-70	46700000	4758.88	988084	6082421.5	9779863	470736.09	31360.08	591219.19	16030.72	13785.87	549034.5	32236.56	2506211	595717	2271422.75	1769944.38	0	14765.28	2656217.25	1726881	569.65	365.76	1109705.38	7088.9	10076.93	0	22115.46	0	0	0	44548.33	1637.84	181530.5	7234.27	348568.28	3242.02	112682.06	112682.06	73604.15	73604.15	13238.8	0	44541.56	7499.79	11996.25
Kpn	Kpn_I454	Female	46	41-50	58400000	0	48416.64	5856646.5	10595900	393626.75	13766.62	999207.56	13392.99	12654.19	712374.8	21874.96	2228069.75	35708.3	2203584.5	1838098.38	0	10394.65	35563.08	1660224.62	1274.67	447.47	1134002.88	5846.76	9056.63	0	14060.12	0	0	0	48577.67	2881.4	450599.88	9626.26	350882.75	2687.69	213306.36	213306.36	110841.71	110841.71	12696.44	371.17	50578.94	8072.56	11825.71
Kpn	Kpn_I456	Male	36	31-40	26800000	9482.27	383568.59	2940610	4930927.5	453876.25	27313.77	574671.69	8746.67	7467.94	294744.7	12396.03	1448512.88	100919.59	1790802.5	1451883.62	0	8496.45	2048135.12	1313747	1979.84	3963.94	459869.16	86352.91	5666.34	0	11656.66	0	0	0	25280.14	790.19	82433.25	43829.96	166251	4640.86	141002.83	141002.83	91088.2	91088.2	14524.35	0	27524.41	12915.06	13859.77
Kpn	Kpn_I458	Male	62	61-70	58600000	0	258940.81	5318382	8952148	405036.88	29026.16	545324.44	9841.24	10776.92	601954.4	28285.87	2327039.25	519012.75	2057309.62	1645262.38	0	12507.25	2479597.75	1699498	316.83	2144.57	1104964.38	7307.49	6201.45	0	6967.52	235.6	0	0	47897.17	1346.75	159678.86	6599.83	376724.34	4960.91	140362.48	140362.48	75779.09	75779.09	13543.84	0	47589.01	8430.22	9601.09
Kpn	Kpn_I459	Female	86	80+	20200000	0	321443.25	2040418.5	4084466	409923.66	9783.64	698423.5	3176.24	3099.19	546521.8	11915.31	751808.44	98480.57	977192.94	802380.25	0	4740.56	1406956	680619.38	0	0	414578.91	2672.33	3160.35	0	3960.99	0	0	0	19618.91	271.3	65288.89	1637.24	186818.25	2248.46	69645.12	69645.12	51405.56	51405.56	10301.49	0	20853.78	5602.85	11614.3
Kpn	Kpn_I460	Female	45	41-50	13900000	0	27367.88	1890317	3849534	455412.84	9564.21	1174003.62	3742.28	5758.51	646625.8	15010.45	868065.25	200695.33	1105486.62	1263362.62	0	5340.19	77564.62	822343.44	168.55	0	416464	6908.35	4366.63	0	3980.72	0	0	0	15138.18	223.19	124495.21	4049.85	196429.83	3004.5	40886.94	40886.94	38457.93	38457.93	11426.51	0	15718.1	8430.4	12409.13
Kpn	Kpn_I465	Female	71	71-80	3.30E+07	0	4957.7	5360002.5	9887025	359292.03	30197.86	1198393	9393.25	9717.92	726941.8	23279.16	1993874.62	237758.06	2078344	1585718	0	8477.2	81469.21	1616818.12	601.91	1350.95	1148111.38	4823.57	6742.35	0	3969.35	0	0	0	45964.78	162.97	421513.25	7464.83	472854.47	3914.16	192955.64	192955.64	94639.79	94639.79	14517.73	0	55782.86	9613.26	5736.45
Kpn	Kpn_I469	Female	54	51-60	38500000	0	688761.5	3685732.75	6714981.5	281133.59	35160.46	374245.28	3833.88	4553.99	370647.5	24376.53	804151.75	102090.24	1188197	837288.69	0	8047.27	1661245.5	954159.81	242.07	0	731673.5	3130.64	3552.7	0	1305.01	0	0	0	40202.71	231.76	150908.98	2841.84	262911.75	1458.62	93248.32	93248.32	64278.25	64278.25	9273.34	728.3	40470.72	5545.97	8223.39
Kpn	Kpn_I501	Male	0	00-10	52400000	0	17950.21	5787692	10880653	370122.38	58976.45	921609.06	7462.79	10169.71	852266.2	19869.05	2809731.25	8203.26	2334567.75	1911125.62	0	9266.94	9878.98	1690977	293.36	2608.93	1220080	4899.48	6701.18	0	12112.75	0	0	0	46303.54	2304.92	450067.53	3348.02	403973.38	3707.72	112669.54	112669.54	65565.62	65565.62	17069.84	0	47495.2	7218.34	8341.99
Eco	Eco_I011	Male	77	71-80	70800000	50531.2	6099.17	7510486.5	10125624	4298720	14886.49	356118.84	2642.21	6932.12	226171.5	33472.07	1880506.62	23865.15	2190646.25	1779518.88	148.57	4757.05	178.32	1396064.12	5631.1	0	1141557.38	2345.53	360.65	0	0	24767.05	0	0	700597.19	0	523709.22	4870.16	180.21	266.08	53735.16	66591.09	14802.93	14802.93	0	0	36928.37	16630.24	147114.89
Eco	Eco_I012	Male	68	61-70	33400000	24187.79	1443845.38	7221939.5	8596439	5127766.5	9961.35	1199485.5	2101.29	5887.13	271415.2	41468.22	1768300	300907.94	2083082.62	1670610.62	0	23947.51	0	1399012.88	2056.4	0	1021789.25	7850.7	738.6	0	0	29042.02	0	0	605219.31	0	272857.44	3139.67	187.41	0	101624.13	101624.13	20168.1	20168.1	0	0	33428.06	14250.52	170321.08
Eco	Eco_I013	Female	0	00-10	55900000	61798.47	6537.02	7076305.5	10376033	4700502.5	7874.82	494533.12	1686.21	3755.92	54054.14	47805.43	1921825.62	27154.5	2222267	1794135.38	0	29912.84	0	1568678.12	5940.56	0	1121664.62	6865.15	461.61	0	0	248.83	0	0	615746.56	0	95382.63	3313.45	0	113.35	23073.81	23073.81	6644.31	6644.31	0	323.78	27600.69	18991.81	155094.67
Eco	Eco_I014	Male	80	71-80	68600000	49781.84	7505.13	6449643.5	8712865	4561961.5	7613.76	704850.25	2324.67	6371.43	284647.9	26420.65	1377649.5	20829	1976546.12	1629265	0	6089.56	0	1464037.12	7764.75	0	1025275.81	1995.34	515.04	0	358.86	33407.62	0	0	609505.44	0	545531.44	4996.45	0	0	49888.78	49888.78	9643.73	9643.73	0	0	34822.78	15246.08	144252.77
Eco	Eco_I016	Male	60	51-60	75200000	40897.86	6020	7370597.5	9746416	4212647	172601.45	946030	3133.91	7559.11	289163.5	35733.06	1864900	20010.21	2221474.75	1619750.5	0	6615.56	370.62	1367989.62	2551.29	0	966390.19	3003.91	1274.39	0	0	39050.48	0	0	738601.81	0	555833.94	3909.77	0	0	138860.11	138860.11	24283.38	24283.38	0	0	39049.09	12570.76	137886.14
Eco	Eco_I020	Female	26	21-30	6.60E+07	45582.19	7800.04	7276227.5	8956037	4664978	28624.38	433350.03	2321.82	3454.21	220332.2	53990.44	1862842.62	36024.9	2067083	1677061.12	0	31522.87	0	1477590.38	7207.44	0	920837.69	2845.64	1068.19	0	0	21886.56	0	0	694657.94	0	93072.81	4709.63	0	206.96	53105.86	53105.86	12248.19	12248.19	0	0	30652.16	15399.4	158054.17
Eco	Eco_I023	Female	77	71-80	58500000	54018	5952.56	6337752.5	9090975	4083151	28620.84	313874.84	1508.06	5331.29	100257	46578.22	1438936.62	22995.31	1822704	1600835	0	4923.4	170.06	1233839.88	9264.5	0	819445.94	4867.29	492.77	0	0	3713.18	0	0	682682.94	0	114059.16	184348.83	0	240.11	61480.48	61480.48	17365.3	17365.3	0	0	40000.75	18315.74	136127.45
Eco	Eco_I025	Female	83	80+	50800000	48142.42	800513.75	6230845.5	8698459	4433608	27788.53	1257557.88	14701.76	14124.34	483023.8	34706.8	1357237.5	299760.62	1978110.88	1634071.88	0	12030.18	0	1506037.12	1751.07	0	1009417.69	92355.37	5379.6	0	0	100969.45	0	0	595522.94	0	552284.25	2729.13	0	0	13809.62	13809.62	6405.51	6405.51	0	0	33273.87	11255.36	145100.06
Eco	Eco_I026	Female	61	61-70	6.30E+07	60762.07	6073.81	6629865.5	9749637	4720146.5	8122.57	541198.5	1389.43	2749.14	181776.9	30137.93	1798068.38	90143.19	2149186.25	1689322.38	0	28570.46	0	1500379	6384.69	0	1132037.62	5162.22	267.07	0	0	17131.2	0	0	632687.5	0	70699.41	3748.34	182.87	0	62863.7	62863.7	12772.09	12772.09	0	0	33957.72	11803.72	158603.98
Eco	Eco_I031	Female	53	51-60	7.40E+07	31933.38	5673.39	7233940.5	9584113	2766099.75	41836.55	556843.44	3997.15	4743.11	297509	37805.57	1767558	22810.37	1998663.62	1552840	0	3459.32	0	1312425.12	4840.96	0	1116630.88	2938.25	357.31	0	0	41312.61	0	0	633912.94	0	229672.55	23794.72	0	0	124758.27	124758.27	24919.8	24919.8	288.93	0	35767.78	16431.17	160640.16
Eco	Eco_I032	Female	24	21-30	62300000	43040.83	6891.21	7161257.5	9233956	917761.19	13303.28	915269.56	3272.45	4969.07	239168.6	47048.26	1881402.88	285190.81	2145148	1701792	0	30529.38	0	1440562.88	14263.34	0	1109930.88	2100.34	1485.24	0	0	25401.88	0	0	677441.44	0	87903.09	3657.98	0	222	32727.08	32727.08	7250.33	7250.33	0	0	30926.16	19310.68	167502.62
Eco	Eco_I041	Male	71	71-80	50600000	57668.71	7183.3	7773078.5	10274116	5461640	16508.33	665103.38	2491.32	6917.64	151201.1	29246.52	2183669.25	617627.69	2265012.75	1876310	0	28939.29	0	1591650.12	42873.26	0	1141905.62	3077.45	512.07	0	0	7559.21	0	0	799286.31	0	25772.02	6540.41	0	118.06	61973.76	61973.76	17364.83	17364.83	0	0	26592.02	20817.54	173204.45
Eco	Eco_I042	Female	58	51-60	44400000	62617.62	6762.16	7270786.5	10252971	4789448.5	10735.79	1139271.12	7457.29	5177.87	363218.8	35770	1953041.62	23227.7	2264824.75	1701309.62	0	6241.45	0	1431657.12	817.13	0	1141007.75	5946.84	912.22	0	0	60290.38	0	0	687602.88	0	681862.94	9352.28	0	137.21	31464.8	31464.8	7732.38	7732.38	0	0	32694.38	18062.88	162251.42
Eco	Eco_I043	Female	80	71-80	72500000	42420.28	6626.45	7246990	9183389	4610773.5	139812.67	288602.53	1962.3	6276.02	148683.7	44531.47	1645342.38	23996.48	2011860	1549213.62	0	5241.46	0	1352688.75	3376.89	0	1034349.5	1895.13	1228.25	0	0	7163.96	0	0	683442.06	0	565915.31	3761.07	0	159.26	87007.77	87007.77	19541.7	19541.7	0	0	39821.26	13589.05	159712.39
Eco	Eco_I045	Male	53	51-60	72300000	43799.7	5271.96	7206525.5	9757880	2142317.75	25780.62	756916.44	1303.87	6792.01	162976.2	37479	1894360.62	25671.85	2269645.25	1739453.62	0	7039.67	0	1609476	4279.61	0	1053265.62	2888.05	1130.24	0	0	8904.68	0	0	520232.75	0	613305.31	1640.39	0	0	106677.66	106677.66	21052.26	21052.26	0	0	30129.04	14368.43	175413.19
Eco	Eco_I046	Female	89	80+	33500000	58738.66	5255000.5	7544589.5	10207023	6086122.5	4186624.25	1533333.88	1208426.88	181308.44	683324.8	40916.2	2008586	1854187.62	1892245.38	1803011	0	151066.27	0	1415967.88	5716.05	0	1019478.31	518610.41	81114.77	0	0	84162.49	0	0	868901.94	0	663041.5	17276.93	0	220.53	53545.98	53545.98	16211.85	16211.85	0	0	24938.03	97913.52	192501.14
Eco	Eco_I047	Female	81	80+	73600000	42493.15	3504.72	7498188.5	9572143	4997771.5	25279.97	404706.53	2761.03	7200.82	223211.2	30895.17	1839386	22231.07	2053744.5	1782064	0	7602.34	285.58	1501517.62	5985	0	1182569	2097.19	817.55	0	0	28090.53	0	0	833323.81	0	239856.11	8698.72	0	0	144976.98	144976.98	24907.87	24907.87	0	0	34325.45	19534.27	169009.03
Eco	Eco_I051	Female	75	71-80	27700000	59802.8	1094107.5	4973642.5	8397594	5134140	140484.75	1132804.25	66582.65	66641.76	568283.5	14403.62	2141346.75	564166.69	1824242.62	1526111.38	0	37835.18	0	1466902.88	1729.16	365.1	843333.5	56755.5	38420.04	0	0	0	0	0	25782.77	127.28	427733.59	2253.03	529.81	156.17	16195.92	17385.67	19022.66	19022.66	181.29	0	139960.77	14160.86	265999.25
Eco	Eco_I052	Male	86	80+	46400000	21795.91	6222.49	2083222.38	3443019	5063168.5	146758.27	397808.59	5187.89	2947.51	391081.7	7795.11	954389.25	740.98	1063171.75	1137535.88	123.72	1660.38	0	893435.19	746.94	0	351914.5	3775.96	659.53	0	0	0	0	0	9043.08	0	125432.6	1021.69	764.09	205.88	22230.69	19359.21	22230.69	22230.69	0	645.46	85777.21	12285.96	254425.67
Eco	Eco_I053	Male	0	00-10	55200000	33009.61	7411.9	3478867.75	6301424.5	4173396	10731.46	484587.59	9588.3	6408.01	475880.2	10155.6	1215756.5	5341.45	1682434.88	1255191	0	5119.93	0	1086611.12	967.53	337.21	572518.06	2943.23	1812.31	0	0	0	0	0	20169.77	0	314659.03	3090.97	2724.23	946.33	30727.19	30727.19	22200.53	22200.53	0	0	91273.63	10244.69	219212.83
Eco	Eco_I054	Female	56	51-60	33900000	52511.91	4734.86	3606538.75	6447038.5	4768336.5	8678	707730.69	6975.72	6236.15	534950.7	12564.34	1337750.12	1362.38	1199702.62	753898.31	0	5444.59	446.84	971719.31	805.57	0	709087.5	1538.48	2275.77	0	860.27	0	0	0	20424.74	0	324999.34	1184.86	1782.16	1681.7	24096.85	24096.85	17444.61	17444.61	0	0	101841.72	8747.45	247902.06
Eco	Eco_I055	Female	26	21-30	44700000	61843.71	20486.03	4662230.5	8326376.5	4835660.5	12782.59	879934.94	56007.47	40662.8	564690.8	15251.36	1877194.88	67878.59	1708262.12	1440392	0	23179.34	2202.32	1418312.38	1411.27	0	814687.19	4400.99	25126.15	0	0	0	0	0	27693.02	125.27	439359.28	2091.44	175.75	1224.46	24934.7	24934.7	20306.71	20306.71	0	0	153933.81	12492.74	244541.11
Eco	Eco_I056	Male	55	51-60	57900000	73450.29	4662.21	4417722	8063013.5	5158381.5	5524.08	776097.75	6714.83	5926.55	475692	16701.28	1714091.12	59695.54	1594379.12	1397007.62	0	9779.12	2328.31	1339872	4162.13	0	759000.19	1734.92	2008.27	0	0	0	0	0	28724.12	0	61448.04	2914.82	673.5	675.24	28369.41	28369.41	25917.6	25917.6	0	0	129669.12	8995.26	262393.72
Eco	Eco_I057	Male	79	71-80	47300000	61129.42	77365.81	4679632.5	7871480	4239278.5	5201.88	836618	14042.09	11782.1	589290.8	18368.44	1713876.5	13848.45	1654480.62	1470249.88	0	7325.55	1912.54	1336123.62	1204.43	0	834980.25	8409.63	5142.19	0	0	0	0	0	33920.24	0	395114.47	1654.3	0	1238.15	21163.01	21163.01	19572.53	19572.53	136.56	0	120032.59	8512.79	222152.88
Eco	Eco_I058	Female	96	80+	71300000	64941.33	7467.43	4756360	8485983	1901673.38	127308.12	631149.19	6702.02	9391.54	467691.8	14649.31	2094132.88	1712.2	1599662.38	1464095.88	165.54	6510.93	3270.59	1395027.62	1113.39	0	890386.75	3200.22	2850.08	0	0	0	0	0	28456.46	0	192688.55	1275.1	390.85	690.06	55408.86	55408.86	36881.39	36881.39	0	0	129672.45	11764.08	103214.82
Eco	Eco_I059	Male	39	31-40	97100000	34853.23	2634.92	3681992.75	6136534	5242268.5	7369.77	243296.77	4556.93	7233.26	449459.2	13093.21	1639200.38	1607.37	1168295.62	943724.25	0	4668.62	0	863011.69	12529.09	0	740120.31	2956.26	1967.63	0	0	0	0	0	19377.12	0	394089.03	2077.51	3823.85	0	98204	98204	55622.55	55622.55	0	0	118313.07	12515.16	275926.03
Eco	Eco_I060	Female	87	80+	68500000	66667.31	5324.72	4835315.5	8051752	4867513	3834.5	1172848.62	14599.18	9006.95	493209.2	17287.48	1868482.62	925.02	1726085.12	1408256.38	0	7128.96	0	1381907.5	2135.08	0	892743.19	1940.87	3454.35	0	0	0	0	0	21457.05	0	435029.97	2707.75	805.01	173.82	30311.59	30311.59	23344.96	23344.96	0	0	130260.84	11423.24	256139.5
Eco	Eco_I062	Female	75	71-80	1.03E+08	25437.71	8221.63	5317291.5	8845979	5137082.5	3446.21	164890.72	7848.87	7043.84	426030.2	19345.73	2136994	6275.11	1942207.38	1339502.38	0	5328.98	3186.26	1310063.5	2609.16	0	948334.31	2162.24	1945.84	0	0	0	0	0	29185.65	0	497995.88	5263.9	645.23	3014.03	75210.5	75210.5	52125.21	52125.21	0	0	137769.75	10120.39	262037.17
Eco	Eco_I063	Male	60	51-60	89400000	53498.11	10003.62	4369254.5	7549178	4275824	3457.54	176164.33	6377.7	5497.51	409188.2	16392.99	1509032	5346.59	1654886.12	1234064.88	0	4582.35	556.2	1263924.38	3729.89	0	728784.75	2889.72	2342.41	0	0	1331.11	0	0	26987.54	0	392518.03	8757.79	242.52	572.27	60138.74	60138.74	41032.12	41032.12	140.52	0	119909.18	11169.82	216923.14
Eco	Eco_I066	Male	72	71-80	30500000	48198.62	8859.09	4127870.75	6729976.5	4192758.75	4487.7	623920.5	13975.74	10555.7	469477.3	10458.74	1522195	1087.51	1680792	1302531.88	0	5583.46	0	1108270	692.06	0	731062.44	3475.38	4069.51	0	0	510.82	0	0	24852.3	0	186189.11	1684.2	635.28	257.3	32029.19	32029.19	27988.63	27988.63	0	0	94633.41	11610.82	221984.14
Eco	Eco_I067	Female	85	80+	77100000	43558.48	5179.86	2325749.75	4754746.5	4176898.75	103689.77	508702.78	3681.07	4010.71	414402.5	8493.91	920791.31	3541.17	950217.5	630565	0	2823.72	1057.65	655855.56	890.25	0	570709.06	1245.89	1047.63	0	0	0	0	0	13717.12	0	282138.78	3804.78	522.37	1352.02	34070.18	34070.18	22451.9	22451.9	158.02	0	84614.66	9157.19	217142.31
Eco	Eco_I071	Male	79	71-80	17400000	31464.58	1858240.62	3430595	6006429.5	4156912	2229146.75	1087728.75	2118883	453078.84	550483.2	15287.51	1234436.88	953036.81	1655100	1335795.62	0	659125.25	0	1266230.12	1294.59	0	535330.25	275519.78	626199.81	0	0	0	0	0	26853.7	0	295973.97	5568.51	228.03	1626.16	15806.65	15806.65	18179.26	18179.26	123.75	0	93279.07	67257.01	206747.06
Eco	Eco_I072	Male	92	80+	54300000	52021.96	6279	3294203.25	5882758.5	4395934	11728.04	686661.69	8005.51	6345.26	519675.4	14202.78	1121946.62	1605.44	924607.31	740351.31	0	4810.84	0	800160	2720.86	0	656119.69	1439.95	2558.36	0	0	0	0	0	23666.08	0	301430.91	2438.77	256.14	1038.15	34051.5	34051.5	21014.46	21014.46	0	0	90422.51	10171.41	242201.19
Eco	Eco_I073	Female	66	61-70	58800000	69895.45	8062.53	4006500.75	7038753.5	3977624.25	5582.06	657606.81	10184.25	7424.24	437035	20284.47	1185471.62	1913.05	1408849.62	1258736.62	0	5269.4	0	1192780.12	802.91	0	727644.5	2903.96	2769.37	0	0	0	0	0	26505.21	0	366002.25	2258.93	0	542.54	31049.88	31049.88	25521.89	25521.89	0	0	85473.25	8729.36	214459.06
Eco	Eco_I078	Female	76	71-80	54300000	33729.4	5380.49	1973645.62	3693860.75	3732276	25968.97	378142.38	7993.24	6061.76	351079.3	10601.05	610777.31	1123.86	817243.75	770944.56	0	2609.62	2359.68	648062.44	1629.77	0	409192.84	1476.97	2386.91	0	755.94	0	0	0	15158.08	0	219627.58	1685.21	4510.63	560.36	18224.18	18224.18	19837.22	19837.22	0	0	55574.23	7860.86	202596.98
Eco	Eco_I079	Female	78	71-80	15500000	20813.91	1838152	2890486	5303852.5	4391138.5	878665.69	990227.19	466884.59	230324.42	545348.6	12632.45	1013895.25	579933.75	1114253	1098877	0	162250.62	0	944984.81	721.61	0	469773.97	63615.81	158322.8	0	0	0	0	0	20639.49	0	280035.22	1399.06	0	1172.75	9643.55	8837.2	16746.3	16746.3	0	0	82823.84	26112.99	229842.52
Eco	Eco_I080	Female	77	71-80	73900000	38107.59	4785.49	2398589	3769055.25	3708888.25	109629.73	434571.84	1985.71	4584.69	389714.5	6407.4	761687.5	1218.49	698183.94	672640.12	0	2936.39	1269.24	514153.91	2559.53	0	496080.75	1099.09	2074.69	0	0	0	0	0	11921.69	0	268431.91	1787.52	1115.35	164.14	22190.69	22190.69	19890.96	19890.96	0	0	53609.86	9652.97	221444.92
Eco	Eco_I081	Female	78	71-80	14100000	42702.53	2117567.25	3176171.25	6672564	4397519	2998579.75	1059939.12	622984.31	139768.66	525715.3	12254.75	1211262.88	710982.75	912754.44	779188.56	0	243441.48	0	802706.56	560.7	0	726312.31	321052.91	245851.69	0	0	0	0	0	22747.3	0	261724.08	5716.54	640.44	653.99	13461.82	13461.82	18795.58	18795.58	0	0	104415.65	42241.17	226488.95
Eco	Eco_I083	Female	46	41-50	57300000	47722.72	96061.77	4135653.75	7323487.5	2541976.25	6504.76	653170.06	5873.07	6908.17	448705.3	17833.25	1223145	185167.88	1115851.38	828298.5	0	12787.93	2236.1	846307.69	4234	0	818355.94	1287.94	4084.86	0	0	0	0	0	26206.76	0	26476.07	2734.87	566.4	811.81	27953.55	27953.55	22705.39	22705.39	0	0	89726.31	10199.82	132700.3
Eco	Eco_I084	Male	56	51-60	9096844	19689.66	1378475	2178930	3353279.25	4444340	2033134.38	964886.31	806282.75	432782.75	425336.3	7958.83	805600.31	545554.88	758215.31	644770.31	0	270012.84	454.73	649944.5	617.76	0	336862.19	110646.69	256864.75	0	0	0	0	0	13656.33	0	163767.02	2862.97	137.9	1412.74	11990.84	9117.51	19172.8	19172.8	0	0	74719.24	57150.89	225052.58
Eco	Eco_I090	Female	55	51-60	7.60E+07	20729.13	6514.05	2538596.25	4961557.5	3726907.75	9106.18	252986.05	1547.05	5509.57	294048.1	14066.41	680071.38	1814.54	705297.5	566713.81	0	2974.8	0	507541.25	2284.96	0	540201.44	1566.81	1856.19	0	0	269.77	0	0	16346.54	0	212597.27	4747.94	0	126.44	42011.14	42011.14	24901.56	24901.56	0	0	56657.14	9706.17	205663.83
Eco	Eco_I091	Female	92	80+	25600000	36044.89	5757.81	3187653.25	5295588.5	4457948.5	7827.13	860465.56	30376.42	14873.11	522652.3	11340.97	1096395.12	52337.52	1528005.62	1323685.88	0	8628.07	1900.2	1113648.5	580.33	0	502796.28	44136.61	7040.89	0	0	0	0	0	19941.81	0	289561.03	1595.34	0	162.74	17715.99	17715.99	17399.15	17399.15	233.7	0	93199.48	8942.07	233939.8
Eco	Eco_I093	Female	63	61-70	46100000	28011.27	9002.86	3019109	4725746.5	4208870.5	125149.35	433119.66	5853.8	4737.31	397510.9	9412.73	934490.69	2715.53	1321669.25	1239300.5	0	2878.83	685.53	1179859.38	492.81	0	406494.41	2984.5	1424.05	0	0	0	0	0	19332.16	0	196415.06	2434.98	0	1723.71	31027.77	31027.77	30727.3	30727.3	0	0	64743.38	6878.59	219619.52
Eco	Eco_I094	Male	59	51-60	12500000	20193.17	3109963.25	3856741.25	5964528.5	4842457.5	3183856.75	1031766.81	1877117.5	827389.69	538619.6	5784.37	1199753.88	880423.44	1401715.5	1215958.88	0	463916.28	3590.81	1200888.25	1514.23	0	463877.28	176390.88	417723.91	0	0	0	0	0	21081.42	0	14721.55	39325.72	0	872.56	17935.75	17935.75	18360.35	18360.35	0	0	100573.2	67276.04	245899.19
Eco	Eco_I095	Female	48	41-50	17400000	20454.38	2156560	2837847.75	5298774	4890292	4464622.5	981580.5	1264684	248780.25	544848.1	10380.03	1082646.25	1375543.12	786499.94	741351	0	620342.06	3907.33	633027.19	8970.47	0	614662.81	48040.39	574722.81	0	0	0	0	0	14027.21	0	327962.78	83047.09	125.3	872.47	6861.28	9420.26	19026.68	19026.68	214.25	0	98299.46	77777.95	257335.69
Eco	Eco_I100	Female	21	21-30	61100000	24689.11	8705.04	3211333.25	5267557.5	4042422	8020.1	431856.25	12865.16	5599.57	510772	9080.06	1236782.12	1152.87	1595805.38	1432052.5	0	1450.78	0	1147730.25	0	0	445372.41	2778.59	2359.25	0	0	0	0	0	17523.3	0	253272.08	2499.21	1049.37	629.03	27442.85	27442.85	24171.18	24171.18	129.36	0	98024.41	12475.39	206044.17
Eco	Eco_I101	Male	86	80+	78500000	40123.28	5472.33	3651692	6503844	3891370	6310.22	555104.19	6294.11	6382.29	500079.3	15113.56	1438038.88	1639.28	1121807.62	752207.5	0	3755.24	561.2	910763.75	701.18	0	685960.88	1505.5	2639.02	0	1058.51	0	0	0	18869.12	0	292298.62	3456.5	143.16	1487.59	46839.28	46839.28	30126.01	30126.01	0	0	143488.27	11003.82	213284.33
Eco	Eco_I106	Male	52	51-60	68400000	32067.68	3795.69	2587972.75	5194589.5	4968523.5	17320.63	815415.19	6685.8	4493.32	547544.4	16899.21	1041671.5	3180.53	934503.75	725875.31	0	4511.65	4521.36	734848.56	1521.11	0	526300.81	2333.31	1784.97	0	624.36	0	0	0	15200.4	0	286103.22	3229.42	1133.91	1352.59	19189.47	19189.47	17900.53	17900.53	0	0	97327.81	9008.21	258861.39
Eco	Eco_I108	Male	25	21-30	37100000	46325.84	67764.93	2582983.25	4154198.75	4512200.5	116720.71	860009	6190.89	6689.49	469798.3	17457.67	997173.5	255116.81	870052.5	731968.06	0	4125.16	0	640740.44	914.94	0	599539.94	1924.93	3328.21	0	0	0	0	0	15367.74	0	180718.48	1897.92	3297.01	610.16	13698.99	13698.99	20440.88	20440.88	0	0	96414.31	9810.42	238304.86
Eco	Eco_I110	Male	78	71-80	40900000	31635.14	7412.31	4377360	6598698.5	4234910	148016.7	867318.94	16811.97	9892.64	523312	12581.06	1822706	4972.5	1731480.38	1474594.88	0	8488.16	0	1375065.12	370312.28	0	557485.81	2461.16	6145.62	0	0	0	0	0	21757.5	0	40996.42	2554.13	3618.11	1248.37	20789.46	18540	20789.46	20789.46	145.25	0	139539.44	12298.08	221766.45
Eco	Eco_I111	Female	57	51-60	44800000	37933.86	2945.9	2378836.75	4387271	4394453	8968.99	439066.53	3114.48	3997.25	421384.6	10068.65	838181.31	7345.74	958867.94	580531.5	0	2223.57	8265.58	675215.44	2342.97	0	463422.09	3041.52	1055.85	0	0	0	0	0	14918.95	0	234253.2	8736.91	552.12	1253.1	28687.65	28687.65	16870.2	16870.2	530.11	0	61347.24	11428.66	243941.17
Eco	Eco_I118	Female	90	80+	32100000	82317.45	9950.48	3999147.75	7855540.5	4433045.5	6485.37	628215.81	11160.35	9867.93	534510	17383.29	1310938.38	3192.29	1670563.12	1331904	0	4543.44	1516.89	1179715.12	345.46	0	869473.31	2118.14	5056.32	0	0	0	0	0	26229.1	150.33	380528.75	3327.65	3240.93	1422.07	52973.53	52973.53	36408.68	36408.68	0	0	121362.74	10480.84	229208.44
Eco	Eco_I119	Female	14	11-20	67700000	20712.32	5107.08	2690523.25	4691464	4298331.5	3843.99	393640.34	8527.48	6168.65	472091.3	12972.3	1119727.38	1766.57	1032780	571340.31	0	3941.46	485.79	740050.81	2046.88	0	554199.5	3591.47	2064.81	0	0	0	0	0	15120.36	0	234880.95	5762.32	2128.78	154.84	72627.46	72627.46	48756.35	48756.35	154.32	0	93423.38	10911.74	220531.44
Eco	Eco_I121	Female	0	00-10	86300000	60493.94	6427.55	4676967	8295533.5	4553916	4014.55	528132.56	9297.91	10031.06	445416.7	18200.82	1799463	1682.21	1600036	1394548.12	0	8520.37	1359.61	1267990.12	882.47	0	847299.69	2674.82	4166.56	0	0	0	0	0	30618.12	0	406587.09	2083.43	3334.22	776.41	31440.32	31440.32	25770.84	25770.84	0	0	147840.33	13151.6	238347.69
Eco	Eco_I123	Male	59	51-60	93100000	65278.78	7241.21	4127267.25	7629137.5	4689423.5	125666.5	388128.47	6685.21	7952.5	400628.2	20955.59	1616045	8342.12	1734580.5	1431277.5	0	4581.86	2014.01	1289996.62	2111.82	0	807187.44	3084.38	2477.76	0	0	0	0	0	29988.8	0	406839.75	14978.33	0	798.5	48708.89	48708.89	36787.89	36787.89	0	0	118604.91	9917.02	247592.8
Eco	Eco_I126	Female	55	51-60	20700000	47372.05	1702306.38	4268734.5	7621494	4214232.5	378547.91	949415.06	109066.37	58185.77	533344.4	20870.5	1621152.38	689775.69	1584765.38	1396192.5	0	31662.68	0	1236251	1347.79	0	819989.69	37764.2	31029.46	0	0	0	0	0	28851.55	0	22897.08	9062.93	140.92	1751.86	24843.93	24843.93	20888.52	20888.52	144.22	0	129901.71	29544.84	216297.64
Eco	Eco_I129	Female	22	21-30	69300000	12978.7	6345.23	3190941.25	4935914	4734383.5	132185.05	329057	2831.35	4674.91	310120.3	9623.33	1197925.12	2961.3	883027.19	585207.44	0	3580.42	826.6	653752.44	2588.19	0	512078.53	2203.32	1192.65	0	0	0	0	0	17772.95	152.69	240479.06	2747.32	249.43	2060.6	31168.79	31168.79	26200.69	26200.69	0	0	92414.43	9060.18	248863.23
Eco	Eco_I131	Female	58	51-60	64500000	52127.45	7289.33	3877164.75	7174602.5	4248969	11083.55	545124.81	4451.19	4381.99	345373.1	36492.86	1204025.88	4783.92	1131544.12	779121.69	0	13147.43	0	841301.19	5362.3	0	845434.94	1896.15	1754.55	0	0	0	319.96	0	17851.89	0	36617.66	4686.39	1710.19	1512.78	31008.87	31008.87	23442.76	23442.76	0	1202.91	93795.25	9087.33	213749.3
Eco	Eco_I134	Male	71	71-80	52800000	54526.76	3641.97	3173456.25	6019032.5	4167342.75	7636.54	375540.25	6320.8	6448.29	559865.7	13071.07	1282465	10759.48	1066770.62	815422.75	0	3308.5	2606.42	838534.81	4425.14	0	650254.88	2428.24	2453.47	0	0	0	0	0	14737.77	0	344031.03	79643.9	459.57	2460.11	33218.89	33218.89	24618.47	24618.47	0	0	120327.94	14599.55	211443.25
Eco	Eco_I144	Female	75	71-80	45700000	57808.24	11229.99	10185877	12599748	4921526.5	18982.35	1062516.12	2308.81	6635.31	278735.6	34040.63	1315604.12	40055.68	2645191.75	2173344	0	6569.29	67985.25	1975008.62	3450.71	0	1535263.62	6793.57	672.87	0	0	43150.77	0	0	1165818.88	0	571735.75	9615.66	45113.42	9021.3	49676.08	49676.08	20175.17	20175.17	4802.01	0	19300.05	21755.64	133090.08
Eco	Eco_I145	Male	57	51-60	64200000	45462.3	8927.39	11632152	12209611	6244892.5	195769.94	743675.69	1428.01	5210.93	48863.67	39934.79	1632095.88	38851.77	2590545.75	2178621.25	0	52391.77	1878772.5	2019430.88	14064.86	0	1454883.38	5072.39	361.66	0	0	0	0	0	1103163.38	0	73579.48	9861.75	18041.09	8520.49	52366.03	52366.03	20235.8	20235.8	16526.48	0	20455.84	21311.58	166405.7
Eco	Eco_I147	Male	53	51-60	72800000	32106.94	5184.38	11381845	12378703	6292685.5	41777.29	853524.5	3791.74	5029.91	169886.1	29724.08	1639116.38	38501.54	2839561.25	2006872.12	0	57505.5	1688879.62	1927143	20998.35	0	1640755	3810.68	521.3	207.39	1973.33	14932.58	0	0	1063804.38	0	52185.8	8373.08	27114.55	7525.89	57763.36	57763.36	20012.6	20012.6	1854.35	0	19147.73	21333.37	170498.55
Eco	Eco_I151	Male	86	80+	21600000	44162.67	544661.75	9789977	11572868	4602558	43829.14	1830772.5	44392.89	73386.62	279720.9	31207.51	1378144.75	165318.83	2330385	1991316.38	0	85873.15	363565.62	1718415.62	1711.66	0	1392325	41149.81	30209.68	813.56	0	45815.11	0	0	1256170.38	0	559827.38	9648.68	1273.6	6454.79	30970.56	32450.78	17642.42	17642.42	6087.94	0	31250.79	16394.82	123592.85
Eco	Eco_I153	Male	66	61-70	1.80E+07	34112.34	3633896.75	11392056	12243241	5488512	2222618	2105835.25	77848.09	23454.67	285900.3	36938.56	1575566.5	719979.69	2419104	2014900.38	130.36	52284.78	1758237.5	1902308.12	4673.12	0	1500561.38	57735.14	20340.4	0	0	50029.31	0	0	1244950.62	0	58105.74	10743.24	2498.42	8166.15	28884.06	25378.2	8205.91	8205.91	13040.72	0	17889.9	37474.19	139491.17
Eco	Eco_I157	Female	96	80+	40800000	47636.78	10882.73	10561152	11932629	4895779	44289.03	1577373.5	6533.39	4750.39	345163.6	18913.7	1367731.38	37683.42	2603211.75	2139519.25	0	7022.64	213752.7	1820074.88	8282.12	0	1372248.5	12119.34	751.62	0	1349.05	73966.95	0	0	1166967.12	0	615186.06	10292.94	36670.02	6227.14	39660.46	39660.46	10452.17	10452.17	6785.51	0	24324.25	18075.83	134068.77
Eco	Eco_I159	Female	81	80+	53600000	44571.06	10027.06	11620689	11954816	4648654	36745.64	1430348.5	3070.63	5583.24	287337.2	28023.47	1716399	36098.16	2799000.25	2215260.75	0	5870.26	106186.27	1743023.38	8640	0	1472288.12	4807.86	731.77	260.5	0	39784.21	0	0	1197982.12	191.07	634996.31	17862.26	1995.33	8421.88	50137.91	50137.91	18784.79	18784.79	18592.86	0	16900.63	20129.41	127546.54
Eco	Eco_I160	Female	82	80+	60500000	42048.93	4312.35	9547673	11718641	5384014.5	17373.15	1280901.62	4355.37	5215.9	279320.2	34241.58	1367088.5	26657.4	2529962.25	2212793.25	0	6512.21	236847.8	1961709	4382.05	0	1531285.38	12727.15	1437.03	0	1514.77	47795.56	0	0	912951	0	598403.44	9709.56	50361.89	7768.83	37539.82	37539.82	15115.56	15115.56	163.45	0	18180.7	16247.64	143597.61
Eco	Eco_I161	Male	79	71-80	41200000	35274	9001.29	10516785	12213171	5681856	10120.27	1283316.88	2714.71	5835.24	248168.5	31255.66	1522718	197525.86	2228038.75	2273494.25	0	51427.94	593699.94	1867986.38	7418.65	0	1494163.5	4117.85	412.84	0	1155.55	33552.19	0	110.14	1057344	164.18	75483.09	97258.31	66184.68	7693.71	42809.04	42809.04	18127.11	18127.11	690.84	0	18202.4	15182.99	157565.17
Eco	Eco_I163	Female	81	80+	43800000	38930.43	9036.81	10238289	11559828	5746028	179759.8	1554266.12	4819.65	6040.54	331190.5	34960.05	1412140.88	33876.12	2497570	2153834.25	0	6273.77	27326.94	1969571.38	3280.73	0	1419448.88	29880.38	587.32	0	0	71520.41	0	0	1130834.12	0	555492.06	9642.27	14108.68	7208.5	32613.88	32891.83	18160.71	18160.71	844.22	0	25003.02	15436.52	149523.08
Eco	Eco_I167	Male	80	71-80	66500000	42067.55	8386.17	11947005	12565327	5714414	42721.13	1300125.38	3930.26	5718.47	307816.7	63420.78	1709590	45514.31	2892160	2149932.25	0	6646.31	2014.36	2014876.62	4890.59	0	1633404.38	2428.05	432.82	0	0	55353	0	0	1101763.75	0	608554.81	10728.73	78699.88	10637.42	63081.09	63081.09	19929.9	19929.9	0	0	20161.48	19584.66	148547.05
Eco	Eco_I170	Female	22	21-30	63300000	51744.77	13859.21	10740432	11750464	5330908	213446.94	1134511.88	1830.28	5533.23	313403.4	25693.76	1426862	38449.27	2877688	2151803.25	0	7361.76	21662.56	1970871.62	4441.39	0	1521810.62	1319.24	403.17	0	0	59136.58	0	0	1029863.69	0	577844.69	10252.5	1337.78	8449.77	38967.82	38967.82	20082.7	20082.7	10086.73	0	16246.46	16148.24	146046.2
Eco	Eco_I171	Male	0	00-10	60500000	45751.77	8951.15	10705084	11751581	5292700	175403.98	932377.69	657	3639.7	183604.7	30145.56	1595616.5	104445.71	2817322.75	2119373	0	52864.17	1659621	1877359.5	14523.36	0	1604459.5	2442.55	292.38	0	0	15376.08	0	0	1000184.69	181.28	45420.24	9515.12	46426.93	9645.13	48408.06	48408.06	18099.09	18099.09	525.45	0	25668.36	20685.26	145694.16
Eco	Eco_I173	Female	61	61-70	19400000	31513.12	2385050	10148941	11290816	5257569.5	482714	1997680.62	29343.24	55225.62	322454	34965.71	1385193.12	685023.75	2449760	2050558.5	0	62333.07	2292.97	1749691.38	1994.73	0	1340340.88	117580.38	24141.6	0	0	69374.21	0	0	1049885.62	512.98	579410.44	9872.4	17248.78	6317.27	24466.18	28900.29	23640.35	23640.35	114.12	0	25441.93	30818.02	142727.05
Eco	Eco_I175	Male	61	61-70	41700000	33134.19	687935.44	11210293	13334776	6054114	210245.12	2210888.25	39881.27	23510.97	303642.5	25187.96	1496499.38	30507.83	2719131.5	2244095.25	0	24291.32	236522.05	1936571	3647.99	0	1427404.12	22827.09	8309.15	0	0	47104.46	0	0	1212155.88	151.95	677717.56	10022.23	12100.39	8335.52	30777.7	29953.95	8453.95	8453.95	921.74	0	21228.42	12956.48	158016.3
Eco	Eco_I176	Female	60	51-60	62800000	52179.96	9727.02	9308160	11765661	4769757	13654.71	813304.81	2351.12	5295.37	257764	28129.89	1162737.5	41837.33	2733697	2078876.12	0	6110.54	33117.95	1799446.62	3720.36	0	1524525.38	2581.67	1198.93	0	0	44736.53	0	0	928698.31	0	579624.81	12350.7	1073.57	9507.95	53696.35	47105.66	17352.17	17352.17	0	0	17771.38	20916.12	132031.5
Eco	Eco_I180	Male	82	80+	56200000	47010.3	7411.77	10538767	11813803	5354490	32994.48	941581	5100.6	6849.15	275218.8	59201.64	1598424.5	34712.81	2474487.25	1966473	0	7252.69	3011.34	1684187.88	8116.88	0	1533702	3475.53	760.54	179.07	1429.31	41378.68	0	0	1187068.88	0	551872.25	14395.78	17680.4	7296.8	43763.62	43763.62	17517.89	17517.89	172.55	0	24431.24	18109.44	156470.97
Eco	Eco_I182	Female	84	80+	63800000	42275.66	8147.73	10874473	12398440	5482736	181298.62	1111343.38	2945.73	4481.91	221671.6	42853.23	1428221.5	169558.61	2535184.75	2129662	0	51997.68	1612201.62	1840147.5	12100.33	0	1613558.88	1894.73	448.6	197.32	0	21498.76	0	0	1134610.62	168.4	69425.74	9357.04	25756.8	6559.46	30195.48	30195.48	15169.63	15169.63	1128.69	0	25487.21	19481.17	145687.09
Eco	Eco_I183	Female	87	80+	74800000	42813.98	7229.22	11177122	13348264	5554364.5	14657.54	1025905.94	5624.88	4041	205395	38672.09	1512696.88	38682.67	2560643.25	2355885.5	0	10464.37	863215	1773826.12	5707.85	0	1668591.38	1730.85	839.99	0	519.49	16553.24	0	0	1051885.5	0	582940.19	9228.41	23509.39	10967.44	62112.92	62112.92	18812.54	18812.54	237.8	0	12829.81	16934.09	157848.58
Eco	Eco_I184	Female	68	61-70	43900000	38674.41	6983.51	10755008	11670705	5077921.5	10330.12	1668290.12	20014.08	14304.76	285725.3	33912.95	1521863.38	258023.42	2456838.25	1918705	0	16019.76	778630.81	1756599.12	3996.1	0	1420540.62	7571.46	5566.71	0	0	30434.77	0	0	1141911.38	0	578894.88	10630.56	42050.38	8392.1	45886.18	45886.18	21845.44	21845.44	0	0	26919.82	16427.77	126882.51
Eco	Eco_I192	Female	61	61-70	47500000	39327.25	4923.38	7642544	9925417	4566921	34964.17	1096864.62	6392.96	5618.57	241522.8	25388.95	1009907	51260.9	2347314.25	1903423.62	0	6218.6	5070.34	1414072	8415.7	0	1165435.12	15092.34	1368.5	0	0	33008.61	0	0	941804.75	0	477180.5	3619.16	29573.69	7376.91	32994.39	32994.39	18082.49	18082.49	226.03	0	37865.5	14131.23	125358.04
Eco	Eco_I193	Female	55	51-60	60500000	31664.65	8826.63	10685816	11018175	5474734.5	12102.28	1238244.88	6298.76	5025.49	262251	24733.27	1409316.62	6093.4	2515663	2083155.12	0	5103.02	4938.91	1950215.5	3675.63	0	1337379.38	39531.5	416.71	0	421.7	45186.68	0	0	946655.81	0	544516.31	2704.17	59327.34	8231.59	34818.14	50989.47	17021.44	17021.44	0	0	20298.57	18688.93	143434.89
Eco	Eco_I195	Female	75	71-80	62800000	33910.96	8642.43	11396004	12962801	5779482.5	6464.02	1059932.88	2056.77	5227.1	194347.2	30042.83	1404332.88	8046.54	2704126.75	2330716.25	0	5471.1	856.09	2038482	6049.32	0	1415601.5	1646.6	385.92	0	0	24040.04	0	0	1067513.38	0	550383.69	6790.85	8952.95	9802.41	53261.67	74584.01	23035.47	23035.47	161.51	0	10351.44	21408.07	155255.14
Eco	Eco_I231	Male	56	51-60	70300000	121733.96	10816.97	9556047	10944004	4909176.5	248495.5	261986	5227.67	6554.72	147166.2	30920.73	2990329.25	41212.43	2256574	1958513.12	0	18449.77	1982898.12	1437825.12	3813.61	612.95	1052286.75	7139.58	858.12	0	3711.95	0	0	0	40244.55	154.52	85510.42	13114.32	45212.71	3468.04	58951.68	58951.68	20975.27	20975.27	10457.19	0	40750.27	15986.44	224077.83
Eco	Eco_I232	Female	0	00-10	71900000	118778.32	3143.57	8297254.5	9983853	4745016	34421.18	263567.84	4637.03	7510.11	340208.4	14748.56	2758105.25	26671.6	2184947.25	1760887.38	0	21265.12	2074173	1529009.88	5338.34	0	951486.81	4642.6	944.09	0	7237.94	0	0	0	37868.66	0	72813.07	11800.52	41889.65	3812.83	63263.36	63263.36	17369.25	17369.25	10993.93	0	36303.28	16874.33	206738.25
Eco	Eco_I233	Male	91	80+	72100000	118270.62	7417.83	8539869	10487675	4711301.5	18242.52	533441.62	7317.04	7909.17	412010.1	22638.8	3020287.25	11913.38	2188602.75	1869501.62	0	6577.23	39712.41	1577946.38	4271.75	1690.15	1009011.81	2638.68	1558.79	0	20606.91	0	0	0	42712.52	1288.01	572483.44	12955.09	51621.09	4892.59	88193.62	79223.56	19577.15	19577.15	11094.8	0	49283.62	14196.3	210606.95
Eco	Eco_I234	Male	91	80+	6.40E+07	108390.09	8780.28	8211736	9849031	5168479.5	14214.04	542178.81	5977.9	8374.55	402630.6	27539.81	2753324.5	11032.9	1962750.62	1815976.88	0	6223.09	58109.86	1608911.62	3383.1	359.17	910711.31	3244.87	1501.75	0	7572.8	0	0	0	38556.66	235.84	588108.38	11263.41	48777.29	4575.09	40278.43	40278.43	18784.05	18784.05	10586.44	0	43764.83	13143.97	232894.56
Eco	Eco_I235	Male	84	80+	14800000	101909.41	5147606	8205991.5	10618016	5094292.5	5425105.5	1699433.62	1825324.5	610157.19	792814.2	27354.36	2642912.25	1986430.62	2261881.25	1892473.62	0	770687.5	1065377.88	1660750.38	1870.27	2607.58	931328.5	605598.75	434873.53	0	4056877.25	0	0	0	34616.59	137.06	603571.88	68267.09	31738.21	3838.15	34527.61	34527.61	19267.22	19267.22	30537.87	0	37448.44	81123.93	217384.92
Eco	Eco_I236	Female	0	00-10	77700000	69356.51	8775.22	7471266	10176359	5104721.5	37517.63	251493.83	2627.89	5733.86	215390.7	26366.99	2470631	11986.02	1989855	1877433.88	0	4964.42	8505.86	1460795.38	5288.75	2601.33	923054.94	2663.22	1535.33	0	1983.76	0	0	0	37057.37	350.72	517361.12	11059.02	49490.31	3899.46	78601.94	101897.47	27573.52	27573.52	11103.46	359.49	45227.36	15922.55	230080.92
Eco	Eco_I237	Female	56	51-60	16900000	94448.34	3850064.25	7635780.5	10662031	5569062.5	4902353.5	1503204.62	1834193.38	782360.31	763438.4	26631.35	2384983.25	1951910.12	2147714.25	1774481.5	0	762208.31	867617.44	1500015.38	6147.77	0	926966.94	887737.19	474032.62	0	3553372.75	0	0	0	37690.39	0	590399.56	11556.9	23929.95	3746.92	28514.14	32053.68	19070.04	19070.04	14802.16	0	50386.33	22848.36	211051.52
Eco	Eco_I238	Female	72	71-80	9079709	33718.05	1734004.5	3503178.25	3902999.25	4861323	4342090	1345199.88	458220.38	177634.61	388375.8	11566.74	1127530.25	784424.25	749957.44	741240.44	0	223989.58	991275.94	679746.31	4733.9	484.87	397615.59	428532.09	134648.02	0	1029220.94	0	0	439.71	13748.65	0	166786.77	27057.08	13400.97	3062.05	30144.32	31381.6	19807.14	19807.14	8621.01	0	25553.41	55139.58	220799.88
Eco	Eco_I239	Female	89	80+	63900000	123233.43	12317.52	7505905.5	10231758	4886158	36596.25	583718.94	4419.8	7448.62	304954	33064.87	2468256.25	11095.61	2124942.75	1926038	0	6681.37	11363.3	1650295	4258.27	622.55	845402	3609.53	1874.51	0	6718.41	0	0	0	34413.67	0	535749.56	13870.25	40785.68	2916.33	48191.8	48191.8	11489.65	11489.65	10350.89	0	33400.46	12859.82	202038.64
Eco	Eco_I240	Female	93	80+	83500000	90804.46	8824.56	10183085	10960907	5632420.5	15424.53	487273.53	3951.18	9104.98	419233.8	25035.14	3216277.75	9493.67	2378262.75	2098418.75	0	8022.71	25220.81	1688059	3233.63	0	1008407.81	2868.08	919.99	0	5701.17	0	0	0	44634.93	435.38	626952.44	14512.18	53476.51	4688.43	75382.03	75382.03	20467.24	20467.24	11388.79	0	40465.98	11984.37	248879.69
Eco	Eco_I241	Female	43	41-50	78900000	82555.07	7843.83	7562321.5	10839145	4464220	10716.01	209855.06	3463.1	5472	346077	30262.24	2343776.75	12022.35	2288979.75	1742545.12	0	3155.33	9268.72	1525545.38	4713.83	0	916525.31	2919.41	1262.98	0	1793.2	0	0	0	37082.69	401.32	592157.62	13640.25	49547.7	4563.23	97900.84	97900.84	22406.17	22406.17	14273.65	0	46348.47	14087.97	215710.42
Eco	Eco_I242	Male	54	51-60	67500000	117132.01	8844.68	7481760	9658270	5048645	178875.5	200505.5	4113.04	5093.69	148023.9	21736.97	2084421	10174.12	2002983.38	1770783.62	0	19782.37	1816358.38	1361067.62	6673.22	607.54	834060.81	5012.63	512.09	0	1140.13	0	0	160.46	32232.07	883.72	75242.8	10335.71	38568.43	3021.64	60373.94	60373.94	19497.05	19497.05	9142.07	0	38054.13	13853.1	239612.44
Eco	Eco_I243	Male	45	41-50	13400000	91509.69	4189577.25	7998195.5	9384123	5490389.5	4397754.5	1486428.38	1271095	5072.48	639570.9	17304.79	2406428.25	2113127.25	2021072	1850542.88	0	545997.81	1229836.12	1530825.38	3927.63	1532.33	935177.75	621812.5	270339.59	0	3798669.25	0	0	267.3	37220.71	265.21	527100.75	103100.38	27148.24	4074.15	30132.44	32088.5	18242.03	18242.03	10445.83	0	40115.74	45000.62	205912.39
Pae	Pae_I075	Female	32	31-40	218407.9	0	9868.25	4178712	6779745.5	275942.09	4406192.5	987682.19	1187166	63288.3	312782.2	18614.63	1081658.5	253714.86	1497029.38	1166283.88	0	394823.59	0	1075700.62	1501761.12	0	750801.81	2519.88	347772.28	215684.55	0	0	0	0	33885.64	0	34574.52	2718.07	0	1558.11	11279.35	11279.35	20123.14	20123.14	0	0	79571.76	95372.3	14703.25
Pae	Pae_I092	Male	42	41-50	118148.3	0	1281319.38	4330287.5	6972550.5	4016287.25	4292189.5	1116557.62	1210310.62	89917.8	521122.2	16471.47	1377743	1460852.12	1554088.38	1252690.5	0	368473.09	0	1169797.38	977550.81	0	801563.56	45818.75	335666.41	38086.01	0	0	0	0	27717.35	0	38983.29	252431.98	0	180.13	5803.02	5803.02	18448.68	18448.68	226.11	0	132037.45	86190.47	204100.69
Pae	Pae_I099	Female	57	51-60	1.50E+07	1690.37	7878.09	3742790.75	5722404.5	647275.62	18868.21	1061919.88	12427.23	4549.38	570498.8	15897.98	1439742	32072.16	1748830.62	1348346	0	5350.76	0	1297162.38	276635.16	0	451358.75	3149.64	2063.66	34374.68	0	0	0	0	24397.42	0	78554.54	958.3	363.73	2288.44	58032.68	64665.64	58032.68	58032.68	175.77	0	106457.19	11544.47	33992.13
Pae	Pae_I109	Male	74	71-80	108606.1	0	7391.9	2822858.25	4294355.5	648790.94	5241784.5	1441455.38	1135289	37875.36	445276	8994.67	1155484.12	343408.66	1477232.5	1369102.5	0	226330.77	0	1067477.88	629674.56	0	355437	2579.36	199606.08	0	0	256.25	0	0	14920.68	0	0	1532.93	0	2266.68	10588.14	6889.45	18983.25	18983.25	0	0	83380.16	126273.23	32253.65
Pae	Pae_I113	Male	59	51-60	119893.3	0	103766.99	3798155.75	6897210	959228.06	4786591.5	1294904.38	1194309.88	65809.8	499864.2	31894.97	1135015.88	877981.44	1333920.38	1214961.88	0	360521.38	0	1038611.75	1645247.38	0	713083.81	42418.25	317230.97	86419.55	0	0	0	0	23632.15	0	38154.98	4681.46	0	1255.14	9760.25	10311.54	16178.51	16178.51	260.11	0	104848.93	88973.25	48292.22
Pae	Pae_I114	Female	0	00-10	146697.7	0	4663.76	2235737.75	4273191.5	634517.19	5152753.5	1260236.5	169844.86	74067.78	427260.2	11306.03	805746.19	439410.91	869066.94	739368.81	0	46887.49	512.17	652172.31	869787.19	0	477154.91	1899.54	39444.65	45085.6	0	0	0	0	14068.3	135.5	26386.88	1456.19	629.02	205.75	8618.56	4123.66	20520.09	20520.09	0	336.84	70775.65	118887.84	35719.31
Pae	Pae_I128	Female	64	61-70	131435.4	0	47185.12	4556619.5	7391644	967778.44	4964158.5	1212316.25	1823180.62	78441.23	334766	22096.53	1259449.88	485418.59	1578913.62	1319084.5	0	578256.25	0	944312.81	1648173.38	0	832654.19	47252.78	474277.16	67695.96	0	0	0	0	31858.79	0	41215.3	4684.34	181.47	0	9531.25	4791.65	19202.21	19202.21	0	0	113177.4	99867.38	49281.71
Pae	Pae_I156	Male	69	61-70	295401.3	244.42	11087.31	10547115	11991952	1300384.62	6269590.5	2343053.25	1106724	38276.52	505835.8	26768.69	1514938.38	175141.12	2693873	2062225.5	0	633633.5	1555514.38	1858952	1205785.62	0	1430646	2706.65	12387.2	237753.8	0	2380.29	0	0	1071465.88	264.11	35871.33	11393.34	17853.84	8530.34	29139.88	25548.38	17545.97	17545.97	10215.59	0	23116.88	203581.44	32160.97
Pae	Pae_I228	Female	92	80+	198718.7	222.38	8812.76	11642173	10960736	1032767.25	8273294.5	2819994.25	1138040.5	37862.24	663875.8	36291.95	1519804.38	648037.06	2624083.75	2329160	0	635352.19	1812282.62	2007370.38	1884581.88	0	1449686.88	2048.62	34294.95	208928.8	0	85596.54	0	0	1318783.62	144.47	32242.05	3931.6	259.87	11742.18	30217.4	29850.64	22513.58	22513.58	111781.45	0	24747.8	264523.03	23225.38
Pae	Pae_I230	Male	53	51-60	149451.2	0	7328.37	12653287	12535139	1223050.62	8108637.5	3101570.75	560226.81	40619.86	297118.7	32328.87	1627656.38	536433.75	2827326	2596518.25	0	95923.37	1825883.62	2069955.62	2264557.5	0	1343274.62	2016.18	76706.41	135705.73	0	11099.07	0	0	1392534.88	0	30247.48	3664.38	23639.18	14295.66	6985.18	29647.31	21893.11	21893.11	94847.69	0	18054.65	326557.28	31861.53
Pae	Pae_I247	Female	69	61-70	297815.9	0	9691.65	8560699	9014396	544502.75	7247078.5	1641699	1015065.25	80354.5	215781.7	24863.31	2819099.75	178227.17	2046561	1950230	0	220805.7	1996510.88	1460386.62	854839.69	587.99	863209.81	1457.17	109833.75	433876.97	1605516	0	0	107.87	33602.11	410.42	68221.05	11957.28	63948.93	3574.92	32539.16	32539.16	6762.04	6762.04	73353.95	0	36764.32	136473.8	21112.13
Pae	Pae_I267	Female	78	71-80	207627.7	0	6117.76	5440788	4577738	365743.78	5612500	1145697.25	464679.47	208679.62	191036.6	27098.85	1528226.62	38387.36	1438614.38	1304892.12	0	73006.51	1054945	1056981.12	520594.47	2069.52	393008.66	6331.62	42803.13	188805.38	532529.06	0	0	0	31578.8	704.05	27918.14	6831.02	78164.68	4128.37	29547.97	32922.65	18967.99	18967.99	65506.14	0	183499.95	101262.15	16278.17
Pae	Pae_I270	Male	73	71-80	269844.4	0	7326.96	6539425.5	9093764	306821.56	5328677	1096314.62	932489.94	79959.3	206453.2	17909.67	1664444.88	73927.31	1970716	1599412.12	0	167329.12	1577685.88	1376490	807363.69	3387.05	636954.5	1674.38	89599.34	290715.56	1190023.12	0	0	0	37307	2019.28	57487.27	9971.59	81661.54	3906.32	7592.5	30477.29	19303.24	19303.24	72395.33	0	239178.8	101757.02	14124.62
Pae	Pae_I283	Male	94	80+	68402.95	0	6825.73	6525388.5	7838553.5	1634500.12	5752823.5	1451702.12	303181.84	64465.48	260459.6	27887.92	1629085.88	464828.66	1976692.5	1718873.88	0	124283.59	818730.69	1468597.62	991990.75	2313.83	637379.81	13489	55145.68	0	792743.06	0	0	0	38069.56	439.85	28452.06	5127.56	34199.17	3008.01	11642.43	28913.71	24195.81	24195.81	83841.41	0	194410.88	135596.83	64907.25
Pae	Pae_I307	Female	91	80+	132864.4	0	8222.89	8198220.5	9644233	1364013.75	6290323.5	1406014.12	301299.78	66177.75	258334.4	23906.69	1816207	459918.16	2033056	1835626.38	0	107979.97	1744307.62	1567500.62	1190010.62	2400.45	835168.25	23546.09	48895.68	138906.36	81055.24	0	0	0	35878.09	0	51723.04	8502.82	45130.13	3133.71	8186.85	29391.65	22659.97	22659.97	79346.88	0	242248.23	128085.29	53371.8
Pae	Pae_I309	Male	63	61-70	181702.4	2604.44	6219.6	6855534.5	8972640	530417.69	5360711.5	1095408.38	1121681.88	71034.92	275151.3	25773.23	1547884.12	17856.06	1875756.5	1725562	0	222646.2	1529709.38	1429380.88	617511.5	1761.26	779262.69	1459	97457.75	378114.09	551687.88	0	0	0	39834.55	737.64	36096.78	6208.59	35864.54	3265.22	5591.64	29585.79	22584.59	22584.59	46516.18	0	193087.7	117974.32	18634.09
Pae	Pae_I314	Female	78	71-80	152257.3	0	6536	6466985.5	7672056.5	149368.7	5706431.5	1238590	1169296.12	62704.76	305812.8	24491.48	1350154.75	448500.09	2010648.88	1750305.5	0	188592.94	1660526.38	1547877.38	1095762.88	0	677542.19	5383.54	85342	130853.82	0	0	157.7	0	30987.51	214.02	31450.83	6630.93	30873.42	2901.16	31353.37	30341.16	19782.66	19782.66	69977.28	0	167305.95	109699.2	4692.57
Pae	Pae_I316	Male	45	41-50	2823020	5472.88	7618.94	6900463.5	9506917	503437	15822.42	1136003.12	5287.01	9746.58	128977.9	33410.09	1655922.62	11194.78	1971320.38	1921122.38	0	8771.21	116692.74	1413424.88	266930.34	0	918543.56	13604.36	1170.95	262514.78	5551.47	0	0	0	35489.4	0	456962	7351.74	91938.35	3080.21	27792.44	27792.44	22192.4	22192.4	49875.55	0	182795.3	9131.82	21646.39
Pae	Pae_I324	Male	76	71-80	2764015	0	28597.67	3645240	5677332.5	844311.81	5712605.5	1282250.62	571202.31	39845.84	163464.8	13694.18	1319481.88	8166.32	1072458.75	767291.06	0	447522.16	1761344	861855.19	616919.44	0	684754.31	2188.23	400995.78	525878.62	0	0	0	0	23512.55	295.45	36073.02	1533.31	58248.75	2373.47	10821.29	10821.29	10076.5	10076.5	71326.94	272.03	30989.53	119867.29	20714.37
Pae	Pae_I329	Female	93	80+	1552407	0	535896.31	5623341.5	10074608	4174411.25	7389136	1639851	1448571.38	1071876.38	468552.4	19230.17	2289745	1708423.12	2210608.25	1682741	0	1054425.62	2413006.25	1639711.38	1809625	0	1150388.88	8356.83	951685.06	51826.18	0	0	0	112.63	50079.39	693.3	46825.8	74349.73	47241.89	2252.29	6000.74	6000.74	6000.74	6000.74	140641.06	0	54057.53	140884.5	105853.29
Pae	Pae_I339	Male	53	51-60	1490424	0	26948.3	5590451	9385309	199041.55	5897828	1382727.5	1230589.12	805775	259773.2	20390.72	2015165.62	53887.73	2068566	1728903.5	0	782128.81	2037234	1510161.38	680111.69	357.66	1012844.44	4085.45	754077.69	0	396.48	0	0	0	50087.19	1455.06	50470.82	11308.79	88034.66	1893.36	12384.68	12384.68	9315.59	9315.59	94505.54	286.86	56737.31	128003.26	4909.5
Pae	Pae_I343	Male	23	21-30	273734.3	0	4227.71	5272834	10408854	1352677.62	7201918	1687658.38	1247233.62	803989.25	359007.5	11052.55	2282443.25	1239191.5	2011902.12	1669307.62	0	817304	2290236	1591166.62	1601449.88	1376.58	1083379.75	42016.92	796257.5	57017.56	1552404	0	0	0	44515.38	958.19	44916.59	2522.31	39410.77	1819.11	9199.68	9199.68	8695.25	8695.25	166963.56	0	56257.61	150405.19	32384.23
Pae	Pae_I347	Male	80	71-80	296473.4	0	792677.06	3042976	5643444.5	3579518	7047864	1681607	1080100.38	758290.19	455592.9	11693.48	1183241	1758436.12	1045190.69	745941.44	0	858380.56	1668218.12	767727.81	462727.09	223.23	727047.81	3334.28	769427	722.68	1323423.12	0	0	0	23645.28	0	40497.65	352075.88	30601.22	2289.85	7907.35	9184.49	7907.35	7907.35	327383.16	0	25092.84	139021.8	86314
Pae	Pae_I350	Female	64	61-70	187992.8	10890.71	427669.03	2242618.25	4361206.5	3505553.25	5671745.5	1190141.88	703912	36751.58	430601.4	14091.21	583194	721484.81	919400.94	845030.5	0	522233	1911516.12	630848	362250.22	0	475457	2499.02	489666.22	8753.14	264152.53	0	0	0	16323.39	636.96	19165.01	9450.53	21881.74	1490.18	5300.55	5740.13	5300.55	5300.55	69025.12	0	23083.62	102998.82	85826.52
Pae	Pae_I358	Female	65	61-70	1690572	0	5056101	7345703.5	9647574	3931572	12138453	3493646.25	1073800.88	843027.19	1759851	37863.72	4093980.25	1730053.5	1870897.38	1609024.12	0	833477.19	2914056	1585711.12	837036.5	26964.99	1138016.25	98453.25	753481.75	163329.94	1689370	0	0	260.73	24284.24	5971.98	70643.09	857.78	85110.57	3235.6	336626.28	336626.28	137568.3	137568.3	627305.81	0	37035.34	359221.75	94963.94
Pae	Pae_I374	Male	64	61-70	834696.2	0	21685.84	4869790	8537735	377719.09	4997143.5	1059193.25	727488.75	500793.16	241211.9	43041.11	1444081.12	138242.69	1660910.62	1446674.12	0	486033.97	2132789.75	1443870.38	756302.5	317.33	853799.19	4532.93	449749.78	96142.38	2314.32	0	0	0	44383.87	162.23	48685.75	452.95	64812.41	1723.78	4147.01	4147.01	14906.26	14906.26	66544.34	0	55604.26	104110.71	8987.2
Pae	Pae_I376	Male	90	80+	425130.1	0	108157.59	5171269	8858527	200352.33	6807648.5	1562166.5	1546079.5	1099982.62	508022	35576.65	1834542.38	872404.56	1942897.38	1669600.62	162.61	1144331	2454752	1478307.62	166861.97	0	1013640.56	4379.4	1004520.25	16782.71	0	0	0	0	46866.19	1112.04	44005.72	893.86	65758.57	2086.72	4386.83	4386.83	5813.41	5813.41	76107.77	0	39060.25	134879.72	4211.2
Pae	Pae_I384	Male	9	00-10	292682.1	0	3259.44	2000054	2894063.75	273274.41	5049818.5	1073490.12	269522.5	238006.98	190240	13480.41	572710.06	26414.55	505091.25	374946.38	0	258123.05	2030536.62	407263.66	250825.98	0	315660.06	4598.67	236290.06	346479.59	250729.2	0	0	0	16288.03	445.37	16280.61	2118.28	31738.01	2316.15	6731.9	2876.18	5440.02	5440.02	64693.64	236.38	21000.16	110840.41	6155.96
Pae	Pae_I393	Male	77	71-80	1394204	0	584736.31	5052138.5	8706749	520357.66	7248461.5	1753360.88	824859.25	579819.81	541652.2	32974.3	2069300.38	357802.12	1721698.88	1706775.88	0	598146.75	2484371	1351298.62	924301.19	1917.6	971511.69	42420	525543.06	562926	326999.28	0	0	0	37222.84	0	61520.97	2303.34	58433.77	3699.03	73804.62	73804.62	51050.76	51050.76	188050.39	225.72	37108.91	171101.7	10615.24
Pae	Pae_I397	Male	94	80+	164123.8	0	9151.79	2199736.25	3430394	447771.59	5252611.5	1304536.38	311319.28	227887.45	269474.6	20383.76	579406.19	42171.02	701400.06	676926.94	0	237562.06	2346133.25	564760.56	314476.38	322.89	453739.91	4656.55	219412.08	0	105530.96	0	0	0	18175.1	0	22889.66	1061.67	45778.11	1935.45	17599.78	16134.79	16474.67	16474.67	79920.12	0	18398.98	120841.34	12261.52
Pae	Pae_I401	Female	67	61-70	559966.4	0	31374.62	2380135	3635643.25	2226065.75	6835525.5	1442112.12	642267.75	43984.7	337547.9	27586.31	835989.25	411959.91	985314.19	752899.06	0	420978.16	1412958.62	729005.31	455411.25	0	423743.41	3985.59	369710.34	74556.76	0	0	0	0	17779.47	196.05	25838.9	1374.1	35225.41	3899.81	6732.15	4822.22	6732.15	6732.15	104920.93	0	20634.03	143520.39	48651.43
Pae	Pae_I407	Male	57	51-60	502740.1	0	9290.14	5531047	9713531	133034.03	6448093.5	1564115	1442442.38	998688.31	389436.6	44760.52	1959984.62	872529.19	2005540.88	1656013.5	0	1066991.38	2457439	1621762.38	1373990	0	1033100.06	3691.32	926312.25	0	0	0	0	0	45879.52	207.15	54416.29	596.52	35099.77	2223.02	5812.59	5812.59	5878.56	5878.56	88172.79	389.52	61511.6	131586.86	2658.29
Pae	Pae_I436	Male	68	61-70	130516	0	6711.53	2647129.25	5665916	63679.18	6706091.5	1517022	1110481.62	809680.19	379660.9	26489.69	964476.56	171250.91	885551.56	802305.81	0	943802.06	2086749.62	743709.81	525046.69	1063.6	503218.03	2971.85	821716.31	120771.25	1243421.5	0	0	0	25371.98	810.86	59525.56	479.36	42021.33	2067.47	5901.23	5901.23	20556.83	20556.83	30435.19	813.77	27054.99	154745.48	1325.36
Pae	Pae_I437	Female	75	71-80	343572.2	0	7108.02	5619022.5	9529427	37007.42	6211239.5	1519727.12	1652134	1074395.38	352627.4	19740.94	1739114.62	331605.53	2058920.38	1707199.62	0	1150359.12	2300881.75	1338666.25	1107504.12	0	1123972	3462.81	1015849.69	242755.67	1167424.25	0	0	0	52907.04	921.06	98356.12	4448.43	121990.52	2671.55	5666.79	5666.79	4665.98	4665.98	24216.66	0	48137.5	149922.69	695.89
Pae	Pae_I443	Female	67	61-70	1505367	0	2668.15	1476272	2713561.75	63143.54	19535.71	1528717.38	4007.83	2205.91	424028.5	9622.01	605701.69	42824.44	1072009.38	1147370.12	0	4061.94	2665516.75	850608.81	236893.52	0	334355.41	2954.33	1752.65	24990.81	3342.33	0	0	0	11192.31	381.62	43962.89	2976.75	209631.62	3416.81	18454.13	17452.79	18454.13	18454.13	27358.36	0	12909.95	10235.59	1540.7
Pae	Pae_I468	Male	43	41-50	309357.7	0	9460.31	5122496	8757917	479738.03	6674792.5	1648172	2125297	1475404	519543.6	46638.11	1579355.62	1365429.12	1879057.12	1451679.62	0	1631433.38	2119616	1485132.38	1827057.38	785.4	1061649.62	71720.87	1459332.88	95256.41	1553467	0	0	0	52334.29	779.2	117278.59	4677.71	62197.38	2223.23	7963.81	6070.43	17716.85	17716.85	45459	0	54789.3	128020.94	10751.97
Pae	Pae_I473	Male	77	71-80	234642.5	0	4566.62	5556712	9842997	71210.4	6780903.5	1538697.88	1767231.38	1246232	395491.8	19404.42	2032914.5	251386.11	2012422.88	1677750.62	0	1367307.62	2641631.25	1637726.5	1193481	0	1090594.12	36141.13	1174444.62	56238.86	1268143.12	0	0	0	44203.39	905.34	107217.6	886.88	109504.06	2602.16	6769.46	9820.33	17331.7	17331.7	32172.25	335.23	50348.52	142498.98	1735.41
Pae	Pae_I475	Female	85	80+	350020.7	0	6287.33	4549387.5	6894363.5	38963.97	5788241.5	1255867.62	1488326.12	897558	322107.2	17860.54	1223089.88	183459.67	1488571.5	1239009.38	0	983649.44	2030951.38	1210071.75	1188293.25	552.29	795373.56	3646.15	888124.69	257155.06	412087.75	0	0	0	37519.21	1614.75	84502.09	2813.66	94012.56	2209.9	8001.28	7040.19	19075.02	19075.02	28461.37	0	43606.25	121804.09	867.86
Pae	Pae_I479	Male	52	51-60	159820.8	0	356923.84	3233215.25	4740796	832793.81	7903766	1800113.5	1088845.25	871322.81	665660.9	16933.95	1426431.5	1338600.38	1034881.06	891045	123.35	1031301.5	2165798.25	819643	723600.81	0	522350.16	25280.77	908639.81	4000.36	954353.75	0	0	0	26203.05	699.42	63489.23	336584.16	39468.13	2416.47	7405.47	6156.39	17518.33	17518.33	101151.79	0	28222.87	189322.88	20692.56
Pae	Pae_I485	Male	68	61-70	218243.1	0	5456.64	5644459.5	9208507	69739.09	6704808.5	1541217.38	1782000	1263391.5	432992.1	27498.84	2295907.25	263177.5	1991434.38	1723879.88	0	1431499.12	2573187	1703510.12	1249834.5	0	1167290	36909.68	1265092.62	55214.59	682901.19	0	0	0	55316.04	1196.45	99060.54	2114.59	114427.41	2305.47	7104.74	7104.74	18370.63	18370.63	30363.71	0	46798.36	147147.3	1499.7
Pae	Pae_I488	Female	35	31-40	438106.3	0	3747.35	3481014	6431344	82105.12	6542701.5	1468409.38	1169460.88	1018312.56	359157.8	28588.75	943490.5	211066.12	1068722	693345.69	0	1187847.62	1893245.62	773558.19	903151.5	0	783895.94	2875.03	1040118.69	141201.47	440739.34	0	0	0	31769.22	162.58	99928.04	1207.29	86525.94	1672	7047.17	4563.63	17361.56	17361.56	27636.67	0	31372.97	142924.64	1934.55
Pae	Pae_I494	Male	83	80+	283082.6	0	4006.25	2332893.5	3723847.25	121967.4	8133940.5	1904497.62	1044531	545000.69	535589.6	24762.43	1106148.88	305381.28	1373845.62	1854454.62	0	643245.56	2707213.75	994823	864093.31	369.53	471742.59	46776.89	621719.12	41105.26	362964.62	0	0	0	19418.38	132.43	44398.5	415.33	30531.99	2237.18	7307.93	6654.04	19795.87	19795.87	51132.13	0	18520.82	173580.17	3017.02
Pae	Pae_I495	Male	79	71-80	405661.9	0	2100.81	3955526.75	6168905.5	45456.77	8158605.5	1885316.38	1135902.12	944974.94	370509.6	16404.96	1843424	101015.85	1056550.88	801891.56	227.18	1135752.38	2511721	765474.5	995242.69	291.95	640872	1863.27	1021875.06	240072.45	476344.84	0	0	935.57	17774.79	592.73	87734.06	6248.06	89165.45	3182.73	8392.82	8392.82	19825.94	19825.94	35377.52	0	28336.03	191948.36	611.45
Pae	Pae_I510	Female	63	61-70	143410	0	7439.65	5367853.5	8899049	70065	7138638	1655136.38	1790914.62	1396530.75	429632.4	34077.09	1872008.5	317228.91	2012570	1707215.38	146.97	1501371.5	2592678.25	1449897.62	504116.59	0	960219.25	41623.92	1378799.25	111059.41	1965.2	0	0	178.71	42274.37	0	116352.02	977.73	87657.49	2819.77	5138.57	5138.57	17953.78	17953.78	30226.06	264.38	41142.2	143338.56	1256.11
Pae	Pae_I517	Male	95	80+	177212	0	65667.19	3689458.25	5639264	281708.59	6911834.5	1746075.62	1640025.62	1126419.5	628405.9	23571.63	1394886.38	1819049	941450.44	795329.19	0	1412369	1839123.5	943158.5	1208944.38	0	792312.5	74572.65	1172182.12	50478.41	627074.81	0	0	0	29069.1	1214.05	117943.69	29560.34	56898.55	2407.41	9864.59	9864.59	20143.42	20143.42	35779.12	0	29668.94	157501.81	6545.51
Pae	Pae_I521	Female	44	41-50	350060.5	0	10867.74	4778047.5	7907327.5	32229.81	6549735.5	1293012.62	1110163.12	845752.25	308515.2	34134.83	1524286.12	98262.71	1515124.62	1216322.88	0	965233.25	2065266.88	1095232.12	571833.25	0	823467.31	4844.69	822493.06	543923.06	316.34	0	0	0	38976.52	282.21	109803.95	1834.96	87550.35	2266.28	12662.52	12662.52	17736.02	17736.02	37081.54	191.28	45684.34	152692.61	490.65
Pae	Pae_I522	Female	68	61-70	184848.9	0	5865.77	3978780.75	6913149.5	81546.99	6222150	1539915.62	1539341	1175091.12	357900.7	23084.24	1269549	250498.7	1146731	858770.81	0	1382828.75	1876395.38	920646.44	578735.12	214.21	800815.69	43039.94	1189190.88	60884.11	322.67	0	0	887.11	32944.37	188.02	99501.19	585.93	82561.54	2066.84	11403.66	11403.66	19192.09	19192.09	37836.74	0	32073.71	135639.05	2117.36
Pae	Pae_I526	Male	77	71-80	971800.7	0	1169848.12	4636832	7059311.5	568657.81	6910629.5	1556446	2268813.75	1453895	745806	30729.58	1670255.38	1901400.62	1406086.12	1259599.88	0	1695530.38	823925.5	1292008.12	48907.52	0	909092	89031.54	1412750.62	49499.9	0	0	0	0	36580.04	844.68	102503.69	396987.47	48441.39	2265.72	9369.5	6237.27	18893.48	18893.48	27503.22	0	43727.6	150207.23	13744.06
Pae	Pae_I527	Female	2	00-10	131942.1	0	8314.19	4470091.5	7656383.5	58962.27	6357810	1405336	1780396.5	1312595.62	445484.4	23223.07	1269756	177312.69	1292758.38	1118341.88	154.6	1512718.88	1629299.62	1035483.69	428832.41	0	744809.56	1755.31	1320183.75	42132.42	1497.58	0	0	0	38869.88	921.8	88418.71	603.41	86141.52	2494.3	9110	5745.22	17570.87	17570.87	30895.9	0	40670.7	146332.42	1036.74
Pae	Pae_I528	Female	89	80+	264042.7	0	7645.83	5131520.5	9021095	39107.47	6057489.5	1221247.38	1471892.12	954900	335353.6	18109.28	1936182.5	100806.95	2066014.5	1631630.12	0	1037079	2238335.25	1521882	381413.47	537.11	1029095.56	81334.18	867509.81	0	959952.69	0	0	907.97	43863.14	668.29	111642.4	1271.25	120094.31	1893.63	9834.47	9834.47	17960.5	17960.5	33936.05	0	50201.12	145194.78	279.56
Pae	Pae_I531	Male	71	71-80	132343.2	0	5364.23	1953061.5	3483265.75	47167.59	6086720	1430225.38	796912	541116.38	244531.7	16279.45	605024.44	99964.74	994146.19	1083885.88	0	643281.5	2408162.25	753689.19	244356.38	0	460009.34	40367.21	581908.94	102272.12	259395.8	0	0	0	14662.91	302.04	36275.65	499.17	34313.45	2182.26	7350.31	6378.08	19575.77	19575.77	26628.35	459.41	18872.46	130556.73	566.4
Pae	Pae_I533	Female	83	80+	251814	0	6912.84	4400332.5	8021184	111748.16	7396440	1692518.12	1426566	1050572.88	406122.3	26280.51	1557884	822130	1531533.38	1290505.12	0	1182581.62	1095366.38	1204869.12	974711.81	337.08	756457.81	46828.05	1002787.06	1012.28	501043.66	0	0	0	38350.58	1435.15	84665.26	664.45	52484.75	1754.33	7570.81	6610.78	18467.88	18467.88	56284.33	119.45	38686.54	145012.77	2023.48
Pae	Pae_I535	Female	85	80+	134632.8	0	626300.75	5584208.5	9187805	728210.31	6932301.5	1643144.88	2499246.25	1850345.88	637422.6	32319.21	1894168	2014083	1835297.38	1667085.12	0	2100991.75	2661459.75	1568196.38	602970.06	3529.73	995553.31	6022.2	1804588	0	2719275.5	0	0	0	53128.71	923.51	138710.88	286199.47	66085.2	1728.16	14190.88	14190.88	15552.12	15552.12	52110.55	313.42	50397.95	143914.38	20383.63
Pae	Pae_I537	Male	77	71-80	226047.4	0	7502.1	4951380.5	7880845.5	48243.81	6049133.5	1313358.62	2092915.38	1437452.62	513866.5	34522.21	1299545.38	246233.17	1695749	1531725.12	0	1615663.5	2363649.75	1522969.12	578328.94	366.53	853707.81	6245.79	1314195.12	73048.2	1387837.38	0	0	760.3	50006.49	1530.62	106588.75	733.1	90320.79	1937.94	7707.17	7707.17	18366.94	18366.94	31491.62	248.01	53258.53	130400.94	1362.67
Pae	Pae_I538	Male	76	71-80	221948.7	0	4432.7	2395885.75	4435471.5	24323.66	6513026.5	1280629.62	781455	489023.22	182048.3	12565.18	894602.19	39937.09	995773	911564.69	0	516956.53	1171886.5	830123.69	217604.2	161.8	507070.47	70006.26	466296.84	189996.75	0	0	0	0	17898.04	736.8	47101.14	566.77	49202.2	2301.65	3509.48	4824.88	20232.67	20232.67	30666.21	0	20285.63	144366.56	268.36
Pae	Pae_I539	Male	56	51-60	158839.4	0	90063.85	4934909	9346738	149489.73	7252009.5	1543972.12	2591303.75	1791427	589227.3	13057.92	1635657.62	1077640.38	1931532.12	1723147.38	0	2012922	2322562	1562311.38	615593.75	639.29	981108.5	46215.34	1808077.12	154105.7	0	0	0	0	51551.05	155.88	114106.34	6036.73	75343.66	1751.27	7998.11	7998.11	21123.15	21123.15	26104.74	0	47147.71	155260.02	3120.83
Pae	Pae_I540	Male	65	61-70	149635.4	0	74695.01	4874711.5	9389824	629649.19	6860377.5	1588896	1855402.38	1400523.5	540569.9	16808.53	1697437.38	1805850.62	1944200.5	1641865.88	0	1553798.38	2464022.5	1688347.62	1513988.5	2962.73	1021770.69	4314.86	1342338.38	49134.28	562840.5	0	0	0	46140.31	910.83	105080.88	35075.18	61627.99	2846.3	9660.51	9660.51	18504.49	18504.49	103746.59	226.13	47029.95	138601.75	15258.14
Pae	Pae_I541	Male	70	61-70	170813.4	0	2226.91	2498242.25	4148888.75	39537.44	6107052.5	1225827.38	844243.81	516216.84	291898.9	9984.75	762000	69099.52	945455.19	997498.31	0	580671	905929.69	807810.5	183219.14	791.29	410203.28	2325.18	512911	130353.84	725399.81	0	0	0	21477.54	542.58	42579.46	1174.49	45264.45	933.25	6059.74	6059.74	20245.88	20245.88	28335.37	153.08	21231.26	131336.44	170.04
Pae	Pae_I544	Female	64	61-70	79141.5	0	4347.22	2441206	4964696.5	74762.8	6330860.5	1363416.5	396258.03	267264.41	339385	20016.19	998683.75	320357.12	928473.19	721434.75	0	288845.88	2394805.25	737415.5	323896.22	1987.92	621761.81	1278.11	236346.14	20686.82	419530.59	0	0	0	23159.31	758.86	61604.45	982.25	36982.32	3078.67	8553.1	7672.08	18700.44	18700.44	32113.82	0	25759.72	135530.69	1627.12
Pae	Pae_I545	Male	83	80+	360027.1	0	9577.43	5323692	9226706	50083.07	7083658.5	1479182.38	2264517.75	1426287.38	514258.3	19068.56	2056745.12	235061.2	2058457.38	1682295.5	0	1672924.12	2699559.75	1600205.12	486751.03	1136.23	1126952.62	3878.6	1445719.38	300436.12	1587963.62	0	0	0	43525.49	992.82	105377.6	3535.77	67865.49	2056.78	8533.42	7324.07	17987.02	17987.02	28614.6	0	40556.72	153979.56	1068.72
Pae	Pae_I548	Male	40	31-40	384313.8	0	4356.72	5632494.5	9499893	38438.93	6573822.5	1545165.38	1933162.38	1354321.5	499626.1	28954.78	1889150.88	20204.01	1850203.12	1666612.38	0	1533773.88	2227021.25	1608788.38	464331.72	5005.1	1056539.25	2635.1	1256904.38	498900.91	2235942.25	0	0	923.46	44528.42	2173.79	115662.44	2974.19	95959.88	2520.96	8802.71	8802.71	17911.2	17911.2	38588.32	0	47886.47	164450.7	1137.04
Pae	Pae_I549	Male	85	80+	198075.5	0	2608.33	2694916.25	4452781.5	138624.03	6931937.5	1868885.12	920495.44	664913.56	586664.7	9081.7	1063251.12	474943	784241.5	652438.25	0	815096.31	2728468.75	690236.81	357632.97	730.31	579149.69	50574.76	705167.5	0	1204914.12	0	0	0	16199.39	775.18	43921.66	1635.48	33032.75	2345.97	8464.12	5988.16	20578.87	20578.87	49293.38	0	16235.36	175530.98	2541.29
Pae	Pae_I550	Male	91	80+	753170.2	0	504308.59	4868251.5	9059735	810041.5	6757678	1517833	2138305.75	1436140.12	643488.4	22369.62	1918233.88	2193436.75	1796307	1672029	0	1721967.12	2663769.75	1434546	49856.22	1084.87	974555.69	1962.57	1367310.38	72043.65	160024.53	0	0	0	47140.7	751.07	103484	492264.66	68415.37	2238.49	13111.03	13111.03	17873.58	17873.58	32551.38	250.51	46266.3	143396.8	16826.37
Pae	Pae_I554	Female	73	71-80	322790.9	0	3658.32	4744273.5	8626768	137472.52	6614683.5	1513914	1489574.38	1094371.25	534048.7	31278.79	1661349.62	1154195.38	1760083.5	1342550.25	0	1284198.38	1622725.62	1378451.88	989856.31	446.41	956413.56	49199.37	1048933.88	185874.39	1187841.38	0	0	0	40408.01	1019.66	103792.1	3614.39	60839.93	1992.29	11702.62	10265.44	16622.04	16622.04	39112.66	0	39865.78	137659.58	3215.54
Pae	Pae_I560	Male	68	61-70	132987.3	0	2639.94	2589648.5	4601799	31673.76	6762122	1524320	756433.31	552772	214869	15973.8	953090.19	4828.99	808809.81	626251.88	0	659868.75	2753329.75	625524.94	236813.12	0	472256.28	3919.15	572881.94	214436.14	867733.5	0	0	0	16153.45	638.53	46412.71	895.18	60797.14	2432.6	9688.1	4914.03	18538.62	18538.62	34576.27	0	17998.43	163050.81	420.69
Pae	Pae_I562	Male	73	71-80	76304.13	0	252276.75	2386739.75	4200326.5	701697.81	7440121.5	1614484	828687.5	645190.44	615381.7	26355.11	923298.31	802580.31	778939.19	951712.94	148.9	783956.5	2635383.75	613078.56	341854.22	14990.42	581667.31	160806.36	694596.19	6630.58	958432.5	0	0	0	18958.91	289.61	49404.89	204654.62	29436.55	2571.11	8719.73	8239.92	8528.83	8528.83	95488.9	0	19281.03	143017.33	16718.81
Pae	Pae_I563	Female	88	80+	218682.8	0	8517.17	5762836.5	9186592	68191.99	6849281.5	1619889.62	1406120.88	1060058.12	326293.2	25595.59	2187288.75	194592.58	2089682.38	1791278.38	0	1119509.38	2291077.75	1737006.62	511825.75	536.24	1027803.75	2681.12	904140.69	237380.33	1657667.12	0	0	0	41775.56	1605.54	122208.41	1578.58	114235.09	2419.62	7421.7	7421.7	18620.12	18620.12	34418.4	241.53	42972.37	159942.36	770.62
Pae	Pae_I564	Female	78	71-80	356532.2	0	7935.15	5154762.5	8040290.5	43515.59	6622090	1543684.38	1887901	1295049.88	429353.1	17538.67	2037146.5	207143.05	1709164	1569188.5	0	1512368.62	2649958.25	1600712.12	484590.38	12065.98	956139.69	2110.3	1205902.38	232490.12	2132312.75	0	0	0	42239.29	2412.04	101423.04	943.39	83789.76	2466.02	9499.35	6316.26	9499.35	9499.35	26989.01	0	45091.68	148770.19	509.99
Pae	Pae_I570	Male	62	61-70	284789.1	0	9331.35	4627540.5	8275900	111138.1	5695826	1287894.62	1442734	960588.31	519568.4	30465.02	1186550.88	738308	1670382.88	1523826	0	1119905.25	2126982	1408229.62	863211.5	671.03	940079.56	32699.39	925012.5	367148.25	1011171.75	0	0	0	44326.86	2003.08	85569.25	473.45	55848.34	1821.75	9774.97	3732.36	18701.91	18701.91	34455.7	0	46375.18	116098.16	2205.87
Pae	Pae_I571	Male	87	80+	237993.2	0	3909.82	2201894.25	3600456	43515.08	6199642.5	1329535.12	767800.31	554670.56	255392.9	12369.57	727426.31	75337.77	850080.69	676193.94	268.31	612678.06	984179.94	703267.06	286584.12	5157.66	405228.22	5112.69	524646.06	127479.68	825419	0	0	61103.52	17378.63	1380.39	44446.73	247.38	38224.55	2025.65	6985.39	6985.39	19335.95	19335.95	43526.72	0	20157.33	127264.31	273.49
Pae	Pae_I572	Male	56	51-60	336820.3	0	4380.62	4331770.5	6981209.5	86478.48	6726109.5	1637077.62	1309987.5	1034992.81	384322.5	11025.69	1763276.88	133688.12	1374240.38	1013142	0	1209277.75	1598918.88	1049519.88	523691.66	14030.58	731770.31	3149.88	1019141.69	159250.83	1129610.88	0	0	0	31345.43	782.64	92458.12	559.95	72834.52	1743.84	10735.49	10735.49	18874.29	18874.29	35563.7	0	31290.96	171858.22	2316.69
Pae	Pae_I573	Male	59	51-60	95959.74	0	3391.4	3478387.75	5337369.5	95838.81	7843277.5	2003051.12	923847.31	651715.75	328229.8	13846.52	1265317.5	150523.56	926027.75	809202.75	0	772183.75	2667692	795029.19	328029.97	10759.15	483702.34	3034.55	640336.5	195825.44	1197163.75	0	0	456.96	25229.36	1167.69	55881.31	328.96	51531.91	2669.86	8181.83	2923.41	19217.4	19217.4	35715.02	192.03	21605.99	196107.19	3056.28
Pae	Pae_I574	Male	72	71-80	56400.11	0	339343.59	3499614.75	4297923.5	628583.31	7643573.5	1850568.62	1504632.38	685820.25	560625.8	10744.99	1496495.62	667752.19	1797465	1572497	0	854571.81	2354201.25	1358224	270326	4861.36	471851.5	144612.92	729526	5522.25	1488286	0	0	0	30752.51	791.87	34830.07	155406.67	23214.83	2464.1	10999.43	7624.79	19752.27	19752.27	91037.46	0	25721.42	167223.95	13862.75
Pae	Pae_I575	Female	59	51-60	203921.1	0	7232.5	4931763.5	7895412	73460.32	7690661.5	1645034	1107726.12	831394.25	288896.5	17428.47	2152437.25	167896.27	1560077.88	1162998.88	0	965884.06	1258014	1189488.38	450750.5	366.11	844361.44	1255.6	767148.44	196149.55	1481706.88	0	0	0	30392.04	1484.74	100122.96	673.55	92476.38	2757.05	9629.56	9629.56	18170.12	18170.12	36912.23	147.95	39280.19	176538.89	1520.12
Pae	Pae_I576	Female	77	71-80	150669.7	0	4708.33	2283222	3820699	102537.01	6753129.5	1476752.62	681856.81	565102.31	283572.2	7835.58	731530.69	363891	819537.81	777736.19	142.79	677461.06	1301990.62	577532.25	290349.5	3722.59	493542.41	2518.75	566462.56	113.26	590939.56	0	0	980.95	15045.77	528.06	41732.96	1744.87	38460.21	1269.87	7133.74	4015.79	20264.51	20264.51	32732.49	153.01	17440.78	147739.42	1885.29
Pae	Pae_I578	Male	85	80+	252476.1	0	11517.02	3859429.75	5384897.5	39664.43	4728182.5	999279	1810060.5	1210963.5	424123.5	19924.88	739370	194864	1363570.12	1187513.88	0	1340773.5	1954800.62	1009917.31	485353.75	49145.59	581324.06	3012.45	1112359.25	568994.5	1733629.62	0	0	0	48306.54	2092.54	101078.72	2657.02	79448.62	1867.94	7669.89	8253.35	18722.49	18722.49	24617.86	262.64	54840.43	108315.41	1486.34
Pae	Pae_I579	Female	43	41-50	162713	0	3955.63	1843603.62	3124839	53488.91	5964921.5	1256513.38	466142.88	15145.6	174139.1	9851.11	646589.06	25984.74	686530.94	776512.69	0	419350.22	2445375	488904.88	116719.62	235.29	401196.5	3099.01	354777.59	274733.09	423337.09	0	0	0	17099.17	1904.9	40349	572.84	49776.13	3821.02	9898.73	5871.94	19592.95	19592.95	34148.33	211.48	17456.77	145483.98	1544.38
Pae	Pae_I580	Male	39	31-40	230641.7	0	3308.57	4476854.5	8527826	70481.36	6020642	1435974.62	1887711	1280071.88	420156.5	11353.92	1633821.88	257490.05	1830270.88	1604505.38	0	1477920.62	2367989.75	1492333.62	438571.41	1009.89	892832.06	3835.27	1209423.88	294916.81	2146594.25	0	0	0	48933.35	1366.97	100989.16	849.39	88648.77	2174.68	10461.49	10461.49	18233.81	18233.81	26954.07	204.52	50776.91	133822.94	1448.3
Pae	Pae_I581	Female	39	31-40	363893.3	0	7579.21	4999336.5	9201280	28045.39	6221515.5	1529231.38	1758925.38	1267641.38	437714.2	14291.16	2140718	101195.27	1987996.38	1676748.62	0	1490018.88	2507034.75	1509963.38	487585.91	340.08	976418.06	2704.72	1176249.12	361433.09	1276177.12	0	0	0	45586.09	1660.86	107198.13	513.27	76615.13	2617.91	13285.74	13285.74	20032.37	20032.37	33749.5	248.66	42829.29	160883.86	413.26
Pae	Pae_I582	Female	85	80+	795156.5	0	722245.06	4551294	7811194.5	1566432	6415547.5	1494184.5	1446903	1239649.62	543081.5	22507.16	1286491.88	1826226.88	1182822.5	1029316.69	0	1505948	1076774.38	987158.19	273726.41	196.51	879290.31	3189.11	1175043.62	33653.75	1993716	0	0	998	34928.82	1387.9	84376.32	376658.84	46379.24	3015.33	8911.16	8911.16	7312.01	7312.01	45538.97	0	33841.47	134611.66	35330.89
Pae	Pae_I583	Male	72	71-80	212703	13132.92	153692.12	4207667.5	7417051.5	543886.62	7917800.5	1802159.5	1703465.88	1430508.62	605889.3	17764.71	1494497.88	1760411.62	1365606.62	1036862.5	145.97	1703571	1419491.38	1063073.88	1418814.88	3858.69	859485.44	2155.26	1354779.12	58983.56	675594.44	0	0	203.9	32293.36	1045.74	95521.79	282999.53	52793.53	2064.65	8467.04	11256.26	18262.58	18262.58	37819.06	185.26	35111.52	169529.08	13001.17
Pae	Pae_I584	Male	47	41-50	170853.8	0	5264.66	5105555.5	9588407	36116.84	6696761.5	1384799.62	1593565.88	1048107.25	357122.7	18649.58	1746534.38	78024.25	1757040.38	1684333.62	0	1170019	2223304	1311869.62	463390.16	1719.39	1005813.69	3598.45	945629.81	407987.84	1762239.5	0	0	0	41766.72	951.53	99125.63	1260.82	108542.05	2752.78	6875.22	7021.87	18334.64	18334.64	24725.07	230.29	45229.23	150769.58	802.75
Pae	Pae_I585	Male	41	41-50	264032.3	0	7856.12	6582049.5	10849433	52251.78	8630202	2189806.5	2003516.62	1378992.88	473661.6	11547.66	2793696.5	174368.67	2292949.75	1875931	0	1588201.38	2983801.25	1902628.88	839486.69	5140.39	1129293.5	3920.39	1289175	313581.75	1661715.38	0	0	577.41	47876.36	1492.29	122653.31	1687.52	121204.16	3839.3	19956.03	19956.03	18459.59	18459.59	45576.65	0	43023.46	225560.25	1394.81
Pae	Pae_I586	Male	46	41-50	489696.8	10724.11	3752.86	2885845.75	3885023	34196.77	7679717.5	1852038	595376.94	461710.84	250322.9	7476.34	1269655.88	28099.16	769870.56	601489.25	0	556801.06	2931947.75	635054.5	243549.36	993.36	408541.66	2524.29	472787.78	284574.84	796560.69	111.28	0	0	17875.18	769.68	47098.02	592.94	61576.67	3065.79	3822.25	3822.25	20704.09	20704.09	28355.06	0	16569.82	203047.44	162.97
Pae	Pae_I587	Male	77	71-80	166656.5	0	4122.07	5418556	7451677.5	200091.44	7068246.5	1662444.12	2207943.75	1672582	558723.5	12257.95	1896832.5	888538.75	1674297.5	1309240.5	0	1989010	1139731.88	1342829.25	722775.56	0	832184.06	3308.97	1610210.62	121733.81	80037.91	0	0	0	42648.95	1697.91	100650.71	2295.33	84227.34	3176.3	6245.96	6245.96	18627.43	18627.43	40468.64	0	35769.75	180938.55	4269.72
Pae	Pae_I588	Male	77	71-80	145607.4	0	7798.3	5106684.5	9199871	340308.25	6765845.5	1587371	2076527.5	1416310.62	517677.4	16560.78	1606489.88	1483672	1942572.12	1665694.62	137.84	1685370.62	2088874.38	1282984.62	1118101.12	0	1098924.5	32760.15	1352976.75	157162.44	3273.31	0	0	0	42630.69	1394.96	105253.06	3173.31	68958.16	2240.6	8099.72	8099.72	18763.75	18763.75	100180.55	0	45738.75	142267.14	8467.21
Pae	Pae_I589	Male	92	80+	379161	0	8036.46	5673142.5	9199080	83389.96	7452296.5	1676351	2158006.25	1648032.62	541219.1	16506.49	2140635.5	409346.41	2049562.62	1765829.88	0	1894446.38	2443245	1659642.88	480593.41	411.52	1114085	57072.12	1545564.5	1735.16	953618.75	0	0	480.35	50590.48	1833.18	109502.72	802.06	70400.45	2398.64	6828.29	6828.29	19575.69	19575.69	36731.19	0	46569.34	169026.95	1605.38
Pae	Pae_I590	Male	69	61-70	145265.1	0	2082.28	2281519	3222227.75	71576.86	7558798	1666857.5	991756.44	554619.31	319048.4	8833.52	809959.19	109990	1094256.38	835379.31	0	672644.56	1467136	735586.5	218218.33	12051.13	427729.09	3235.1	561500.69	195179.94	957718.5	0	0	62332.49	16108.38	959.57	48118.49	302.19	36657.97	1926.3	7080.7	5649.12	17971.8	17971.8	35611.74	0	18986.73	167457.83	1982.55
Pae	Pae_I806	Female	2	00-10	321669.8	0	10278.41	4079750.75	6661910.5	61608.89	3837240.25	877131.81	2987658	38010.35	336917.2	19592.56	1917946.12	768162	1116175.12	1179071.12	0	433157.38	0	976204.31	929451.31	0	667300.5	6921.36	432034.59	0	0	0	0	0	23929.97	0	74696.36	9260.55	0	1011.12	8837.59	3124.43	8837.59	8837.59	0	0	60046.68	84871.37	3218.43
Pae	Pae_I807	Female	78	71-80	272134.1	0	4664.96	3747251.75	5949680	32529.19	4950908.5	1090868.38	1312182.12	20589.38	221037.3	14910.02	2159605.25	150433.42	1052489.62	984517.81	0	192590.5	0	841664.81	507294.34	0	605560.12	6314.86	212756.17	265310.25	0	0	0	0	20004.17	0	78266.71	10314.48	0	239.17	8313.69	5614.71	18128.85	18128.85	179.38	0	61321.66	110990.04	837.14
Pae	Pae_I808	Female	79	71-80	1388084	0	3572.03	4481779.5	7941036	13965.14	3662258	941471.31	236253.12	75552.73	160384.3	9696.67	2643637	44190.27	1486423.12	1449289.88	0	37113.1	0	1193363.38	282627.72	349.12	798719.19	6087.97	37141.04	808832.25	0	0	0	0	38063.12	0	78962.8	31747.51	0	1082.4	6357.52	6357.52	11936.84	11936.84	126.79	0	92955.41	104902.47	173.18
Sau	Sau_I001	Female	59	51-60	2412959	0	4170081	6362906	8339934	3015080.25	4993819	1635814.62	19157.5	30256.21	124210.8	45085.65	1496893.5	1062639.38	2086074.62	1643437.12	0	34968.11	0	1446452	3034.41	0	1018772.69	5790.57	14588.5	0	0	6993.56	0	0	677485.38	1382.36	81881.1	3850.8	0	167.48	41663.38	41663.38	16828.94	16828.94	0	0	43608.58	123000.68	103735.2
Sau	Sau_I003	Male	64	61-70	2698549	932.73	2033538	5988306.5	9012660	4087034	3453247	1487863.12	25128.17	35844.22	573713.4	42448.99	1612148.88	73283.97	1685448.12	1431283.5	0	33495.2	0	1339999.75	2810.13	0	1003801.75	73685.01	15888.53	0	308.59	125010.66	0	0	670355.75	0	79068.53	4450.15	131.65	884.31	31302.7	31302.7	9485.67	9485.67	0	0	39392.15	109011.65	142067.2
Sau	Sau_I004	Female	75	71-80	3304881	0	3841294	4963428	7327181.5	2937333.25	3483019.75	1190610.12	21855.59	29355.5	147587.7	49461.12	1123696.38	809175.69	1304944.12	1292681	0	29340.81	0	1089881.62	2798.19	0	718962.56	14643.75	13902.41	0	0	14364.46	0	0	663497.75	0	67180.04	3636.7	0	137.83	27443.2	27443.2	5836.9	5836.9	176.93	0	47064.83	87257.38	103378.75
Sau	Sau_I005	Male	49	41-50	2515337	0	4085683.25	6792355.5	8475143	5082609.5	4354028.5	1526015.88	21975.73	34498.64	120143.5	31430.68	1727644.62	899614.31	1816868.12	1468288.88	0	33601.88	0	1359538.12	578.18	0	916622.56	7615.7	17258.18	0	0	5482.04	0	0	670382.06	0	81906.8	4048.29	0	148.13	69654.02	69654.02	15543.85	15543.85	0	282.59	40399.05	110971.35	165477.88
Sau	Sau_I006	Male	60	51-60	2128157	560.33	5121343	7214265.5	9074715	4274076.5	5761349.5	1827553	21937.21	32855.9	140030.7	36109.38	1739600.38	1405901.38	1825695.5	1747245.5	0	39763.47	0	1431883	2012.66	0	958508.75	18341.48	15592.74	0	0	6154.94	0	0	613293.06	0	72348.52	4188.96	0	114.24	19123.31	19123.31	3840.54	3840.54	224.32	346.32	32747.72	140107.02	143990.08
Sau	Sau_I008	Male	60	51-60	2715374	0	4228775.5	7081267.5	8781711	4145975	3511012.25	1701797.38	20101.6	35761.42	69980.7	31840.52	1837818.5	1011966.81	1751444.38	1730284.5	0	39613.86	55864.03	1504817.12	2271.57	0	1013398.69	3204.76	17004.92	0	0	2373.24	0	0	754654.69	0	85382.44	3910.4	0	180.15	69229.84	69229.84	16907.88	16907.88	0	0	36031.89	130250.65	141479.45
Sau	Sau_I009	Male	69	61-70	2424144	197.19	3180397.25	6714743.5	8642100	1513583.62	4614907.5	1458609.12	18957.12	27358.32	184678.9	35605.01	1720760.12	627469.56	1972682.12	1654817.5	0	32567.12	1184414.12	1386508.25	2798.35	0	999942.94	20232.43	14608.46	0	0	15372.32	0	0	783109.06	0	71711.62	2992.1	138.52	150683.98	44438.99	44438.99	18955.26	18955.26	0	0	44431.95	118446.91	47897.25
Sau	Sau_I010	Male	71	71-80	1872552	383.7	2333186.75	6694574.5	8841593	4944851	3557590	1635609.88	24055.32	29770.26	764180.9	39982.35	1581589.62	418850.22	1862753.88	1585705.62	0	37299.11	29712.7	1424841.38	359.31	25917.43	1014156.75	61189.63	15029.27	0	0	186400.56	0	0	747334	0	76480.62	3030.2	228.89	1165.09	70973.57	70973.57	17402.69	17402.69	0	0	38300.04	120267.8	162712
Sau	Sau_I015	Male	62	61-70	2321657	509.85	5389106.5	7332375.5	9181393	2992831.25	4816977.5	1499266.5	20512.17	35988.1	92422.06	43468.11	1947529	1046943.44	2003855.12	1789966	0	37203.73	0	1498750.38	544.75	0	1040200.69	10610.64	18228.19	0	448.89	3499.71	0	0	784114.69	0	94684.12	4356.69	0	456.07	46811.81	46811.81	9238.68	9238.68	0	0	35829.46	111303.2	94392.2
Sau	Sau_I017	Female	44	41-50	1815764	226.33	3874704	6046670.5	8511343	4530296.5	4836222.5	1648164	20327.99	33610.09	168765.4	50964.27	1468613	972460	1579876.5	1455509	0	34471.49	0	1307446.38	2561.13	0	1015086.5	11091.56	15682.47	0	0	10076.91	0	0	689159.19	0	57287.14	4354.4	0	0	33785.88	33785.88	7875.57	7875.57	0	0	41780.42	124849.9	153725.39
Sau	Sau_I018	Male	69	61-70	2005676	164.37	5076994.5	7022206	10088308	4666540.5	6019036	1930726.12	24441.09	36533.04	158081.1	41318.62	1793765.38	1089413.5	2196746.5	1774424.38	0	45355.36	2353.63	1632328.62	4915.29	0	1181066.12	11218.1	15918.92	0	0	9913.83	0	0	631832.94	0	30819.21	72369.62	135.2	119.67	22571.26	22571.26	6682.33	6682.33	0	0	27381.33	161088.73	153000.8
Sau	Sau_I019	Female	42	41-50	2882311	278.54	2796821	7656342.5	9684384	5279765	3458665	1796634.88	27099.81	47908.64	764563.7	57402.19	1982389.88	611876.88	1925992.62	1876277.5	0	40663.59	0	1382052.5	2639.22	0	1134614.12	88577.63	21182.63	0	0	211189.95	0	0	669929.31	0	101362.15	3432.86	142.7	0	49074.83	49074.83	18537.26	18537.26	0	0	32050.23	128640.21	168707.61
Sau	Sau_I022	Male	34	31-40	3000022	0	5352462.5	7072770.5	9889792	4625404	4962536	2011202.38	31747.95	32824.5	241783.6	29932.14	1719575.62	1251858.5	1960270.38	1810440	0	39861.87	0	1369135.12	2967.73	0	1177742	35655.12	15574.19	0	0	20039.01	0	0	758859.56	0	93091.56	4224.55	0	0	37971.78	37971.78	8662.01	8662.01	0	0	31347.1	148514.06	159229.38
Sau	Sau_I024	Male	83	80+	2693075	143.37	4134996	7056088	9123913	4499981.5	5141803	1852811.5	21652.05	37931.2	114843.5	34727.33	1871815.38	846311.56	2033337	1656140.5	0	39705.38	0	1580694.12	689.82	0	1076482.12	11175.41	17601.03	204.44	0	4497.32	0	0	659307	0	87939.85	5049.56	0	0	16248.47	16248.47	4480.73	4480.73	0	0	29571.38	130228.34	150435.17
Sau	Sau_I027	Male	66	61-70	1765990	135.65	3493378.75	6867669.5	8505992	3686733.25	3837675.75	1576806.88	13277.07	32040.87	139433.9	40056.64	1627019.38	671293.19	1746223.5	1671397.88	0	32260.16	0	1410998.62	2626.07	0	928474.25	7181.05	14265.08	0	0	6807.67	0	0	776977	0	92797.88	4859.29	0	130.34	46721.85	46721.85	11113.3	11113.3	0	0	37793.48	116581.75	119372.9
Sau	Sau_I028	Male	83	80+	1577763	174.89	4270220.5	6642559.5	8934867	4474036.5	4322317.5	1699314.62	19910.6	35293.27	89826.2	24333.87	1551082.62	1007570.5	1802422.5	1599156.62	0	39214.8	0	1394321.38	1063.36	0	1112847.88	4976.89	16141.11	0	0	2987.75	0	0	721872.81	0	71241.88	4060.34	0	572.75	25396.95	25396.95	6516.8	6516.8	0	460.96	32140.82	127088.8	149534.31
Sau	Sau_I029	Male	71	71-80	1857856	0	3347012.75	6904644	9225620	2627411.75	3308988.75	1674523	24316.79	50198.63	125615.9	34001.95	1752142.88	724073.44	1907038.38	1737692	0	62438.91	0	1545505	1254.79	0	1142644.5	7384.91	18009.42	0	0	6093.84	0	0	769885.44	0	4862.48	2446.97	0	115.89	18008.25	15428.3	5846.83	5846.83	0	0	40538.58	120333	159362.36
Sau	Sau_I030	Female	61	61-70	1996023	374.1	5447557	7448200.5	9626592	4633667.5	6420178.5	1956091	28513.94	33994.77	169205.5	37881.05	1886667	1244643.88	1969602.88	1674456.88	0	39113.22	0	1402685.38	516.73	0	1191853.75	22806.22	17439.38	0	0	11535.76	0	0	799713.44	0	72643.5	4892.93	0	138.73	34412.57	34412.57	17869.58	17869.58	208.29	0	27645.28	136237.39	156889.7
Sau	Sau_I033	Male	0	00-10	1512696	0	4024538.75	5609858	7579249.5	3452527	3815926.25	1326534.75	16293.86	30535.46	59025.33	44814.49	1278022.25	933265.5	1621321	1211904.62	139.76	32007.51	0	1226116.75	3159.92	0	888317.31	5993.15	14013.07	0	0	344.21	0	0	685008	0	83004.88	4987.74	0	0	26073.23	26073.23	5851.6	5851.6	131.4	0	37884.72	106459.15	112981.09
Sau	Sau_I035	Male	0	00-10	3087461	0	3661583.25	7237570.5	8840353	1890548.5	3677044	1877254.38	20465.8	36595.71	87922.34	22804.45	1899428.5	943705.19	2030933.38	1843407.88	0	36404.75	0	1602773.12	798.03	0	1095081.62	3708.68	16517.09	0	0	2670.03	0	0	776943.06	0	4194.36	4138.78	0	159.49	73554.37	73554.37	19278.57	19278.57	0	0	29942.17	145416.64	113601.27
Sau	Sau_I036	Male	76	71-80	2147028	200.42	4012803.25	6204952.5	8440861	4445768	4632540.5	1717874.62	33271.96	35603.62	93387.38	36866.59	1459919.88	1056314.5	1843974.12	1497844	0	33195.86	0	1461935.5	1096.77	0	1006834.31	10410.82	19260.27	0	508.21	4696.33	0	0	734344.31	0	1483.65	4364.64	0	0	48831.33	48831.33	17668.07	17668.07	0	0	38490.72	112712.29	149285.3
Sau	Sau_I037	Male	50	41-50	2439485	126.79	4059622	5931656	8606397	4294617.5	5002886.5	1666545	25375.67	26735.8	115336.7	33410.25	1569750.5	897441	1646816.38	1506781.88	0	34969.98	0	1346339.12	2404.29	0	997304.25	13782.26	14117.59	0	0	6046.28	0	0	684923.31	0	21950.33	4560.12	0	0	39035.56	39035.56	8744.01	8744.01	0	0	40163.79	120573.63	138379.92
Sau	Sau_I038	Male	51	51-60	3506116	313.44	4314799.5	7295395.5	9234139	4196133.5	4935514	1878713	21743.86	33946.85	124091.2	28507.91	1801215.12	969465.69	1970704.88	1618114	0	36944.31	0	1431838.62	787.67	0	1136160.5	12323.46	15063.04	0	0	6052.56	0	0	712730.94	0	78229.13	3660.01	0	0	51873.83	51873.83	9633.09	9633.09	226.38	0	26601.43	123371.1	137456.86
Sau	Sau_I039	Male	78	71-80	1560454	153.18	3967345.75	6411934	8869629	3928138	3968974.75	1696295.38	20952.46	33507.45	91580.16	37578.94	1598200.88	943195.69	1602537.62	1552021.5	0	36702.51	0	1433481.38	1012.62	0	952487.31	4507.94	14396.38	0	0	2368.55	0	0	681344.06	0	84192.74	4154.44	0	135.75	55108.81	55108.81	11525.48	11525.48	0	0	37870.68	116989.91	123549.31
Sau	Sau_I040	Male	76	71-80	2240768	0	4166443.75	7242949.5	8822650	3792148.75	4994265.5	1792326.38	21652.59	33708.17	70610.66	35035.07	1935587.12	866277.44	1976633.5	1733809.12	0	37880.77	0	1483409.12	3791.31	0	1066929.88	5551.99	16068.4	0	399.29	1053.68	0	0	696784.56	0	93562.15	5151.57	0	0	53722.22	53722.22	8605.63	8605.63	0	0	35176.92	137332.05	125544.87
Sau	Sau_I044	Male	67	61-70	2394235	0	4977637.5	7976502	9156041	2778915.5	4415640	2005377.62	30835.21	39780.2	107994.5	40012.71	1990561.62	1102689.88	2016048.38	1771066.5	0	42603.82	0	1319119.38	2941.07	0	1096295	5978.74	17726.16	0	0	3588.49	0	0	688776.69	0	99512.35	5578.92	0	0	62878.77	62878.77	13128.98	13128.98	0	332.75	34258.89	145246.8	115365.24
Sau	Sau_I048	Male	50	41-50	2612452	0	3802846	6412896	7860338.5	4281755.5	4038930	1685348.62	24794.2	36653.51	57988.08	44243.21	1530970	679900.19	1800575	1577406.88	0	33961.57	0	1480221.62	2863.41	0	1058138.25	2448.8	17082.14	0	0	277.75	0	0	673340.88	0	79102.85	4209.98	0	168.68	66967.66	66967.66	14449.94	14449.94	0	0	37035.96	119650.75	136529.48
Sau	Sau_I049	Female	80	71-80	1449045	339.47	5019640	5528608	8218132.5	4131679.25	4971041	1625386.38	20767.37	30409.25	151803.6	27703.44	1314407.38	1271657.88	1962212.12	1367531.38	0	36201.33	0	1339865.12	1012.69	0	968078.94	11205.66	17110.96	0	0	6576.23	0	0	585425.19	0	55958	4999.29	0	223.78	28699.66	28699.66	17656.5	17656.5	0	0	30199.48	107762.41	136001.84
Sau	Sau_I050	Male	44	41-50	2452704	0	4572417.5	7982110	8656219	4319226.5	5288494	1842721	31735.12	32027.7	128682	37212.75	2103438.25	1042583.94	1926540.12	1646028.38	0	39234.51	779.9	1408115	3703.83	0	1221696.62	12157.64	13832.78	0	0	7445.28	0	0	720482	0	87590.87	4775.5	206.68	0	15177.42	15177.42	17001.71	17001.71	0	0	30583.76	140475.48	139625.61
Sau	Sau_I085	Female	51	51-60	707649.5	0	1576590.88	2705850	4456269.5	4150268	3603933.75	1119294.25	20253.75	32698.04	227848.7	15928.34	1109862.88	415916.03	756993.81	536469.81	120.65	22737.64	750.77	582154.25	233.97	0	519586.91	3114.65	21327.93	0	0	0	0	0	15145.45	0	24754.71	730.84	260.14	73284.49	13121.94	13121.94	20277.55	20277.55	312.28	0	79490.69	90165.05	219992.3
Sau	Sau_I087	Male	86	80+	1563772	0	1522168.38	2388975	4390653.5	3340894.25	4259996	1105674.25	52370.25	38571.17	348888.8	32920.69	853446	656303.12	606828.19	848220.25	0	25761.83	2663.42	477344.47	627.21	0	484893.66	206763.2	24516.82	0	0	0	0	0	14051.05	0	28744.24	1412.6	0	15612.63	17462.92	20613.17	17462.92	17462.92	188.56	0	85379.45	104728.12	178651.36
Sau	Sau_I088	Female	2	00-10	1298510	0	2113683.75	2965553.25	4572617.5	4416138.5	3957550	1125851.62	41137.34	26268.46	364103.5	10078.11	1173015.12	358447.59	1363120.38	1322870.62	0	16649.43	4179.82	1078845.38	175.49	642.77	352296.28	43334.54	16542.85	0	0	0	0	0	21375.11	0	14231.8	871.82	144.63	40777.16	15561.87	15561.87	18389.31	18389.31	0	0	105889.65	100933.34	229469.27
Sau	Sau_I146	Female	73	71-80	1840888	328.57	5850926.5	10921884	12525060	5845043.5	5997237.5	2760486.75	25815.83	31914.82	184597.8	26568.31	1464198.88	987780.75	2425964.75	2334377	0	72019.01	1646129.12	1801063	7836.36	0	1536444.88	13599.63	12067.47	254.85	21142.81	5898.89	0	0	1082832.5	0	58626.81	8689.57	17216.25	166181.14	53468.18	53468.18	23382.53	23382.53	42616.01	0	23719.42	192236.23	150559.64
Sau	Sau_I148	Male	25	21-30	1454615	0	7059838.5	10886367	11739989	4080627.25	6483372	2494851.25	88143.37	26714.59	204283.2	35265.1	1608350.12	1411181.12	2458986.25	2213638.75	0	66467.48	1033331.81	1881468.88	8342.79	0	1487082	90142.16	18711.31	616.07	0	18399.58	0	0	1142102.5	0	61767.34	9849.81	36031.18	275359.25	36274.68	36274.68	18271.99	18271.99	1345.2	328.71	18986.12	197425.98	117820.88
Sau	Sau_I149	Female	37	31-40	1873821	410.13	5940438.5	11314608	11774265	5502166.5	6926356	2737690	24629.62	26281.62	110494.3	32057.06	1650946.38	1092249.62	2295377.5	1999808.5	0	71571.54	4597.48	2005456.88	1638.62	0	1545127.88	17403.72	12034.58	254.65	0	4065.43	0	0	1120656.12	0	61593.11	7016.61	35805.5	173940	44710.3	44710.3	17564.47	17564.47	436.13	0	22853.28	197974.69	142511.81
Sau	Sau_I150	Female	94	80+	1694418	168.85	6541156	10842437	11985744	5059635	6275689.5	2425273	27667.32	35375.77	170025.1	28733.92	1516710.38	1144433	2629027.75	2029847.38	136.28	67040.15	631406.56	1869616	1049.22	0	1291574.12	46048.23	12867.39	150.75	0	11511.06	0	0	1125228	0	49875.64	10822.51	3001.13	152952.39	46262.86	46262.86	20240.23	20240.23	22706.95	0	24885.91	184137.23	138150.45
Sau	Sau_I154	Male	56	51-60	1636493	0	5271861.5	10459979	11852405	4971932	5647028.5	2285897.75	19837.63	28383.61	118343.1	40507.57	1532041.5	937352.69	1940547.38	1992565.5	0	64211.34	1554839.62	1867135	8563.25	0	1468913.62	13599.06	10630.46	0	7672.46	4512.24	0	0	1138054.5	213.11	70724.18	9086.81	25467.4	151645.2	47639.34	47639.34	16460.51	16460.51	12194.86	0	24020.04	173772.56	135530.86
Sau	Sau_I155	Female	89	80+	1365863	207.47	5826466.5	11401904	12160404	5732287.5	6664568.5	2724403	19836.44	28845.75	139099.5	32765.73	1568614.62	1083986.38	2407746.25	2203274.75	0	61038.07	1435582.38	1648518.12	2142.54	0	1413112.62	35684.97	11907.3	0	0	9075.02	0	131.52	1061253.62	134.97	50021.11	11910.91	43341.61	204717.5	52396.7	52396.7	16929.6	16929.6	248.52	0	24522.45	203616.12	154777.61
Sau	Sau_I158	Male	86	80+	1708643	0	6213910	10398803	10993848	5159498.5	5695664	2265438.25	27153.84	32441.26	153055.8	36840.2	1388387.88	963838.06	2343940.75	1983904.5	0	57468.05	1561359.62	1847590.38	2821.72	299.97	1400478	25518.85	13221.95	0	1914.63	8998.03	0	0	1277182.62	0	43911	10160.22	2129.94	124223.9	29392.06	30999.66	10024.07	10024.07	40175.68	0	23628.48	160422.3	145749.23
Sau	Sau_I162	Female	57	51-60	2135852	0	6640382.5	11500941	11708533	5402601.5	5663034.5	2466026.75	30257.25	30802.85	193029.6	38231.91	1546489.88	1167093.38	2468695	2133379.25	0	60941.88	214999.11	1725813.12	2214.24	0	1447588.62	48005.81	12824.66	0	0	15800.82	0	0	1100655.62	0	59692.17	9194.43	44423.47	117253.59	38519.24	38519.24	11499.87	11499.87	119.06	0	27695.95	175127.2	141242.45
Sau	Sau_I164	Male	0	00-10	1568332	411.8	6353616	10630803	12937516	4967926.5	7829326.5	2613655.75	38732.78	27782.6	178642.4	38220.68	1512839.38	1183511.75	2407644	2319575	0	67537.63	1582738	1863679.12	8579.55	0	1607646	43506.23	9764.33	0	0	23577.2	0	0	1164202.38	0	65326.62	10680.39	1021.6	327071.5	29371.33	29371.33	11220.79	11220.79	46508.07	0	21559.18	227090.58	126995.46
Sau	Sau_I168	Male	86	80+	1759715	0	6165028	11703571	11040497	5632165.5	5246657	2567711.75	20514.33	37399.43	239209.9	41764.16	1566110.38	1087268.38	2492571.25	2278517	0	66538.52	1174196.62	1945364	1804.89	0	1353878.12	13299.24	12863.1	0	0	26886.17	0	0	1207394.88	0	81519.27	10958.59	34086.86	211328.05	30938.95	31103.81	8508.16	8508.16	1085.14	0	21186.73	188376.55	157319.39
Sau	Sau_I174	Female	61	61-70	2704402	0	7369954	11289203	12328395	4383761.5	6714808	2537957	82673.38	33750.61	139981	32419.41	1506457	1412882.88	2571143.75	2163255.75	0	65466.09	5055.31	1815611.62	2342.77	0	1561883	24168.64	20722.76	0	0	6462.87	0	0	1236220	0	44910.89	9907.19	1484.7	156585.14	48556.19	48556.19	13639.77	13639.77	0	0	20121.89	201725.3	118288.27
Sau	Sau_I177	Female	90	80+	2054318	586.04	5121840.5	11373305	12479869	5375016	6290030.5	2911274.25	20689.84	34901.8	239436.9	37689.75	1749230.62	676828.31	2462449.25	2310371	0	69228.88	589283.81	2046834	3438.73	0	1429862	17346.75	11863.77	0	0	13873.59	0	0	1140525.38	129.02	62820.75	8582.53	16312.76	229659.73	37248.1	37248.1	21814.04	21814.04	488.38	0	18960.8	216191.73	120851.46
Sau	Sau_I185	Male	81	80+	2085795	221.07	5706438.5	10214428	10658254	4674475	6099770.5	2288916.5	32276.3	27435.67	167190.4	40489.33	1344931	1148477.62	2525319.25	2027171.5	0	60268.74	6480.29	1788554.5	436.59	0	1349205.12	41592.14	12182.35	0	284.15	14413.14	0	0	1169048	0	66058.19	4002.39	13460.18	118691.4	51067.71	51067.71	19639.89	19639.89	0	0	25306.29	173804.3	134038.92
Sau	Sau_I188	Female	56	51-60	1584014	537.24	5209166	11379764	11245021	5733984	6411336.5	2690100.75	23634.35	27974.74	155740.5	34169.74	1623635.38	929460	2553727.25	2202829.75	0	61556.22	743329.5	1887812.62	293.73	0	1497040.12	22800.09	11499.32	0	2562.39	8468.51	0	0	1146257.62	0	62528.07	2926.73	28554.42	285854.72	39385.57	39385.57	21330.58	21330.58	2497.27	415.94	17013.75	202409.62	150920.14
Sau	Sau_I198	Male	42	41-50	1780602	168.98	6068204	9714403	11243647	5935481.5	6675714.5	2687363.25	27992.88	25860.99	129199.9	31130.68	1360733.5	1118262.12	2539159.25	2239347.25	0	62194.22	1580757	1704296.88	655.49	204.65	1379992	37847.8	11306.51	0	0	4135.88	0	0	1051558	0	47095.44	3500.65	1021.44	192045.61	39895.1	39895.1	19636.04	19636.04	1568.69	0	24554.85	194380.52	163410.31
Sau	Sau_I199	Male	67	61-70	1651049	504.09	5957537.5	10236165	12015852	5575653.5	6295134	2597653.75	36463.13	28338.8	265548	25582.71	1495009.12	1008955.81	2785835.5	2311199.75	0	63322.19	1455959.12	1915701.62	1228.03	0	1425455.5	25208.94	12623.61	0	11098.59	49821.51	0	0	1239053.12	147.85	47461.26	1012.55	1366.13	159800.08	45864.48	45864.48	19197.07	19197.07	159.1	0	26023.93	209336.38	141374
Sau	Sau_I200	Male	85	80+	1848896	137.63	5524878	9326277	11709455	5313699.5	6114120	2762373.75	24717.72	25520.62	112047.4	35067.3	1325634.38	1066249.62	2396728.25	2235312	0	58390.79	1526898.62	1867496	2083.77	345.08	1386138.5	11991.82	10475.76	0	0	5565.91	1505.04	0	1121243.38	137.44	52569.77	3099.23	2737.77	220475.81	35603.36	35603.36	19536.36	19536.36	4233.71	0	23454.41	187643.8	148413.7
Sau	Sau_I201	Male	89	80+	2526519	0	4918144	11432236	11942945	5808226.5	6274376	2741428.25	24985.54	37121.74	150171.3	22939.01	1519993.88	750293.75	2697030.75	2358573.25	0	58527.04	1141312.62	2103486.75	1803.02	0	1464462.5	16015.71	12752.85	0	0	5525.31	0	0	1269670	0	60659.44	2945.76	13980.19	170333.61	38501.68	38501.68	21254.67	21254.67	8609.71	0	26878.6	212656.12	166869.5
Sau	Sau_I202	Male	83	80+	2872642	211.88	6023507.5	12704292	12901067	5819709.5	6520991.5	2857009.25	16336.88	30944.42	156245	25803.53	1776227	989549.94	2571044.25	2325811.25	0	59860.98	1932065	1998225.62	534.77	216.5	1301587	25583.62	11657.69	0	0	7384.7	0	0	1225872.38	192.77	59295.66	3079.85	27352.9	125106.98	29412.75	26771.88	11033.17	11033.17	431.46	0	22239.24	249802.58	155906.52
Sau	Sau_I203	Male	59	51-60	1948420	0	7298838.5	10423249	11390024	4317116.5	6309752.5	2662505.75	41058.15	33181.94	106715.9	25355.53	1376134.75	1254154.5	2571635.75	2069012.62	0	59233.43	1611580.62	1842949.62	1543.45	0	1289591.88	42830.06	13379.08	227.48	0	4133.97	0	0	1149194.88	0	45640.44	6200.1	23299.1	243239.05	25059.27	29956.6	21415.72	21415.72	274.45	0	28580.36	199217.61	112383.85
Sau	Sau_I204	Female	56	51-60	1477408	189.44	6699267.5	11323204	11746136	3969506	6870513.5	2709013	132026.27	30206.64	192908.3	26785.59	1563443.62	1258431.25	2664839.75	2304739.5	0	91723.79	1769806.38	1964073.62	308.08	0	1261830.38	58294.55	33023.34	0	0	16876.53	0	0	1147842.62	0	40395.18	5251.94	41080.68	209308.23	41934.32	41934.32	22723.22	22723.22	735.13	0	21511.33	224324.33	104301.06
Sau	Sau_I205	Male	82	80+	1762982	202.68	6472462	10069037	11075528	4532359.5	5653023.5	2482660.25	27563.78	33344.41	152682.4	27959.53	1303572.5	1057196.38	2398848.25	1886235.88	0	57422.23	520623.72	1796387	1148.76	0	1329191.88	100709.96	7514.92	0	0	10331.93	0	0	1175922.88	0	53776.77	3732.33	12029.7	183575.73	31255.33	31255.33	20902.37	20902.37	27921.34	0	27245.91	178231.25	121812.31
Sau	Sau_I206	Female	59	51-60	2144052	0	5364994	11589856	11738404	5339228.5	5382889.5	2830907.75	19446.24	34192.17	147485.8	24176.78	1597237.38	1893362.62	2664429.5	2129625.25	189.62	59942.59	3766.93	1873025.62	685.52	0	1289433	13111.07	13327.22	0	0	3974.08	0	0	1156317.38	204.97	55711.93	2680.54	7147.83	107374.8	58127.03	44791.23	18626.27	18626.27	0	0	21062.54	212261.38	140735.02
Sau	Sau_I207	Male	74	71-80	1697463	308.66	6532474.5	10907522	11632603	5820380	6339013.5	2774338.75	27582.18	31433.24	235995.8	15582.72	1448355.62	1174638.88	2577149.5	2318955.25	0	59510.06	1714596	2004729.12	2503.21	0	1532108.12	17616.14	9288.84	0	728.86	39965.71	0	0	1179406.5	401.14	36864.33	3932.62	31123	204269.45	25958.46	28029.51	22661.92	22661.92	2137.11	0	27635.81	205470.75	156129.42
Sau	Sau_I208	Male	69	61-70	1448474	0	6513378.5	10101809	10788979	4506015.5	5948632	2508221.75	123597.29	26362.3	189893	26943.27	1311626.12	1264867.88	2408621.25	2226244.75	0	94664.16	401297.66	1808507	358.43	0	1312857.12	74468.47	29668.62	0	0	20630.75	0	0	1075661	143.08	51048.28	4712.56	4254.68	227361.36	37099.79	37099.79	13206.5	13206.5	1190.08	0	26644.17	215883.5	114391.19
Sau	Sau_I209	Male	33	31-40	1383169	204.53	6199884.5	10208232	11552296	4759234	5808808	2587667.25	23336.38	26373.79	173336.8	22165.96	1393474.62	1027449.81	2349692	2166769.25	0	56475.6	1630216	1839104.12	540.95	0	1411985	18012.99	9074.5	0	0	14023.21	0	0	1196690.88	0	33800.51	2741	1536.63	196783.36	18902.96	29846.85	22663.89	22663.89	39398.44	0	24818.83	184509.88	131515.34
Sau	Sau_I210	Female	69	61-70	1457310	198.8	4754069.5	8798769	9378543	4921429	4887948	2352638	15374.26	31195.99	146868.4	19820.08	1045466.69	639924.56	2273156	1960131	0	49284.45	1574931.62	1817196.12	348.2	181.33	1199361	6060.31	9624.88	0	705.19	7548.51	0	0	1239563.25	166.07	50388.14	3626.79	1149.83	136204.45	23969.69	28444.38	21234.38	21234.38	1734.38	0	21710.51	174057.31	128228.27
Sau	Sau_I212	Male	3	00-10	1614771	0	4920835	10411515	10396769	5533714	5368335.5	2734617.25	15305.51	27514.52	113979.2	23264.27	1273767.88	815623.06	2287048.5	2063076.38	0	60910.77	1580229.62	1974520.5	1925.46	0	1301614.5	13121.37	9368.17	0	411.69	3296.15	0	0	1238272.5	0	49436.36	3784.09	5989.9	140876.98	41048.45	37620.64	17245.93	17245.93	36657.55	0	23867.29	159000.58	153043.64
Sau	Sau_I213	Male	48	41-50	1643692	214.09	5263060.5	11261547	12107300	5710536	6023994.5	2948528.75	33129	33961.64	177820.3	20278.96	1457261.88	843031.19	2577915	2415462.25	0	61724.34	1049985	1943806.62	346.61	0	1466884.5	18461.07	11671.29	185.84	0	9282.82	0	0	1196119.12	0	41402.67	2942.46	13939.96	171259.45	42956.96	42956.96	17146.86	17146.86	1306.49	0	22166.34	206314.69	153154.27
Sau	Sau_I214	Male	45	41-50	2898044	223.63	5756633.5	10978963	12240841	5667305.5	6051079.5	3110874.25	19796.64	28713.69	147273.4	22436.86	1454507.38	881391.19	2785842.25	2503914.5	0	63907.94	1759564.12	1974018.62	456.52	0	1521055.38	42669.65	10932.51	0	0	10157.2	0	0	985515	200.3	61742.78	2491.47	48811.71	112744.88	30404.17	33513.26	22536.91	22536.91	6387.01	0	16175.38	207146.62	140232.89
Sau	Sau_I215	Female	47	41-50	2020245	237.47	7146232.5	10745254	9329711	3799497.25	6038489.5	2269136.25	39194.88	28558.78	109343.6	24478.57	1510758.38	1165319.62	2437597.75	2233153.25	0	52344.04	1643456	1856715.12	744.01	0	1485684.12	46857.17	11991.89	0	0	2805.05	0	94.5	1198104.88	0	45414.23	6048.77	39670.79	219748.5	14420.97	28235.15	21769.71	21769.71	65335.33	0	25273.65	186065.5	101648.1
Sau	Sau_I216	Female	78	71-80	1538923	151.08	7199295.5	13072920	13103428	5547259	7819630.5	3391140	95169.79	26525.76	208788	21137.38	1685312.5	1314403.88	3096120	2380874	118.33	66949.66	1853519	2057410.62	2131.64	0	1610949.5	51159.22	23541.55	0	0	24882.12	0	117.23	1096876.88	841.98	41104.42	5416.47	42312.84	223551.44	33685.04	33685.04	20343.99	20343.99	34846.34	227.82	18568.65	279797.03	134147.62
Sau	Sau_I217	Female	58	51-60	2029652	344.3	6521526	12495043	12080333	5791318.5	5855826	3093270.25	25040.78	32181.49	172665.8	25008.36	1677550.12	1181636.88	2471462	2109778.25	0	66386.04	1653927.5	2137711.25	2120.43	0	1573526.38	14149.77	10293.06	0	0	13972.28	0	0	1213253.62	130.56	52794.77	3756.18	50498.77	155036.25	49849.32	49849.32	15983.14	15983.14	1359.7	0	20997.04	223007.11	151508.14
Sau	Sau_I218	Female	84	80+	2281663	0	5658927.5	10079955	11214123	5751134	5913424	2528202.75	17278.74	30732.65	123313.2	24551.41	1245871.88	929671.06	2436592.25	2076265.12	0	63420.47	1490397	1868858.38	1196.9	0	1468427.88	9723.92	11161.74	0	0	5397.63	0	0	1057495.88	0	64463.55	3967.18	13873.2	95722.21	48127.83	48127.83	20511.04	20511.04	24185.23	0	24781.45	199808.36	157472.42
Sau	Sau_I219	Male	64	61-70	1693439	0	5597036.5	11812339	11103105	6251471.5	7276382.5	2968462.25	26840.04	33663.51	146383.4	21485.39	1683031.12	1062837	2805393	2446300	0	66393.12	1901377.38	2039431.38	1777.7	0	1622765.62	20221.89	12758.48	0	0	8420.31	0	0	1253091.75	0	51985.38	4369.99	16092.16	228281.45	41044.43	41044.43	11624.88	11624.88	45566.64	0	17437.64	248377.56	156756.02
Sau	Sau_I220	Male	75	71-80	1466088	317.86	7367533.5	10881553	11427805	5295384	7173416	2668285.25	421541.34	26049.36	334053.7	23227.12	1455261.62	1341534.38	2548323	2176391.75	0	59559	1532003.38	1774446.62	612.15	0	1434261	83884.84	91434.73	0	0	46706.56	0	0	1239922.5	0	37897.7	5475.31	4192.33	166667.36	28524.58	28829.68	9408.75	9408.75	43777.8	0	20974.54	204402.62	147496.55
Sau	Sau_I221	Male	94	80+	1875030	807.73	5583832	9789238	10405505	5055258	5596078.5	2321450	26617.72	25159.55	143939.6	26009.59	1363555.12	1003516	2036747.38	2010428.5	0	58598.67	1554534.62	1812058.88	2496.99	0	1360779.12	50680.93	9308.58	0	7003.53	9192.3	0	0	1278552.25	0	51101.04	4261.35	2038.63	188872.02	34735.12	34735.12	22821.46	22821.46	0	0	31889.91	198534.08	141160.09
Sau	Sau_I225	Male	25	21-30	1513572	0	5825355.5	12603201	13159071	5378395.5	7304996.5	3039113.75	28029.44	34345.99	128215	26741.88	1767025	1066831.5	2519483.5	2387339.75	0	65267.54	1687349.5	1939916.12	921.38	0	1482122	18106.54	13037.62	0	0	6851.58	0	0	1173543.38	252.77	56327.77	3328.97	44714.3	230580.67	35174.89	35174.89	20518.27	20518.27	778.23	0	21176.98	236341.81	137380.55
Sau	Sau_I227	Male	78	71-80	1668847	397.67	4488147.5	10422343	11621395	5082078.5	5731892.5	2469391.5	25514.21	28713.09	220814.8	22460.37	1344535.12	720451.69	2494057.75	1965993.12	0	55720.51	4616.21	1913209.62	2192.19	0	1234925.25	23422.17	11761	0	0	32982.79	0	0	1170544.38	254.58	43571.02	2901.74	3466.33	149139.39	48868.95	48868.95	22491.23	22491.23	626.77	0	16316.15	177388.92	131755.48
Sau	Sau_I229	Male	53	51-60	2034108	0	5652590.5	11585672	12494553	5301380	6831325.5	2996861	22570.85	27980.07	108973.1	24423.7	1679877.62	874058.69	2390593.25	2411829.75	0	64651.18	1836744.12	1978150.38	929.01	0	1526292	24938.97	11418.83	0	0	5610.4	0	0	1302810.38	253.05	53913.63	3833.19	2660.83	152102.7	42830.86	42830.86	21116.18	21116.18	3729.33	0	19729.59	241867.67	142950.28
Sau	Sau_I248	Male	66	61-70	1748535	0	4174502.75	8495156	9354761	5178335	5345377.5	1558992.62	59425.29	47758.88	136044.3	14550.64	2522623	1230813.38	1752550.88	1840887.38	0	34628.86	1863335.62	1473601.62	2625.12	2280.65	864925.75	14418.29	20539.4	0	89329.06	252.35	0	226.08	40407	1782.75	68867.73	11046.26	30659.72	106278.03	36593.12	36593.12	19584.98	19584.98	36773.77	0	43391.69	126733.26	189519.39
Sau	Sau_I250	Male	88	80+	1118871	0	1116721	3221466.25	3191239	4738867.5	4452675.5	1561254.62	19887.57	13081.09	118972.6	9381.55	1044780.31	373573.59	914629.81	937005.19	0	10869.48	1664176.38	658468.75	3125.62	0	370134.09	22871.92	6516.82	0	19735.52	0	0	0	9448.11	18270.75	0	5119.86	16100.77	50260.62	30380.7	31760.6	19809.27	19809.27	38197.61	0	28702.37	126231.47	220564
Sau	Sau_I254	Female	86	80+	2477125	0	3135332.75	8305518.5	9935795	4238566	5092149.5	1459635	22264.73	51557.06	152984.4	58505.79	2500022.25	816690.56	1887958.38	1837374.88	127.16	39707.39	1639333.62	1466076.62	1845.99	0	881297.94	9469.91	21476.34	0	53850.11	0	0	0	37304.64	374.26	102485.15	15011.96	31906.91	71481.27	40526.15	40526.15	17082.73	17082.73	52971.14	0	39544.14	105859.49	178633.8
Sau	Sau_I255	Male	67	61-70	1577061	0	2031762.88	7501319.5	9843076	4187966	3869953.75	1333517.88	40332.46	44673.33	484875.8	21778.6	2078889.38	393037.41	1921101	1633327.12	0	30651.16	702023.94	1504520	7671.7	1192.92	874661.5	81026.74	17982.95	0	29681.79	0	0	0	32110.96	1160.12	90406.44	14009.52	35325.13	44722.44	33233.65	32137.46	9243.79	9243.79	22319.34	0	41168.23	98088.48	163960.08
Sau	Sau_I256	Male	72	71-80	1859981	0	3658733	8817311	9424393	3998689	5057107.5	1587516.88	29086.35	43997.11	142728.4	28940.63	2726262.5	1062146.62	1918198	1794117.88	0	35274.01	1631954.12	1592438	1549.39	0	945594.75	6249.83	22742.6	0	8419.34	0	0	0	33989.32	1238.51	72821.74	14706	28778.51	142495.81	39917.68	39917.68	19166.15	19166.15	85565.85	0	51768.89	112364.6	170928.75
Sau	Sau_I257	Female	13	11-20	2255970	0	3771878	7646966	8388959	4403784	4721946	1391448	37927.32	42590.99	163813.2	15341.21	2078575.38	1101818.38	1818027.62	1743871	0	27341.84	1299997.5	1438849.12	1952.85	1677.54	903091.56	31811.34	17437.08	0	43080.48	0	0	0	35983.85	0	62858.29	16990.67	27159.02	45637.64	37500.32	37500.32	19061.71	19061.71	30561.5	0	37049.48	113261.48	188035.88
Sau	Sau_I261	Male	0	00-10	776589.5	0	2105276.5	2860539.75	4723910	3547110.75	7081452	1246702.62	32656.47	37247.48	172909.9	17870.77	2510555.75	519049.38	904730.06	800534.69	0	18564.43	1342456.12	773579	1086.71	357.86	356239.34	17286.88	49597.94	0	70473.99	0	0	703.28	18495.09	9358.32	44657.58	11656.16	13968.23	75565.6	31207.94	31899.31	18434.96	18434.96	58816.04	0	37960.09	93433.3	194778.61
Sau	Sau_I262	Male	44	41-50	2905897	0	2849505.75	4936414.5	7212549.5	3718756.25	4842371.5	1159317.62	48119.11	55887.36	207440.4	16469.17	3316949.75	886226.56	1638991.5	1422468	0	34131.45	1453223.62	1147567.88	3057.93	0	759832.69	40262.22	51885.61	0	61632.39	0	0	0	31950.17	0	68596.13	16441.67	17506.85	55994.82	32046.56	32191.47	18918.3	18918.3	40514.89	0	39066.18	88445.49	191359.48
Sau	Sau_I264	Male	58	51-60	3356694	0	3206212	7848164.5	9807533	3824529.75	4604756.5	1450059.88	33215.07	54808.39	153666.9	50186.78	3334807	633218.56	1989663	1808050.62	0	42970.59	1780409.38	1465797.12	1511.42	2993.02	842787.81	11632.15	33282.31	0	85237.78	0	1383.01	0	26752.55	8098.24	108102.91	9189.72	27679.7	40364.06	33043.12	29630.65	17089.92	17089.92	45526.49	0	45574.4	101364.84	183957.27
Sau	Sau_I265	Male	17	11-20	1533302	0	4177707.75	7719212	9805725	4722501	6293808	1449620.62	53365.36	59629.21	140688.4	24861.58	2738758	1145433.5	1905680.88	1848984.62	0	38707.22	2022061.62	1564664.38	1275.45	0	870776.31	18637.11	27787.44	0	31414.96	0	0	0	31095.04	850.96	56779.12	8027.77	26965.21	84959.51	29809.12	29809.12	19876.62	19876.62	36699.45	0	218520.55	113816.52	219081.86
Sau	Sau_I269	Female	65	61-70	1349190	0	3774710	6897694.5	7849297.5	3641088	4625138.5	1010515.5	18041.51	41789.73	141687.3	31686.57	1591337.38	989576	1841063	1647975.62	0	31001.69	1435440.5	1283653.75	1700.42	196824.48	799440.81	11100.01	17232.94	0	39794.12	0	0	146.06	23322.93	329.31	52721.32	8178.14	20350.75	103457.19	35211.81	42696.5	16080.8	16080.8	60449.74	0	191865.25	87618.35	157235.3
Sau	Sau_I273	Male	14	11-20	1910762	0	3824192	6350381.5	8861993	3207316.75	4209726.5	1154580.5	26170.78	45630.58	116375	42655.51	1577913	808822.69	1660609.62	1659246	0	34623.23	1250257.38	1175161.12	1746.29	4290.76	836666.31	7715.35	17893.29	0	41035.38	0	0	0	30786.08	506.95	88093.02	7838.87	24341.09	110858.94	8145.59	30484.5	20557.29	20557.29	64083.14	0	189173.42	106346.93	144836.05
Sau	Sau_I274	Male	73	71-80	1289122	0	3818808.25	8243118.5	9685096	4528300.5	4616142.5	1393336.62	31716.71	46658	126547.9	20616.59	2039272.12	924009.69	1823123.12	1908055.5	0	35470.21	1543360.12	1532162.38	5028.06	9881.86	1030348.31	13166.41	19958.09	0	70914.59	0	0	0	36893.48	14544.11	56221.86	8784.23	30901.05	70638.77	36460.29	36460.29	22779.69	22779.69	87965.65	0	216164.05	106333.62	202820.23
Sau	Sau_I275	Male	62	61-70	1728388	0	3518957.75	6909929.5	7837806.5	3428816.75	3766164.25	1025094.5	21971.97	44258.95	107391.4	16601.45	1558174.12	758656.5	1695936	1435536	141.81	33288	1576443	1261522.5	1563.33	1287.16	760472	8329.41	17075.14	0	61766.84	0	0	606.56	34364.65	15143.64	58137.22	8699.35	21667.54	54745.39	38838.87	38838.87	19774.32	19774.32	57813.92	0	215431.33	88051.37	148936.44
Sau	Sau_I276	Female	64	61-70	799780	0	2085249.62	4322716.5	5018938.5	4014221.75	3495070	925041.19	17499.5	26980.65	100726	8818.9	1056119.88	370688.5	1065002.25	1012514.69	0	18287.42	840296.5	880411.81	1111.27	1694.47	541026.31	4457.85	10215.8	0	33969.83	0	0	0	18476.56	173.88	26323.36	5168.57	16742.25	58512.44	15141.14	29911.06	24482.47	24482.47	29736.39	0	153840.55	86038.48	180964.62
Sau	Sau_I278	Female	92	80+	763062.6	0	3745156.25	7727234.5	9462642	4099607.75	4485079.5	1299111.38	25508.96	40761.97	124946	28938.35	1817412.12	486776.5	1903142.38	1635124.5	0	31083.94	1545968	1470909.38	2608.85	1044.9	788774.75	6475.02	15561.43	0	63215.39	0	0	0	29904.91	266.39	36763.43	7426.35	14593.63	104581.1	27676.01	29254.66	19169.71	19169.71	64385.6	0	224175.19	100345.2	182074.33
Sau	Sau_I282	Male	87	80+	1199131	0	3186195.25	4559573.5	5814082.5	2130707.25	3208217.25	1111148.38	20702.07	27322.5	202861	10456.83	1080508.62	435476.34	1048723.88	974731.69	0	22271.37	539016.75	918217.69	1603.37	151171.98	565455.5	52101.72	11150.15	0	43348.93	0	0	0	19827.51	353.49	30232.84	5591.1	18050.58	34641.04	29133.88	29218.92	23851.18	23851.18	132576.58	0	143792.53	103700.81	94916.88
Sau	Sau_I302	Male	50	41-50	1161028	0	2706007	5617085.5	7055674.5	2946862	2917644.75	949510.25	21484.04	35925.05	123012.2	44714.86	1089817.5	541497.31	1509197	1418180.62	0	29565.52	1283216.62	1164300.38	1573.66	0	678766.75	7147.7	14154.04	0	16390.97	0	0	109.13	35810.39	1444.48	73038.45	7241.5	17224.05	44789.82	13009.95	28781.59	23661.44	23661.44	37041.58	0	113467.55	90592.25	130814.52
Sau	Sau_I303	Male	60	51-60	1551299	3236.54	3244388	7205186	8911511	4023677.25	5086969.5	1219876	16001.85	29451.12	165052	18398.83	1644909.62	786369.44	2008083.62	1793492.88	114.57	29192.53	1645941.62	1423770	4541.36	0	939879.5	34672.87	12507.71	0	14921.55	290.74	0	0	27246.84	1685.28	49837.31	7907.31	24758.43	111320.84	31055.47	31055.47	7175.8	7175.8	60354.55	0	198763.89	111912.46	177855.86
Sau	Sau_I306	Male	62	61-70	1221065	0	4594205.5	8473609	9987160	4360258.5	5523351.5	1411886.5	24199.22	53823.41	334169.5	23738.87	1885129.5	1092803.12	2051568.12	1832624	0	34862.97	1304225.62	1702504.62	3829.58	1411.34	934882.31	145959.27	16250.43	0	94401.84	0	0	0	26295.02	273.89	44082.44	9279.52	23452.88	92688.79	27514.27	31478.04	24093.87	24093.87	58039.45	0	228832.14	121559.71	185311.45
Efa	Efa_I064	Male	53	51-60	1965146	0	3412780	1357346.25	1619174.38	262711.28	1424348.62	1216412.12	11816.56	16076.54	654688.3	13663.91	673217.38	1342023.88	311312.75	225345.08	0	11151.6	0	301756.97	259.76	306.22	295785.84	4956.01	6630.52	0	0	0	0	0	5654.81	0	43927.16	1455.01	183.75	9521.49	312792.38	312792.38	245035.42	245035.42	0	0	58372.61	94383.55	12854.51
Efa	Efa_I074	Male	60	51-60	1858817	0	2555376.25	1100855.88	1488095.62	148602.36	982049	1212133.62	28463.76	52504.45	679768.8	17319.38	486799.53	1298544.38	224304.17	182451.75	0	26110.45	0	254235.55	538.09	0	279674.56	108661.48	27622.27	0	0	549.43	0	0	4391.34	0	50638.72	1587.97	0	8907.56	299908.28	299908.28	235702.08	235702.08	0	0	32706.4	101728.99	6272
Efa	Efa_I076	Male	69	61-70	943941.1	0	2272545.75	1762527.88	2072089.62	2411157	3507821.25	1259537.62	262220.16	112829.66	626639	10387.63	805620.81	999653.69	616305.25	541853	0	61253.17	0	491925.53	177.63	0	227388.55	75855.98	59493.98	0	0	0	0	0	9959.47	0	14372.49	4252.71	0	9909.78	87716.1	87716.1	80076.23	80076.23	0	0	63004.45	84513.34	129512.01
Efa	Efa_I096	Female	78	71-80	1806380	0	3299156.75	1617304	2098177	737538.31	4712547.5	1164039	22012.75	31591.04	589466.1	11938.75	728648.06	1433371	370699.12	309289.66	0	20116.79	0	269933.59	397.49	0	405646.72	18859.61	18885.63	0	0	0	0	0	8377.15	0	35279.69	5483.87	0	589.04	172107.2	172107.2	121351.98	121351.98	0	0	59979.52	90856.38	37797.45
Efa	Efa_I097	Male	56	51-60	1537658	0	1686005.12	838369.56	1317353.5	257630.75	2400751.75	1147906	11804.36	28656.05	652639.9	14187.97	316929.34	805015	196056.83	149673.64	0	16626.95	285.76	197384.19	0	0	267567.09	167247.58	16241.19	0	0	0	0	0	4322.01	0	31524.19	4366.17	315.78	36837.91	219457.2	219457.2	156458.27	156458.27	0	0	22622.57	96724.76	12819.82
Efa	Efa_I102	Male	0	00-10	917746.2	0	940630	349522.38	475920.16	607154.19	1119579.75	1318380.38	15401.22	19047.02	736038.5	8839.59	199762.62	556920.56	125128.59	147514.7	394.01	10894.2	0	135419.27	374.7	0	104473.94	179851	11126.66	0	0	0	0	0	592.28	0	22374.88	2106.07	0	11643.31	184774.7	164324.72	184774.7	184774.7	160.21	0	12836.25	110607.34	30775.05
Efa	Efa_I103	Male	71	71-80	1343187	0	1574473.88	622213.69	673400.56	118691.35	416764.91	1337112.62	4262.63	9213.46	802549.9	19234.17	290536.16	872850.19	93849.16	100368.46	0	8129.19	2393.98	74259.52	438.58	0	182762.92	73164.96	4718.31	155.05	0	0	0	0	2409.76	0	34310.59	1220.08	162.27	11878.87	238560.38	238560.38	127915.75	127915.75	0	533.98	26769.87	110086.38	5736.05
Efa	Efa_I105	Male	2	00-10	1552749	0	834101.81	473929.34	525073.75	836924.5	2192132.75	1627247	28759.39	31607.33	1844144	20519.69	245013.88	608266	128685.32	118024.28	0	15626.9	1331.66	104584.85	257.37	0	130512.73	219384	14032.22	0	0	0	0	132.07	888.21	0	45647.54	1150.3	219.17	16032.15	330881.47	330881.47	285986.03	285986.03	163.81	0	23997.34	115903.21	43297.14
Efa	Efa_I132	Male	81	80+	1260650	0	1501362.38	665164.81	748503.75	735763.5	2579690	1182399.25	13534.48	17399.3	683750.8	10558.01	238067.5	893939.19	155371.36	86373.06	0	12922.2	1768.23	146872.02	211.05	0	190367.08	104795.1	11263.89	0	0	0	0	0	1044.1	0	20670.54	3991.05	168.29	6895.64	143331.69	143331.69	81332.64	81332.64	0	0	18481.13	92436.77	39043.54
Efa	Efa_I181	Female	90	80+	1747328	0	5900324.5	3131773.25	2438644	1391190.62	2724650.25	2812740	14101.09	32471.21	568730.2	45677.43	463954.25	1287239.12	413272.75	295719.84	0	67422.15	1538013	415865	8711.99	0	562321.75	177028.75	12328.25	0	0	192813.69	0	0	573723.06	0	67574.55	11639.53	1709.14	57145.77	538099.25	538099.25	110688.59	110688.59	201056.95	0	2399.44	151511.72	33695.8
Efa	Efa_I187	Male	57	51-60	1914605	183.08	5229009.5	3481770.75	3058212	2090209.12	3068773.25	2775390.5	13898.04	32629.24	633986.4	31757.93	527851.25	1464201.88	553760.56	381877.25	0	61184.43	1645850.88	500926.12	2063.11	0	639139.75	212035.69	11873.95	0	0	243126.48	0	0	652136	0	64682.07	5918.95	16440.13	58200.96	159282.02	613160.75	133263.2	133263.2	382640.09	0	3593.91	162739.81	55375.73
Efa	Efa_I244	Female	3	00-10	1800928	0	4095928.75	2184494	1820895.62	259184.55	805321.06	1741353.12	6792.33	15712.94	770133.5	25453.06	749615.56	1566920.88	303058.78	245900.5	0	27244.95	1818602.5	290003.41	1938.29	678.34	317962.97	132635.39	994.18	0	8905.08	0	0	0	2041.11	218.61	75987.52	13345.62	29919.45	24698.02	677086.44	539596.25	107683.07	107683.07	246039.39	0	11348.05	125431.02	10698.19
Efa	Efa_I245	Male	74	71-80	1856604	6522.89	4042022.25	3395150	2986921	1031911.5	5094161.5	1738990.88	22167.23	47330.5	712119.9	33534.49	1159142.62	1833187	525441.75	429459.97	0	34439.63	1952813.12	493855.75	7455.34	0	468864.91	210724.69	20425.73	0	60963.86	0	355.88	710.31	14765.91	1475.1	65591.35	11950.51	28167.19	15793.44	408878.09	408878.09	88932.66	88932.66	300598.62	0	12242.69	128101.22	41899.94
Efa	Efa_I268	Female	67	61-70	983391.2	0	4276826	2888678	2925285.75	985010.19	3873390	1325794.62	20752.13	45039.9	646677.3	19242.33	856362	933211.19	518187.5	413528.5	0	26837.75	1756137.38	437884.84	4164.45	1879.65	294234.84	236325.98	17867.61	0	57589.33	0	0	241.41	12398.79	763.15	36908.81	5698.65	13911.73	5606.66	293805.78	293805.78	79222.3	79222.3	485710.97	0	94481.66	112704.04	40995.36
Efa	Efa_I285	Male	82	80+	1485524	0	3731715.75	3243331.75	3202746.25	813673.69	2818031.25	1293446.88	16381.36	33002.55	1141106	26977.42	885423.44	1441138.12	665577.69	544034.69	0	31853.74	1391871.38	510245.22	5687.95	1628.9	512385.72	299910.66	10596.9	0	26161.54	0	0	359.71	8188.07	864.01	53111.32	9363.54	20748.97	6707.12	103440.65	527957.69	95672.34	95672.34	316829.81	0	81635.27	109724.09	30432.45
Efa	Efa_I288	Female	79	71-80	401622.1	0	1202562.12	993364.5	767241.81	863398.75	1783939.5	1394280.38	2584.36	7210.82	417703.9	15683.37	273083.09	301281.88	132885.41	131660.58	0	9366.44	792420.81	117725.65	1196.42	1188.21	130870.35	154026.62	2202.57	0	6185.99	0	0	110.87	813.78	125.38	23899.98	4203.06	7380.99	10377.89	205282.2	205282.2	52011.25	52011.25	332907.53	0	47309.87	116992.09	34536
Efa	Efa_I310	Male	45	41-50	1543786	0	4181367.25	3682292	3461203	1034674.06	2167949.25	1365061	13942.61	38393.23	724948.5	20092.01	887709.56	1368094.62	649344.25	482398.41	0	32147.3	1340198.25	570168	1731.44	411.66	476097.72	260703.27	12847.7	0	33460.58	0	0	0	14814.18	384.74	56297.17	8463.07	24899.88	20899.1	524450	524450	96145.85	96145.85	285328.28	0	75317.6	115970.77	45161.79
Efa	Efa_I311	Male	57	51-60	1453577	0	3739979	2139744	2054382.62	537337.44	1239997	1191582.12	9192.6	13559.9	631152.9	38547.55	547054.69	1152987.38	373470.12	275477.16	0	32909.76	1315285.5	312555.41	1424.29	0	365808.03	265799.25	5018.31	0	0	0	211.53	0	10015.5	812.51	68951.76	10111.59	27288.4	26026.49	441748.47	441748.47	79062.38	79062.38	313737.56	0	53942.68	103099.34	22254.48
Efa	Efa_I320	Male	72	71-80	2867139	0	3757741.75	3523397.25	3554024.25	813813.25	670428.06	1636323.38	15132.49	25264.2	1083096	41533.9	963719.31	1228022.62	556433.94	471469.41	0	29531.24	1439480.62	587837.31	5008.74	0	478656.34	340074.41	7204.51	0	3505.35	0	0	0	12831.22	725.65	180149	9348.38	30852.2	8529.53	89582.07	371461	72214.54	72214.54	331153.28	0	85230.25	64355.19	35161.61
Efa	Efa_I323	Male	64	61-70	5709130	0	1826741.5	1195488.88	1238187.62	566508.06	514504.91	1618660.38	46211.19	37266.75	794761.8	7842.94	591208.44	622253.69	403483.22	314354.34	0	31054.24	1988950.62	302651.25	15824.36	0	170706.05	10088.91	30886.3	19509.33	20639.39	0	0	0	5639.5	672.55	27138.27	196.32	16691.44	11768.63	209760.36	201117.48	209760.36	209760.36	420401.84	0	5771.86	115144.74	13081.22
Efa	Efa_I328	Male	69	61-70	2892633	0	3107562.75	1928920.38	2771075.75	416343.34	3118206.25	1640634	13467.43	29576.67	836183.3	15360.15	960809.25	1679555.38	497056.22	383620	0	23635.99	2393873.75	461274.75	411.58	265.33	525904.06	120896.2	23884.92	0	15364.29	0	0	0	13103.85	825.23	54911.71	894.41	27100.37	19971.55	382903.09	382903.09	272266.59	272266.59	433541.84	0	12809.2	118989.88	10014.41
Efa	Efa_I330	Female	93	80+	1918749	0	3876893.75	2964083.25	4345952	578252.56	5877081.5	1700285.88	44541.17	41083.26	837493.3	13489.64	1283192.5	1747145.62	886645.44	689511.94	0	32444.95	2227594.5	732977.69	42261.05	446.15	718884.19	6203.32	29489.75	257.67	7992.6	0	0	0	21102.33	151.89	43183.79	4291.79	29373.21	12574.85	280690.16	280690.16	181644.08	181644.08	315912.16	0	22548.36	131615.7	15315.96
Efa	Efa_I331	Male	63	61-70	2194931	0	1533230	2765566.75	3764162.75	179413.64	1901254.62	1630247.62	17341.63	28249.6	1711275	20006.75	1307870.75	955368.44	752113.31	549306.19	0	24358.38	189252.67	532607.19	6732.56	191.91	732657.44	1075.79	22559.32	251.46	13846.23	0	0	0	18885.05	129.94	73433.02	535.79	26354.62	11912.24	631280.75	631280.75	302766.47	302766.47	1063278.88	0	23130.76	117600.27	3076.66
Efa	Efa_I338	Female	64	61-70	2053123	0	2938889.75	1409854.62	1881811.38	637037.81	3428573.25	1508670.5	7662.66	34774.08	736035.1	21895.09	662350.44	1436758.12	230068.3	170971.17	0	36865.61	1707186	204574.11	0	329.61	379694.75	135741.88	35630.95	0	0	0	0	0	8758.36	204.74	41270.49	1438.13	23545.17	10602.34	187585.92	187585.92	132793.25	132793.25	342632.22	0	10706.71	114197.8	15574.43
Efa	Efa_I348	Male	27	21-30	1989955	0	3062166	1637328	2179776.75	175261.64	1016868.06	1572680.88	23417.18	44415.12	796483.1	10400.24	715599.75	1494663	410092.16	283851.41	0	36967.05	1963880.62	363181.66	0	350.52	411935.66	173830.16	44708.93	0	0	258.16	0	0	14592.95	1517.28	49111.08	283.99	27285.75	35913.83	341893.22	341893.22	219131.17	219131.17	402408.97	225.17	12213.37	117220.66	3760.13
Efa	Efa_I367	Male	67	61-70	3293528	0	2989585	3147645.25	3392863.25	809538.69	8414216	3220230.25	19361.8	39091.43	1242878	38487.17	1979404.38	2399599.75	518292.47	345277.75	0	45369.17	2418202.75	513156.41	477.29	966.58	686736.94	102601.32	42053.15	0	38358.77	0	0	0	2719.31	4579.65	82752.79	1966.56	40682.55	24991.32	645153.56	645153.56	324750.53	324750.53	603561.62	0	11567.39	290839.09	15245.78
Efa	Efa_I369	Female	38	31-40	2713436	0	1597920	760205.44	1025716.81	333645.53	3216436	1642918.38	7927.02	18311.87	846722.6	27762.88	337345.91	636809.19	172783.7	111224.98	0	18909.14	2493267	189219.56	1056.88	239.92	199141.2	95213.29	20563.42	1035.4	9537.83	0	0	0	3817.83	469.22	38238.25	195.15	12328.27	13651.98	156990.89	156990.89	114681.07	114681.07	370885.59	0	3112.32	112394.46	7723.22
Efa	Efa_I379	Male	63	61-70	928706.1	0	1255724.38	514143.53	872022.5	119393.73	2876857	1333332.12	8124.84	18830.38	699698.1	19620.69	182889.67	601401.81	139944.91	101291.75	0	17458.66	2147340.25	129391.91	0	242.04	155884.62	74893.98	18709.65	0	13045.81	0	0	0	2157.89	887.51	32549.33	227.31	9762.55	10419	168576.14	168576.14	108941.16	108941.16	252506.8	239.4	4313.56	100365.25	2962.54
Efa	Efa_I382	Male	45	41-50	1179344	0	1464220.38	541485.5	865718.75	388690.66	454906.25	1196293.12	4658.79	3630.8	711956.3	11756.57	234189.94	499073.47	340474.75	280274.41	0	6928	1854900.88	338596.66	0	1102.19	170624.78	89703.32	2406.11	0	2044.7	0	0	0	5220.73	611	18291.18	122.4	10543.01	12948.96	197302.2	168430.62	197302.2	197302.2	359609.03	0	4990.07	78827.9	9453.26
Efa	Efa_I385	Male	77	71-80	970022.8	0	1548693	124325.29	179276.7	3463855.25	2746796.75	1272965.12	13686.87	21352.42	1321202	6199.76	63441.63	578583.94	40531.91	32623.14	0	21466.26	54082.14	28357.87	0	0	52249.07	303233.88	19982.95	137.46	0	0	0	0	438.67	1186.37	24963.7	153.82	20208.74	7156.76	218211.05	218211.05	128849.24	128849.24	250742.12	0	791.59	103209.23	84585.82
Efa	Efa_I386	Male	45	41-50	1130579	0	1479946.38	641177.81	838481.75	224660.5	1196638	1479376.12	0	3427.22	798546.9	21053.42	236594.8	720825.81	168532.45	151902.48	0	8164.44	1269605.5	167901.38	0	0	179673.42	1965.56	1698.76	0	1586.79	0	0	0	4160.75	462.18	31803.29	152.55	14647.36	13452.57	176525.39	176525.39	112348.88	112348.88	407389.25	177.3	5863.71	115252.9	5118.49
Efa	Efa_I387	Male	72	71-80	878185.5	0	1354925.38	489755.53	673594.88	224208.23	4646269.5	1470419.38	7489.06	19807.93	742663.9	14068.72	210798.69	690181.31	106253	81472.53	0	20408	1841324.38	113651.62	0	156.11	143109.3	50459.3	20500.3	0	19981.78	0	0	0	2334.4	0	21570.92	581.75	12875.34	3593.54	125316.79	125316.79	93570.94	93570.94	291063.97	190.64	3764.3	110493.55	5227.25
Efa	Efa_I396	Female	59	51-60	1207131	0	880860.56	291506.59	218582.33	110732.22	4551846.5	1674865	14505.45	29218.45	1335624	8225.34	147832.86	700985.75	40056.74	40262.32	0	31285.41	142165.33	28957.08	0	217.12	62928.21	166460.67	28246.6	0	22433.96	0	0	0	854.18	650.01	30737.47	484.31	19413.85	11401.11	246018.62	246018.62	129121.34	129121.34	2203393.5	0	895.98	120151.21	2540.43
Efa	Efa_I399	Male	58	51-60	2396632	0	2833608	848266.56	1100691.38	132392.89	352270.5	1789057.5	25035.85	50963.69	862948.9	32327.85	401374.78	1595559.5	199192.81	130963.62	0	48488.97	2115703	198892.52	0	0	237937.19	80242.77	45754.84	0	27682.88	0	0	0	2888.52	265.49	77198.8	340.41	30419.41	12880.44	417911.16	417911.16	260046.52	260046.52	538172.69	0	4131.95	116106.84	2676.12
Efa	Efa_I409	Male	83	80+	1689484	0	3213133.75	1672066	2191482.25	699268.81	4274917.5	1508053	10946.42	12793.19	754628.8	43339.77	738947.56	1484510.38	330764.97	220002.56	0	14631.68	1046542.44	296976.06	4079.94	1060.9	419277.22	112501.55	8988.04	0	14106.47	0	0	0	10709.9	2466.77	40622.55	1314.15	22671.15	19725.87	352297.03	352297.03	144011.34	144011.34	544792.69	0	14302.06	119372.04	16669.18
Efa	Efa_I410	Male	52	51-60	2127219	0	1882229.38	544217.88	645917.31	120504.09	1035150.44	1457636.12	17861.3	34630.87	1939374	30463.13	245377.5	1116361.75	127902.23	95979.46	0	25127.16	140196.95	87748.21	0	0	188730.36	315399.78	27664.21	0	37347.67	0	0	0	2339.87	1394.16	94989.62	256.05	31522.88	22289.17	750239.56	750239.56	378044.5	378044.5	643134.81	0	4186.65	104210.45	3144.14
Efa	Efa_I417	Male	80	71-80	968063.8	0	1219313	637113.75	780611.81	110087.48	5276246.5	1449093.5	7574.27	13400.26	692636.4	23856.69	271917.16	646586.94	126643.51	108147.18	0	11760.66	2051419.62	111886.57	4552.14	0	173845.38	4941.88	15714.34	0	25475.74	0	0	544.07	3244.51	177.43	45744.22	66041.53	111716.62	10892.37	94369.48	94369.48	59343.49	59343.49	234969.88	0	4762.37	125172.41	1720.89
Efa	Efa_I421	Male	83	80+	2327383	0	2837799	1467141.38	1720388.62	127221.12	2567898.25	1792973.38	21935.2	28057.13	600564.5	37610.34	788936.19	1576240	379254.84	268263.38	0	25311.31	2540658.25	304876.91	741.7	425.78	398382.09	3115.6	24188.39	0	49034.67	0	0	0	8114.02	963.54	135328.98	23587.73	316650.72	10878.14	303412.41	303412.41	191340.38	191340.38	307807.88	0	7186.67	116789.79	2462.47
Efa	Efa_I422	Male	79	71-80	2112831	0	2427896	2176734.25	2549310.5	116192.59	6585266.5	1677478.62	21185.9	26311.06	931110.5	21925.48	999993.44	1781628.5	439080.59	347899.38	0	28422.35	1275566.5	384055.59	0	0	499768.91	3102.39	26662.59	0	37996.58	0	0	0	13568.09	568.58	102356.73	380752.91	163977.78	4028.02	181715.64	181715.64	103603.49	103603.49	430402.09	0	14347.08	156245	3034.48
Efa	Efa_I425	Male	37	31-40	995406.8	8423.14	845460	545876.88	797912.5	115701.66	3417955.75	1740799.38	15846.25	14636.22	829583.9	17383.68	252983.67	683627.44	210328.45	205396.12	0	16421.52	1702342.62	254895.98	661.59	0	144959.09	5149.75	17267.65	0	15176.58	0	0	0	3479.05	221.02	48799.64	47135.89	131856.33	10797.41	175011.39	175011.39	157023.14	157023.14	211545.89	0	3726.26	145491.36	2662.66
Efa	Efa_I431	Female	71	71-80	4123321	0	580708.62	446906.16	553313.25	126203.59	948848.25	1780182.62	5901.76	7147.97	903482.2	16203.07	220197.12	701322.25	75390.38	82949.31	0	7189.94	2624190	72662.63	208.59	654.43	130479.09	4025.72	5820.42	0	13769.15	0	134.99	0	1869.44	176.68	73457.22	20903.7	178880.39	12799.24	164151.02	164151.02	60213.04	60213.04	313544.53	0	1062.75	69845.63	2892.76
Efa	Efa_I432	Male	77	71-80	1358255	0	1471510.88	663434.19	704100.19	125492.65	4428544.5	1863694.38	17302.7	17950.06	815428.7	17646.38	319422.59	769969.75	104928.81	82414.32	0	20669.83	1304819.88	88598.54	1652.34	154.84	120277.79	148574.23	20589.61	128.88	36385.72	0	0	0	2838.9	180.83	54679.47	43173.93	156831.25	22517.8	148428.83	148428.83	104518.97	104518.97	343832.97	0	2876.57	136150.67	2487.06
Efa	Efa_I433	Male	88	80+	2286164	0	1982366.38	1690531.38	1957293.62	118011.81	6356318.5	1752781.62	18394.76	25758.45	733863.2	30415.42	833148.69	2057196.88	318695.91	257569.25	0	24612.46	2479036.75	343531.19	7507.1	879.45	424529.88	3614.5	21583	0	48677.28	0	0	0	8204.43	2385.74	121890.88	301444.84	270937.75	68402.35	232126.27	232126.27	132729.94	132729.94	179848.3	280.1	8870.24	164918.94	2665.1
Efa	Efa_I438	Female	63	61-70	1119944	0	959439.5	356404.88	311350.91	106650.28	5431461.5	1720210.38	9278.37	13949.91	774339.2	10417.63	173256.61	844574.44	57182.93	55742.04	113.32	17096.89	986445.31	50761.42	1775.66	0	99400.51	114591.56	15287.41	143.44	25098.51	0	0	0	1751.58	1582.02	49578.25	110618.52	132245.3	13594.04	107407.76	107407.76	63455.78	63455.78	371165.66	0	2223	135452.69	1796.73
Efa	Efa_I439	Male	0	00-10	947063.2	0	430099.72	327524	360580.09	146181.11	5907804	1527990.5	16473.05	19709.6	1106325	28140.26	176592.3	518357.59	140661.02	114652.41	0	22503.83	488271.91	109741.25	229.49	240.12	132505.48	117158.63	23413.43	130.18	36875.32	0	141.91	0	596.02	665.93	41715.04	6715.04	109712.41	28727.15	170494.52	170494.52	136616.05	136616.05	225348.88	131.29	936.96	144733.89	2861.05
Efa	Efa_I442	Female	84	80+	2389067	0	2262741.25	1255489.5	1627549.88	123385.93	3270366.25	1706479.62	19873.84	29575.56	760464.3	20488.23	569133	1768457.62	296374.16	209764.88	0	32474.07	2363065.25	231339.12	2441.18	308.26	343726.12	2676.89	34259.98	0	69331.43	0	0	0	6798.59	1974.35	128966.37	74635.53	307407.78	25402.15	267388.59	267388.59	146018.69	146018.69	259377.55	0	7804.59	134669.8	2305.7
Efa	Efa_I447	Male	67	61-70	2631948	0	2337230	1911817.5	2485429	131712.33	5464081.5	2183169.75	26880.59	41383.87	841661.8	48000.25	1027299.25	2024583.38	418160.59	343998.66	0	41225.52	2597238.75	378709.09	5870	0	530784.06	199166.83	39981.36	0	76950.91	0	0	0	12978.73	1897.33	162590.86	249369.67	345046.84	18690.77	330227.84	330227.84	179910.52	179910.52	305155.22	0	9264.23	170300.38	2674.78
Efa	Efa_I463	Male	23	21-30	2176375	0	1857812	1047415.19	1467216.38	125119.24	1619200.5	1439665.88	23812.41	32325.69	843136.5	29657.83	488478.34	1454944.38	264114.75	203852.7	0	30477.39	2232221.25	238216.67	793.94	0	301691.94	143022.33	29669.38	0	54114.17	0	250.47	321.84	6482.72	1811.93	116421.45	32527.04	278012.34	43448.19	257949	257949	139203.17	139203.17	245557.5	239.21	9871.68	110629.54	1772.67
Efa	Efa_I464	Male	64	61-70	1892040	0	2412130.75	1303095	1936929.38	111440.53	5128508.5	1588388.38	17786.67	28156.43	674238.6	19474.89	620551.94	1506203.62	261934.52	195223.31	112.25	28716.32	1377788.62	253868.42	2402.63	136.35	360491.25	82394.02	27837.49	0	31666.52	0	0	0	9344.11	803.92	96165.24	122413.44	213901.2	16205.61	141427.86	141427.86	80994.91	80994.91	283582.25	0	6531.17	118187.57	2224.18
Efa	Efa_I472	Male	59	51-60	1311532	0	1202697.88	588590.88	860693.19	116995.18	3318527.25	1661697.38	14372.97	20543.11	796635.9	15303.23	315042.72	825736.81	134720.72	98578.37	0	21299.71	2515503.75	123403.66	754.36	2316.22	174280.77	1191.25	20116.66	0	28292.06	0	0	0	4928.36	230.18	53008.96	12038.1	161243.45	9907.97	182215.89	182215.89	96055.16	96055.16	245532.67	592.82	5366.87	125598.78	1333.22
Efa	Efa_I474	Male	54	51-60	835958.5	0	846893.56	596856.25	876547.19	91156.54	4159337.25	1316565.25	10700.69	12301.36	652323.2	16677.8	243082.31	565321.81	210307.08	206759.25	0	12800.61	2117657.25	191339.67	2562.76	641.47	195250.92	3676	12846.43	0	21843.07	0	0	0	4083.01	661.74	35357.11	98717.48	95032.19	10037.52	102961.88	102961.88	75474.76	75474.76	235688.06	0	5803.89	115781.5	1807.11
Efa	Efa_I476	Male	81	80+	1039232	0	2078912	2220376	2543150.75	135912.12	5958375.5	1603914.88	162373	85781.46	865453	8331.63	846668.81	926201	986888.31	745829.25	0	91022.68	1676859	644478.5	6271.24	0	338794.41	164009.69	80417.13	0	147473.52	0	0	0	20914.7	262.73	52462.31	74631.91	90717.56	18827.87	107699.59	107699.59	96959.6	96959.6	208245.67	0	16192.53	134078.88	2423.46
Efa	Efa_I478	Male	81	80+	2257846	0	2139143.75	1445559.5	1857039.12	122541.66	5615582	1766248.62	22784.8	25169.89	713180.2	33666.6	645392.94	1874347.12	328060.25	320692.84	0	27892.39	2335177.25	243596.08	3563.95	445.21	448605.5	3112.89	23138.26	0	49284.7	0	0	340.67	9850.08	1290.63	139555.83	167104.61	282799.12	10609.61	283448.31	283448.31	179360.73	179360.73	266118.91	0	10924.82	144709.02	2092.38
Efa	Efa_I481	Male	55	51-60	2013231	0	1905755	2355301.25	3407615.75	117825.27	6602134.5	2023871.5	201656.06	165140.8	883649.7	35023.14	1325389.38	1850771	559124.31	395493.09	0	181180.08	1804972.12	499464.22	6866.14	1505.05	542552.75	4619.01	153820.38	0	297458.66	0	0	296.46	15567.89	909.77	104567.4	345080.78	213228.17	16673.71	174574.64	174574.64	96204.78	96204.78	187833.98	0	15982.94	155595.11	2045.13
Efa	Efa_I483	Male	56	51-60	10600000	0	878653.44	1784107.62	2663780.75	125948.85	55759.89	1452753.62	3537.84	4712.19	810351.8	19436.36	792207.5	427927.59	444606.72	455225.75	0	6129.77	2628019.75	397067.03	232.2	0	366645	6055.34	3876.84	0	5114.96	0	0	0	11128.62	137.95	71101.82	3482	190838.14	10585.8	151088.73	151088.73	96670.34	96670.34	169265.95	0	9696.8	10175.44	3614.93
Efa	Efa_I486	Male	68	61-70	2058946	0	2463694.25	1617703.38	2445558.25	95653.34	5864332	1622957	26999.65	30242.75	645568.2	14860.96	759401.5	1963841.38	377455.28	370153.97	142.14	30424.86	2452766.75	404331.72	5291.14	0	521800.34	3234.29	30443.5	0	18976.48	0	0	0	15279.71	870.46	105869.35	278510.41	234103.17	6948.27	151094.19	151094.19	94513.63	94513.63	192583.88	0	12009.45	122708.28	2994.05
Efa	Efa_I492	Female	68	61-70	1099492	0	747047.81	394572.12	419135.16	131789.06	4537375.5	1862009.12	14229.1	19127.27	1548196	16495.03	182845.55	536163.56	72533.54	100734.41	0	21533.28	923792.25	48381.92	332.85	258.55	132079.12	254356.17	18990.36	0	9579.64	0	166.55	0	1122.18	162.55	49142.74	5962.92	130613.24	24048.78	209545.33	209545.33	117347.78	117347.78	285424.66	482.43	637.63	151510.31	2389.23
Efa	Efa_I497	Male	77	71-80	2483868	0	1945121.88	1944937.38	2144652	175150.02	7025085.5	2175846.75	33331.15	44087.98	1008234	43386.67	1053260.38	1965325.38	368006.91	245287.23	0	41721.14	2219964.25	242439.67	5209.78	224	491946.25	5392.29	39284.5	0	54966.56	0	0	0	9396.7	1519.84	134891.33	211085.27	263016.31	13313.07	304460.16	304460.16	124713.63	124713.63	273270.31	0	11650.59	182890.8	4110.79
Efa	Efa_I500	Female	55	51-60	1989171	0	1742458	787583.5	934118.31	149425.19	4341276.5	1919207.38	15398.35	20537.72	876499.5	39885.21	339027.22	1289692	133924.73	92733.34	0	26097.87	1905624.88	138093.44	867.99	396.06	231644.06	1294.43	23379.64	0	30980.93	0	0	0	4628.94	387.1	126816.72	48108.36	249056.2	16246.15	221860.08	221860.08	120006.59	120006.59	349369.53	0	4717.04	138448.7	3968.93
Efa	Efa_I504	Male	74	71-80	2044605	0	2290533.25	1947902	2188674.25	122238.06	6164902.5	1609653.88	22008.26	34648	924633.2	27884.23	714074.19	1561620.38	356321.66	313498.06	0	37554.26	2046000.62	422025.28	0	0	473921.09	165108.19	35349.13	0	43889.01	0	190.53	0	11425.25	125.4	131173.8	2783.88	210933.23	18452.35	283946.16	283946.16	144540.69	144540.69	185346.06	202.21	10202.84	133079.86	2231.97
Efa	Efa_I506	Male	64	61-70	1989681	0	1478007	715772	933696.25	113774.12	2610762.25	1645956.88	13459.46	26147.64	960148.5	30291.04	384285.25	1270927.38	126307.28	77805.13	0	30407.64	1494610.38	117835.88	0	294.44	213159.14	2175.35	26256.22	0	30875.27	0	0	0	4303.44	700.56	132399.2	1092.08	232452.52	19751.21	336054.16	336054.16	166333.45	166333.45	251240.25	0	4396.01	125449.15	1965.37
Efa	Efa_I507	Male	75	71-80	2026285	0	2118566.75	991370.06	1253506.88	128906.35	3008797.25	1755147.12	25426.66	36324.06	968676.3	36063.71	452264.09	1547759.38	169463.38	148001.2	0	42128.11	2447078.75	209827.5	0	302.12	282162.41	2801.43	37168.14	0	39731.39	0	0	0	4332.35	1999.94	131516.7	426.94	277079.62	15949.55	373663.62	373663.62	163152.73	163152.73	311517.06	255.21	2228.15	134461.67	2054.96
Efa	Efa_I508	Male	86	80+	1834329	0	2022216	2336294.25	2827089.25	141289.89	5948353.5	1705221.38	16356.8	19540.35	866694.3	23320.76	1054878.38	1339162.38	493572.16	334761.84	0	16098.76	1551974.12	436641.59	0	0	500050.59	89301.76	16719.9	0	29120.34	0	0	0	12690	2149.82	93638.24	2783.35	160014.62	18898.51	337414.34	337414.34	176396.62	176396.62	177644.08	0	13663.5	138421.3	3345.09
Efa	Efa_I512	Female	53	51-60	1912235	0	4137839.75	2856315	4330696.5	137375.08	5630606	1498686.5	741459.5	526219.75	821342.5	32725.71	1089663	2017549.12	813282.25	677395.25	0	519090.78	2271824.25	705407.81	216.3	0	584620.06	122743.3	469572.53	0	843312.25	0	0	0	23140.93	0	123929.04	242.27	165579.3	7852.35	227201.62	227201.62	124557.88	124557.88	160147.81	190.27	21841.24	129465.74	3611.09
Efa	Efa_I514	Male	65	61-70	575535.4	0	1036669.44	832753.94	1141604.62	103298.38	5866781.5	1671565.88	11232.8	12824.73	899985.4	32076.91	380707.59	688374.19	281291.75	305446.34	0	14217.73	2105638	238527.08	281.3	0	251764	4738.79	13757.17	0	21729.56	0	0	0	4737.27	383.17	55309.71	6729.55	83041.59	6548.38	94088.88	94088.88	66941.34	66941.34	163775.94	226.7	4023.1	140255.83	2762.82
Efa	Efa_I515	Male	49	41-50	2064193	0	3000208.25	1291515.88	1750736.88	123767.31	3203026	1672171.12	25824.37	35566.7	1033312	20171.95	535585.44	1801571.88	297140.69	235789.95	0	38588.14	2066900	299741.16	232.79	385.34	342521.25	2989.77	36162.39	0	51550.31	0	0	189.97	9247.74	2620.4	136756.55	356.36	236217	13613.34	401465.97	401465.97	195416.31	195416.31	340007.19	0	7405.09	121979.74	2969.49
Efa	Efa_I519	Female	30	21-30	1749387	0	1982079	2188635.75	3233282	104896.91	4316478.5	1682367.88	17140.22	29384.35	926512.2	32213.55	767684.31	1404049.38	433390.91	323870.03	0	32655.91	1622487.38	465980.41	170.42	0	451882.09	2463.73	28493.4	0	30629.8	0	0	0	15259.13	1663.44	103366.66	2095.35	176063.48	14740.48	253999.62	253999.62	157973.59	157973.59	218248.77	142.02	13678.11	121511.94	1968.65
Spn	Spn_I591	Male	56	51-60	994674.6	0	1884226.62	4379595.5	4165685.25	931816.5	4733529.5	902690.31	1313013.5	1009093.44	1391862	14182.49	923940.69	690202.69	834113.19	718943	0	571188.5	335417.59	622843.19	6656.97	590889.19	433121	369805.62	314655.34	0	1814506.5	0	0	9247.01	25291.73	3629.82	87901.25	40979.04	97831.21	3075.38	35902.93	27921.83	21112.85	21112.85	113669.94	0	240373.52	91136.38	48679.54
Spn	Spn_I592	Female	91	80+	1110653	0	3222734.75	6201182.5	7246014	159494.48	4249365.5	1146846.62	2318443.25	1609322	789730.2	29727.8	1187841.38	1204638.12	1229414.75	1170225.75	0	927488.5	928580.5	1036058.75	9225.88	944293.69	750188.5	223976.36	479551.75	0	2667753.75	0	0	177568.48	33742.86	1197.01	133754.36	38709.18	120754.47	3242.63	32440.37	28762.38	12693.55	12693.55	82505.12	0	296978.31	94409.84	8033.99
Spn	Spn_I593	Female	51	51-60	1257672	0	3270820	6134644	6911859.5	1184308.88	4087226	1151611.88	4060842.75	3061203.25	881132.8	25537.15	1073030.38	1441767	1357998.62	1086992.88	0	1825242.88	285244.66	1110437.12	10628.35	907129.69	655105.81	241789.08	934982.81	0	4727844.5	0	0	24970.79	31756.65	980.75	171527.23	334096.41	106327.85	2824.73	34086.3	31199.51	18751.22	18751.22	55148.08	0	237975.77	93879.31	60709.94
Spn	Spn_I594	Male	59	51-60	1006968	0	1167285.38	4136141.75	4018606.75	186434.44	4488137.5	1210488.62	414710.91	3886.11	1383072	25056.04	939647.5	460050.5	551923.88	515349.38	0	223443.36	328989.03	515977.28	6737.77	436790.41	352628.34	275305.66	142411.81	0	443678.25	0	0	254199.12	11410.61	1097.46	78515.12	33217.14	100641.06	3098.89	30693.11	30693.11	15489.9	15489.9	61577.46	396.44	204354.33	99972	8764.65
Spn	Spn_I595	Female	48	41-50	1203545	0	2878546	6164680	6459294.5	607125.19	4297104.5	981820.56	2509619.25	1619737.62	1111773	36132.13	1127952.12	1108699.5	1314464.12	1049558.5	0	953804.31	485082.72	962688.25	31869.48	823888.31	695977.69	227384.64	484367.84	0	2923204.25	0	0	35770.38	27491.22	1638.97	146090.91	98871.03	102394.7	2401.66	34379.4	28713.41	19338.08	19338.08	69320.9	0	291639.03	92713.05	31038.62
Spn	Spn_I596	Male	64	61-70	1376886	0	1817972.38	4710139	5325114.5	148003.17	3868431.25	1184591.62	407589.28	294434.03	1944230	35152.73	909383	758331.94	910713.81	729166.94	0	208101.52	566671.12	732882	8702.41	609373.19	658846.69	299585.69	123952.15	0	310005.47	0	243.97	225214.42	17708.84	2710.57	132153.95	40429.69	122035.44	3113.46	33136.43	28635.91	13422.19	13422.19	49097.83	0	186075.33	103349.9	6999.74
Spn	Spn_I597	Female	88	80+	1344719	0	4043079	8214706.5	7920084.5	630640.81	4729004.5	1456856.12	3482236.25	2375685.75	819429.6	31957.63	1569536.5	1491032	1629520.62	1444196.88	0	1377133.75	789890.69	1258895.38	9060.04	960328.75	779397.31	317160.97	694689.25	0	4902906.5	0	0	235142.08	33992.98	1393.46	154803.16	189703.17	104726.55	3196.24	36109.91	31462.65	22806.88	22806.88	31150.51	0	358287.75	127569.25	31284.48
Spn	Spn_I598	NA	NA	NA	1410532	0	2372997	5450316.5	5293409	308210.03	4273558	1199845.62	974672.31	723809.81	1993909	32260.29	1265285.62	748366.5	1018610.69	902696.19	0	389750.62	180582	890157.75	8977.48	212639.95	584967.94	505271.16	222160.45	0	1422270	0	0	703.84	21121.5	744.67	136995.44	36936.39	150232.39	3625.14	34589.77	31821.9	20022.24	20022.24	75845.29	0	259616.3	94295.73	14162.21
Spn	Spn_I599	Female	76	71-80	753976.6	0	2337329.75	3406844	4250308.5	878197.69	4048182.75	998449.69	2009431.62	1211753.5	548342.1	23637.13	625053.56	837955.56	920927.81	890015.5	0	766113.44	1001779.31	686560.31	25641.03	108838.59	426563.97	166081.77	388008.91	0	1961422	0	0	22005.28	15632.47	287.98	71741.1	211362.7	42999.51	2847.68	35440.37	28552.2	22399.21	22399.21	34025.82	392.59	149218.27	79295.71	44436.31
Spn	Spn_I600	Male	1	00-10	733652.5	0	2539897.25	4179047.25	4832516	281866.78	3823561.75	992876.19	1570185.38	1388655.25	464786	18571.29	686718.06	787340.56	719701.81	860476.25	0	876714.31	750892.75	487362	26488.49	352530.97	451547.22	187772.58	430762.03	0	2683621.75	0	0	44429.89	17035.97	813.58	55744.25	176264.05	47551.54	3156.76	30808.57	29402.11	19389.56	19389.56	28020.07	0	174889.58	89680.28	14312.15
Spn	Spn_I601	NA	NA	NA	1186867	0	3288479.75	6271904.5	7394100	202279.14	4422039.5	1119659.5	2703174.25	1815917	850635.9	26683.56	1191518.38	1282167.12	1448211.5	1214014.5	0	1092027.62	690210.56	1048514.06	9487.56	796152.06	648529.94	317841.56	572099.12	0	3169613.25	0	0	262116.39	23809.92	733.14	124339.22	186294.67	110749.09	3033.52	27895.24	27895.24	16125.03	16125.03	75146.07	0	270510.03	105481.94	9379.87
Spn	Spn_I602	Male	36	31-40	1422881	0	2355901	5946769.5	6268900.5	307378.81	4741386.5	1021233.69	641336.44	505244.91	2149065	25868.16	1368149.62	734593.06	938751.81	790086.31	0	353111.38	309800.97	820149.31	7835.3	626671.81	652459.31	358093.09	222284.38	0	962060.69	0	420.5	168598.53	29081.14	1201.17	145265.08	34957.47	157308.62	3174.84	34495.4	27195.3	18738.14	18738.14	125078.96	0	284910.19	89796.12	12608.82
Spn	Spn_I603	Female	58	51-60	1677235	0	2534612	4468426.5	4991917.5	1726401.12	4383694.5	835928.69	1331592.12	978197.19	1773733	39743.53	920166.5	1134156.12	937874	851885.69	0	560389.25	230545.08	842058.69	26869.01	628509.62	562970.25	253286.81	293232.78	0	1532334.88	0	218.54	118445.71	24485.79	1350.87	131980.95	36795.37	120512.78	2857.57	32142.65	29715.84	19948.94	19948.94	33847.54	376.64	219727.81	74052.47	83508
Spn	Spn_I604	Female	67	61-70	1290742	0	2128446	4334712	4330874	531459.06	3979870	927666	405892.47	313409.88	2278285	34746.79	918276.94	596621.56	834110	680779.81	0	261426.48	123425.34	638703.19	8208.33	597732.62	522612.78	391791.5	153602.06	0	477473.97	0	0	35655.39	21531.1	1493.4	146806.77	37285.32	136463.81	3227.53	34636.75	32406.78	20890.38	20890.38	60921.11	0	202141.8	93082.57	25283.65
Spn	Spn_I605	Female	9	00-10	1377814	0	1765103	5122162	5267580	293851.03	4180736.75	982663.94	574045.81	5153.82	3213220	42621.36	1202091	583502.69	934185.44	857290.31	0	220901.67	84491.5	754205	9555.7	705855.94	536185.56	260132.62	129856.56	0	312553.22	0	8064.78	102330.32	33806.59	878.39	140984.69	38723.42	143238.86	3173.69	28655.58	27653.56	21098.29	21098.29	77356.98	0	250949.75	97071.62	16504.67
Spn	Spn_I606	Female	54	51-60	1125937	0	2714527.5	6150520	6497240.5	144148.02	4104470	990482.31	1395718	929625.31	1395087	16881.81	1210417.12	1063258.38	1267833	1156597.88	0	501122.59	674716.44	1035025.19	27547.07	881915.94	628448.75	301985.84	261615.27	0	1652150	0	0	724.24	25225.98	1325.75	119301.55	85951.89	108545.75	3496.94	29776.72	30875.22	23058.78	23058.78	52642.81	0	241206.05	91096.44	5459.37
Spn	Spn_I607	Male	69	61-70	1201186	0	3043010.75	6098912.5	6594304.5	283192.53	4578869.5	980383.06	2975802	2056176	732053.8	35357.56	1044871.94	1156859.5	1354749.38	1106958.25	112.86	1230301.38	658646	972389.31	11294.7	4650.76	616432.44	338238.25	593835.06	0	3750966	0	255.74	14840.36	25765.98	501.83	148478.17	333449.12	100707.91	3811.59	31425.99	27923.22	21058.33	21058.33	135028.05	453	242854	96762.41	13674.94
Spn	Spn_I608	Female	77	71-80	1387021	0	1921838.5	5080349.5	4793813.5	411800	4528213	921070.69	413090.84	0	2333696	28474.36	1035904	744298.44	942685.5	782911.25	0	271603.91	220778.31	723590.31	9333.44	67423.4	576212.62	441378	158863.47	0	377929.09	0	0	246727.08	19306.44	694.66	155743.52	108716.45	147325.86	4020.29	35386.24	28676.56	23070.19	23070.19	120702.88	0	226045.64	82930.46	20057.46
Spn	Spn_I609	Male	94	80+	1205868	0	2792695.25	5202128.5	5446137.5	257950.25	4080471.25	1045991.44	836033.25	583515.19	1523562	39317.02	1117768.62	813709.19	1023737	851061.44	147.59	323841.75	521788.5	837079	6909.87	673678.31	529929	253470.52	165946.2	0	1295539.5	0	0	199885.11	24900.01	1030.68	130393.62	38648.79	122934.97	2770.29	33988.82	29010.42	17495.08	17495.08	64467.29	341.47	269362.12	91459.82	12050.61
Spn	Spn_I610	Female	55	51-60	1339274	0	2711509.75	7162790.5	6402044.5	188321.69	4882645.5	1312678.62	1111915.62	770634.81	1777737	35430.75	1491175.62	1053336.38	1395833.62	1130384	21824.25	437697.34	568554.56	1123535.5	6526.03	817752.44	712190.19	351214.97	229599.25	0	1428878.5	0	0	256621.2	24366.8	1007.52	131205.12	37250.71	137044.22	2827.74	36151.71	30022.74	21551.92	21551.92	67398.32	0	301512.84	112866.78	8825.16
Spn	Spn_I611	Male	57	51-60	1212585	0	2452372.5	5033450	5249171	592245.06	4347540.5	905779.69	1551968.12	1099276.62	1449090	35426.04	1068647.62	802271.25	991096.06	799369	0	629310	269727.59	831535.5	8760.98	610796.25	514776.16	471005.72	321507.25	0	2237712	0	0	155110.8	20397.92	1642.44	121823	37292.14	131929.14	2846.81	33241.32	23562.05	16774.23	16774.23	88945.79	0	244866.75	100818.76	27579.42
Spn	Spn_I612	Male	34	31-40	1346502	0	2234297.5	5142095.5	5459243.5	1455274	4719076	1010670	2261025	1403656	1026899	36686.55	944062.5	1284456.38	1173129.5	941822	0	873575.56	617399.75	979555.06	59753.79	854153	600507.56	241898.02	453296.47	0	2638866.25	0	0	164966.59	14843.04	2365.85	109758.5	368505.41	108716.95	4365.17	29113.51	25946.35	21451.36	21451.36	15327.24	0	213406.25	85383.07	70889.14
Spn	Spn_I613	Female	3	00-10	1031440	0	1209238.38	3061633.25	3662443.25	183804.42	4551378	762883.5	778198.75	182898.7	1582819	28515.03	650867.81	527914.38	866129.06	728734.31	0	306255.34	281042.97	629740.81	5852.01	654982.31	416070.03	275212	172595.86	0	509215.62	0	0	1103.75	11938.64	1423.85	92947.84	27814.18	100779.96	4306.49	34315.19	26298.51	21890.69	21890.69	179450.44	0	163171.56	76667.93	9876.71
Spn	Spn_I614	Female	62	61-70	1138080	0	2867370.75	5938335.5	6578936	187723.14	3698750.75	994130.5	2227323	1483145.62	851590.9	34117.94	1050961.12	1081902.62	1314213.62	1133677.12	0	896379.06	518207.25	1079132.12	8448.47	240914.62	641230.94	288330.59	452246.47	0	2576150.25	0	0	22009.15	27718.61	1244.77	125289.7	158637.2	132417.22	2608.17	30959.51	27006.2	19209.24	19209.24	70066.05	0	264710.66	100795.45	8594.49
Spn	Spn_I615	Male	53	51-60	1145457	0	3857841.75	6034809.5	6612328.5	541171.44	3715755.75	921721.69	2282923	1491460	824847	33786.62	1042069.69	1192038.62	1251092.12	1050006.62	0	807907	527388.94	981818.81	26965.34	807454.19	567024.56	450809	411238.5	0	2945221.25	0	0	210046.55	31798.42	662.38	141742.27	35594.5	114715.94	3024.54	33954.82	29180.29	18220.97	18220.97	75979.65	344.32	276826.66	93160.22	27033.73
Spn	Spn_I616	Female	51	51-60	880518.3	0	1367647	3236796.75	3863747.25	1464000	4599366	971024.06	480281.41	325381.22	1269400	21162.18	689818.69	613613.06	799527.5	661710.88	0	207486.98	551629.19	658047.94	18797.42	369800.62	404367.03	195077.33	107831.47	0	596509.38	0	675.93	109962.34	10908.59	514.87	64757.31	89577.91	91192.25	4265.7	27725.82	27725.82	21840.81	21840.81	16390.2	0	152929.83	92117.02	70231.09
Spn	Spn_I617	Male	58	51-60	1326779	0	2505509.75	6282459.5	6092350.5	1024996.31	4335866.5	902322.25	1636623	1164954.88	1527811	33831.88	1254645.38	857148.5	1175970	1020072.75	0	663399.19	388125.66	947890.75	10027.42	757046.44	579275.31	331594.03	333242.91	0	2336578.75	0	0	240285.7	29577.08	1823.58	125703.56	182801.08	117995.9	3322.9	34810.29	30642.61	17442.25	17442.25	98906.99	1896.28	310302.88	77973.31	44059.95
Spn	Spn_I618	Male	69	61-70	1322882	0	2484462.5	5008226	4315964.5	462019.59	4236398.5	817412.31	511691.62	329654.28	2554425	41336.67	1027769.44	758347.81	777097.25	713415.75	181.45	212635.7	121827.98	766227.81	8378.66	648840	508028.38	281942.66	118647.2	0	249868.02	0	1738.94	246530.2	23716.81	1118.12	157751.92	39427.32	146100.31	3167.29	33666.67	29497.62	20930.33	20930.33	152339.81	0	237534.89	84400.71	21873.41
Spn	Spn_I619	Male	45	41-50	1381715	0	3369976.75	6146505.5	6158760	465018.03	4724623.5	986871.44	257733.38	552061.94	1991598	37776.49	1271197.75	806061.94	1047195.69	956253.44	0	373873.75	406937.88	965421.31	7106.11	759340.5	643264.25	621552.81	217837.95	0	479662	0	0	27805.17	24447.43	1335.72	140762.23	32589.31	159384.95	2876.3	33350.66	29397.66	22842.83	22842.83	179012.48	0	289022.03	106319.25	18500.12
Spn	Spn_I620	NA	NA	NA	1220626	0	1829135.38	4856801.5	5421636	177769.23	3465455.75	1128665.88	1312978.75	949755.19	856718	122321.44	945585.69	968376.19	995160.19	1001357.5	0	585464.25	676459.31	750316.06	33395.02	711999.5	667817.69	267531.09	303603.47	0	1699683.62	0	0	135803.05	23168.81	299.74	123623.97	135129.41	109598.88	2353.33	31180.4	31670.01	22176.15	22176.15	61171.46	0	210436.33	94152.79	7994.83
Spn	Spn_I621	Female	79	71-80	1291869	0	2931502	5396750	5328862	1759328	4777786.5	1201856.5	1939587.5	1039389.19	1646304	14725.55	1108309	944114.69	1406030	1306740.75	0	632380.88	415417.22	1035840.5	17626.19	985337	435570.5	429903.66	324381.62	0	2369097	0	0	33184.93	19054.15	995.88	125618.79	40307.19	105415.25	4210.2	30822.06	26855.04	19213.74	19213.74	69819.95	0	244161.02	124745.12	80646.21
Spn	Spn_I622	Female	84	80+	1036383	0	1957471.88	5436616	4606342	414085.88	5032636	971140.06	1123960.5	619525.06	1717897	20243.94	1106517.5	565639.19	1227378.88	1000740.94	0	360798.84	452116.41	969948.31	27040.37	435697.97	409366.75	460911.12	190651.89	128.34	1373651.38	0	0	258530.3	20194.1	1081.72	109285.9	107605.21	103515.43	3450.13	33532.51	26893.94	21060.22	21060.22	121898.48	0	241649.67	103716.79	18967.11
Spn	Spn_I623	Male	52	51-60	1521940	0	1627835	3889064.75	3111121	214629.75	4597713.5	844906.19	482064	321021.03	2692611	28368.94	844661	641329.19	594256.75	485375.09	0	210103.12	109232.95	518910.12	7007.76	443621	390650.25	255529.81	113125.04	0	338914.47	0	0	103065.09	16409.74	451.04	181692.42	33581.5	144935.52	3283.9	33079.23	27190.7	19760.7	19760.7	152188.45	0	186182.95	86871.25	9560.07
Spn	Spn_I624	Female	0	00-10	1309511	0	2743534.25	5812464	6185413.5	1141405.62	4367528.5	898027	1172062.75	761444.44	1712819	34162.36	1272087.75	857696.25	1095454	1047453.44	0	414333.59	637295.94	914443.5	9336.18	773202.5	603222.56	289637.88	214993.3	0	1498146.38	0	0	47730.8	25211.09	927.81	163863.7	194300.27	122112.19	2651.46	30480.2	30504.93	19063.24	19063.24	40974.53	0	268587.75	90398.69	58207.71
Spn	Spn_I625	Male	44	41-50	1319580	0	1969408.62	5341329.5	4984820.5	358400.41	4129810	1015252.25	854824.44	707703.81	1951605	31470.08	1073207.88	758664	969073	791277	0	429888.5	149430.95	808444.69	26026.7	743314.31	565816.94	512299.75	201028.55	0	1061853.88	0	224.44	2647.9	19632.67	600.23	140408.39	34758.1	142344.12	3672.36	30741.92	30241.07	21571.26	21571.26	101909.99	0	255464.02	90349.96	16548.78
Spn	Spn_I626	Male	89	80+	818078.5	0	1656462.62	4146736.25	3897954	347942.09	4115668.25	1066959.12	1741178	1336172.38	436110.6	25971.28	720039.69	765495.81	704775.44	662855.69	0	828514.31	627022.19	532428.31	32652.31	519204.75	403746.34	518849.28	402481.97	0	2815230.25	0	0	222791.55	13026.24	890.4	86754.34	262035.12	82405.6	2750.59	32112.28	32585.62	21699.48	21699.48	100819.26	0	178877.83	89027.88	13128.23
Spn	Spn_I627	Male	76	71-80	1271024	0	2184183.5	6261649.5	7398010.5	220262.92	4012070	1123647.88	455623.03	277692.41	2356648	19076.48	1394772.38	679840.88	1373711	1288248.12	0	196045.62	287321.25	1197436.38	26113.03	919480.31	708955.25	589517	111134.47	0	216014.61	0	203.26	199586.08	30807.27	885.87	153231.44	94741.73	139599.05	3634.58	32743.67	30799.06	19926.68	19926.68	72997.55	354.25	272601.62	95335.2	9176.26
Spn	Spn_I628	Female	78	71-80	946727.2	0	1342817.5	3471564.75	3736714	163653.23	4391632	1078398	772296.44	472474.59	945426.8	24236.31	725961.81	714949.5	678260.81	695999.88	0	290398.09	608288.69	548678.44	7046.39	591125.31	427530	315919.12	140549.77	0	1114583.88	0	0	234531.55	14742.37	974.23	95411.68	143901.05	105923.16	3624.36	31601.65	29416.58	22272.48	22272.48	93977.79	0	180527.3	99081.4	7400.16
Spn	Spn_I629	Male	43	41-50	1194031	0	3052880.75	6343506.5	6260154	178668.5	4275957.5	959012.44	2468724.75	1742886.5	929122.7	30302.34	1185168.75	1204605.75	1294633.38	1119397.38	0	1033012	490842.59	1018309.31	11729.35	784804.5	635128.06	227095.27	534479.12	0	3119501	0	0	232602.86	33875.3	563.97	128068.15	225828.88	117975.19	2874.41	33981.52	28231.12	21662	21662	98038.24	716.72	257763.83	85420.45	8229.18
Spn	Spn_I630	Female	61	61-70	1003025	0	3337378.75	6056332	7221682.5	670351.38	4237061	1111739.88	3335236	2315329.75	802310.7	29646.51	909501.19	1147932.12	1373393.88	1116051.38	0	1373231.25	605883.44	1128997	9185.29	784256.75	663309.25	175410.7	680770	0	3847303	0	0	873.59	27030.81	1791.69	135947.12	283364.59	77352.98	2155.76	34420.86	30182.12	20585.29	20585.29	27658.37	351.16	214701.33	91997.26	31108.2
Spn	Spn_I631	Female	54	51-60	1409692	0	1209546.62	4032674	4284226	129030.5	4121750.75	795943.81	22817.09	20999.89	2088245	29380.76	895448.19	569403.94	636519.12	600189.06	0	18570.77	414279.38	543639.81	7226.62	478904.34	485154.62	318954.28	5953.17	0	29716.88	0	0	76937.51	16010.32	1838.92	161642.78	34022.58	131262.89	4314.28	28462.23	30754.3	22211.01	22211.01	221588.12	0	167856.8	83090.77	5195.43
Spn	Spn_I632	Male	42	41-50	1369364	0	1789035.38	5126731.5	4123074.75	105698.51	4304227.5	1105707.25	555699.5	0	2809451	35294.25	1201870.38	598492.81	877992.94	702504.5	0	231886.12	82767.38	707679.56	7702	629608.25	527736.31	436398.59	132156.02	0	329200.88	0	1306.99	18930.62	19087.36	10978.53	180928.73	35446.12	142361.64	3758.08	31843.24	28984.48	21481.06	21481.06	130498.05	0	238733.55	97064.85	5155.96
Spn	Spn_I633	Male	62	61-70	1423626	0	2122965.25	6442060	5736300	233601.52	5173411.5	1119804.5	800331.75	423497.34	2351965	182850.17	1430425.5	717238.44	1126355.12	931439.69	0	313783.75	269114.72	930062.56	8757.74	707932.25	605211.06	365385.16	164238.27	0	794023.81	0	0	266374.09	23315.35	421.06	161047.56	31577.06	163384.41	4867.87	32522.82	28450.02	21152.31	21152.31	120068.43	977.54	315774.53	101756.56	10485.14
Spn	Spn_I634	Female	9	00-10	1432567	0	2960744	5864577.5	6033912.5	153952.02	4489495.5	1197079.12	2178285	1453850.88	2115097	40264.53	1150064.12	898609.75	1141038.12	998718.19	0	802770.19	139763.91	947618.56	8609.25	839158.75	596659.5	331588.97	390513.59	0	3073674	0	0	250861.75	21697.21	1074.19	154640.53	33410.87	133969.8	4688.02	31261.89	31064.08	20565.4	20565.4	163092.61	1244.82	232896.2	114358.85	6965.49
Spn	Spn_I635	Male	90	80+	1265773	0	1924669	5830287.5	6339886.5	188113	4332221	1065292.62	1108111.12	769028	2019377	35110.16	950259.81	953037.44	1157052.12	1165338.38	0	442685.75	405848.28	1017432.31	8084.33	843185.56	651359.31	414864.09	225274.62	0	1361363.62	0	0	234148.7	30255.4	1322.03	145988.53	129757.09	116140.94	3554.59	31964.18	29572.21	22026.3	22026.3	94863.07	1014.93	251601	96659.38	7631.23
Spn	Spn_I636	Male	63	61-70	1493998	0	2373739.25	4726588.5	4015873	487427.12	4063479.25	836444.75	258605.02	672510.31	2122244	21686.21	935262.75	779568.75	862350	768380.31	0	393711.78	86366.97	836235.31	8310.8	679666.44	502643.62	536060.06	225281.08	0	1041336	0	0	190245.62	20353.83	792.54	160345.05	35209.12	155204.58	3065.31	30809.56	28731.15	19761.97	19761.97	142353.92	0	239425.12	90888.76	23108.19
Spn	Spn_I637	Male	57	51-60	939749.8	0	1219551.88	3323587.75	2737353	516698.78	4698858.5	913786.19	136992.09	322953.78	1405096	27086.08	703544.5	477711.22	636885.75	570208.06	0	214695.39	208026.25	508233.09	5068.59	369153.91	336500.88	338185.91	116456.91	0	544811.81	0	0	249167.61	12495.32	735.11	75652.49	25384.93	110476.59	3778.4	32872.99	32191.55	21494.33	21494.33	138543.58	771.05	156369.52	98612.03	23516.04
Spn	Spn_I638	Female	78	71-80	1093441	0	3983056.75	6659405.5	7355578.5	834897.31	4798445	1085569.75	3556716.25	2529288	852648.2	36511.4	1207311.12	1389024.5	1301357.5	1165355.12	0	1573049.5	687891.88	1104087.25	9529.25	959413.69	665923.75	190911.05	768307.31	128.12	4155584.75	0	0	250654.5	28849.77	1046.52	136111.83	307600.62	78695.7	2593.25	31541.38	27993.22	22124.76	22124.76	32443.79	973.29	259589.55	105607.59	34381.04
Spn	Spn_I639	Female	17	11-20	950344.3	0	1943674.88	3900368	4360676.5	603736.81	3764754	823471.44	797817.06	467172.97	2013896	33712.65	826506.94	311714.72	758147.31	671937.56	0	322604.06	65401.45	689538.25	7242.8	558307.5	482242.16	329510.16	169836.34	0	358353.62	0	0	211860.25	26515.47	189.84	74923.46	27829.47	90636.3	2725.81	29593.98	29467.86	21637.44	21637.44	89915.34	1781.93	168053.55	72452.41	27705.22
Spn	Spn_I640	Male	0	00-10	1017499	0	2547769	5133070.5	5935192	145611.05	3334075.75	1040578.31	1377421.62	943076.25	685184.3	31846.27	966502.81	976243.5	1035544.75	976410.06	0	533612.44	781960.06	894977.44	9219.24	762643.69	522180.16	203853.48	245721.33	0	1567275.62	0	0	189404.81	24811.71	926.86	120674.52	134930.45	109038.25	2067.79	31057.87	29195.54	18889.55	18889.55	53754.73	0	196834.88	85515.59	6640.19
Spn	Spn_I641	Male	51	51-60	1176734	0	2165265.75	5101887.5	4774531.5	407098.09	3954499	1007633.56	935180.81	683953.19	1730401	33692.23	1068660.5	683076.81	903968.56	724639.19	0	410529.66	188132.14	746819.19	28456.05	564203.62	459268.34	479908.5	207366.27	0	1275269	0	0	32670.57	19351.18	716.28	122729.68	35377.11	117754.47	2471.88	11333.93	28723.09	23118.27	23118.27	47998.64	0	232687.3	85450.59	17959.52
Spn	Spn_I642	Female	55	51-60	1435064	0	1552206.5	4318339.5	4085453.25	866141.25	3718078	841272.06	603916.5	8327.75	2241710	254793.31	894139	623148.06	773125.19	695813.56	0	247358.36	27781.41	694353.56	7903.56	344359.41	431923.34	351033.78	134468.88	0	274741.34	0	0	121807.98	18400.25	163.13	154949.72	35932.34	137415.27	3869.48	32517.13	30637.54	17162.61	17162.61	120502.35	0	189906.39	84854.59	34329.34
Spn	Spn_I643	Female	68	61-70	946884.8	0	1623959	3448624	3390909.75	900696.81	3450372	917339.25	534269.06	416608.47	1190443	32302.21	650337.56	519588.09	521212.25	508027.62	0	274147.81	279931.69	447598.09	6639.49	508131.12	351002.97	293165.22	129397.79	0	797891.19	0	0	226217.36	10744.9	184.34	97232.43	30892.32	82277.66	2230.52	31246.24	30772.3	22057.04	22057.04	70775.8	0	177210.08	93713.04	41090.34
Spn	Spn_I644	Female	1	00-10	1120759	0	2461844	4962892.5	4852507.5	168537.08	3846628	971076.25	620370.69	419310.34	1420058	33260.16	1049512.12	848233.81	1039847.25	846789.5	0	236210.05	626423.06	834462.81	9689.39	714758.25	464676.41	251380.89	115666.37	0	700957.56	0	0	218590.86	22019.35	948.44	124652.2	248510.92	108517.41	3211.04	32663.79	30993.44	19861.39	19861.39	66447.97	579.97	218539.95	88760.9	6479.27
Spn	Spn_I645	Male	58	51-60	1426132	0	3734954	6718206.5	6004586	1825309.38	4331258	1286101.25	1564037.38	1052526.38	2098764	39632.08	1238581	968819.94	1236810	1077417	132.74	631938.19	208147.05	1031372.94	8339.43	870044.31	632922.12	387239.41	326651.84	0	2074565.38	0	0	158110.17	27758.34	699.07	133485.27	235621.88	132032.36	2918.55	32436.02	30452.97	19985.1	19985.1	11609.91	0	222760.33	114393.3	81994.72
Spn	Spn_I646	Male	48	41-50	1970621	0	2441033.75	6104132	6237529.5	1709687.5	4497183.5	1195092.12	314970	789329	2291444	217426.58	1269377.25	1416647.38	1089517.5	1081212.12	0	497478	234978.39	984958.19	8429.63	704674.44	665849.5	340606.34	279919.84	0	1274594.38	0	288.88	1949.55	29954.25	1175.09	166243.39	36556.77	138404.61	4450.55	33360.88	26689.94	21332.98	21332.98	23923.41	0	264451.72	101591.31	65465.05
Spn	Spn_I647	Female	88	80+	1150631	0	3450233.25	5608051.5	6103880	394425.09	4682646.5	1038073.19	3015328	1898385.5	699220.8	37596.37	946956.44	983438.81	1264674.12	987155.94	0	1223532.5	557936.31	1056966.88	8607.02	849440.19	569184.75	596295.19	615370.31	0	3404510.75	0	0	192321.95	27224.91	1615.1	131953.95	214788.2	109980.74	3625.21	33333.9	26955.21	20907.04	20907.04	97955.54	358.4	186052.27	105933.72	16301.33
Spn	Spn_I648	Male	63	61-70	1340287	0	2543979.25	5488417.5	5819789.5	259110.62	4373999	1017247.81	818115.69	606904.5	1289966	30211.81	971022.69	813425.19	1172428.25	897095.69	121.5	344459.59	481140.78	981662.31	9149.45	754903.81	540992.06	319243.34	176445.08	0	922048.19	0	294.33	251640.27	25481.51	1022.45	112210.03	40403.15	152306.81	3789.68	31076.65	27276.24	18572.42	18572.42	103483.47	0	244873.86	101893.88	11429.16
Spn	Spn_I649	Male	37	31-40	793224.9	0	2296636	3314484.75	4080213.25	161077.02	4112300.75	1135895	911834.31	605910.69	806354.9	24008.37	741315.19	573029.94	759740.31	681337.56	0	329546.28	641378.19	603004.75	5296.11	650169.12	397783.59	233495.5	182683.23	0	981485.31	0	0	229679.45	14532.33	489.31	64947.92	24994.59	75884.07	3018.18	29436.47	29436.47	18024.72	18024.72	54238.5	0	179859.67	95065.59	7125.24
Spn	Spn_I650	Female	61	61-70	1176247	0	2466771.75	4760884.5	5583439.5	189659.75	4027318.75	1012064	368565.16	5305.28	2237766	31791.04	1119238.38	765493.25	1119740	973353.5	0	249973.98	346621.25	907649	26067.27	802310.5	605204.75	387516.16	140106.98	0	337088.41	0	0	218997.14	17684.56	266.27	136406.67	37133.56	131250.7	3975.98	33508.32	32048.99	17920.02	17920.02	55450.34	595.74	230369.12	99402.66	8070.48
Spn	Spn_I651	Male	70	61-70	859069.1	0	1704280	3001329.75	2805556.75	472008.84	4318760	817726.69	765374.5	509235.88	1438049	15331.46	615683.31	562399.25	722561.81	641575.44	0	294978.09	274828.59	562241	22713.67	640437.25	292965.91	716308.31	155015.14	0	983920.81	0	0	234027.45	15150.91	209.3	88070.57	83722.16	89879.84	3246.22	30967.67	28711.88	21682.81	21682.81	127518.53	0	146729.53	83945.69	22300.6
Spn	Spn_I652	NA	NA	NA	1439186	0	1969252.5	4314672.5	4166435.75	235276.08	3861792	841017	647269.12	0	2812200	32654.69	879935.44	624578.25	769729.56	619694.31	0	262039.83	49219.89	640793.5	8916.8	523508.88	410154.09	152305.45	147578.2	0	358523.53	0	3205.88	218604.64	18307.69	447.61	162984.73	37219.03	124922.15	2792.54	30614.38	28226.25	21578.67	21578.67	158883.69	0	179814.67	91344.71	11152.17
Spn	Spn_I653	Male	81	80+	1085380	0	2175693	4802313.5	5410058	1664372.88	4216243.5	962335	400463.41	305557.38	1599753	40907.62	898628.19	528455	766468.81	692870.06	160.59	207122.52	475452.75	550732.19	8781.51	504257.41	544032.06	243798.08	117779.15	0	497003.88	0	0	231655.05	22266.52	1061.42	121842.46	44148.18	92222.84	2828.82	13024.96	29161.29	18872.02	18872.02	17936.96	0	201748.67	85654.48	77874.91
Spn	Spn_I654	Female	49	41-50	886981.9	0	4335046	6570053.5	7609205.5	166743.36	3707805	1055358.25	2967628.25	1934899.62	693719.8	35341.01	1197657.38	1253326.5	1523773.62	1243166.38	0	1166200.75	1476973.38	1145332.62	10821.08	952327.69	702953	107119.32	549386.75	0	3542904.25	0	0	199546.58	26209.89	865.98	91790.45	264294.81	40530.44	1763.66	32382.23	30593.23	18398.13	18398.13	5868.67	0	262110.33	90003.91	5798.29
Spn	Spn_I655	Male	0	00-10	1161995	0	2892748.75	5694442	6059154.5	221387.27	4297400	1064226.62	1236559.38	1002992.25	1161860	25519.87	1128118.62	947451.25	1111004.62	1017945.56	0	575680	607370.12	990574.44	7436.71	809987.69	646253.56	361193	285254.81	0	1731941.88	0	0	239594.12	24111.6	594.13	138374.33	35965.96	119853.28	3139.73	33689.41	29232.9	20514.3	20514.3	77039.16	628.97	255211.73	96636.9	10129.46
Spn	Spn_I656	Male	60	51-60	982767.5	0	2839620.75	5528776	5737718.5	372145.25	4020518	1092488.12	1211949.5	706003.19	1350690	22000.83	1076610.88	758026.31	1284788.25	1052061.25	0	431181.47	591423.31	974998.44	7460.41	421295.59	456731.25	407590.62	216932.48	0	1501529.5	0	309.37	223459.11	19704.22	558.43	88382.88	23250	107993.5	2966.99	30748.98	31974.56	16688.46	16688.46	52916.48	1046.22	259982.36	87963.31	17681.03
Spn	Spn_I657	Male	72	71-80	1398306	0	2981927	7045233.5	6854963.5	186286.69	5002952.5	1318004.12	361054.12	10183.75	2876716	38743.38	1556031.38	839847.56	1349344.5	1072225.88	0	243443.77	204325.31	919849.19	7696	763570.44	638291.81	334343.78	140995.23	0	356458.22	0	1243.49	246083.77	28028.31	745.13	146305.83	39677.69	134928.02	3287.26	27679.73	29960.53	20639.17	20639.17	81328.55	493.89	353513.34	120035.06	8342.05
Spn	Spn_I658	Female	42	41-50	1410792	0	2120768	6150606.5	6263644	137062.33	4884407	1396921.62	426759.84	259540.5	2802708	39964.95	1404974.38	737238.69	1100689	974648.69	0	175886.14	304017.03	861802	7496.48	785068.25	653192.31	386953.47	96391.26	0	397423.59	0	341.49	999.17	20503.23	687.1	164484.7	35139.59	131997.23	3056.44	34813.21	32225.3	20723.43	20723.43	75647.91	0	266689.91	112376.7	6297.51
Spn	Spn_I659	Male	43	41-50	1296099	0	2567608.75	6264982	6018912	383481.53	4297568.5	1187642.62	1811516.12	1375738.25	1496098	185685.8	1147099.5	1048772.12	1190451.88	1016937.75	108.61	809831.94	342413.16	976336.56	28600.38	799634.31	590804.19	463543.91	392994.78	0	2290354	0	0	183295.19	21789.69	1087.25	154228.23	65638.59	145324.52	4064.46	33309.13	29257.63	18142.8	18142.8	63565.86	0	262181.44	114784.18	17919.95
Spn	Spn_I660	Female	86	80+	1227968	0	2717065	4730635.5	4574379.5	300760.41	5149031.5	1256873.62	261328.64	303961.34	2140055	24857.14	994922	673856.19	1196612.25	1146227.12	0	213641.7	478725.41	1039169.69	4998.96	279211.34	432796.22	411892.5	114940.49	0	334142.16	0	0	829.51	19752.65	655.28	110375.31	26333.74	119372.44	3012.06	31103.04	27911.76	20613.33	20613.33	105822.53	0	205821.81	118677.1	13550.39
Spn	Spn_I661	Male	63	61-70	1433824	0	2202984.25	5840545.5	4401281.5	254038.95	4963020.5	1160153.88	391349.59	326442.03	2818237	32742.3	1264576.38	819990.81	919044.5	777149.5	0	189171.77	396482.38	886487.81	31005.89	695601.06	587229.06	517372.16	81791.51	0	540934.56	0	1746.03	239794.31	17331.81	745.53	183165.25	88161.47	143544.08	3803.53	33991.83	27773.2	23776.18	23776.18	141342.81	0	224167.05	95900.57	11695.65
Spn	Spn_I662	Female	57	51-60	1408220	0	2533792.5	6593936	6155262.5	232983.45	4935466.5	1210623.12	90364.79	54983.62	1809757	38090.12	1437317.88	882901.31	1229789.88	1065160.12	0	43325.79	956391.19	948656.5	6756.51	249961.45	655694.5	419569.72	20217.74	0	73466.15	0	0	176802.48	25257.25	1433.41	141886.77	39383.78	144835.23	3759.42	32403.15	31701.66	22314.37	22314.37	95125.53	0	310440.47	108512.5	12001.67
Spn	Spn_I663	Female	36	31-40	1346556	0	2469233.75	5383579.5	4608892.5	186671.64	4329201	1023681.69	708449.69	469769.16	2479429	36485.14	1076638.62	742799.56	813432.75	725585	159.48	276524.62	124415.74	799734.69	9971.57	597321.75	561743.06	296197.47	155372.45	0	893312.75	0	524.15	118449.52	19357.76	1460.25	160301.77	38803.68	146615.62	4224.98	32333.01	31981.66	21265.58	21265.58	131388.55	290.51	258353.92	86617.38	8590.96
Spn	Spn_I664	Male	6	00-10	820101	0	1820182.5	3773402.25	2994880.75	233195.5	4441253	916211.5	182620	261608.81	2847253	205637.62	719198.69	354521.75	722726.06	615687.5	0	189454.36	58598.48	681123.06	16886.6	525935.5	317270.44	154531.39	104976.4	0	363209.22	0	1745.47	105361.4	16655.38	432.83	106782.2	29081.12	78798.47	3834.75	33443.89	29925.84	21380.59	21380.59	174638.7	582.31	163402.95	90910.63	10567.14
Spn	Spn_I665	Male	34	31-40	878155.2	0	2273961	4586856.5	4409145.5	1725811.12	4496958	962654.19	531407.69	300342.97	1713182	32104.14	782705.06	535055.62	1035429	901360.31	0	179049.33	531212.81	809228.69	7109.77	733888.69	431570.03	235806.25	106535.98	0	534038.31	0	0	922.27	21790.98	432.4	96747.98	28673.71	83591.01	2887.55	32410.3	31782.33	20392.12	20392.12	17818.21	0	183107.5	90767.49	79119.48
Spn	Spn_I666	Male	4	00-10	815061.2	0	1797092.38	3869720.25	3674777.25	1512910.88	3880516.75	973592.81	1422027.62	1147581.25	753109	16111.6	731600.81	768076.19	701951.44	773354	0	679921.31	301585.78	580128.75	24136.12	601074.81	380921.16	254509.94	358857.34	0	1891248.38	0	0	39588.44	15026.89	1168.73	63539.2	83331.57	88928.24	3620.49	28333.99	28648.31	19869.47	19869.47	33009.72	0	185438.62	92257.56	70917.23
Spn	Spn_I667	Female	56	51-60	1255971	0	2689903.5	5172559.5	4977252.5	386665.84	4123675.75	870916.44	1127466.5	897231.44	1674883	33388.3	1003068.5	771911	962503	765292.69	0	501151.84	97319.4	830858.69	7865.29	685221.12	576743.44	512169.34	294267.75	0	1576502	0	0	218963.33	21715.01	919.22	123146.81	35708.41	130016.62	3121.45	31720.81	28461.76	21935.23	21935.23	142479.94	1061.59	245056.06	78360.53	18090.75
Spn	Spn_I668	Female	51	51-60	934237.1	0	3219978.75	6540267.5	6853390.5	222540.06	4308517.5	1146234.25	3195840.75	1876819.12	722931.9	26064.26	1123172.5	1036409.69	1221226.62	1020091.31	0	1278569.25	758466.69	1040772.81	6701.66	841922.94	622294.44	367881.72	612334.81	127.48	3841299.75	0	0	70096.18	22854.62	1035.95	101968.28	160271.17	74378.98	2786.26	33657.16	29144.81	21713.92	21713.92	75173.35	0	260855.89	106132.4	10454.8
Spn	Spn_I669	Female	53	51-60	1029867	0	1982878.38	4272521.5	4310535	282896.59	5321747.5	1211656.88	591221.44	293850.41	1722598	21829.49	848715.31	603688.19	1004557.5	917541.81	0	215059.02	482949.66	733983.94	5950.65	807897.5	409770.66	316450.81	112205.34	0	695466.5	0	0	167599.08	18485.66	536.96	97316.84	32174.93	104762.21	4304.9	29487.94	31367.96	22800.62	22800.62	104132.22	0	193207.45	108180.68	12156.79
Spn	Spn_I670	Female	76	71-80	1532766	0	1673953.62	4198769.5	3842941	222803.25	4276459.5	874625	481398.03	0	2541499	33668.26	969478.69	652100.94	698584.25	562099.25	0	335556.91	70087.24	681747.94	10024.43	510574.41	459659.09	419842.38	186315.08	0	424915.34	0	314.24	232827.25	20254.92	669.83	148884.36	35436.5	161668.28	3603.6	33619.59	29021.93	21318.42	21318.42	222858.75	0	180567.39	86449.25	9274.92
Spn	Spn_I671	Female	39	31-40	1287968	0	2694560.5	5728218.5	5839575.5	1657449.5	4648084	1037104.19	2067064.38	1472951.38	1479236	39536.78	1075527.5	1066774.5	1076766.88	908547	0	853621.75	241964.17	960818.5	10184.56	772864.19	594107.94	244514.36	429916.84	0	2519805.75	0	0	207088.92	26656.38	385.79	145686.52	167283.69	118033.54	2322.78	31847.09	29090.85	21222.58	21222.58	29491.8	0	240713.86	97441.12	76437.82
Spn	Spn_I672	Female	0	00-10	1181380	0	2796986.75	6895652.5	6813746.5	914774.25	4836640.5	1276865.25	1643021.5	1103008.62	1382031	40868.68	1344545.62	1119483.38	1469764.5	1134814.12	0	648149.44	721706.75	1115161.12	9528.97	264848.44	683977.81	348559.62	303350.78	0	2064710.5	0	0	1532.36	24662.55	992.6	158127.25	112242.31	106750.91	4465.26	31190.5	28319.56	22383.01	22383.01	62450.92	0	272071.09	118739.95	31854.07
Spn	Spn_I673	Male	52	51-60	1053423	0	2903293	5950290	6812984	176390.83	4120349.75	1128034.38	2020675.38	1370769.5	720783.3	37143.02	1004758.19	1055126.62	1302725.75	1051050.88	0	818333.19	691178.06	1009558.19	7828.41	752179.44	619465.06	206892.94	381783.59	0	2639172.25	0	0	226547.5	17696.18	1259.1	108224.41	97035.34	91398.98	1906.89	31032.93	29370.12	21635.28	21635.28	52444.91	0	216972.3	93853.65	7450.56
Spn	Spn_I674	Female	7	00-10	802649.4	0	1545605.62	3741851.25	3743560	170852.34	4310786	1163517.88	488666.59	267548.59	1251649	19596.99	757913	619174.31	814368.5	769527	0	213118.45	585364.06	674113.75	32557.47	471622.09	393954.84	261892.2	110389.21	0	589434.25	0	0	229872.11	12497.39	765.62	80523.96	180493.39	94512.77	3255.54	34541.55	29519.35	22687.74	22687.74	61742.57	414.72	154607.3	98576.46	7017.14
Spn	Spn_I675	Male	57	51-60	1375949	0	2984273.25	7061208	6618504	439730	5137093.5	1150323.88	2960786	1912401.62	786037.1	37393.32	1368506.12	1229660	1241074	994762.69	0	1134713.62	597011.31	1103680.62	60603.08	900646.19	675630.12	843887.69	549027.44	0	4523015.5	0	0	240212.95	24678.24	2520.5	166599.83	298466.06	145322.45	3749.19	32159.6	29386.77	20364.5	20364.5	130740.34	1931.29	293992.28	120637.35	19645.94
Spn	Spn_I676	Male	56	51-60	1075028	0	2764383	5528520	5603949.5	307482.78	4444839.5	1037827	1513645.62	1203475.75	1031624	154937.83	1071685.5	834654.06	1208645.38	1021103.31	200.05	630843.69	507006.16	966836.69	27586.36	675079.69	612298.06	627418.69	350495	0	1979830.38	0	0	237011.67	27044.94	449.55	105177.34	34820.71	106315.62	3817.52	33429.11	29965.63	21186.57	21186.57	84164.31	581.98	230400.31	96860.9	14001.46
Spn	Spn_I677	Male	57	51-60	1230031	0	3221357	5993992	7211116	289882.31	4441498	1279012.38	2845232.25	1881452.88	726886	35031.42	957883.75	1154167.12	1289141.62	1145437.38	122.7	1142625.38	706449	1150039.38	11264.68	910225.81	653245.19	496190.34	528774.81	0	3218887.25	0	0	237997.11	30022.6	632.86	158227.03	200112.77	114874.59	3515.57	30126	28609.73	21162.38	21162.38	112160.45	0	213080.48	124495.6	9957.53
Spn	Spn_I678	Male	70	61-70	1324741	0	1835491.88	5344963.5	4862170.5	309428.78	4721092	1062542.75	458249.25	295148.09	1889245	27860.99	1073928	783599	844570.5	796896.19	0	197500.02	250225.25	814119.94	8357.86	374603.75	566340.19	369847.75	109840.71	0	364085.25	0	0	4683.34	27006.07	555.03	143764.77	40234.93	150990.58	4386.46	30127.04	27235.95	18392.77	18392.77	111206.05	413.44	220665.25	99901.13	15065.75
Spn	Spn_I679	Male	53	51-60	1332801	0	2628324	5961506.5	5793611.5	338795.91	4733102	1165238	973940.19	725665.5	1782738	36181.89	1210859.88	861085.44	1129297.38	938263.31	0	443556	474132.84	832840	8622.93	754784.31	638298.06	448342.59	219067.52	0	1373398.62	0	0	235282.25	20829.13	894.06	173546.98	40352.12	136513.83	3653.08	32990.04	28443.06	19496.99	19496.99	128457.26	0	250350.92	120222.16	16975.08
Spn	Spn_I680	Male	0	00-10	1219293	0	2613109	5706964	5743718.5	796253.69	4814650	1109537.62	898176.31	595556	1826010	38763.62	1195260.12	836220.94	1087852.38	951618.69	0	354998.34	336219.66	1009762.81	7940.05	732226.5	601526.56	336861.62	199535.31	0	851265.19	0	319.52	250180.12	26201.73	1099.54	132261.61	46353.64	127773.29	4091.16	27519.54	28993.07	20885.34	20885.34	79231.34	2166.15	268857.47	102342.02	37892.15
[truncated: 165 more columns]
